# Supplementary material for: A machine learning approach for predicting CRISPR-Cas9 cleavage efficiencies and patterns underlying its mechanism of action
Source: PLoS Comput Biol. 2017 Oct 16;13(10):e1005807. doi: 10.1371/journal.pcbi.1005807 (PMC5658169; doi:10.1371/journal.pcbi.1005807)
Supplement: S2 Table — The denoted samples compose the complete data before filtration. (XLSX) [file pcbi.1005807.s015.xlsx]

## Sheet: S2 Table
Study	ontarget title	sgRNA seq|offtarget seq	original PAM	nonaligned #mms	nonaligned pairwise alignment score	aligned sgRNA seq|offtarget seq	aligned PAM	aligned #mms	aligned pairwise alignment score	#bulges	mms reduction	observed cleavage frequency	corrected cleavage frequency
guideSeq	VEGFA_site1	GGGTGGGGGGAGTTTGCTCCNGG GGATGGAGGGAGTTTGCTCCTGG	TGG	2	18	GGGTGGGGGGAGTTTGCTCCNGG GGATGGAGGGAGTTTGCTCCTGG	TGG	2	18	0	0	3237	8.0824
guideSeq	VEGFA_site1	GGGTGGGGGGAGTTTGCTCCNGG GGGTGGGGGGAGTTTGCTCCTGG	TGG	0	20	GGGTGGGGGGAGTTTGCTCCNGG GGGTGGGGGGAGTTTGCTCCTGG	TGG	0	20	0	0	2685	7.89544
guideSeq	VEGFA_site1	GGGTGGGGGGAGTTTGCTCCNGG TAGTGGAGGGAGCTTGCTCCTGG	TGG	4	16	GGGTGGGGGGAGTTTGCTCCNGG TAGTGGAGGGAGCTTGCTCCTGG	TGG	4	16	0	0	1935	7.56786
guideSeq	VEGFA_site1	GGGTGGGGGGAGTTTGCTCCNGG GGGGAGGGGAAGTTTGCTCCTGG	TGG	3	17	GGGTGGGGGGAGTTTGCTCCNGG GGGGAGGGGAAGTTTGCTCCTGG	TGG	3	17	0	0	819	6.70808
guideSeq	VEGFA_site1	GGGTGGGGGGAGTTTGCTCCNGG GGGAGGGTGGAGTTTGCTCCTGG	TGG	2	18	GGGTGGGGGGAGTTTGCTCCNGG GGGAGGGTGGAGTTTGCTCCTGG	TGG	2	18	0	0	597	6.39192
guideSeq	VEGFA_site1	GGGTGGGGGGAGTTTGCTCCNGG CGGGGGAGGGAGTTTGCTCCTGG	TGG	3	17	GGGTGGGGGGAGTTTGCTCCNGG CGGGGGAGGGAGTTTGCTCCTGG	TGG	3	17	0	0	375	5.92693
guideSeq	VEGFA_site1	GGGTGGGGGGAGTTTGCTCCNGG CTGGTGGGGGAGCTTGCTCCAGG	AGG	5	15	GGGTGGGGGGAGTTTGCTCCNGG TGGT-GGGGGAGCTTGCTCCAGG	AGG	2	15.75	1	3	324	5.78074
guideSeq	VEGFA_site1	GGGTGGGGGGAGTTTGCTCCNGG GGGTGGGGGGAGTTTGCCCCAGG	AGG	1	19	GGGTGGGGGGAGTTTGCTCCNGG GGGTGGGGGGAGTTTGCCCCAGG	AGG	1	19	0	0	249	5.51745
guideSeq	VEGFA_site1	GGGTGGGGGGAGTTTGCTCCNGG GCGTGGGGGGTGTTTGCTCCCGG	CGG	2	18	GGGTGGGGGGAGTTTGCTCCNGG GCGTGGGGGGTGTTTGCTCCCGG	CGG	2	18	0	0	246	5.50533
guideSeq	VEGFA_site1	GGGTGGGGGGAGTTTGCTCCNGG GTGGGGGTAGAGTTTGCTCCAGG	AGG	4	16	GGGTGGGGG--GAGTTTGCTCCNGG AGGTGGGGGTAGAGTTTGCTCCAGG	AGG	1	16.5	2	3	241	5.4848
guideSeq	VEGFA_site1	GGGTGGGGGGAGTTTGCTCCNGG GAGGGTGGGGAGTTTACTCCTGG	TGG	4	16	GGGTGGGGGGAGTTTGCTCCNGG GAGGGTGGGGAGTTTACTCCTGG	TGG	4	16	0	0	115	4.74493
guideSeq	VEGFA_site1	GGGTGGGGGGAGTTTGCTCCNGG GGAGGAGGGGAGTCTGCTCCAGG	AGG	4	16	GGGTGG-GGGGAGTTTGCTCCNGG GGGAGGAGGGGAGTCTGCTCCAGG	AGG	2	16.75	1	2	58	4.06044
guideSeq	VEGFA_site1	GGGTGGGGGGAGTTTGCTCCNGG GGTGGGGGTGGGTTTGCTCCTGG	TGG	4	16	GGGTGGGGG-GAGTTTGCTCCNGG GGGTGGGGGTGGGTTTGCTCCTGG	TGG	1	17.75	1	3	50	3.91202
guideSeq	VEGFA_site1	GGGTGGGGGGAGTTTGCTCCNGG GAGGGGGAGCAGTTTGCTCCAGG	AGG	4	16	GGGTGGGGGGAGTTTGCTCCNGG GAGGGGGAGCAGTTTGCTCCAGG	AGG	4	16	0	0	47	3.85015
guideSeq	VEGFA_site1	GGGTGGGGGGAGTTTGCTCCNGG GAGTGGGTGGAGTTTGCTACAGG	AGG	3	17	GGGTGGGGGGAGTTTGCTCCNGG GAGTGGGTGGAGTTTGCTACAGG	AGG	3	17	0	0	24	3.17805
guideSeq	VEGFA_site1	GGGTGGGGGGAGTTTGCTCCNGG AGGTGGTGGGAGCTTGTTCCTGG	TGG	4	16	GGGTGGGGGGAGTTTGCTCCNGG AGGTGGTGGGAGCTTGTTCCTGG	TGG	4	16	0	0	16	2.77259
guideSeq	VEGFA_site1	GGGTGGGGGGAGTTTGCTCCNGG GGGCAAGGGGAGGTTGCTCCTGG	TGG	4	16	GGGTGGGGGGAGTTTGCTCCNGG GGGCAAGGGGAGGTTGCTCCTGG	TGG	4	16	0	0	14	2.63906
guideSeq	VEGFA_site1	GGGTGGGGGGAGTTTGCTCCNGG GGTGGGGGAGAGCTAGCTCCGGG	GGG	5	15	GGGTGGGGG-GAGTTTGCTCCNGG AGGTGGGGGAGAGCTAGCTCCGGG	GGG	3	15.75	1	2	11	2.3979
guideSeq	VEGFA_site1	GGGTGGGGGGAGTTTGCTCCNGG AGGAAGGAGGAGTTAGCTCCTGG	TGG	5	15	GGGTGGGGGGAGTTTGCTCCNGG AGGAAGGAGGAGTTAGCTCCTGG	TGG	5	15	0	0	7	1.94591
guideSeq	VEGFA_site1	GGGTGGGGGGAGTTTGCTCCNGG GGTTGAGGGGAGTCTGCTCCAGG	AGG	3	17	GGGTGGGGGGAGTTTGCTCCNGG GGTTGAGGGGAGTCTGCTCCAGG	AGG	3	17	0	0	6	1.79176
guideSeq	VEGFA_site1	GGGTGGGGGGAGTTTGCTCCNGG AAGTAAGGGAAGTTTGCTCCTGG	TGG	5	15	GGGTGGGGGGAGTTTGCTCCNGG AAGTAAGGGAAGTTTGCTCCTGG	TGG	5	15	0	0	5	1.60944
guideSeq	VEGFA_site1	GGGTGGGGGGAGTTTGCTCCNGG AGGAAGGAGGAGTTAGCTCCTGG	TGG	5	15	GGGTGGGGGGAGTTTGCTCCNGG AGGAAGGAGGAGTTAGCTCCTGG	TGG	5	15	0	0	4	1.38629
guideSeq	VEGFA_site2	GACCCCCTCCACCCCGCCTCNGG CTACCCCTCCACCCCGCCTCCGG	CGG	3	17	GACCCCCTCCACCCCGCCTCNGG CTACCCCTCCACCCCGCCTCCGG	CGG	3	17	0	0	1925	7.56268
guideSeq	VEGFA_site2	GACCCCCTCCACCCCGCCTCNGG ATTCCCCCCCACCCCGCCTCAGG	AGG	4	16	GACCCCCTCCACCCCGCCTCNGG ATTCCCCCCCACCCCGCCTCAGG	AGG	4	16	0	0	1549	7.34536
guideSeq	VEGFA_site2	GACCCCCTCCACCCCGCCTCNGG ACACCCCCCCACCCCGCCTCAGG	AGG	4	16	GACCCCCTCCACCCCGCCTCNGG CACCCCC-CCACCCCGCCTCAGG	AGG	1	16.75	1	3	1178	7.07157
guideSeq	VEGFA_site2	GACCCCCTCCACCCCGCCTCNGG TGCCCCCCCCACCCCACCTCTGG	TGG	4	16	GACCCCCTCCACCCCGCCTCNGG TGCCCCCCCCACCCCACCTCTGG	TGG	4	16	0	0	1107	7.00941
guideSeq	VEGFA_site2	GACCCCCTCCACCCCGCCTCNGG CTCCCCCCCCACCCCGCCTCAGG	AGG	3	17	GACCCCCTCCACCCCGCCTCNGG CTCCCCCCCCACCCCGCCTCAGG	AGG	3	17	0	0	1054	6.96035
guideSeq	VEGFA_site2	GACCCCCTCCACCCCGCCTCNGG GCTTCCCTCCACCCCGCATCCGG	CGG	4	16	GACCCCCTCCACCCCGCCTCNGG GCTTCCCTCCACCCCGCATCCGG	CGG	4	16	0	0	919	6.82329
guideSeq	VEGFA_site2	GACCCCCTCCACCCCGCCTCNGG TACCCCCCACACCCCGCCTCTGG	TGG	3	17	GACCCCCTCCACCCCGCCTCNGG TACCCCCCACACCCCGCCTCTGG	TGG	3	17	0	0	803	6.68835
guideSeq	VEGFA_site2	GACCCCCTCCACCCCGCCTCNGG TGCCCCTCCCACCCCGCCTCTGG	TGG	4	16	GACCCCCTCCACCCCGCCTCNGG TGCCCCTCCCACCCCGCCTCTGG	TGG	4	16	0	0	791	6.6733
guideSeq	VEGFA_site2	GACCCCCTCCACCCCGCCTCNGG GACCCCTCCCACCCCGACTCCGG	CGG	3	17	GACCCCCTCCACCCCGCCTCNGG GACCCCTCCCACCCCGACTCCGG	CGG	3	17	0	0	767	6.64249
guideSeq	VEGFA_site2	GACCCCCTCCACCCCGCCTCNGG GTACCCCACCACCCCGCCCCAGG	AGG	4	16	GACCCCCTCCACCCCGCCTCNGG GTACCCCACCACCCCGCCCCAGG	AGG	4	16	0	0	728	6.5903
guideSeq	VEGFA_site2	GACCCCCTCCACCCCGCCTCNGG CCCCACCCCCACCCCGCCTCAGG	AGG	4	16	GACCCCCTCCACCCCGCCTCNGG CCCCACCCCCACCCCGCCTCAGG	AGG	4	16	0	0	704	6.55678
guideSeq	VEGFA_site2	GACCCCCTCCACCCCGCCTCNGG CCCCCCCCCCCCCCCGCCTCCGG	CGG	4	16	GACCCCCTCCACCCCGCCTCNGG CCCCCCCCCCCCCCCGCCTCCGG	CGG	4	16	0	0	704	6.55678
guideSeq	VEGFA_site2	GACCCCCTCCACCCCGCCTCNGG CACCCCCCCCCCCCCACCTCCGG	CGG	4	16	GACCCCCTCCACCCCGCCTCNGG CACCCCCCCCCCCCCACCTCCGG	CGG	4	16	0	0	627	6.44095
guideSeq	VEGFA_site2	GACCCCCTCCACCCCGCCTCNGG CCTCCCCCACACCCCGCATCCGG	CGG	6	14	GAC-CCCCTCCACCCCGCCTCNGG GCCTCCCCCACACCCCGCATCCGG	CGG	4	14.75	1	2	625	6.43775
guideSeq	VEGFA_site2	GACCCCCTCCACCCCGCCTCNGG CCCCCTCCCCGCCCCGCCCCCGG	CGG	6	14	GACCCCCTCCACCCCGCCTCNGG CCCCCTCCCCGCCCCGCCCCCGG	CGG	6	14	0	0	603	6.40192
guideSeq	VEGFA_site2	GACCCCCTCCACCCCGCCTCNGG GACCCCCTCCACCCCGCCTCCGG	CGG	0	20	GACCCCCTCCACCCCGCCTCNGG GACCCCCTCCACCCCGCCTCCGG	CGG	0	20	0	0	540	6.29157
guideSeq	VEGFA_site2	GACCCCCTCCACCCCGCCTCNGG GGGCCCCTCCACCCCGCCTCTGG	TGG	2	18	GACCCCCTCCACCCCGCCTCNGG GGGCCCCTCCACCCCGCCTCTGG	TGG	2	18	0	0	483	6.18002
guideSeq	VEGFA_site2	GACCCCCTCCACCCCGCCTCNGG CGCCCTCCCCACCCCGCCTCCGG	CGG	4	16	GACCCCCTCCACCCCGCCTCNGG CGCCCTCCCCACCCCGCCTCCGG	CGG	4	16	0	0	446	6.10032
guideSeq	VEGFA_site2	GACCCCCTCCACCCCGCCTCNGG GACACACCCCACCCCACCTCAGG	AGG	4	16	GACCCCCTCCACCCCGCCTCNGG GACACACCCCACCCCACCTCAGG	AGG	4	16	0	0	414	6.02587
guideSeq	VEGFA_site2	GACCCCCTCCACCCCGCCTCNGG GACCCCCCCCACCCCGCCCCCGG	CGG	2	18	GACCCCCTCCACCCCGCCTCNGG GACCCCCCCCACCCCGCCCCCGG	CGG	2	18	0	0	391	5.96871
guideSeq	VEGFA_site2	GACCCCCTCCACCCCGCCTCNGG TCCCCCCCACCCCCCACCTCAGG	AGG	6	14	GACCCCCTCCACCCCGCCTCNGG TCCCCCCCACCCCCCACCTCAGG	AGG	6	14	0	0	365	5.8999
guideSeq	VEGFA_site2	GACCCCCTCCACCCCGCCTCNGG GACACCTTCCACCCCGTCTCTGG	TGG	3	17	GACCCCCTCCACCCCGCCTCNGG GACACCTTCCACCCCGTCTCTGG	TGG	3	17	0	0	362	5.89164
guideSeq	VEGFA_site2	GACCCCCTCCACCCCGCCTCNGG GCCCCCACCCACCCCGCCTCTGG	TGG	3	17	GACCCCCTCCACCCCGCCTCNGG GCCCCCACCCACCCCGCCTCTGG	TGG	3	17	0	0	357	5.87774
guideSeq	VEGFA_site2	GACCCCCTCCACCCCGCCTCNGG CATCCCCCCCACCCCACCCCGGG	GGG	5	15	GACCCCCTCCACCCCGCCTCNGG CATCCCCCCCACCCCACCCCGGG	GGG	5	15	0	0	336	5.81711
guideSeq	VEGFA_site2	GACCCCCTCCACCCCGCCTCNGG CTGCCCCCCCACCCCGCCACTGG	TGG	5	15	GACCCCCTCCACCCCGCCTCNGG CTGCCCCCCCACCCCGCCACTGG	TGG	5	15	0	0	330	5.79909
guideSeq	VEGFA_site2	GACCCCCTCCACCCCGCCTCNGG CCCCCCCCCCCCCCCGCCTCAGG	AGG	4	16	GACCCCCTCCACCCCGCCTCNGG CCCCCCCCCCCCCCCGCCTCAGG	AGG	4	16	0	0	303	5.71373
guideSeq	VEGFA_site2	GACCCCCTCCACCCCGCCTCNGG GCCCCCCACCACCCCACCTCGGG	GGG	3	17	GACCCCCTCCACCCCGCCTCNGG GCCCCCCACCACCCCACCTCGGG	GGG	3	17	0	0	291	5.67332
guideSeq	VEGFA_site2	GACCCCCTCCACCCCGCCTCNGG CCCCCCCCCCCCCCCGCCCCGGG	GGG	5	15	GACCCCCTCCACCCCGCCTCNGG CCCCCCCCCCCCCCCGCCCCGGG	GGG	5	15	0	0	278	5.62762
guideSeq	VEGFA_site2	GACCCCCTCCACCCCGCCTCNGG TGCCCCCCCCACCCCGCCCCCGG	CGG	4	16	GACCCCCTCCACCCCGCCTCNGG TGCCCCCCCCACCCCGCCCCCGG	CGG	4	16	0	0	263	5.57215
guideSeq	VEGFA_site2	GACCCCCTCCACCCCGCCTCNGG CTTCCCCCACACCCCGCCCCAGG	AGG	6	14	GAC--CCCCTCCACCCCGCCTCNGG GACTTCCCCCACACCCCGCCCCAGG	AGG	3	14.5	2	3	256	5.54518
guideSeq	VEGFA_site2	GACCCCCTCCACCCCGCCTCNGG AGGCCCCCCCGCCCCGCCTCAGG	AGG	5	15	GACCCCCTCCACCCCGCCTCNGG GGCCCCC-CCGCCCCGCCTCAGG	AGG	2	15.75	1	3	252	5.52943
guideSeq	VEGFA_site2	GACCCCCTCCACCCCGCCTCNGG TACCCCCCCCACCCCGCCACAGG	AGG	3	17	GACCCCCTCCACCCCGCCTCNGG TACCCCCCCCACCCCGCCACAGG	AGG	3	17	0	0	246	5.50533
guideSeq	VEGFA_site2	GACCCCCTCCACCCCGCCTCNGG CATACCCCCCACCCCGCCCCGGG	GGG	5	15	GACCCCCTCCACCCCGCCTCNGG CATACCCCCCACCCCGCCCCGGG	GGG	5	15	0	0	235	5.45959
guideSeq	VEGFA_site2	GACCCCCTCCACCCCGCCTCNGG CGCCCTCCCCACTCCGCCTCGGG	GGG	5	15	GACCCCCTCCACCCCGCCTCNGG CGCCCTCCCCACTCCGCCTCGGG	GGG	5	15	0	0	202	5.30827
guideSeq	VEGFA_site2	GACCCCCTCCACCCCGCCTCNGG GAGCTCCCCCACCCCGCCCCGGG	GGG	4	16	GACCCCCTCCACCCCGCCTCNGG GAGCTCCCCCACCCCGCCCCGGG	GGG	4	16	0	0	192	5.2575
guideSeq	VEGFA_site2	GACCCCCTCCACCCCGCCTCNGG GACCCCTCACACCCCGCCCCTGG	TGG	4	16	GACCCCCTCCACCCCGCCTCNGG GACCCCTCACACCCCGCCCCTGG	TGG	4	16	0	0	179	5.18739
guideSeq	VEGFA_site2	GACCCCCTCCACCCCGCCTCNGG CCCCCCCACCACCCCGCCCCGGG	GGG	4	16	GACCCCCTCCACCCCGCCTCNGG CCCCCCCACCACCCCGCCCCGGG	GGG	4	16	0	0	160	5.07517
guideSeq	VEGFA_site2	GACCCCCTCCACCCCGCCTCNGG CTCCCCCGCCACCCCGCCCCAGG	AGG	4	16	GACCCCCTCCACCCCGCCTCNGG CTCCCCCGCCACCCCGCCCCAGG	AGG	4	16	0	0	141	4.94876
guideSeq	VEGFA_site2	GACCCCCTCCACCCCGCCTCNGG CCACCCCCCCACCCCGCCCCTGG	TGG	5	15	GACCCCCTCCACCCCGCCTCNGG CACCCCC-CCACCCCGCCCCTGG	TGG	2	15.75	1	3	138	4.92725
guideSeq	VEGFA_site2	GACCCCCTCCACCCCGCCTCNGG GACCCTGTCCACCCCACCTCAGG	AGG	3	17	GACCCCCTCCACCCCGCCTCNGG GACCCTGTCCACCCCACCTCAGG	AGG	3	17	0	0	135	4.90527
guideSeq	VEGFA_site2	GACCCCCTCCACCCCGCCTCNGG TCCACCCCCCACCCCGCCCCGGG	GGG	5	15	GACCCCCTCCACCCCGCCTCNGG TCCACCCCCCACCCCGCCCCGGG	GGG	5	15	0	0	135	4.90527
guideSeq	VEGFA_site2	GACCCCCTCCACCCCGCCTCNGG CACTCCCCCCACCCCGCCCCAGG	AGG	4	16	GACCCCCTCCACCCCGCCTCNGG CACTCCCCCCACCCCGCCCCAGG	AGG	4	16	0	0	128	4.85203
guideSeq	VEGFA_site2	GACCCCCTCCACCCCGCCTCNGG AGCCCCCCCCACCCCGACTCAGG	AGG	4	16	GACCCCCTCCACCCCGCCTCNGG AGCCCCCCCCACCCCGACTCAGG	AGG	4	16	0	0	126	4.83628
guideSeq	VEGFA_site2	GACCCCCTCCACCCCGCCTCNGG CATTCCCCCCACCCCACCTCAGG	AGG	5	15	GACCCCCTCCACCCCGCCTCNGG CATTCCCCCCACCCCACCTCAGG	AGG	5	15	0	0	123	4.81218
guideSeq	VEGFA_site2	GACCCCCTCCACCCCGCCTCNGG CCCCCCCCCCGCCCCGCCCCCCG	CCG	5	15	GACCCCCTCCACCCCG-CCTCNGG CCCCCCCCCCGCCCCGCCCCCCGG	CGG	5	13.75	1	0	122	4.80402
guideSeq	VEGFA_site2	GACCCCCTCCACCCCGCCTCNGG ATCCCCCTCCACCCCACCCCTGG	TGG	4	16	GACCCCCTCCACCCCGCCTCNGG ATCCCCCTCCACCCCACCCCTGG	TGG	4	16	0	0	121	4.79579
guideSeq	VEGFA_site2	GACCCCCTCCACCCCGCCTCNGG CAACCCCCCCACCCCGCTTCAGG	AGG	4	16	GACCCCCTCCACCCCGCCTCNGG CAACCCCCCCACCCCGCTTCAGG	AGG	4	16	0	0	111	4.70953
guideSeq	VEGFA_site2	GACCCCCTCCACCCCGCCTCNGG CCCCCCCCCCACCCCGCCCCCGG	CGG	4	16	GACCCCCTCCACCCCGCCTCNGG CCCCCCCCCCACCCCGCCCCCGG	CGG	4	16	0	0	108	4.68213
guideSeq	VEGFA_site2	GACCCCCTCCACCCCGCCTCNGG CCACCCCCCCACCCCGCCCCAGG	AGG	5	15	GACCCCCTCCACCCCGCCTCNGG CACCCCC-CCACCCCGCCCCAGG	AGG	2	15.75	1	3	98	4.58497
guideSeq	VEGFA_site2	GACCCCCTCCACCCCGCCTCNGG CTCCCTCCCCACCCCACCTCTGG	TGG	5	15	GACCCCCTCCACCCCGCCTCNGG CTCCCTCCCCACCCCACCTCTGG	TGG	5	15	0	0	95	4.55388
guideSeq	VEGFA_site2	GACCCCCTCCACCCCGCCTCNGG AGGCCCCCACACCCCGCCTCAGG	AGG	5	15	GACCCCCTCCACCCCGCCTCNGG GGCCCCC-ACACCCCGCCTCAGG	AGG	2	15.75	1	3	92	4.52179
guideSeq	VEGFA_site2	GACCCCCTCCACCCCGCCTCNGG ACCCCCCCCCCCCCCGCCCCCGG	CGG	5	15	GACCCCCTCCACCCCGCCTCNGG ACCCCCCCCCCCCCCGCCCCCGG	CGG	5	15	0	0	87	4.46591
guideSeq	VEGFA_site2	GACCCCCTCCACCCCGCCTCNGG GCCCCCCCCAACCCCGCCCCCGG	CGG	4	16	GACCCCCTCCACCCCGCCTCNGG GCCCCCCCCAACCCCGCCCCCGG	CGG	4	16	0	0	87	4.46591
guideSeq	VEGFA_site2	GACCCCCTCCACCCCGCCTCNGG CAGTCCCCCCACCCCACCTCTGG	TGG	5	15	GACCCCCTCCACCCCGCCTCNGG CAGTCCCCCCACCCCACCTCTGG	TGG	5	15	0	0	75	4.31749
guideSeq	VEGFA_site2	GACCCCCTCCACCCCGCCTCNGG CACCCACTACTCCCCGCCTCAGG	AGG	4	16	GACCCCCTCCACCCCGCCTCNGG CACCCACTACTCCCCGCCTCAGG	AGG	4	16	0	0	75	4.31749
guideSeq	VEGFA_site2	GACCCCCTCCACCCCGCCTCNGG AAGACCCCCCACCCCGCCCCAGG	AGG	5	15	GACCCCCTCCACCCCGCCTCNGG AAGACCCCCCACCCCGCCCCAGG	AGG	5	15	0	0	74	4.30407
guideSeq	VEGFA_site2	GACCCCCTCCACCCCGCCTCNGG CCGCCCCCCCACCCCGCCGCCGG	CGG	5	15	GAC-CCCCTCCACCCCGCCTCNGG GCCGCCCCCCCACCCCGCCGCCGG	CGG	3	15.75	1	2	71	4.26268
guideSeq	VEGFA_site2	GACCCCCTCCACCCCGCCTCNGG CTCCCCCCCCTCCCCGCCTCGGG	GGG	4	16	GACCCCCTCCACCCCGCCTCNGG CTCCCCCCCCTCCCCGCCTCGGG	GGG	4	16	0	0	65	4.17439
guideSeq	VEGFA_site2	GACCCCCTCCACCCCGCCTCNGG AACCACCCCCACCCCACCCCAGG	AGG	5	15	GACCCCCTCCACCCCGCCTCNGG AACCACCCCCACCCCACCCCAGG	AGG	5	15	0	0	65	4.17439
guideSeq	VEGFA_site2	GACCCCCTCCACCCCGCCTCNGG GTCACTCCCCACCCCGCCTCTGG	TGG	4	16	GACCCCCTCCACCCCGCCTCNGG GTCACTCCCCACCCCGCCTCTGG	TGG	4	16	0	0	65	4.17439
guideSeq	VEGFA_site2	GACCCCCTCCACCCCGCCTCNGG GTCCTCCACCACCCCGCCTCTGG	TGG	3	17	GACCCCCTCCACCCCGCCTCNGG GTCCTCCACCACCCCGCCTCTGG	TGG	3	17	0	0	63	4.14313
guideSeq	VEGFA_site2	GACCCCCTCCACCCCGCCTCNGG GACCCCACCTACCCCACCTCAGG	AGG	4	16	GACCCCCTCCACCCCGCCTCNGG GACCCCACCTACCCCACCTCAGG	AGG	4	16	0	0	59	4.07754
guideSeq	VEGFA_site2	GACCCCCTCCACCCCGCCTCNGG GCCCCCCACCACCCCACCCCCGG	CGG	4	16	GACCCCCTCCACCCCGCCTCNGG GCCCCCCACCACCCCACCCCCGG	CGG	4	16	0	0	52	3.95124
guideSeq	VEGFA_site2	GACCCCCTCCACCCCGCCTCNGG GGGCCCTCCCACCTCGCCCCTGG	TGG	6	14	GACCCCCTCCACCCCGCCTCNGG GGGCCCTCCCACCTCGCCCCTGG	TGG	6	14	0	0	45	3.80666
guideSeq	VEGFA_site2	GACCCCCTCCACCCCGCCTCNGG CTCACCCCCCACCCCACCTCTGG	TGG	5	15	GACCCCCTCCACCCCGCCTCNGG CTCACCCCCCACCCCACCTCTGG	TGG	5	15	0	0	40	3.68888
guideSeq	VEGFA_site2	GACCCCCTCCACCCCGCCTCNGG ATGCCCCACCCCCCCGCCCCCGG	CGG	6	14	GA-CCCCCTCCACCCCGCCTCNGG GATGCCCCACCCCCCCGCCCCCGG	CGG	4	14.75	1	2	37	3.61092
guideSeq	VEGFA_site2	GACCCCCTCCACCCCGCCTCNGG GTCCCCCTCCTCCCCACCTCCGG	CGG	3	17	GACCCCCTCCACCCCGCCTCNGG GTCCCCCTCCTCCCCACCTCCGG	CGG	3	17	0	0	37	3.61092
guideSeq	VEGFA_site2	GACCCCCTCCACCCCGCCTCNGG GTCCCTCCCCACCCCGCCTTGGG	GGG	4	16	GACCCCCTCCACCCCGCCTCNGG GTCCCTCCCCACCCCGCCTTGGG	GGG	4	16	0	0	36	3.58352
guideSeq	VEGFA_site2	GACCCCCTCCACCCCGCCTCNGG AACACCCTCCACCCCACCACAGG	AGG	4	16	GACCCCCTCCACCCCGCCTCNGG AACACCCTCCACCCCACCACAGG	AGG	4	16	0	0	35	3.55535
guideSeq	VEGFA_site2	GACCCCCTCCACCCCGCCTCNGG GCCGCCCCCCACTCCGCCTCCGG	CGG	4	16	GACCCCCTCCACCCCGCCTCNGG GCCGCCCCCCACTCCGCCTCCGG	CGG	4	16	0	0	34	3.52636
guideSeq	VEGFA_site2	GACCCCCTCCACCCCGCCTCNGG CTACCCCCACTCCCCGCCTCCGG	CGG	6	14	GACCCCCTCCACCCCGCCTCNGG TACCCCC-ACTCCCCGCCTCCGG	CGG	3	14.75	1	3	32	3.46574
guideSeq	VEGFA_site2	GACCCCCTCCACCCCGCCTCNGG TTCTCCCTCCTCCCCGCCTCGGG	GGG	4	16	GACCCCCTCCACCCCGCCTCNGG TTCTCCCTCCTCCCCGCCTCGGG	GGG	4	16	0	0	32	3.46574
guideSeq	VEGFA_site2	GACCCCCTCCACCCCGCCTCNGG AAGCCCCCCCACCCCGCCCCGGG	GGG	4	16	GACCCCCTCCACCCCGCCTCNGG AAGCCCCCCCACCCCGCCCCGGG	GGG	4	16	0	0	31	3.43399
guideSeq	VEGFA_site2	GACCCCCTCCACCCCGCCTCNGG CCGCCCCTCCACCCCGCCACTGG	TGG	4	16	GACCCCCTCCACCCCGCCTCNGG CCGCCCCTCCACCCCGCCACTGG	TGG	4	16	0	0	31	3.43399
guideSeq	VEGFA_site2	GACCCCCTCCACCCCGCCTCNGG TATCCTCCCCACCCCGCCCCGGG	GGG	5	15	GACCCCCTCCACCCCGCCTCNGG TATCCTCCCCACCCCGCCCCGGG	GGG	5	15	0	0	30	3.4012
guideSeq	VEGFA_site2	GACCCCCTCCACCCCGCCTCNGG TGCACCCCCCACCCCGCCCCTGG	TGG	5	15	GACCCCCTCCACCCCGCCTCNGG TGCACCCCCCACCCCGCCCCTGG	TGG	5	15	0	0	29	3.3673
guideSeq	VEGFA_site2	GACCCCCTCCACCCCGCCTCNGG ATCCCTCTCCACCCCACCCCAGG	AGG	5	15	GA-CCCCCTCCACCCCGCCTCNGG GATCCCTCTCCACCCCACCCCAGG	AGG	3	15.75	1	2	29	3.3673
guideSeq	VEGFA_site2	GACCCCCTCCACCCCGCCTCNGG ACTCCCCTCCACCCCGGCTCGGG	GGG	4	16	GAC-CCCCTCCACCCCGCCTCNGG GACTCCCCTCCACCCCGGCTCGGG	GGG	1	17.75	1	3	29	3.3673
guideSeq	VEGFA_site2	GACCCCCTCCACCCCGCCTCNGG CTGCCCCCTCTCCCCGCCCCCGG	CGG	7	13	GACCCCCTCCACCCCGCCTCNGG TGCCCCCT-CTCCCCGCCCCCGG	CGG	4	13.75	1	3	27	3.29584
guideSeq	VEGFA_site2	GACCCCCTCCACCCCGCCTCNGG AACCCCACCCACCCCATCTCAGG	AGG	5	15	GACCCCCTCCACCCCGCCTCNGG AACCCCACCCACCCCATCTCAGG	AGG	5	15	0	0	25	3.21888
guideSeq	VEGFA_site2	GACCCCCTCCACCCCGCCTCNGG AGCCAACCCCACCCCGCCTCTGG	TGG	5	15	GACCCCCTCCACCCCGCCTCNGG AGCCAACCCCACCCCGCCTCTGG	TGG	5	15	0	0	25	3.21888
guideSeq	VEGFA_site2	GACCCCCTCCACCCCGCCTCNGG AGCCCCCACCTCCCCGCCTCGGG	GGG	4	16	GACCCCCTCCACCCCGCCTCNGG AGCCCCCACCTCCCCGCCTCGGG	GGG	4	16	0	0	25	3.21888
guideSeq	VEGFA_site2	GACCCCCTCCACCCCGCCTCNGG TCCCCACCCCGCCCCGCCTCTGG	TGG	5	15	GACCCCCTCCACCCCGCCTCNGG TCCCCACCCCGCCCCGCCTCTGG	TGG	5	15	0	0	24	3.17805
guideSeq	VEGFA_site2	GACCCCCTCCACCCCGCCTCNGG TCCCACCCCCACCCCGCCACGGG	GGG	5	15	GACCCCCTCCACCCCGCCTCNGG TCCCACCCCCACCCCGCCACGGG	GGG	5	15	0	0	24	3.17805
guideSeq	VEGFA_site2	GACCCCCTCCACCCCGCCTCNGG ACACCCCCCCACCCCACCCCAGG	AGG	6	14	GACCCCCTCCACCCCGCCTCNGG CACCCCC-CCACCCCACCCCAGG	AGG	3	14.75	1	3	23	3.13549
guideSeq	VEGFA_site2	GACCCCCTCCACCCCGCCTCNGG GACCCCTACCACCCCATCTCAGG	AGG	4	16	GACCCCCTCCACCCCGCCTCNGG GACCCCTACCACCCCATCTCAGG	AGG	4	16	0	0	23	3.13549
guideSeq	VEGFA_site2	GACCCCCTCCACCCCGCCTCNGG CCGCCCCCCCACCCCAACTCCGG	CGG	6	14	GAC-CCCCTCCACCCCGCCTCNGG GCCGCCCCCCCACCCCAACTCCGG	CGG	4	14.75	1	2	22	3.09104
guideSeq	VEGFA_site2	GACCCCCTCCACCCCGCCTCNGG GTCCCCTCCCACCCCGCCTCCAG	CAG	3	17	GACCCCCTCCACCCCGCCTCNGG GTCCCCTCCCACCCCGCCTCCAG	CAG	3	17	0	0	21	3.04452
guideSeq	VEGFA_site2	GACCCCCTCCACCCCGCCTCNGG AACCTCCCCCACCCCACCCCAGG	AGG	5	15	GACCCCCTCCACCCCGCCTCNGG AACCTCCCCCACCCCACCCCAGG	AGG	5	15	0	0	21	3.04452
guideSeq	VEGFA_site2	GACCCCCTCCACCCCGCCTCNGG TGGCCCCTCCGCCCCACCTCTGG	TGG	5	15	GACCCCCTCCACCCCGCCTCNGG TGGCCCCTCCGCCCCACCTCTGG	TGG	5	15	0	0	19	2.94444
guideSeq	VEGFA_site2	GACCCCCTCCACCCCGCCTCNGG CACCCCCTCCCCTCCGCCTCAGG	AGG	3	17	GACCCCCTCCACCCCGCCTCNGG CACCCCCTCCCCTCCGCCTCAGG	AGG	3	17	0	0	19	2.94444
guideSeq	VEGFA_site2	GACCCCCTCCACCCCGCCTCNGG CCCCCCTCCCACCCCGCCTCTAG	TAG	4	16	GACCCCCT-CCACCCCGCCTCNGG GCCCCCCTCCCACCCCGCCTCTAG	TAG	1	17.75	1	3	18	2.89037
guideSeq	VEGFA_site2	GACCCCCTCCACCCCGCCTCNGG CTACCCCTCCACCCCGACTCGGA	GGA	4	16	GACCCCCTCCACCCCGCCTCNGG CTACCCCTCCACCCCGACT-CGG	CGG	4	13.75	1	0	18	2.89037
guideSeq	VEGFA_site2	GACCCCCTCCACCCCGCCTCNGG AGACCCCCCCACCCCACCCCAGG	AGG	6	14	GACCCCCTCCACCCCGCCTCNGG GACCCCC-CCACCCCACCCCAGG	AGG	2	15.75	1	4	18	2.89037
guideSeq	VEGFA_site2	GACCCCCTCCACCCCGCCTCNGG ACGCCCCCCCACCCCACGTCTGG	TGG	6	14	GAC-CCCCTCCACCCCGCCTCNGG GACGCCCCCCCACCCCACGTCTGG	TGG	3	15.75	1	3	17	2.83321
guideSeq	VEGFA_site2	GACCCCCTCCACCCCGCCTCNGG GGCCCACTCCACTCCGTCTCCGG	CGG	4	16	GACCCCCTCCACCCCGCCTCNGG GGCCCACTCCACTCCGTCTCCGG	CGG	4	16	0	0	17	2.83321
guideSeq	VEGFA_site2	GACCCCCTCCACCCCGCCTCNGG CACACCCACCACCCCGCCTCAGA	AGA	3	17	GACCCCCTCCACCCCGCCTCNGG CACACCCACCACCCCGCCT-CAG	CAG	3	14.75	1	0	17	2.83321
guideSeq	VEGFA_site2	GACCCCCTCCACCCCGCCTCNGG CACCCCCCGCACCCCGCCCCAGG	AGG	4	16	GACCCCCTCCACCCCGCCTCNGG CACCCCCCGCACCCCGCCCCAGG	AGG	4	16	0	0	16	2.77259
guideSeq	VEGFA_site2	GACCCCCTCCACCCCGCCTCNGG CGCCCACCCCACCCCACCTCAGG	AGG	5	15	GACCCCCTCCACCCCGCCTCNGG CGCCCACCCCACCCCACCTCAGG	AGG	5	15	0	0	16	2.77259
guideSeq	VEGFA_site2	GACCCCCTCCACCCCGCCTCNGG CCCCACCCCCACCCCGCCCCCGG	CGG	5	15	GACCCCCTCCACCCCGCCTCNGG CCCCACCCCCACCCCGCCCCCGG	CGG	5	15	0	0	15	2.70805
guideSeq	VEGFA_site2	GACCCCCTCCACCCCGCCTCNGG GCCACCCCCCACCCCACCCCAGG	AGG	5	15	GACCCCCTCCACCCCGCCTCNGG GCCACCCCCCACCCCACCCCAGG	AGG	5	15	0	0	15	2.70805
guideSeq	VEGFA_site2	GACCCCCTCCACCCCGCCTCNGG GACACACCCCCCCCCGCCTCCGG	CGG	4	16	GACCCCCTCCACCCCGCCTCNGG GACACACCCCCCCCCGCCTCCGG	CGG	4	16	0	0	15	2.70805
guideSeq	VEGFA_site2	GACCCCCTCCACCCCGCCTCNGG AACCTCCACCTCCCCGCCTCAGG	AGG	4	16	GACCCCCTCCACCCCGCCTCNGG AACCTCCACCTCCCCGCCTCAGG	AGG	4	16	0	0	15	2.70805
guideSeq	VEGFA_site2	GACCCCCTCCACCCCGCCTCNGG CCACCATCCCACCCCGCCTCTGG	TGG	6	14	GACC-CCCT-CCACCCCGCCTCNGG GTCCACCATCCCACCCCGCCTCTGG	TGG	2	15.5	2	4	15	2.70805
guideSeq	VEGFA_site2	GACCCCCTCCACCCCGCCTCNGG TCTCCCCTCCACCCCGCCCTCGG	CGG	5	15	GA-C-CCCCTCCACCCCGCCTCNGG GATCTCCCCTCCACCCCGCCCTCGG	CGG	2	15.5	2	3	14	2.63906
guideSeq	VEGFA_site2	GACCCCCTCCACCCCGCCTCNGG CACCTCCACAACTCCGCCTCTGG	TGG	5	15	GACCCCCTCCACCCCGCCTCNGG CACCTCCACAACTCCGCCTCTGG	TGG	5	15	0	0	14	2.63906
guideSeq	VEGFA_site2	GACCCCCTCCACCCCGCCTCNGG AGGCCCTCCCACCCCGCATCAGG	AGG	6	14	GACCCCCT-CCACCCCGCCTCNGG GAGGCCCTCCCACCCCGCATCAGG	AGG	3	15.75	1	3	14	2.63906
guideSeq	VEGFA_site2	GACCCCCTCCACCCCGCCTCNGG ACTCCCCTCCACCCCACCTCTGA	TGA	4	16	GAC-CCCCTCCACCCCGCCTCNGG TACTCCCCTCCACCCCACCTCTGA	TGA	2	16.75	1	2	13	2.56495
guideSeq	VEGFA_site2	GACCCCCTCCACCCCGCCTCNGG TCCCCCCTCCACCCCCGCCCCCG	CCG	5	15	GACCCCCTCCA-CCCCGCCTCNGG TCCCCCCTCCACCCCCGCCCCCGG	CGG	3	15.75	1	2	13	2.56495
guideSeq	VEGFA_site2	GACCCCCTCCACCCCGCCTCNGG TACTCCCCCCACCCAGCCTCAGG	AGG	4	16	GACCCCCTCCACCCCGCCTCNGG TACTCCCCCCACCCAGCCTCAGG	AGG	4	16	0	0	13	2.56495
guideSeq	VEGFA_site2	GACCCCCTCCACCCCGCCTCNGG CACCCCCCCCCCCCCGCCCCCGG	CGG	4	16	GACCCCCTCCACCCCGCCTCNGG CACCCCCCCCCCCCCGCCCCCGG	CGG	4	16	0	0	13	2.56495
guideSeq	VEGFA_site2	GACCCCCTCCACCCCGCCTCNGG GCCTCCCCCCACCCAGCCTCGGG	GGG	4	16	GACCCCCTCCACCCCGCCTCNGG GCCTCCCCCCACCCAGCCTCGGG	GGG	4	16	0	0	12	2.48491
guideSeq	VEGFA_site2	GACCCCCTCCACCCCGCCTCNGG AGCCGCCCCCACCCCGCCCCCGG	CGG	5	15	GACCCCCTCCACCCCGCCTCNGG AGCCGCCCCCACCCCGCCCCCGG	CGG	5	15	0	0	12	2.48491
guideSeq	VEGFA_site2	GACCCCCTCCACCCCGCCTCNGG TCCCCCCACCACCCCACCCCCGG	CGG	5	15	GACCCCCTCCACCCCGCCTCNGG TCCCCCCACCACCCCACCCCCGG	CGG	5	15	0	0	12	2.48491
guideSeq	VEGFA_site2	GACCCCCTCCACCCCGCCTCNGG AACACCCCCCACCCCACCCCGGG	GGG	5	15	GACCCCCTCCACCCCGCCTCNGG AACACCCCCCACCCCACCCCGGG	GGG	5	15	0	0	12	2.48491
guideSeq	VEGFA_site2	GACCCCCTCCACCCCGCCTCNGG GGCCCCACCCACCCCGCCTTCTG	CTG	4	16	GACCCCCTCCACCCCGCC-TCNGG GGCCCCACCCACCCCGCCTTCTGG	TGG	3	15.75	1	1	10	2.30259
guideSeq	VEGFA_site2	GACCCCCTCCACCCCGCCTCNGG CCCCCACCCCACCCCGCCTCCAG	CAG	4	16	GACCCCCTCCACCCCGCCTCNGG CCCCCACCCCACCCCGCCTCCAG	CAG	4	16	0	0	10	2.30259
guideSeq	VEGFA_site2	GACCCCCTCCACCCCGCCTCNGG CCGCCCCTGCACCCAGCCTCCGG	CGG	5	15	GACCCCCTCCACCCCGCCTCNGG CCGCCCCTGCACCCAGCCTCCGG	CGG	5	15	0	0	10	2.30259
guideSeq	VEGFA_site2	GACCCCCTCCACCCCGCCTCNGG CCCCCTCCCCACCCCGCCGCAGG	AGG	5	15	GACCCCCT--CCACCCCGCCTCNGG GTCCCCCTCCCCACCCCGCCGCAGG	AGG	2	15.5	2	3	9	2.19722
guideSeq	VEGFA_site2	GACCCCCTCCACCCCGCCTCNGG CACCCCGCCCACCCCGCCCCTGG	TGG	4	16	GACCCCCTCCACCCCGCCTCNGG CACCCCGCCCACCCCGCCCCTGG	TGG	4	16	0	0	9	2.19722
guideSeq	VEGFA_site2	GACCCCCTCCACCCCGCCTCNGG ACCCCACCCCACCCCGTCTCCGG	CGG	5	15	GACCCC-CTCCACCCCGCCTCNGG CACCCCACCCCACCCCGTCTCCGG	CGG	3	15.75	1	2	9	2.19722
guideSeq	VEGFA_site2	GACCCCCTCCACCCCGCCTCNGG AGTCCCATCCACCCCGCCTAAGG	AGG	5	15	GACCCCCTCCACCCCGCCTCNGG AGTCCCATCCACCCCGCCTAAGG	AGG	5	15	0	0	9	2.19722
guideSeq	VEGFA_site2	GACCCCCTCCACCCCGCCTCNGG CCGCCCCCCCATCCCGCCCCAGG	AGG	6	14	GACCCCCTCCACCCCGCCTCNGG CCGCCCCCCCATCCCGCCCCAGG	AGG	6	14	0	0	9	2.19722
guideSeq	VEGFA_site2	GACCCCCTCCACCCCGCCTCNGG CGTCCCCCCCCCCCCGCCTCAGG	AGG	5	15	GACCCCCTCCACCCCGCCTCNGG GTCCCCC-CCCCCCCGCCTCAGG	AGG	2	15.75	1	3	9	2.19722
guideSeq	VEGFA_site2	GACCCCCTCCACCCCGCCTCNGG GACCCCCCCCCCCCGCCCCCGGG	GGG	5	15	GACCCCCTCCACCCCGCCTCNGG GACCCCCCCCCCCCGCCCCCGGG	GGG	5	15	0	0	8	2.07944
guideSeq	VEGFA_site2	GACCCCCTCCACCCCGCCTCNGG CTCCCCCTCCACCCCACCTCCAG	CAG	3	17	GACCCCCTCCACCCCGCCTCNGG CTCCCCCTCCACCCCACCTCCAG	CAG	3	17	0	0	8	2.07944
guideSeq	VEGFA_site2	GACCCCCTCCACCCCGCCTCNGG CCCCCCCCCCCCCCCGCCCCGGG	GGG	5	15	GACCCCCTCCACCCCGCCTCNGG CCCCCCCCCCCCCCCGCCCCGGG	GGG	5	15	0	0	7	1.94591
guideSeq	VEGFA_site2	GACCCCCTCCACCCCGCCTCNGG GGCTCCCTCCGCCCCGCCCCGGG	GGG	4	16	GACCCCCTCCACCCCGCCTCNGG GGCTCCCTCCGCCCCGCCCCGGG	GGG	4	16	0	0	7	1.94591
guideSeq	VEGFA_site2	GACCCCCTCCACCCCGCCTCNGG TAGCCCCTCCACCCCACCACAGG	AGG	4	16	GACCCCCTCCACCCCGCCTCNGG TAGCCCCTCCACCCCACCACAGG	AGG	4	16	0	0	7	1.94591
guideSeq	VEGFA_site2	GACCCCCTCCACCCCGCCTCNGG GACCCCACCCACCCCGCCGCAGG	AGG	3	17	GACCCCCTCCACCCCGCCTCNGG GACCCCACCCACCCCGCCGCAGG	AGG	3	17	0	0	7	1.94591
guideSeq	VEGFA_site2	GACCCCCTCCACCCCGCCTCNGG AGTAGCCCCCACCCCGCCTCGGG	GGG	6	14	GACCCCCTCCACCCCGCCTCNGG GTAGCCC-CCACCCCGCCTCGGG	GGG	3	14.75	1	3	7	1.94591
guideSeq	VEGFA_site2	GACCCCCTCCACCCCGCCTCNGG GCCACCCACCACCCCACCTCAGG	AGG	4	16	GACCCCCTCCACCCCGCCTCNGG GCCACCCACCACCCCACCTCAGG	AGG	4	16	0	0	6	1.79176
guideSeq	VEGFA_site2	GACCCCCTCCACCCCGCCTCNGG TTCCCCTTCCACCCAGCCTCTGG	TGG	4	16	GACCCCCTCCACCCCGCCTCNGG TTCCCCTTCCACCCAGCCTCTGG	TGG	4	16	0	0	6	1.79176
guideSeq	VEGFA_site2	GACCCCCTCCACCCCGCCTCNGG AACCCTCTCCACCCAGTCTCAGG	AGG	4	16	GACCCCCTCCACCCCGCCTCNGG AACCCTCTCCACCCAGTCTCAGG	AGG	4	16	0	0	5	1.60944
guideSeq	VEGFA_site2	GACCCCCTCCACCCCGCCTCNGG GGCCCTCTCCACTCCACCTCAGG	AGG	4	16	GACCCCCTCCACCCCGCCTCNGG GGCCCTCTCCACTCCACCTCAGG	AGG	4	16	0	0	4	1.38629
guideSeq	VEGFA_site2	GACCCCCTCCACCCCGCCTCNGG GTCCCCCTCCTCCCCGTCTCAGG	AGG	3	17	GACCCCCTCCACCCCGCCTCNGG GTCCCCCTCCTCCCCGTCTCAGG	AGG	3	17	0	0	4	1.38629
guideSeq	VEGFA_site2	GACCCCCTCCACCCCGCCTCNGG GACCCCCCCCACCCCACCCCAGG	AGG	3	17	GACCCCCTCCACCCCGCCTCNGG GACCCCCCCCACCCCACCCCAGG	AGG	3	17	0	0	4	1.38629
guideSeq	VEGFA_site2	GACCCCCTCCACCCCGCCTCNGG TGCCCCCTCCACCCCACCTCTGA	TGA	3	17	GACCCCCTCCACCCCGCCTCNGG TGCCCCCTCCACCCCACCTCTGA	TGA	3	17	0	0	4	1.38629
guideSeq	VEGFA_site2	GACCCCCTCCACCCCGCCTCNGG GGCTCACCCCACCCCACCTCTGG	TGG	5	15	GACCCCCTCCACCCCGCCTCNGG GGCTCACCCCACCCCACCTCTGG	TGG	5	15	0	0	4	1.38629
guideSeq	VEGFA_site2	GACCCCCTCCACCCCGCCTCNGG TTTCCCCCCCACCCCAACTCAGG	AGG	6	14	GACCCCCTCCACCCCGCCTCNGG TTTCCCCCCCACCCCAACTCAGG	AGG	6	14	0	0	4	1.38629
guideSeq	VEGFA_site2	GACCCCCTCCACCCCGCCTCNGG CCCCACCCCCACCCCACCTCTGG	TGG	5	15	GACCCCCTCCACCCCGCCTCNGG CCCCACCCCCACCCCACCTCTGG	TGG	5	15	0	0	4	1.38629
guideSeq	VEGFA_site2	GACCCCCTCCACCCCGCCTCNGG CCCCCCCCTCACCCCGCCCCTGG	TGG	5	15	GACCCCCTCCACCCCGCCTCNGG CCCCCCCCTCACCCCGCCCCTGG	TGG	5	15	0	0	4	1.38629
guideSeq	VEGFA_site2	GACCCCCTCCACCCCGCCTCNGG TCCTCCTTCCACTCCGCCTCTGG	TGG	5	15	GACC-CCCTCCACCCCGCCTCNGG GTCCTCCTTCCACTCCGCCTCTGG	TGG	3	15.75	1	2	3	1.09861
guideSeq	VEGFA_site2	GACCCCCTCCACCCCGCCTCNGG CTCCCCCTACACCCCGCAACAGG	AGG	5	15	GACCCCCTCCACCCCGCCTCNGG CTCCCCCTACACCCCGCAACAGG	AGG	5	15	0	0	3	1.09861
guideSeq	VEGFA_site2	GACCCCCTCCACCCCGCCTCNGG GTCCCCTCCCTCCCCGCCTCTGG	TGG	4	16	GACCCCCTCCACCCCGCCTCNGG GTCCCCTCCCTCCCCGCCTCTGG	TGG	4	16	0	0	3	1.09861
guideSeq	VEGFA_site2	GACCCCCTCCACCCCGCCTCNGG CCACCCCTCCACCCCGTCCCAGG	AGG	5	15	GACCCCCTCCACCCCGCCTCNGG CCACCCCTCCACCCCGTCCCAGG	AGG	5	15	0	0	3	1.09861
guideSeq	VEGFA_site2	GACCCCCTCCACCCCGCCTCNGG TTCCCCCCCAACCCCACCTCGGG	GGG	5	15	GACCCCCTCCACCCCGCCTCNGG TTCCCCCCCAACCCCACCTCGGG	GGG	5	15	0	0	3	1.09861
guideSeq	VEGFA_site2	GACCCCCTCCACCCCGCCTCNGG CCTGCCCCCCACCCCGCCCCAGG	AGG	6	14	GACC--CCCTCCACCCCGCCTCNGG GCCCTGCCCCCCACCCCGCCCCAGG	AGG	3	14.5	2	3	3	1.09861
guideSeq	VEGFA_site2	GACCCCCTCCACCCCGCCTCNGG GACCCCCTTCACCCCACCTATGG	TGG	3	17	GACCCCCTCCACCCCGCCTCNGG GACCCCCTTCACCCCACCTATGG	TGG	3	17	0	0	3	1.09861
guideSeq	VEGFA_site2	GACCCCCTCCACCCCGCCTCNGG CCCCCCCTCCACCCCACTTCAGG	AGG	4	16	GACCCCCTCCACCCCGCCTCNGG CCCCCCCTCCACCCCACTTCAGG	AGG	4	16	0	0	2	0.693147
guideSeq	VEGFA_site2	GACCCCCTCCACCCCGCCTCNGG CAGCCCCTCCACTCCACCCCCGG	CGG	5	15	GACCCCCTCCACCCCGCCTCNGG CAGCCCCTCCACTCCACCCCCGG	CGG	5	15	0	0	2	0.693147
guideSeq	VEGFA_site2	GACCCCCTCCACCCCGCCTCNGG AGCCCCCCCCTCCCCGCCCCAGG	AGG	5	15	GA-CCCCCTCCACCCCGCCTCNGG GAGCCCCCCCCTCCCCGCCCCAGG	AGG	3	15.75	1	2	2	0.693147
guideSeq	VEGFA_site3	GGTGAGTGAGTGTGTGCGTGNGG AGTGAGTGAGTGTGTGTGTGGGG	GGG	2	18	GGTGAGTGAGTGTGTGCGTGNGG AGTGAGTGAGTGTGTGTGTGGGG	GGG	2	18	0	0	3125	8.04719
guideSeq	VEGFA_site3	GGTGAGTGAGTGTGTGCGTGNGG AGAGAGTGAGTGTGTGCATGAGG	AGG	3	17	GGTGAGTGAGTGTGTGCGTGNGG AGAGAGTGAGTGTGTGCATGAGG	AGG	3	17	0	0	2559	7.84737
guideSeq	VEGFA_site3	GGTGAGTGAGTGTGTGCGTGNGG GGTGAGTGAGTGTGTGCGTGTGG	TGG	0	20	GGTGAGTGAGTGTGTGCGTGNGG GGTGAGTGAGTGTGTGCGTGTGG	TGG	0	20	0	0	2440	7.79975
guideSeq	VEGFA_site3	GGTGAGTGAGTGTGTGCGTGNGG TGTGGGTGAGTGTGTGCGTGAGG	AGG	2	18	GGTGAGTGAGTGTGTGCGTGNGG TGTGGGTGAGTGTGTGCGTGAGG	AGG	2	18	0	0	2200	7.69621
guideSeq	VEGFA_site3	GGTGAGTGAGTGTGTGCGTGNGG GCTGAGTGAGTGTATGCGTGTGG	TGG	2	18	GGTGAGTGAGTGTGTGCGTGNGG GCTGAGTGAGTGTATGCGTGTGG	TGG	2	18	0	0	1997	7.5994
guideSeq	VEGFA_site3	GGTGAGTGAGTGTGTGCGTGNGG GGTGAGTGAGTGTGTGCGGGTGG	TGG	1	19	GGTGAGTGAGTGTGTGCGTGNGG GGTGAGTGAGTGTGTGCGGGTGG	TGG	1	19	0	0	1535	7.33629
guideSeq	VEGFA_site3	GGTGAGTGAGTGTGTGCGTGNGG GTTGAGTGAATGTGTGCGTGAGG	AGG	2	18	GGTGAGTGAGTGTGTGCGTGNGG GTTGAGTGAATGTGTGCGTGAGG	AGG	2	18	0	0	1437	7.27031
guideSeq	VEGFA_site3	GGTGAGTGAGTGTGTGCGTGNGG AGTGAATGAGTGTGTGTGTGTGG	TGG	3	17	GGTGAGTGAGTGTGTGCGTGNGG AGTGAATGAGTGTGTGTGTGTGG	TGG	3	17	0	0	1315	7.18159
guideSeq	VEGFA_site3	GGTGAGTGAGTGTGTGCGTGNGG TGTGAGTAAGTGTGTGTGTGTGG	TGG	3	17	GGTGAGTGAGTGTGTGCGTGNGG TGTGAGTAAGTGTGTGTGTGTGG	TGG	3	17	0	0	1170	7.06476
guideSeq	VEGFA_site3	GGTGAGTGAGTGTGTGCGTGNGG ACTGTGTGAGTGTGTGCGTGAGG	AGG	3	17	GGTGAGTGAGTGTGTGCGTGNGG ACTGTGTGAGTGTGTGCGTGAGG	AGG	3	17	0	0	796	6.6796
guideSeq	VEGFA_site3	GGTGAGTGAGTGTGTGCGTGNGG AGCGAGTGGGTGTGTGCGTGGGG	GGG	3	17	GGTGAGTGAGTGTGTGCGTGNGG AGCGAGTGGGTGTGTGCGTGGGG	GGG	3	17	0	0	790	6.67203
guideSeq	VEGFA_site3	GGTGAGTGAGTGTGTGCGTGNGG AGTGTGTGAGTGTGTGCGTGTGG	TGG	2	18	GGTGAGTGAGTGTGTGCGTGNGG AGTGTGTGAGTGTGTGCGTGTGG	TGG	2	18	0	0	686	6.53088
guideSeq	VEGFA_site3	GGTGAGTGAGTGTGTGCGTGNGG TGTGGGTGAGTGTGTGCGTGAGA	AGA	2	18	GGTGAGTGAGTGTGTGCGTGNGG TGTGGGTGAGTGTGTGCGT-GAG	GAG	2	15.75	1	0	643	6.46614
guideSeq	VEGFA_site3	GGTGAGTGAGTGTGTGCGTGNGG CGCGAGTGAGTGTGTGCGCGGGG	GGG	3	17	GGTGAGTGAGTGTGTGCGTGNGG CGCGAGTGAGTGTGTGCGCGGGG	GGG	3	17	0	0	215	5.37064
guideSeq	VEGFA_site3	GGTGAGTGAGTGTGTGCGTGNGG GGTGAGTGAGTGTGTGTGTGAGG	AGG	1	19	GGTGAGTGAGTGTGTGCGTGNGG GGTGAGTGAGTGTGTGTGTGAGG	AGG	1	19	0	0	199	5.2933
guideSeq	VEGFA_site3	GGTGAGTGAGTGTGTGCGTGNGG CTGGAGTGAGTGTGTGTGTGTGG	TGG	4	16	GGTGAGTGAGTGTGTGCGTGNGG CTGGAGTGAGTGTGTGTGTGTGG	TGG	4	16	0	0	193	5.26269
guideSeq	VEGFA_site3	GGTGAGTGAGTGTGTGCGTGNGG AGCGAGTGAGTGTGTGTGTGGGG	GGG	3	17	GGTGAGTGAGTGTGTGCGTGNGG AGCGAGTGAGTGTGTGTGTGGGG	GGG	3	17	0	0	149	5.00395
guideSeq	VEGFA_site3	GGTGAGTGAGTGTGTGCGTGNGG GGTGAGTCAGTGTGTGAGTGAGG	AGG	2	18	GGTGAGTGAGTGTGTGCGTGNGG GGTGAGTCAGTGTGTGAGTGAGG	AGG	2	18	0	0	122	4.80402
guideSeq	VEGFA_site3	GGTGAGTGAGTGTGTGCGTGNGG GGTGTGTGAGTGTGTGTGTGTGG	TGG	2	18	GGTGAGTGAGTGTGTGCGTGNGG GGTGTGTGAGTGTGTGTGTGTGG	TGG	2	18	0	0	115	4.74493
guideSeq	VEGFA_site3	GGTGAGTGAGTGTGTGCGTGNGG TGTGAGTGAGTGTGTGTGTGTGA	TGA	2	18	GGTGAGTGAGTGTGTGCGTG-NGG TGTGAGTGAGTGTGTGTGTGTGAG	GAG	2	16.75	1	0	111	4.70953
guideSeq	VEGFA_site3	GGTGAGTGAGTGTGTGCGTGNGG TGTGAGTGAGTGTGTGTATGGGG	GGG	3	17	GGTGAGTGAGTGTGTGCGTGNGG TGTGAGTGAGTGTGTGTATGGGG	GGG	3	17	0	0	103	4.63473
guideSeq	VEGFA_site3	GGTGAGTGAGTGTGTGCGTGNGG AGTGAGTGAGTGAGTGAGTGAGG	AGG	3	17	GGTGAGTGAGTGTGTGCGTGNGG AGTGAGTGAGTGAGTGAGTGAGG	AGG	3	17	0	0	97	4.57471
guideSeq	VEGFA_site3	GGTGAGTGAGTGTGTGCGTGNGG TGTGGGTGAGCATGTGCGTGAGG	AGG	4	16	GGTGAGTGAGTGTGTGCGTGNGG TGTGGGTGAGCATGTGCGTGAGG	AGG	4	16	0	0	83	4.41884
guideSeq	VEGFA_site3	GGTGAGTGAGTGTGTGCGTGNGG GTAGAGTGAGTGTGTGTGTGTGG	TGG	3	17	GGT-GAGTGAGTGTGTGCGTGNGG GGTAGAGTGAGTGTGTGTGTGTGG	TGG	1	17.75	1	2	82	4.40672
guideSeq	VEGFA_site3	GGTGAGTGAGTGTGTGCGTGNGG GGTGGATGAGTGTGTGTGTGGGG	GGG	3	17	GGTGAGTGAGTGTGTGCGTGNGG GGTGGATGAGTGTGTGTGTGGGG	GGG	3	17	0	0	61	4.11087
guideSeq	VEGFA_site3	GGTGAGTGAGTGTGTGCGTGNGG TGTGAGTGAGTGTGTGCGTGTGA	TGA	1	19	GGTGAGTGAGTGTGTGCGTGNGG TGTGAGTGAGTGTGTGCGTGTGA	TGA	1	19	0	0	50	3.91202
guideSeq	VEGFA_site3	GGTGAGTGAGTGTGTGCGTGNGG CATGAGTGAGTGTGTGGGTGGGG	GGG	3	17	GGTGAGTGAGTGTGTGCGTGNGG CATGAGTGAGTGTGTGGGTGGGG	GGG	3	17	0	0	45	3.80666
guideSeq	VEGFA_site3	GGTGAGTGAGTGTGTGCGTGNGG AGTGAGTATGTGTGTGTGTGGGG	GGG	4	16	GGTGAGTGAGTGTGTGCGTGNGG AGTGAGTATGTGTGTGTGTGGGG	GGG	4	16	0	0	41	3.71357
guideSeq	VEGFA_site3	GGTGAGTGAGTGTGTGCGTGNGG GATGAGTGAGTGAGTGAGTGGGG	GGG	3	17	GGTGAGTGAGTGTGTGCGTGNGG GATGAGTGAGTGAGTGAGTGGGG	GGG	3	17	0	0	37	3.61092
guideSeq	VEGFA_site3	GGTGAGTGAGTGTGTGCGTGNGG TGTGAGTGAGTGTGTGTGTGTGA	TGA	2	18	GGTGAGTGAGTGTGTGCGTG-NGG TGTGAGTGAGTGTGTGTGTGTGAG	GAG	2	16.75	1	0	37	3.61092
guideSeq	VEGFA_site3	GGTGAGTGAGTGTGTGCGTGNGG GGAGAGTGAGTGTGTGTGTGAGA	AGA	2	18	GGTGAGTGAGTGTGTGCGTGNGG GGAGAGTGAGTGTGTGTGT-GAG	GAG	2	15.75	1	0	35	3.55535
guideSeq	VEGFA_site3	GGTGAGTGAGTGTGTGCGTGNGG GGTGAGTGTGTGTGTGCATGTGG	TGG	2	18	GGTGAGTGAGTGTGTGCGTGNGG GGTGAGTGTGTGTGTGCATGTGG	TGG	2	18	0	0	33	3.49651
guideSeq	VEGFA_site3	GGTGAGTGAGTGTGTGCGTGNGG GGTGAGTAAGTGTGAGCGTAAGG	AGG	3	17	GGTGAGTGAGTGTGTGCGTGNGG GGTGAGTAAGTGTGAGCGTAAGG	AGG	3	17	0	0	33	3.49651
guideSeq	VEGFA_site3	GGTGAGTGAGTGTGTGCGTGNGG AGTGAGTGAGTGAGTGAGTGGGG	GGG	3	17	GGTGAGTGAGTGTGTGCGTGNGG AGTGAGTGAGTGAGTGAGTGGGG	GGG	3	17	0	0	32	3.46574
guideSeq	VEGFA_site3	GGTGAGTGAGTGTGTGCGTGNGG GATGAGTGTGTGTGTGTGTGAGG	AGG	3	17	GGTGAGTGAGTGTGTGCGTGNGG GATGAGTGTGTGTGTGTGTGAGG	AGG	3	17	0	0	29	3.3673
guideSeq	VEGFA_site3	GGTGAGTGAGTGTGTGCGTGNGG GGTGAATGAGTGTGTGCTCTGGG	GGG	4	16	GGTGAGTGAGTGTGTGCGTGNGG GGTGAATGAGTGTGTGCTCTGGG	GGG	4	16	0	0	26	3.2581
guideSeq	VEGFA_site3	GGTGAGTGAGTGTGTGCGTGNGG AGGGAGTGACTGTGTGCGTGTGG	TGG	3	17	GGTGAGTGAGTGTGTGCGTGNGG AGGGAGTGACTGTGTGCGTGTGG	TGG	3	17	0	0	24	3.17805
guideSeq	VEGFA_site3	GGTGAGTGAGTGTGTGCGTGNGG AGTGAGTGAGTGTGTGTGTGAGA	AGA	2	18	GGTGAGTGAGTGTGTGCGTGNGG AGTGAGTGAGTGTGTGTGT-GAG	GAG	2	15.75	1	0	22	3.09104
guideSeq	VEGFA_site3	GGTGAGTGAGTGTGTGCGTGNGG GGTGAGCAAGTGTGTGTGTGTGG	TGG	3	17	GGTGAGTGAGTGTGTGCGTGNGG GGTGAGCAAGTGTGTGTGTGTGG	TGG	3	17	0	0	20	2.99573
guideSeq	VEGFA_site3	GGTGAGTGAGTGTGTGCGTGNGG CGTGAGTGAGTGTGTACCTGGGG	GGG	3	17	GGTGAGTGAGTGTGTGCGTGNGG CGTGAGTGAGTGTGTACCTGGGG	GGG	3	17	0	0	19	2.94444
guideSeq	VEGFA_site3	GGTGAGTGAGTGTGTGCGTGNGG GGTGGATGACTGTGTGTGTGGGG	GGG	4	16	GGTGAGTGAGTGTGTGCGTGNGG GGTGGATGACTGTGTGTGTGGGG	GGG	4	16	0	0	18	2.89037
guideSeq	VEGFA_site3	GGTGAGTGAGTGTGTGCGTGNGG TGTGGGTGAGTGTGTGTGTGTGG	TGG	3	17	GGTGAGTGAGTGTGTGCGTGNGG TGTGGGTGAGTGTGTGTGTGTGG	TGG	3	17	0	0	17	2.83321
guideSeq	VEGFA_site3	GGTGAGTGAGTGTGTGCGTGNGG AGTGAGTAAGTGAGTGAGTGAGG	AGG	4	16	GGTGAGTGAGTGTGTGCGTGNGG AGTGAGTAAGTGAGTGAGTGAGG	AGG	4	16	0	0	17	2.83321
guideSeq	VEGFA_site3	GGTGAGTGAGTGTGTGCGTGNGG GGTGTATGAGTGTGTGTGTGAGG	AGG	3	17	GGTGAGTGAGTGTGTGCGTGNGG GGTGTATGAGTGTGTGTGTGAGG	AGG	3	17	0	0	17	2.83321
guideSeq	VEGFA_site3	GGTGAGTGAGTGTGTGCGTGNGG TGTGAGTGAGTATGTACATGTGG	TGG	4	16	GGTGAGTGAGTGTGTGCGTGNGG TGTGAGTGAGTATGTACATGTGG	TGG	4	16	0	0	17	2.83321
guideSeq	VEGFA_site3	GGTGAGTGAGTGTGTGCGTGNGG TGTGAGTGGGTGTGTGTGTGGGG	GGG	3	17	GGTGAGTGAGTGTGTGCGTGNGG TGTGAGTGGGTGTGTGTGTGGGG	GGG	3	17	0	0	16	2.77259
guideSeq	VEGFA_site3	GGTGAGTGAGTGTGTGCGTGNGG AATGAGTGAGTGTGTGTGTGTGA	TGA	3	17	GGTGAGTGAGTGTGTGCGTG-NGG AATGAGTGAGTGTGTGTGTGTGAG	GAG	3	15.75	1	0	13	2.56495
guideSeq	VEGFA_site3	GGTGAGTGAGTGTGTGCGTGNGG GGTGAGAGAGTGTGTGCGTAGGA	GGA	2	18	GGTGAGTGAGTGTGTGCGTGNGG GGTGAGAGAGTGTGTGCGT-AGG	AGG	1	16.75	1	1	11	2.3979
guideSeq	VEGFA_site3	GGTGAGTGAGTGTGTGCGTGNGG TGTGAGTGAGTGTGTGTGTGTGA	TGA	2	18	GGTGAGTGAGTGTGTGCGTG-NGG TGTGAGTGAGTGTGTGTGTGTGAG	GAG	2	16.75	1	0	11	2.3979
guideSeq	VEGFA_site3	GGTGAGTGAGTGTGTGCGTGNGG AGTGAGAAAGTGTGTGCATGCGG	CGG	4	16	GGTGAGTGAGTGTGTGCGTGNGG AGTGAGAAAGTGTGTGCATGCGG	CGG	4	16	0	0	9	2.19722
guideSeq	VEGFA_site3	GGTGAGTGAGTGTGTGCGTGNGG AGTGAGTGAGTGTGAGTGCGGGG	GGG	4	16	GGTGAGTGAGTGTGTGCGTGNGG AGTGAGTGAGTGTGAGTGCGGGG	GGG	4	16	0	0	6	1.79176
guideSeq	VEGFA_site3	GGTGAGTGAGTGTGTGCGTGNGG AGTGAGTGAGTGTGTGTGTGTGA	TGA	2	18	GGTGAGTGAGTGTGTGCGTG-NGG AGTGAGTGAGTGTGTGTGTGTGAG	GAG	2	16.75	1	0	6	1.79176
guideSeq	VEGFA_site3	GGTGAGTGAGTGTGTGCGTGNGG TGTGAGTGAGTGTGTGTGTGTGA	TGA	2	18	GGTGAGTGAGTGTGTGCGTG-NGG TGTGAGTGAGTGTGTGTGTGTGAG	GAG	2	16.75	1	0	6	1.79176
guideSeq	VEGFA_site3	GGTGAGTGAGTGTGTGCGTGNGG GGAGAGTGAGTGTGTGCATGTGC	TGC	2	18	GGTGAGTGAGTGTGTGCGTGNGG GGAGAGTGAGTGTGTGCATGTGC	TGC	2	18	0	0	5	1.60944
guideSeq	VEGFA_site3	GGTGAGTGAGTGTGTGCGTGNGG GGTGTGTGGGTGGGGGTGTGTGG	TGG	5	15	GGTGAGTGAGTGTGTGCGTGNGG GGTGTGTGGGTGGGGGTGTGTGG	TGG	5	15	0	0	5	1.60944
guideSeq	VEGFA_site3	GGTGAGTGAGTGTGTGCGTGNGG AGGGAGTGAGTGTGAGAGTGCGG	CGG	4	16	GGTGAGTGAGTGTGTGCGTGNGG AGGGAGTGAGTGTGAGAGTGCGG	CGG	4	16	0	0	4	1.38629
guideSeq	VEGFA_site3	GGTGAGTGAGTGTGTGCGTGNGG TGTGAGAGAGTGTGTGTGTGGAG	GAG	3	17	GGTGAGTGAGTGTGTGCGTGNGG TGTGAGAGAGTGTGTGTGTGGAG	GAG	3	17	0	0	4	1.38629
guideSeq	VEGFA_site3	GGTGAGTGAGTGTGTGCGTGNGG GGTGAGAGAGTGTGTGCACGGGG	GGG	3	17	GGTGAGTGAGTGTGTGCGTGNGG GGTGAGAGAGTGTGTGCACGGGG	GGG	3	17	0	0	4	1.38629
guideSeq	VEGFA_site3	GGTGAGTGAGTGTGTGCGTGNGG GGGGGGTGAGTGTGTGTGTGGGG	GGG	3	17	GGTGAGTGAGTGTGTGCGTGNGG GGGGGGTGAGTGTGTGTGTGGGG	GGG	3	17	0	0	3	1.09861
guideSeq	VEGFA_site3	GGTGAGTGAGTGTGTGCGTGNGG TGTGAGAGAGAGTGTGCGTGTGG	TGG	3	17	GGTGAGTGAGTGTGTGCGTGNGG TGTGAGAGAGAGTGTGCGTGTGG	TGG	3	17	0	0	3	1.09861
guideSeq	EMX1	GAGTCCGAGCAGAAGAAGAANGG GAGTCCGAGCAGAAGAAGAAGGG	GGG	0	20	GAGTCCGAGCAGAAGAAGAANGG GAGTCCGAGCAGAAGAAGAAGGG	GGG	0	20	0	0	4521	8.41649
guideSeq	EMX1	GAGTCCGAGCAGAAGAAGAANGG GAGTTAGAGCAGAAGAAGAAAGG	AGG	2	18	GAGTCCGAGCAGAAGAAGAANGG GAGTTAGAGCAGAAGAAGAAAGG	AGG	2	18	0	0	3123	8.04655
guideSeq	EMX1	GAGTCCGAGCAGAAGAAGAANGG GAGTCTAAGCAGAAGAAGAAGAG	GAG	2	18	GAGTCCGAGCAGAAGAAGAANGG GAGTCTAAGCAGAAGAAGAAGAG	GAG	2	18	0	0	1445	7.27586
guideSeq	EMX1	GAGTCCGAGCAGAAGAAGAANGG GAGGCCGAGCAGAAGAAAGACGG	CGG	3	17	GAGTCCGAGCAGAAGAAGAANGG GAGGCCGAGCAGAAGAAAGACGG	CGG	3	17	0	0	700	6.55108
guideSeq	EMX1	GAGTCCGAGCAGAAGAAGAANGG GAGTCCTAGCAGGAGAAGAAGAG	GAG	2	18	GAGTCCGAGCAGAAGAAGAA-NGG GAGTCCTAGCAGGAGAAGAAGAGG	AGG	2	16.75	1	0	390	5.96615
guideSeq	EMX1	GAGTCCGAGCAGAAGAAGAANGG AAGTCTGAGCACAAGAAGAATGG	TGG	3	17	GAGTCCGAGCAGAAGAAGAANGG AAGTCTGAGCACAAGAAGAATGG	TGG	3	17	0	0	258	5.55296
guideSeq	EMX1	GAGTCCGAGCAGAAGAAGAANGG GAGTCCGGGAAGGAGAAGAAAGG	AGG	3	17	GAGTCCGAGCAGAAGAAGAANGG GAGTCCGGGAAGGAGAAGAAAGG	AGG	3	17	0	0	216	5.37528
guideSeq	EMX1	GAGTCCGAGCAGAAGAAGAANGG GAGCCGGAGCAGAAGAAGGAGGG	GGG	3	17	GAGTCCGAGCAGAAGAAGAANGG GAGCCGGAGCAGAAGAAGGAGGG	GGG	3	17	0	0	143	4.96284
guideSeq	EMX1	GAGTCCGAGCAGAAGAAGAANGG AAGTCCGAGGAGAGGAAGAAAGG	AGG	3	17	GAGTCCGAGCAGAAGAAGAANGG AAGTCCGAGGAGAGGAAGAAAGG	AGG	3	17	0	0	102	4.62497
guideSeq	EMX1	GAGTCCGAGCAGAAGAAGAANGG GAATCCAAGCAGGAGAAGAAGGA	GGA	3	17	GAGTCCGAGCAGAAGAAGAANGG GAATCCAAGCAGGAGAAG-AAGG	AGG	3	14.75	1	0	67	4.20469
guideSeq	EMX1	GAGTCCGAGCAGAAGAAGAANGG ACGTCTGAGCAGAAGAAGAATGG	TGG	3	17	GAGTCCGAGCAGAAGAAGAANGG ACGTCTGAGCAGAAGAAGAATGG	TGG	3	17	0	0	38	3.63759
guideSeq	EMX1	GAGTCCGAGCAGAAGAAGAANGG GAGTAGGAGCAGGAGAAGAAGGA	GGA	3	17	GAGTCCGAGCAGAAGAAGAANGG GAGTAGGAGCAGGAGAAG-AAGG	AGG	3	14.75	1	0	7	1.94591
guideSeq	EMX1	GAGTCCGAGCAGAAGAAGAANGG AAGTCCCGGCAGAGGAAGAAGGG	GGG	4	16	GAGTCCGAGCAGAAGAAGAANGG AAGTCCCGGCAGAGGAAGAAGGG	GGG	4	16	0	0	6	1.79176
guideSeq	EMX1	GAGTCCGAGCAGAAGAAGAANGG TCATCCAAGCAGAAGAAGAAGAG	GAG	4	16	GAGTCCGAGCAGAAGAAGAANGG TCATCCAAGCAGAAGAAGAAGAG	GAG	4	16	0	0	5	1.60944
guideSeq	EMX1	GAGTCCGAGCAGAAGAAGAANGG GAGTCTAAGCAGGAGAATAAAGG	AGG	4	16	GAGTCCGAGCAGAAGAAGAANGG GAGTCTAAGCAGGAGAATAAAGG	AGG	4	16	0	0	2	0.693147
guideSeq	EMX1	GAGTCCGAGCAGAAGAAGAANGG GAGCACGAGCAAGAGAAGAAGGG	GGG	4	16	GAGTCCGAGCAGAAGAAGAANGG GAGCACGAGCAAGAGAAGAAGGG	GGG	4	16	0	0	2	0.693147
guideSeq	FANCF	GGAATCCCTTCTGCAGCACCNGG GGAATCCCTTCTGCAGCACCTGG	TGG	0	20	GGAATCCCTTCTGCAGCACCNGG GGAATCCCTTCTGCAGCACCTGG	TGG	0	20	0	0	4816	8.4797
guideSeq	FANCF	GGAATCCCTTCTGCAGCACCNGG GGAACCCCGTCTGCAGCACCAGG	AGG	2	18	GGAATCCCTTCTGCAGCACCNGG GGAACCCCGTCTGCAGCACCAGG	AGG	2	18	0	0	2099	7.64922
guideSeq	FANCF	GGAATCCCTTCTGCAGCACCNGG GGAGTCCCTCCTACAGCACCAGG	AGG	3	17	GGAATCCCTTCTGCAGCACCNGG GGAGTCCCTCCTACAGCACCAGG	AGG	3	17	0	0	524	6.26149
guideSeq	FANCF	GGAATCCCTTCTGCAGCACCNGG AGAGGCCCCTCTGCAGCACCAGG	AGG	4	16	GGAATCCCTTCTGCAGCACCNGG AGAGGCCCCTCTGCAGCACCAGG	AGG	4	16	0	0	150	5.01064
guideSeq	FANCF	GGAATCCCTTCTGCAGCACCNGG ACCATCCCTCCTGCAGCACCAGG	AGG	4	16	GGAATCCCTTCTGCAGCACCNGG ACCATCCCTCCTGCAGCACCAGG	AGG	4	16	0	0	125	4.82831
guideSeq	FANCF	GGAATCCCTTCTGCAGCACCNGG GGATTGCCATCCGCAGCACCTGG	TGG	4	16	GGAATCCCTTCTGCAGCACCNGG GGATTGCCATCCGCAGCACCTGG	TGG	4	16	0	0	101	4.61512
guideSeq	FANCF	GGAATCCCTTCTGCAGCACCNGG TGAATCCCATCTCCAGCACCAGG	AGG	3	17	GGAATCCCTTCTGCAGCACCNGG TGAATCCCATCTCCAGCACCAGG	AGG	3	17	0	0	78	4.35671
guideSeq	FANCF	GGAATCCCTTCTGCAGCACCNGG GGAGTCCCTCCTACAGCACCAGG	AGG	3	17	GGAATCCCTTCTGCAGCACCNGG GGAGTCCCTCCTACAGCACCAGG	AGG	3	17	0	0	77	4.34381
guideSeq	FANCF	GGAATCCCTTCTGCAGCACCNGG GGAGTCCCTCCTGCAGCACCTGA	TGA	2	18	GGAATCCCTTCTGCAGCACCNGG GGAGTCCCTCCTGCAGCACCTGA	TGA	2	18	0	0	4	1.38629
guideSeq	RNF2	GTCATCTTAGTCATTACCTGNGG GTCATCTTAGTCATTACCTGAGG	AGG	0	20	GTCATCTTAGTCATTACCTGNGG GTCATCTTAGTCATTACCTGAGG	AGG	0	20	0	0	6643	8.80132
guideSeq_hek	HEK293_sgRNA1	GGGAAAGACCCAGCATCCGTNGG GGGAAAGACCCAGCATCCGTGGG	GGG	0	20	GGGAAAGACCCAGCATCCGTNGG GGGAAAGACCCAGCATCCGTGGG	GGG	0	20	0	0	1975	8.00703
guideSeq_hek	HEK293_sgRNA1	GGGAAAGACCCAGCATCCGTNGG GGGAAAGTCCCAGCATCCTTTGG	TGG	2	18	GGGAAAGACCCAGCATCCGTNGG GGGAAAGTCCCAGCATCCTTTGG	TGG	2	18	0	0	781	7.07929
guideSeq_hek	HEK293_sgRNA1	GGGAAAGACCCAGCATCCGTNGG GGGAAAAGCCCAGCATCCCTTGG	TGG	3	17	GGGAAAGACCCAGCATCCGTNGG GGGAAAAGCCCAGCATCCCTTGG	TGG	3	17	0	0	265	5.99844
guideSeq_hek	HEK293_sgRNA1	GGGAAAGACCCAGCATCCGTNGG GGGAAGGACCCAGCATCCTGGGG	GGG	3	17	GGGAAAGACCCAGCATCCGTNGG GGGAAGGACCCAGCATCCTGGGG	GGG	3	17	0	0	116	5.1723
guideSeq_hek	HEK293_sgRNA1	GGGAAAGACCCAGCATCCGTNGG GGGAAATACCCAGCATCCAATGG	TGG	3	17	GGGAAAGACCCAGCATCCGTNGG GGGAAATACCCAGCATCCAATGG	TGG	3	17	0	0	37	4.02963
guideSeq_hek	HEK293_sgRNA1	GGGAAAGACCCAGCATCCGTNGG CAAGAAGACCCAGCTTCCGTAGG	AGG	5	15	GGGA-AAGACCCAGCATCCGTNGG GCAAGAAGACCCAGCTTCCGTAGG	AGG	3	15.75	1	2	13	2.98366
guideSeq_hek	HEK293_sgRNA1	GGGAAAGACCCAGCATCCGTNGG GAGAAAAGCCCAGCATCCTTAGG	AGG	4	16	GGGAAAGACCCAGCATCCGTNGG GAGAAAAGCCCAGCATCCTTAGG	AGG	4	16	0	0	7	2.36462
guideSeq_hek	HEK293_sgRNA1	GGGAAAGACCCAGCATCCGTNGG GGAAAAGACCAAGCATCAGTGGG	GGG	3	17	GGGAAAGACCCAGCATCCGTNGG GGAAAAGACCAAGCATCAGTGGG	GGG	3	17	0	0	6	2.21047
guideSeq_hek	HEK293_sgRNA1	GGGAAAGACCCAGCATCCGTNGG ATGAAAGACCCAGCATCCATTGA	TGA	3	17	GGGAAAGACCCAGCATCCGTNGG ATGAAAGACCCAGCATCCATTGA	TGA	3	17	0	0	4	1.805
guideSeq_hek	HEK293_sgRNA1	GGGAAAGACCCAGCATCCGTNGG GGGAAGGACCCAGCATTCCTGGG	GGG	3	17	GGGAAAGACCCAGCATCCGTNGG GGGAAGGACCCAGCATTCCTGGG	GGG	3	17	0	0	3	1.51732
guideSeq_hek	HEK293_sgRNA2	GAACACAAAGCATAGACTGCNGG GAACACAAAGCATAGACTGCGGG	GGG	0	20	GAACACAAAGCATAGACTGCNGG GAACACAAAGCATAGACTGCGGG	GGG	0	20	0	0	1670	7.83929
guideSeq_hek	HEK293_sgRNA2	GAACACAAAGCATAGACTGCNGG GAACACAATGCATAGATTGCCGG	CGG	2	18	GAACACAAAGCATAGACTGCNGG GAACACAATGCATAGATTGCCGG	CGG	2	18	0	0	99	5.01383
guideSeq_hek	HEK293_sgRNA2	GAACACAAAGCATAGACTGCNGG AAACATAAAGCATAGACTGCAAA	AAA	2	18	GAACACAAAGCATAGACTGC-NGG AAACATAAAGCATAGACTGCAAAG	AAG	2	16.75	1	0	4	1.805
guideSeq_hek	HEK293_sgRNA3	GGCCCAGACTGAGCACGTGANGG GGCCCAGACTGAGCACGTGATGG	TGG	0	20	GGCCCAGACTGAGCACGTGANGG GGCCCAGACTGAGCACGTGATGG	TGG	0	20	0	0	2074	8.05594
guideSeq_hek	HEK293_sgRNA3	GGCCCAGACTGAGCACGTGANGG CACCCAGACTGAGCACGTGCTGG	TGG	3	17	GGCCCAGACTGAGCACGTGANGG CACCCAGACTGAGCACGTGCTGG	TGG	3	17	0	0	327	6.20867
guideSeq_hek	HEK293_sgRNA3	GGCCCAGACTGAGCACGTGANGG GACACAGACTGGGCACGTGAGGG	GGG	3	17	GGCCCAGACTGAGCACGTGANGG GACACAGACTGGGCACGTGAGGG	GGG	3	17	0	0	306	6.1423
guideSeq_hek	HEK293_sgRNA3	GGCCCAGACTGAGCACGTGANGG AGCTCAGACTGAGCAAGTGAGGG	GGG	3	17	GGCCCAGACTGAGCACGTGANGG AGCTCAGACTGAGCAAGTGAGGG	GGG	3	17	0	0	136	5.33137
guideSeq_hek	HEK293_sgRNA3	GGCCCAGACTGAGCACGTGANGG AGACCAGACTGAGCAAGAGAGGG	GGG	4	16	GGCCCAGACTGAGCACGTGANGG AGACCAGACTGAGCAAGAGAGGG	GGG	4	16	0	0	10	2.7213
guideSeq_hek	HEK293_sgRNA3	GGCCCAGACTGAGCACGTGANGG GAGCCAGAATGAGCACGTGAGGG	GGG	3	17	GGCCCAGACTGAGCACGTGANGG GAGCCAGAATGAGCACGTGAGGG	GGG	3	17	0	0	2	1.11186
guideSeq_hek	HEK293_sgRNA4	GGCACTGCGGCTGGAGGTGGNGG TGCACTGCGGCCGGAGGAGGTGG	TGG	3	17	GGCACTGCGGCTGGAGGTGGNGG TGCACTGCGGCCGGAGGAGGTGG	TGG	3	17	0	0	2475	8.23271
guideSeq_hek	HEK293_sgRNA4	GGCACTGCGGCTGGAGGTGGNGG GGCTCTGCGGCTGGAGGGGGTGG	TGG	2	18	GGCACTGCGGCTGGAGGTGGNGG GGCTCTGCGGCTGGAGGGGGTGG	TGG	2	18	0	0	2020	8.02956
guideSeq_hek	HEK293_sgRNA4	GGCACTGCGGCTGGAGGTGGNGG GGCACGACGGCTGGAGGTGGGGG	GGG	2	18	GGCACTGCGGCTGGAGGTGGNGG GGCACGACGGCTGGAGGTGGGGG	GGG	2	18	0	0	1375	7.64492
guideSeq_hek	HEK293_sgRNA4	GGCACTGCGGCTGGAGGTGGNGG GGCATCACGGCTGGAGGTGGAGG	AGG	3	17	GGCACTGCGGCTGGAGGTGGNGG GGCATCACGGCTGGAGGTGGAGG	AGG	3	17	0	0	1097	7.41904
guideSeq_hek	HEK293_sgRNA4	GGCACTGCGGCTGGAGGTGGNGG GGCACTGCGGCTGGAGGTGGGGG	GGG	0	20	GGCACTGCGGCTGGAGGTGGNGG GGCACTGCGGCTGGAGGTGGGGG	GGG	0	20	0	0	1054	7.37906
guideSeq_hek	HEK293_sgRNA4	GGCACTGCGGCTGGAGGTGGNGG GGCGCTGCGGCGGGAGGTGGAGG	AGG	2	18	GGCACTGCGGCTGGAGGTGGNGG GGCGCTGCGGCGGGAGGTGGAGG	AGG	2	18	0	0	1002	7.32846
guideSeq_hek	HEK293_sgRNA4	GGCACTGCGGCTGGAGGTGGNGG GGCACTGAGACTGGGGGTGGGGG	GGG	3	17	GGCACTGCGGCTGGAGGTGGNGG GGCACTGAGACTGGGGGTGGGGG	GGG	3	17	0	0	982	7.3083
guideSeq_hek	HEK293_sgRNA4	GGCACTGCGGCTGGAGGTGGNGG AGCAGTGCGGCTAGAGGTGGTGG	TGG	3	17	GGCACTGCGGCTGGAGGTGGNGG AGCAGTGCGGCTAGAGGTGGTGG	TGG	3	17	0	0	981	7.30728
guideSeq_hek	HEK293_sgRNA4	GGCACTGCGGCTGGAGGTGGNGG GGCACTGCTGCTGGGGGTGGTGG	TGG	2	18	GGCACTGCGGCTGGAGGTGGNGG GGCACTGCTGCTGGGGGTGGTGG	TGG	2	18	0	0	789	7.08948
guideSeq_hek	HEK293_sgRNA4	GGCACTGCGGCTGGAGGTGGNGG GGCACTGGGGCTGGGGGAGGGGG	GGG	3	17	GGCACTGCGGCTGGAGGTGGNGG GGCACTGGGGCTGGGGGAGGGGG	GGG	3	17	0	0	712	6.98679
guideSeq_hek	HEK293_sgRNA4	GGCACTGCGGCTGGAGGTGGNGG GGCACTGGGGTTGGAGGTGGGGG	GGG	2	18	GGCACTGCGGCTGGAGGTGGNGG GGCACTGGGGTTGGAGGTGGGGG	GGG	2	18	0	0	664	6.91699
guideSeq_hek	HEK293_sgRNA4	GGCACTGCGGCTGGAGGTGGNGG AGGACTGCGGCTGGGGGTGGTGG	TGG	3	17	GGCACTGCGGCTGGAGGTGGNGG AGGACTGCGGCTGGGGGTGGTGG	TGG	3	17	0	0	656	6.90487
guideSeq_hek	HEK293_sgRNA4	GGCACTGCGGCTGGAGGTGGNGG GGCACTGAGGGTGGAGGTGGGGG	GGG	2	18	GGCACTGCGGCTGGAGGTGGNGG GGCACTGAGGGTGGAGGTGGGGG	GGG	2	18	0	0	650	6.89568
guideSeq_hek	HEK293_sgRNA4	GGCACTGCGGCTGGAGGTGGNGG GACACCACGGCTGGAGATGGTGG	TGG	4	16	GGCACTGCGGCTGGAGGTGGNGG GACACCACGGCTGGAGATGGTGG	TGG	4	16	0	0	644	6.88641
guideSeq_hek	HEK293_sgRNA4	GGCACTGCGGCTGGAGGTGGNGG GGCACTGTGGCTGCAGGTGGAGG	AGG	2	18	GGCACTGCGGCTGGAGGTGGNGG GGCACTGTGGCTGCAGGTGGAGG	AGG	2	18	0	0	539	6.70843
guideSeq_hek	HEK293_sgRNA4	GGCACTGCGGCTGGAGGTGGNGG AGCACTGTGGCTGGGGGAGGGGG	GGG	4	16	GGCACTGCGGCTGGAGGTGGNGG AGCACTGTGGCTGGGGGAGGGGG	GGG	4	16	0	0	536	6.70284
guideSeq_hek	HEK293_sgRNA4	GGCACTGCGGCTGGAGGTGGNGG GGCAATGTGGCTGAAGGTGGGGG	GGG	3	17	GGCACTGCGGCTGGAGGTGGNGG GGCAATGTGGCTGAAGGTGGGGG	GGG	3	17	0	0	445	6.51678
guideSeq_hek	HEK293_sgRNA4	GGCACTGCGGCTGGAGGTGGNGG GGCACAGCAGCTGGAGGTGCTGG	TGG	3	17	GGCACTGCGGCTGGAGGTGGNGG GGCACAGCAGCTGGAGGTGCTGG	TGG	3	17	0	0	369	6.32951
guideSeq_hek	HEK293_sgRNA4	GGCACTGCGGCTGGAGGTGGNGG GCCACTGGGGCTGGGGGTGGGGG	GGG	3	17	GGCACTGCGGCTGGAGGTGGNGG GCCACTGGGGCTGGGGGTGGGGG	GGG	3	17	0	0	361	6.30759
guideSeq_hek	HEK293_sgRNA4	GGCACTGCGGCTGGAGGTGGNGG TGCACTGTGGCTGGAGATGGGGG	GGG	3	17	GGCACTGCGGCTGGAGGTGGNGG TGCACTGTGGCTGGAGATGGGGG	GGG	3	17	0	0	352	6.28234
guideSeq_hek	HEK293_sgRNA4	GGCACTGCGGCTGGAGGTGGNGG GGCTCTGTGGCTGGAGGAGGTGG	TGG	3	17	GGCACTGCGGCTGGAGGTGGNGG GGCTCTGTGGCTGGAGGAGGTGG	TGG	3	17	0	0	316	6.17445
guideSeq_hek	HEK293_sgRNA4	GGCACTGCGGCTGGAGGTGGNGG GCCACTGCAGCTAGAGGTGGAGG	AGG	3	17	GGCACTGCGGCTGGAGGTGGNGG GCCACTGCAGCTAGAGGTGGAGG	AGG	3	17	0	0	297	6.11244
guideSeq_hek	HEK293_sgRNA4	GGCACTGCGGCTGGAGGTGGNGG GGCACTGCGGGTGGAGGCGGGGG	GGG	2	18	GGCACTGCGGCTGGAGGTGGNGG GGCACTGCGGGTGGAGGCGGGGG	GGG	2	18	0	0	249	5.93616
guideSeq_hek	HEK293_sgRNA4	GGCACTGCGGCTGGAGGTGGNGG AGCACTGTGCCTGGGGGTGGGGG	GGG	4	16	GGCACTGCGGCTGGAGGTGGNGG AGCACTGTGCCTGGGGGTGGGGG	GGG	4	16	0	0	241	5.90351
guideSeq_hek	HEK293_sgRNA4	GGCACTGCGGCTGGAGGTGGNGG GGCAATGCGGCTGGAGGCGGAGG	AGG	2	18	GGCACTGCGGCTGGAGGTGGNGG GGCAATGCGGCTGGAGGCGGAGG	AGG	2	18	0	0	240	5.89935
guideSeq_hek	HEK293_sgRNA4	GGCACTGCGGCTGGAGGTGGNGG GAGGCTGCGGCTGGGGGTGGAGG	AGG	4	16	GGCACTGCGGCTGGAGGTGGNGG GAGGCTGCGGCTGGGGGTGGAGG	AGG	4	16	0	0	227	5.84366
guideSeq_hek	HEK293_sgRNA4	GGCACTGCGGCTGGAGGTGGNGG GGCTCCGCAGCTGGAGGTGGGGG	GGG	3	17	GGCACTGCGGCTGGAGGTGGNGG GGCTCCGCAGCTGGAGGTGGGGG	GGG	3	17	0	0	201	5.72202
guideSeq_hek	HEK293_sgRNA4	GGCACTGCGGCTGGAGGTGGNGG AGCACTGTGGCTGGGGGAGGCGG	CGG	4	16	GGCACTGCGGCTGGAGGTGGNGG AGCACTGTGGCTGGGGGAGGCGG	CGG	4	16	0	0	198	5.70698
guideSeq_hek	HEK293_sgRNA4	GGCACTGCGGCTGGAGGTGGNGG GTCACTGCAGCTGGAGGAGGGGG	GGG	3	17	GGCACTGCGGCTGGAGGTGGNGG GTCACTGCAGCTGGAGGAGGGGG	GGG	3	17	0	0	194	5.68657
guideSeq_hek	HEK293_sgRNA4	GGCACTGCGGCTGGAGGTGGNGG GGCTCTGAGGCCAGAGGTGGTGG	TGG	4	16	GGCACTGCGGCTGGAGGTGGNGG GGCTCTGAGGCCAGAGGTGGTGG	TGG	4	16	0	0	192	5.67621
guideSeq_hek	HEK293_sgRNA4	GGCACTGCGGCTGGAGGTGGNGG AGCACGGCAGCTGGAGGAGGGGG	GGG	4	16	GGCACTGCGGCTGGAGGTGGNGG AGCACGGCAGCTGGAGGAGGGGG	GGG	4	16	0	0	192	5.67621
guideSeq_hek	HEK293_sgRNA4	GGCACTGCGGCTGGAGGTGGNGG AGCACTGCAGCTGGGAGTGGAGG	AGG	4	16	GGCACTGCGGCTGGAGGTGGNGG AGCACTGCAGCTGGGAGTGGAGG	AGG	4	16	0	0	179	5.6061
guideSeq_hek	HEK293_sgRNA4	GGCACTGCGGCTGGAGGTGGNGG GGGACTGCGGCTGGAGGTGGGAA	GAA	1	19	GGCACTGCGGCTGGAGGT-GGNGG GGGACTGCGGCTGGAGGTGGGAAG	AAG	1	17.75	1	0	165	5.52466
guideSeq_hek	HEK293_sgRNA4	GGCACTGCGGCTGGAGGTGGNGG GGCACTGCTGCTAGAGGTGCAGG	AGG	3	17	GGCACTGCGGCTGGAGGTGGNGG GGCACTGCTGCTAGAGGTGCAGG	AGG	3	17	0	0	163	5.51246
guideSeq_hek	HEK293_sgRNA4	GGCACTGCGGCTGGAGGTGGNGG GGCTGTGCGGCCAGAGGTGGAGG	AGG	4	16	GGCACTGCGGCTGGAGGTGGNGG GGCTGTGCGGCCAGAGGTGGAGG	AGG	4	16	0	0	138	5.34596
guideSeq_hek	HEK293_sgRNA4	GGCACTGCGGCTGGAGGTGGNGG GACACTGAGGCAGGAGGTGGGGG	GGG	3	17	GGCACTGCGGCTGGAGGTGGNGG GACACTGAGGCAGGAGGTGGGGG	GGG	3	17	0	0	127	5.2629
guideSeq_hek	HEK293_sgRNA4	GGCACTGCGGCTGGAGGTGGNGG GGCACAATGGCTGGAGGTGAAGG	AGG	4	16	GGCACTGCGGCTGGAGGTGGNGG GGCACAATGGCTGGAGGTGAAGG	AGG	4	16	0	0	123	5.23089
guideSeq_hek	HEK293_sgRNA4	GGCACTGCGGCTGGAGGTGGNGG AGCACTGGGGCTGGGGGAGGGGG	GGG	4	16	GGCACTGCGGCTGGAGGTGGNGG AGCACTGGGGCTGGGGGAGGGGG	GGG	4	16	0	0	119	5.19783
guideSeq_hek	HEK293_sgRNA4	GGCACTGCGGCTGGAGGTGGNGG GACACCGTGACTGGAGGTGGAGG	AGG	4	16	GGCACTGCGGCTGGAGGTGGNGG GACACCGTGACTGGAGGTGGAGG	AGG	4	16	0	0	116	5.1723
guideSeq_hek	HEK293_sgRNA4	GGCACTGCGGCTGGAGGTGGNGG GGCACTGCCACTGGGGGTGAGGG	GGG	4	16	GGCACTGCGGCTGGAGGTGGNGG GGCACTGCCACTGGGGGTGAGGG	GGG	4	16	0	0	116	5.1723
guideSeq_hek	HEK293_sgRNA4	GGCACTGCGGCTGGAGGTGGNGG CACACTGCAGCTGGAGGTGGTGG	TGG	3	17	GGCACTGCGGCTGGAGGTGGNGG CACACTGCAGCTGGAGGTGGTGG	TGG	3	17	0	0	108	5.10084
guideSeq_hek	HEK293_sgRNA4	GGCACTGCGGCTGGAGGTGGNGG AGCACTGCAGATGGAGGAGGCGG	CGG	4	16	GGCACTGCGGCTGGAGGTGGNGG AGCACTGCAGATGGAGGAGGCGG	CGG	4	16	0	0	102	5.04368
guideSeq_hek	HEK293_sgRNA4	GGCACTGCGGCTGGAGGTGGNGG GGCTCTGTGGCCGGAGGAGGCGG	CGG	4	16	GGCACTGCGGCTGGAGGTGGNGG GGCTCTGTGGCCGGAGGAGGCGG	CGG	4	16	0	0	99	5.01383
guideSeq_hek	HEK293_sgRNA4	GGCACTGCGGCTGGAGGTGGNGG GGCACTTCGGTTGGGGGTGGGGG	GGG	3	17	GGCACTGCGGCTGGAGGTGGNGG GGCACTTCGGTTGGGGGTGGGGG	GGG	3	17	0	0	91	4.92957
guideSeq_hek	HEK293_sgRNA4	GGCACTGCGGCTGGAGGTGGNGG GCCACTGCGACTGGAGGAGGGGG	GGG	3	17	GGCACTGCGGCTGGAGGTGGNGG GCCACTGCGACTGGAGGAGGGGG	GGG	3	17	0	0	90	4.91852
guideSeq_hek	HEK293_sgRNA4	GGCACTGCGGCTGGAGGTGGNGG GGCGCTGCGGCCGGAGGTGGGGC	GGC	2	18	GGCACTGCGGCTGGAGGTGGNGG GGCGCTGCGGCCGGAGGT-GGGG	GGG	2	15.75	1	0	89	4.90735
guideSeq_hek	HEK293_sgRNA4	GGCACTGCGGCTGGAGGTGGNGG CCCACTGGGGCTGGAGGTGGGGG	GGG	3	17	GGCACTGCGGCTGGAGGTGGNGG CCCACTGGGGCTGGAGGTGGGGG	GGG	3	17	0	0	83	4.83755
guideSeq_hek	HEK293_sgRNA4	GGCACTGCGGCTGGAGGTGGNGG GGCACTGCAGCCTGGGGGTGGGG	GGG	6	14	GGCACTGC-GGCTGGAGGTGGNGG GGCACTGCAGCCTGGGGGT-GGGG	GGG	2	14.5	2	4	78	4.77542
guideSeq_hek	HEK293_sgRNA4	GGCACTGCGGCTGGAGGTGGNGG GGTACTCTGGCTGGAGGTGGTGG	TGG	3	17	GGCACTGCGGCTGGAGGTGGNGG GGTACTCTGGCTGGAGGTGGTGG	TGG	3	17	0	0	78	4.77542
guideSeq_hek	HEK293_sgRNA4	GGCACTGCGGCTGGAGGTGGNGG GGAACTGTGGCTGGAGGTGGCAG	CAG	2	18	GGCACTGCGGCTGGAGGTGGNGG GGAACTGTGGCTGGAGGTGGCAG	CAG	2	18	0	0	67	4.6234
guideSeq_hek	HEK293_sgRNA4	GGCACTGCGGCTGGAGGTGGNGG GCCACAGCGGCCGGAGGTGGCAG	CAG	3	17	GGCACTGCGGCTGGAGGTGGNGG GCCACAGCGGCCGGAGGTGGCAG	CAG	3	17	0	0	66	4.60837
guideSeq_hek	HEK293_sgRNA4	GGCACTGCGGCTGGAGGTGGNGG GCCACTGTGGCTGGAGGTGGGGA	GGA	2	18	GGCACTGCGGCTGGAGGTGGNGG GCCACTGTGGCTGGAGGT-GGGG	GGG	2	15.75	1	0	64	4.57759
guideSeq_hek	HEK293_sgRNA4	GGCACTGCGGCTGGAGGTGGNGG GGCACGGAGGCTGGAAGTGGGGG	GGG	3	17	GGCACTGCGGCTGGAGGTGGNGG GGCACGGAGGCTGGAAGTGGGGG	GGG	3	17	0	0	62	4.54584
guideSeq_hek	HEK293_sgRNA4	GGCACTGCGGCTGGAGGTGGNGG GGCACTGGGGCAGGAGATGGGGG	GGG	3	17	GGCACTGCGGCTGGAGGTGGNGG GGCACTGGGGCAGGAGATGGGGG	GGG	3	17	0	0	61	4.52958
guideSeq_hek	HEK293_sgRNA4	GGCACTGCGGCTGGAGGTGGNGG GGCACTGAATCTGGAGGTGGGGG	GGG	3	17	GGCACTGCGGCTGGAGGTGGNGG GGCACTGAATCTGGAGGTGGGGG	GGG	3	17	0	0	60	4.51305
guideSeq_hek	HEK293_sgRNA4	GGCACTGCGGCTGGAGGTGGNGG GTCACTGCGGCTGCAGATGGCGG	CGG	3	17	GGCACTGCGGCTGGAGGTGGNGG GTCACTGCGGCTGCAGATGGCGG	CGG	3	17	0	0	59	4.49625
guideSeq_hek	HEK293_sgRNA4	GGCACTGCGGCTGGAGGTGGNGG GGCTCTTCGGCTGGAGGTAGCGG	CGG	3	17	GGCACTGCGGCTGGAGGTGGNGG GGCTCTTCGGCTGGAGGTAGCGG	CGG	3	17	0	0	53	4.389
guideSeq_hek	HEK293_sgRNA4	GGCACTGCGGCTGGAGGTGGNGG TGGACTGCGGCTGGAGAGGGAGG	AGG	4	16	GGCACTGCGGCTGGAGGTGGNGG TGGACTGCGGCTGGAGAGGGAGG	AGG	4	16	0	0	49	4.31053
guideSeq_hek	HEK293_sgRNA4	GGCACTGCGGCTGGAGGTGGNGG GGTACAGCGGCTGGGGGAGGCGG	CGG	4	16	GGCACTGCGGCTGGAGGTGGNGG GGTACAGCGGCTGGGGGAGGCGG	CGG	4	16	0	0	49	4.31053
guideSeq_hek	HEK293_sgRNA4	GGCACTGCGGCTGGAGGTGGNGG GGCACCGCGGCCGGAGCTGTGGG	GGG	4	16	GGCACTGCGGCTGGAGGTGGNGG GGCACCGCGGCCGGAGCTGTGGG	GGG	4	16	0	0	47	4.26886
guideSeq_hek	HEK293_sgRNA4	GGCACTGCGGCTGGAGGTGGNGG GGCACAGCAGGTGGAGGTGGAGG	AGG	3	17	GGCACTGCGGCTGGAGGTGGNGG GGCACAGCAGGTGGAGGTGGAGG	AGG	3	17	0	0	40	4.10759
guideSeq_hek	HEK293_sgRNA4	GGCACTGCGGCTGGAGGTGGNGG AGCACTGTAGCAAGAGGTGGAGG	AGG	5	15	GGCACTGCGGCTGGAGGTGGNGG AGCACTGTAGCAAGAGGTGGAGG	AGG	5	15	0	0	39	4.08227
guideSeq_hek	HEK293_sgRNA4	GGCACTGCGGCTGGAGGTGGNGG GGCACTGAGACCAGAGGTGGTGG	TGG	4	16	GGCACTGCGGCTGGAGGTGGNGG GGCACTGAGACCAGAGGTGGTGG	TGG	4	16	0	0	38	4.0563
guideSeq_hek	HEK293_sgRNA4	GGCACTGCGGCTGGAGGTGGNGG GACACTGCAGCTGGAGGTGGGGT	GGT	2	18	GGCACTGCGGCTGGAGGTGGNGG GACACTGCAGCTGGAGGT-GGGG	GGG	2	15.75	1	0	37	4.02963
guideSeq_hek	HEK293_sgRNA4	GGCACTGCGGCTGGAGGTGGNGG GACACAACGGCAGGAGGTGGCGG	CGG	4	16	GGCACTGCGGCTGGAGGTGGNGG GACACAACGGCAGGAGGTGGCGG	CGG	4	16	0	0	36	4.00223
guideSeq_hek	HEK293_sgRNA4	GGCACTGCGGCTGGAGGTGGNGG GGCGCTGCGGCTGGAGCCGGCGG	CGG	3	17	GGCACTGCGGCTGGAGGTGGNGG GGCGCTGCGGCTGGAGCCGGCGG	CGG	3	17	0	0	33	3.91522
guideSeq_hek	HEK293_sgRNA4	GGCACTGCGGCTGGAGGTGGNGG CAGACTGCGGCAGGGGGTGGCGG	CGG	5	15	GGCACTGCGGCTGGAGGTGGNGG CAGACTGCGGCAGGGGGTGGCGG	CGG	5	15	0	0	33	3.91522
guideSeq_hek	HEK293_sgRNA4	GGCACTGCGGCTGGAGGTGGNGG GACACAGTGGCTGGAGGTGTGGG	GGG	4	16	GGCACTGCGGCTGGAGGTGGNGG GACACAGTGGCTGGAGGTGTGGG	GGG	4	16	0	0	32	3.88445
guideSeq_hek	HEK293_sgRNA4	GGCACTGCGGCTGGAGGTGGNGG GTAACTGCGGCTGGCGGTGGTGG	TGG	3	17	GGCACTGCGGCTGGAGGTGGNGG GTAACTGCGGCTGGCGGTGGTGG	TGG	3	17	0	0	32	3.88445
guideSeq_hek	HEK293_sgRNA4	GGCACTGCGGCTGGAGGTGGNGG GGCACTCTGGCTGGAGCTGGGGG	GGG	3	17	GGCACTGCGGCTGGAGGTGGNGG GGCACTCTGGCTGGAGCTGGGGG	GGG	3	17	0	0	31	3.8527
guideSeq_hek	HEK293_sgRNA4	GGCACTGCGGCTGGAGGTGGNGG GGCCCTGGGGCTGGAGGTGTTGG	TGG	3	17	GGCACTGCGGCTGGAGGTGGNGG GGCCCTGGGGCTGGAGGTGTTGG	TGG	3	17	0	0	30	3.81991
guideSeq_hek	HEK293_sgRNA4	GGCACTGCGGCTGGAGGTGGNGG AGCACTGGGGATGGAGGTGTAGG	AGG	4	16	GGCACTGCGGCTGGAGGTGGNGG AGCACTGGGGATGGAGGTGTAGG	AGG	4	16	0	0	29	3.78601
guideSeq_hek	HEK293_sgRNA4	GGCACTGCGGCTGGAGGTGGNGG AACACTGTGGCCGGGGGTGGTGG	TGG	5	15	GGCACTGCGGCTGGAGGTGGNGG AACACTGTGGCCGGGGGTGGTGG	TGG	5	15	0	0	27	3.71455
guideSeq_hek	HEK293_sgRNA4	GGCACTGCGGCTGGAGGTGGNGG GGCAGGGCGGCTGGAGGAGGTGG	TGG	3	17	GGCACTGCGGCTGGAGGTGGNGG GGCAGGGCGGCTGGAGGAGGTGG	TGG	3	17	0	0	25	3.63759
guideSeq_hek	HEK293_sgRNA4	GGCACTGCGGCTGGAGGTGGNGG GGGGCTGCGGCCGGAGGTGGTGG	TGG	3	17	GGCACTGCGGCTGGAGGTGGNGG GGGGCTGCGGCCGGAGGTGGTGG	TGG	3	17	0	0	24	3.59676
guideSeq_hek	HEK293_sgRNA4	GGCACTGCGGCTGGAGGTGGNGG GGCACTGCAGACGGAGGTGTGGG	GGG	4	16	GGCACTGCGGCTGGAGGTGGNGG GGCACTGCAGACGGAGGTGTGGG	GGG	4	16	0	0	24	3.59676
guideSeq_hek	HEK293_sgRNA4	GGCACTGCGGCTGGAGGTGGNGG TACACTGCGGCCGGGAGTGGTGG	TGG	5	15	GGCACTGCGGCTGGAGGTGGNGG TACACTGCGGCCGGGAGTGGTGG	TGG	5	15	0	0	23	3.5542
guideSeq_hek	HEK293_sgRNA4	GGCACTGCGGCTGGAGGTGGNGG GGCACTGTGGCAAGAGGTGGGAG	GAG	3	17	GGCACTGCGGCTGGAGGTGGNGG GGCACTGTGGCAAGAGGTGGGAG	GAG	3	17	0	0	22	3.50975
guideSeq_hek	HEK293_sgRNA4	GGCACTGCGGCTGGAGGTGGNGG GCCACCGCGGCAGGAGGCGGAGG	AGG	4	16	GGCACTGCGGCTGGAGGTGGNGG GCCACCGCGGCAGGAGGCGGAGG	AGG	4	16	0	0	22	3.50975
guideSeq_hek	HEK293_sgRNA4	GGCACTGCGGCTGGAGGTGGNGG GGCACTGGGGCTGGGGGTGCAGG	AGG	3	17	GGCACTGCGGCTGGAGGTGGNGG GGCACTGGGGCTGGGGGTGCAGG	AGG	3	17	0	0	22	3.50975
guideSeq_hek	HEK293_sgRNA4	GGCACTGCGGCTGGAGGTGGNGG GGCACTGCGGGAGGAGGTGGGCG	GCG	2	18	GGCACTGCGGCTGGAGGT-GGNGG GGCACTGCGGGAGGAGGTGGGCGG	CGG	2	16.75	1	0	21	3.46323
guideSeq_hek	HEK293_sgRNA4	GGCACTGCGGCTGGAGGTGGNGG GGCGCAGCGGCTGGAGGAGGTGC	TGC	3	17	GGCACTGCGGCTGGAGGTGGNGG GGCGCAGCGGCTGGAGGAGGTGC	TGC	3	17	0	0	20	3.41444
guideSeq_hek	HEK293_sgRNA4	GGCACTGCGGCTGGAGGTGGNGG GGCCCTGCGGCTGGAGATATGGG	GGG	4	16	GGCACTGCGGCTGGAGGTGGNGG GGCCCTGCGGCTGGAGATATGGG	GGG	4	16	0	0	19	3.36315
guideSeq_hek	HEK293_sgRNA4	GGCACTGCGGCTGGAGGTGGNGG AGCACAGCGGCTGGAGAAGGCAG	CAG	4	16	GGCACTGCGGCTGGAGGTGG-NGG AGCACAGCGGCTGGAGAAGGCAGG	AGG	4	14.75	1	0	18	3.30908
guideSeq_hek	HEK293_sgRNA4	GGCACTGCGGCTGGAGGTGGNGG TGCACTGCAGCTGCAGGTGGAGG	AGG	3	17	GGCACTGCGGCTGGAGGTGGNGG TGCACTGCAGCTGCAGGTGGAGG	AGG	3	17	0	0	17	3.25192
guideSeq_hek	HEK293_sgRNA4	GGCACTGCGGCTGGAGGTGGNGG GGCACTGCAGCAGGGGATGGGGG	GGG	4	16	GGCACTGCGGCTGGAGGTGGNGG GGCACTGCAGCAGGGGATGGGGG	GGG	4	16	0	0	17	3.25192
guideSeq_hek	HEK293_sgRNA4	GGCACTGCGGCTGGAGGTGGNGG AGCACTGCGCTTGGGGGTGGGGG	GGG	4	16	GGCACTGCGGCTGGAGGTGGNGG AGCACTGCGCTTGGGGGTGGGGG	GGG	4	16	0	0	17	3.25192
guideSeq_hek	HEK293_sgRNA4	GGCACTGCGGCTGGAGGTGGNGG GGAACGGCGGCCGGAGGTGTAGG	AGG	4	16	GGCACTGCGGCTGGAGGTGGNGG GGAACGGCGGCCGGAGGTGTAGG	AGG	4	16	0	0	16	3.1913
guideSeq_hek	HEK293_sgRNA4	GGCACTGCGGCTGGAGGTGGNGG GGCACTGGGGCTGGAGACGGGGG	GGG	3	17	GGCACTGCGGCTGGAGGTGGNGG GGCACTGGGGCTGGAGACGGGGG	GGG	3	17	0	0	13	2.98366
guideSeq_hek	HEK293_sgRNA4	GGCACTGCGGCTGGAGGTGGNGG GGCACTGAGAAAGGAGGTGGAGG	AGG	4	16	GGCACTGCGGCTGGAGGTGGNGG GGCACTGAGAAAGGAGGTGGAGG	AGG	4	16	0	0	13	2.98366
guideSeq_hek	HEK293_sgRNA4	GGCACTGCGGCTGGAGGTGGNGG GACACTAGGGCAGGAGGTGGAGG	AGG	4	16	GGCACTGCGGCTGGAGGTGGNGG GACACTAGGGCAGGAGGTGGAGG	AGG	4	16	0	0	13	2.98366
guideSeq_hek	HEK293_sgRNA4	GGCACTGCGGCTGGAGGTGGNGG GGCACTACAGCTGGAGGTGGCAA	CAA	2	18	GGCACTGCGGCTGGAGGTGGNGG GGCACTACAGCTGGAGGTGGCAA	CAA	2	18	0	0	12	2.90362
guideSeq_hek	HEK293_sgRNA4	GGCACTGCGGCTGGAGGTGGNGG GACACTGTGGCTGGAAGTGGAAG	AAG	3	17	GGCACTGCGGCTGGAGGTGG-NGG GACACTGTGGCTGGAAGTGGAAGG	AGG	3	15.75	1	0	12	2.90362
guideSeq_hek	HEK293_sgRNA4	GGCACTGCGGCTGGAGGTGGNGG GGCACTGGGTCTGAAGGTGGAGG	AGG	3	17	GGCACTGCGGCTGGAGGTGGNGG GGCACTGGGTCTGAAGGTGGAGG	AGG	3	17	0	0	12	2.90362
guideSeq_hek	HEK293_sgRNA4	GGCACTGCGGCTGGAGGTGGNGG GGCACAGGGGCTGAAGGTGATGG	TGG	4	16	GGCACTGCGGCTGGAGGTGGNGG GGCACAGGGGCTGAAGGTGATGG	TGG	4	16	0	0	12	2.90362
guideSeq_hek	HEK293_sgRNA4	GGCACTGCGGCTGGAGGTGGNGG CCCACTGTGGCTGGAGGTGTGGG	GGG	4	16	GGCACTGCGGCTGGAGGTGGNGG CCCACTGTGGCTGGAGGTGTGGG	GGG	4	16	0	0	12	2.90362
guideSeq_hek	HEK293_sgRNA4	GGCACTGCGGCTGGAGGTGGNGG TGCTCTGCGGCAGGAGGAGGAGG	AGG	4	16	GGCACTGCGGCTGGAGGTGGNGG TGCTCTGCGGCAGGAGGAGGAGG	AGG	4	16	0	0	11	2.81661
guideSeq_hek	HEK293_sgRNA4	GGCACTGCGGCTGGAGGTGGNGG AGCACAGAGGCTGGAGGTGGGGT	GGT	3	17	GGCACTGCGGCTGGAGGTGGNGG AGCACAGAGGCTGGAGGT-GGGG	GGG	3	14.75	1	0	10	2.7213
guideSeq_hek	HEK293_sgRNA4	GGCACTGCGGCTGGAGGTGGNGG GGCAGTCCGGATGGAGGTGGGGG	GGG	3	17	GGCACTGCGGCTGGAGGTGGNGG GGCAGTCCGGATGGAGGTGGGGG	GGG	3	17	0	0	10	2.7213
guideSeq_hek	HEK293_sgRNA4	GGCACTGCGGCTGGAGGTGGNGG AAGACTGGGGCTGGAGGTGGGGG	GGG	4	16	GGCACTGCGGCTGGAGGTGGNGG AAGACTGGGGCTGGAGGTGGGGG	GGG	4	16	0	0	10	2.7213
guideSeq_hek	HEK293_sgRNA4	GGCACTGCGGCTGGAGGTGGNGG GACACTAAGGCTGGAGGTGGGGA	GGA	3	17	GGCACTGCGGCTGGAGGTGGNGG GACACTAAGGCTGGAGGT-GGGG	GGG	3	14.75	1	0	10	2.7213
guideSeq_hek	HEK293_sgRNA4	GGCACTGCGGCTGGAGGTGGNGG GGCACTGCGGCCAGAGGGAGCGG	CGG	4	16	GGCACTGCGGCTGGAGGTGGNGG GGCACTGCGGCCAGAGGGAGCGG	CGG	4	16	0	0	10	2.7213
guideSeq_hek	HEK293_sgRNA4	GGCACTGCGGCTGGAGGTGGNGG GGCAGTGCGGCTGGAGCTGCGGG	GGG	3	17	GGCACTGCGGCTGGAGGTGGNGG GGCAGTGCGGCTGGAGCTGCGGG	GGG	3	17	0	0	9	2.61593
guideSeq_hek	HEK293_sgRNA4	GGCACTGCGGCTGGAGGTGGNGG GGCACTGAGGCCGGAGGAGGAAG	AAG	3	17	GGCACTGCGGCTGGAGGTGGNGG GGCACTGAGGCCGGAGGAGGAAG	AAG	3	17	0	0	8	2.49815
guideSeq_hek	HEK293_sgRNA4	GGCACTGCGGCTGGAGGTGGNGG GGCACTGGGAATGGAGGTTGGGG	GGG	4	16	GGCACTGCGGCTGGAGGTGGNGG GGCACTGGGAATGGAGGTTGGGG	GGG	4	16	0	0	8	2.49815
guideSeq_hek	HEK293_sgRNA4	GGCACTGCGGCTGGAGGTGGNGG GGCACTGGGGCAGGAGTTGGGGG	GGG	3	17	GGCACTGCGGCTGGAGGTGGNGG GGCACTGGGGCAGGAGTTGGGGG	GGG	3	17	0	0	8	2.49815
guideSeq_hek	HEK293_sgRNA4	GGCACTGCGGCTGGAGGTGGNGG AGCTCTGTGGCTGGAGGTGTGAG	GAG	4	16	GGCACTGCGGCTGGAGGTG-GNGG AGCTCTGTGGCTGGAGGTGTGAGG	AGG	3	15.75	1	1	8	2.49815
guideSeq_hek	HEK293_sgRNA4	GGCACTGCGGCTGGAGGTGGNGG GGCCCTGCGGCCGGGGGTGGAGA	AGA	3	17	GGCACTGCGGCTGGAGGTGGNGG GGCCCTGCGGCCGGGGGT-GGAG	GAG	3	14.75	1	0	8	2.49815
guideSeq_hek	HEK293_sgRNA4	GGCACTGCGGCTGGAGGTGGNGG AGCACTGGGGCCAGAGGTGAGGG	GGG	5	15	GGCACTGCGGCTGGAGGTGGNGG AGCACTGGGGCCAGAGGTGAGGG	GGG	5	15	0	0	8	2.49815
guideSeq_hek	HEK293_sgRNA4	GGCACTGCGGCTGGAGGTGGNGG AGCACAGCAGCTGCAGGTGGGGG	GGG	4	16	GGCACTGCGGCTGGAGGTGGNGG AGCACAGCAGCTGCAGGTGGGGG	GGG	4	16	0	0	8	2.49815
guideSeq_hek	HEK293_sgRNA4	GGCACTGCGGCTGGAGGTGGNGG AGCACCGCTGCTGGGGGCGGGGG	GGG	5	15	GGCACTGCGGCTGGAGGTGGNGG AGCACCGCTGCTGGGGGCGGGGG	GGG	5	15	0	0	8	2.49815
guideSeq_hek	HEK293_sgRNA4	GGCACTGCGGCTGGAGGTGGNGG AGCACTGCAGCGGGAGGTGAGAG	GAG	4	16	GGCACTGCGGCTGGAGGTGGNGG AGCACTGCAGCGGGAGGTGAGAG	GAG	4	16	0	0	7	2.36462
guideSeq_hek	HEK293_sgRNA4	GGCACTGCGGCTGGAGGTGGNGG TGCACCGCGGCTGGGGCTGGAGG	AGG	4	16	GGCACTGCGGCTGGAGGTGGNGG TGCACCGCGGCTGGGGCTGGAGG	AGG	4	16	0	0	7	2.36462
guideSeq_hek	HEK293_sgRNA4	GGCACTGCGGCTGGAGGTGGNGG GGCACCGAGGCCGGAGGTGCTGG	TGG	4	16	GGCACTGCGGCTGGAGGTGGNGG GGCACCGAGGCCGGAGGTGCTGG	TGG	4	16	0	0	7	2.36462
guideSeq_hek	HEK293_sgRNA4	GGCACTGCGGCTGGAGGTGGNGG GGCACCTTGGCTGAAGGTGGGGG	GGG	4	16	GGCACTGCGGCTGGAGGTGGNGG GGCACCTTGGCTGAAGGTGGGGG	GGG	4	16	0	0	7	2.36462
guideSeq_hek	HEK293_sgRNA4	GGCACTGCGGCTGGAGGTGGNGG CAGGCTGCGCCTGGAGGTGGGGG	GGG	5	15	GGCA--CTGCGGCTGGAGGTGGNGG GCCAGGCTGCGCCTGGAGGTGGGGG	GGG	2	15.5	2	3	7	2.36462
guideSeq_hek	HEK293_sgRNA4	GGCACTGCGGCTGGAGGTGGNGG AGAACTGCTGCTGGAGGTGGTGG	TGG	3	17	GGCACTGCGGCTGGAGGTGGNGG AGAACTGCTGCTGGAGGTGGTGG	TGG	3	17	0	0	6	2.21047
guideSeq_hek	HEK293_sgRNA4	GGCACTGCGGCTGGAGGTGGNGG GGCGCTGCGGCCCGAGGGGGTGG	TGG	4	16	GGCACTGCGGCTGGAGGTGGNGG GGCGCTGCGGCCCGAGGGGGTGG	TGG	4	16	0	0	6	2.21047
guideSeq_hek	HEK293_sgRNA4	GGCACTGCGGCTGGAGGTGGNGG AGCACAGCGACTGAAGGTGAGGG	GGG	5	15	GGCACTGCGGCTGGAGGTGGNGG AGCACAGCGACTGAAGGTGAGGG	GGG	5	15	0	0	6	2.21047
guideSeq_hek	HEK293_sgRNA4	GGCACTGCGGCTGGAGGTGGNGG AGCACCATGGCTAGAGGTGTGGG	GGG	6	14	GGCACTGCGGCTGGAGGTGGNGG AGCACCATGGCTAGAGGTGTGGG	GGG	6	14	0	0	6	2.21047
guideSeq_hek	HEK293_sgRNA4	GGCACTGCGGCTGGAGGTGGNGG GCCACTGGGGCTGGAGGGGGAGG	AGG	3	17	GGCACTGCGGCTGGAGGTGGNGG GCCACTGGGGCTGGAGGGGGAGG	AGG	3	17	0	0	6	2.21047
guideSeq_hek	HEK293_sgRNA4	GGCACTGCGGCTGGAGGTGGNGG GGCACCAGGCCTGGAGGTGTGGG	GGG	5	15	GGCACTGCGGCTGGAGGTGGNGG GGCACCAGGCCTGGAGGTGTGGG	GGG	5	15	0	0	6	2.21047
guideSeq_hek	HEK293_sgRNA4	GGCACTGCGGCTGGAGGTGGNGG GGCACTGAGGCTGCAGGCGGCGG	CGG	3	17	GGCACTGCGGCTGGAGGTGGNGG GGCACTGAGGCTGCAGGCGGCGG	CGG	3	17	0	0	5	2.02815
guideSeq_hek	HEK293_sgRNA4	GGCACTGCGGCTGGAGGTGGNGG GCTGCTGCGGCTGGAGGTGGGGA	GGA	3	17	GGCACTGCGGCTGGAGGTGGNGG GCTGCTGCGGCTGGAGGT-GGGG	GGG	3	14.75	1	0	5	2.02815
guideSeq_hek	HEK293_sgRNA4	GGCACTGCGGCTGGAGGTGGNGG GCCACTGGGCCTGGGGGTGGGGG	GGG	4	16	GGCACTGCGGCTGGAGGTGGNGG GCCACTGGGCCTGGGGGTGGGGG	GGG	4	16	0	0	5	2.02815
guideSeq_hek	HEK293_sgRNA4	GGCACTGCGGCTGGAGGTGGNGG GCCACTGAGGCCGGAGGTGGAGA	AGA	3	17	GGCACTGCGGCTGGAGGT-G-GNGG GCCACTGAGGCCGGAGGTGGAGAGG	AGG	3	14.5	2	0	5	2.02815
guideSeq_hek	HEK293_sgRNA4	GGCACTGCGGCTGGAGGTGGNGG GGCACTGCAGCTGGCGGTGCTGG	TGG	3	17	GGCACTGCGGCTGGAGGTGGNGG GGCACTGCAGCTGGCGGTGCTGG	TGG	3	17	0	0	4	1.805
guideSeq_hek	HEK293_sgRNA4	GGCACTGCGGCTGGAGGTGGNGG GGGCACGCGGCTGGAGGAGGGGG	GGG	5	15	GGCACTGCGGCTGGAGGTGGNGG GGCAC-GCGGCTGGAGGAGGGGG	GGG	1	16.75	1	4	4	1.805
guideSeq_hek	HEK293_sgRNA4	GGCACTGCGGCTGGAGGTGGNGG GGCACTGCAACTGGAAGTGATGG	TGG	4	16	GGCACTGCGGCTGGAGGTGGNGG GGCACTGCAACTGGAAGTGATGG	TGG	4	16	0	0	4	1.805
guideSeq_hek	HEK293_sgRNA4	GGCACTGCGGCTGGAGGTGGNGG CACACTGCGGCCGGAGGTGACCG	CCG	4	16	GGCACTGCGGCTGGAGGTGGNGG CACACTGCGGCCGGAGGTGACCG	CCG	4	16	0	0	4	1.805
guideSeq_hek	HEK293_sgRNA4	GGCACTGCGGCTGGAGGTGGNGG AGCACTGTTACAGGAGGTGGGGG	GGG	5	15	GGCACTGCGGCTGGAGGTGGNGG AGCACTGTTACAGGAGGTGGGGG	GGG	5	15	0	0	4	1.805
guideSeq_hek	HEK293_sgRNA4	GGCACTGCGGCTGGAGGTGGNGG GGCACAGGGGCTGGAGGTGGGGC	GGC	2	18	GGCACTGCGGCTGGAGGTGGNGG GGCACAGGGGCTGGAGGT-GGGG	GGG	2	15.75	1	0	3	1.51732
guideSeq_hek	HEK293_sgRNA4	GGCACTGCGGCTGGAGGTGGNGG GGGCATGCGGCTGGAAGTGGTGG	TGG	4	16	GGCACTGCGGCTGGAGGTGGNGG GGCA-TGCGGCTGGAAGTGGTGG	TGG	1	16.75	1	3	3	1.51732
guideSeq_hek	HEK293_sgRNA4	GGCACTGCGGCTGGAGGTGGNGG GACACTGCCTCTGGGGGTGGGGG	GGG	4	16	GGCACTGCGGCTGGAGGTGGNGG GACACTGCCTCTGGGGGTGGGGG	GGG	4	16	0	0	2	1.11186
guideSeq_HF1	EMX1_1	GAGTCCGAGCAGAAGAAGAANGG GAGTCCGAGCAGAAGAAGAAGGG	GGG	0	20	GAGTCCGAGCAGAAGAAGAANGG GAGTCCGAGCAGAAGAAGAAGGG	GGG	0	20	0	0	3605	7.02399
guideSeq_HF1	EMX1_1	GAGTCCGAGCAGAAGAAGAANGG GAGTTAGAGCAGAAGAAGAAAGG	AGG	2	18	GAGTCCGAGCAGAAGAAGAANGG GAGTTAGAGCAGAAGAAGAAAGG	AGG	2	18	0	0	2837	6.86393
guideSeq_HF1	EMX1_1	GAGTCCGAGCAGAAGAAGAANGG GAGTCTAAGCAGAAGAAGAAGAG	GAG	2	18	GAGTCCGAGCAGAAGAAGAANGG GAGTCTAAGCAGAAGAAGAAGAG	GAG	2	18	0	0	1060	6.2062
guideSeq_HF1	EMX1_1	GAGTCCGAGCAGAAGAAGAANGG GAGGCCGAGCAGAAGAAAGACGG	CGG	3	17	GAGTCCGAGCAGAAGAAGAANGG GAGGCCGAGCAGAAGAAAGACGG	CGG	3	17	0	0	313	5.39124
guideSeq_HF1	EMX1_1	GAGTCCGAGCAGAAGAAGAANGG AAGTCTGAGCACAAGAAGAATGG	TGG	3	17	GAGTCCGAGCAGAAGAAGAANGG AAGTCTGAGCACAAGAAGAATGG	TGG	3	17	0	0	96	4.60164
guideSeq_HF1	EMX1_1	GAGTCCGAGCAGAAGAAGAANGG GAGCCGGAGCAGAAGAAGGAGGG	GGG	3	17	GAGTCCGAGCAGAAGAAGAANGG GAGCCGGAGCAGAAGAAGGAGGG	GGG	3	17	0	0	67	4.36136
guideSeq_HF1	EMX1_1	GAGTCCGAGCAGAAGAAGAANGG GAGTCCTAGCAGGAGAAGAAGAG	GAG	2	18	GAGTCCGAGCAGAAGAAGAA-NGG GAGTCCTAGCAGGAGAAGAAGAGG	AGG	2	16.75	1	0	34	3.90816
guideSeq_HF1	EMX1_1	GAGTCCGAGCAGAAGAAGAANGG GAGTCCGGGAAGGAGAAGAAAGG	AGG	3	17	GAGTCCGAGCAGAAGAAGAANGG GAGTCCGGGAAGGAGAAGAAAGG	AGG	3	17	0	0	17	3.44507
guideSeq_HF1	EMX1_1	GAGTCCGAGCAGAAGAAGAANGG ACGTCTGAGCAGAAGAAGAATGG	TGG	3	17	GAGTCCGAGCAGAAGAAGAANGG ACGTCTGAGCAGAAGAAGAATGG	TGG	3	17	0	0	15	3.36145
guideSeq_HF1	EMX1-2	GTCACCTCCAATGACTAGGGNGG GTCACCTCCAATGACTAGGGTGG	TGG	0	20	GTCACCTCCAATGACTAGGGNGG GTCACCTCCAATGACTAGGGTGG	TGG	0	20	0	0	11659	7.80818
guideSeq_HF1	EMX1-2	GTCACCTCCAATGACTAGGGNGG ATCACTTCCAATGACTAAGACGG	CGG	4	16	GTCACCTCCAATGACTAGGGNGG ATCACTTCCAATGACTAAGACGG	CGG	4	16	0	0	2081	6.65689
guideSeq_HF1	EMX1-2	GTCACCTCCAATGACTAGGGNGG GCTACCTCCAGTGACTAGGGAAG	AAG	3	17	GTCACCTCCAATGACTAGGGNGG GCTACCTCCAGTGACTAGGGAAG	AAG	3	17	0	0	667	5.89671
guideSeq_HF1	EMX1-2	GTCACCTCCAATGACTAGGGNGG ACAACCCCCAATGACCAGGGAGG	AGG	5	15	GTC-ACCTCCAATGACTAGGGNGG GACAACCCCCAATGACCAGGGAGG	AGG	3	15.75	1	2	241	5.21659
guideSeq_HF1	EMX1-2	GTCACCTCCAATGACTAGGGNGG GTCACCTGTAATGACTAGGGAGA	AGA	2	18	GTCACCTCCAATGACTAGGGNGG GTCACCTGTAATGACTA-GGGAG	GAG	2	15.75	1	0	117	4.73381
guideSeq_HF1	EMX1-2	GTCACCTCCAATGACTAGGGNGG CCTACCTCCAATGACTAGAGAAG	AAG	4	16	GTC-ACCTCCAATGACTAGGGNGG GCCTACCTCCAATGACTAGAGAAG	AAG	2	16.75	1	2	114	4.71645
guideSeq_HF1	EMX1-2	GTCACCTCCAATGACTAGGGNGG GTGACCTCCAATGCCTAGAGGGG	GGG	3	17	GTCACCTCCAATGACTAGGGNGG GTGACCTCCAATGCCTAGAGGGG	GGG	3	17	0	0	40	4.01674
guideSeq_HF1	EMX1-2	GTCACCTCCAATGACTAGGGNGG TTTTCCTCCAATGACCAGGGAGG	AGG	4	16	GTCACCTCCAATGACTAGGGNGG TTTTCCTCCAATGACCAGGGAGG	AGG	4	16	0	0	35	3.92753
guideSeq_HF1	EMX1-2	GTCACCTCCAATGACTAGGGNGG AGCACCTCCAATGACCAGGTGTG	GTG	4	16	GTCACCTCCAATGACTAGG-GNGG AGCACCTCCAATGACCAGGTGTGG	TGG	3	15.75	1	1	16	3.40457
guideSeq_HF1	EMX1-2	GTCACCTCCAATGACTAGGGNGG GACACACCCAAAGACTAGGGAGG	AGG	4	16	GTCACCTCCAATGACTAGGGNGG GACACACCCAAAGACTAGGGAGG	AGG	4	16	0	0	12	3.21237
guideSeq_HF1	EMX1-2	GTCACCTCCAATGACTAGGGNGG GCCATCTCCACTGACTAGGGGGA	GGA	3	17	GTCACCTCCAATGACTAGGGNGG GCCATCTCCACTGACTA-GGGGG	GGG	3	14.75	1	0	6	2.74927
guideSeq_HF1	FANCF-1	GGAATCCCTTCTGCAGCACCNGG GGAATCCCTTCTGCAGCACCTGG	TGG	0	20	GGAATCCCTTCTGCAGCACCNGG GGAATCCCTTCTGCAGCACCTGG	TGG	0	20	0	0	4120	7.1132
guideSeq_HF1	FANCF-1	GGAATCCCTTCTGCAGCACCNGG GGAACCCCGTCTGCAGCACCAGG	AGG	2	18	GGAATCCCTTCTGCAGCACCNGG GGAACCCCGTCTGCAGCACCAGG	AGG	2	18	0	0	1090	6.22485
guideSeq_HF1	FANCF-1	GGAATCCCTTCTGCAGCACCNGG GGATTGCCATCCGCAGCACCTGG	TGG	4	16	GGAATCCCTTCTGCAGCACCNGG GGATTGCCATCCGCAGCACCTGG	TGG	4	16	0	0	141	4.85847
guideSeq_HF1	FANCF-1	GGAATCCCTTCTGCAGCACCNGG GGAGTCCCTCCTACAGCACCAGG	AGG	3	17	GGAATCCCTTCTGCAGCACCNGG GGAGTCCCTCCTACAGCACCAGG	AGG	3	17	0	0	54	4.21724
guideSeq_HF1	FANCF-1	GGAATCCCTTCTGCAGCACCNGG AGAGGCCCCTCTGCAGCACCAGG	AGG	4	16	GGAATCCCTTCTGCAGCACCNGG AGAGGCCCCTCTGCAGCACCAGG	AGG	4	16	0	0	5	2.62747
guideSeq_HF1	FANCF-2	GCTGCAGAAGGGATTCCATGNGG GCTGCAGAAGGGATTCCATGAGG	AGG	0	20	GCTGCAGAAGGGATTCCATGNGG GCTGCAGAAGGGATTCCATGAGG	AGG	0	20	0	0	3502	7.00462
guideSeq_HF1	FANCF-2	GCTGCAGAAGGGATTCCATGNGG GCTGCAGAAGGGATTCCAAGGGG	GGG	1	19	GCTGCAGAAGGGATTCCATGNGG GCTGCAGAAGGGATTCCAAGGGG	GGG	1	19	0	0	3115	6.92639
guideSeq_HF1	FANCF-2	GCTGCAGAAGGGATTCCATGNGG GACGCAGAAGGGACTCCATGGGG	GGG	3	17	GCTGCAGAAGGGATTCCATGNGG GACGCAGAAGGGACTCCATGGGG	GGG	3	17	0	0	1243	6.3126
guideSeq_HF1	FANCF-2	GCTGCAGAAGGGATTCCATGNGG GGTACAGAAGGGCTTCCATGAGG	AGG	3	17	GCTGCAGAAGGGATTCCATGNGG GGTACAGAAGGGCTTCCATGAGG	AGG	3	17	0	0	888	6.08791
guideSeq_HF1	FANCF-2	GCTGCAGAAGGGATTCCATGNGG GCTGCAAAAAGGATTCCAGGGGG	GGG	3	17	GCTGCAGAAGGGATTCCATGNGG GCTGCAAAAAGGATTCCAGGGGG	GGG	3	17	0	0	848	6.05712
guideSeq_HF1	FANCF-2	GCTGCAGAAGGGATTCCATGNGG ACTGCAAAATGGATTCCATGGGG	GGG	3	17	GCTGCAGAAGGGATTCCATGNGG ACTGCAAAATGGATTCCATGGGG	GGG	3	17	0	0	695	5.92419
guideSeq_HF1	FANCF-2	GCTGCAGAAGGGATTCCATGNGG GCTGGAGGAAGGATTCCATGGGG	GGG	3	17	GCTGCAGAAGGGATTCCATGNGG GCTGGAGGAAGGATTCCATGGGG	GGG	3	17	0	0	549	5.76664
guideSeq_HF1	FANCF-2	GCTGCAGAAGGGATTCCATGNGG TGTGAAGAAGGGTTTCCATGAGG	AGG	4	16	GCTGCAGAAGGGATTCCATGNGG TGTGAAGAAGGGTTTCCATGAGG	AGG	4	16	0	0	158	4.93452
guideSeq_HF1	FANCF-2	GCTGCAGAAGGGATTCCATGNGG GCCACAGAAGGGATTCTATGAAG	AAG	3	17	GCTGCAGAAGGGATTCCATGNGG GCCACAGAAGGGATTCTATGAAG	AAG	3	17	0	0	152	4.90865
guideSeq_HF1	FANCF-2	GCTGCAGAAGGGATTCCATGNGG GCTGCTGAACAGATTCCATGGGG	GGG	3	17	GCTGCAGAAGGGATTCCATGNGG GCTGCTGAACAGATTCCATGGGG	GGG	3	17	0	0	148	4.89084
guideSeq_HF1	FANCF-2	GCTGCAGAAGGGATTCCATGNGG GCTGCTGAAAGGATTCTATGGGG	GGG	3	17	GCTGCAGAAGGGATTCCATGNGG GCTGCTGAAAGGATTCTATGGGG	GGG	3	17	0	0	145	4.87716
guideSeq_HF1	FANCF-2	GCTGCAGAAGGGATTCCATGNGG CAAGCAGAAGGGATTCCACAAGG	AGG	5	15	GCTGCAGAAGGGATTCCATGNGG CAAGCAGAAGGGATTCCACAAGG	AGG	5	15	0	0	111	4.69864
guideSeq_HF1	FANCF-2	GCTGCAGAAGGGATTCCATGNGG TGTGCAGAAGGGACTCCATTAGG	AGG	4	16	GCTGCAGAAGGGATTCCATGNGG TGTGCAGAAGGGACTCCATTAGG	AGG	4	16	0	0	33	3.88822
guideSeq_HF1	FANCF-2	GCTGCAGAAGGGATTCCATGNGG ACTGCTAAAAGGATTCCATGTGG	TGG	4	16	GCTGCAGAAGGGATTCCATGNGG ACTGCTAAAAGGATTCCATGTGG	TGG	4	16	0	0	33	3.88822
guideSeq_HF1	FANCF-2	GCTGCAGAAGGGATTCCATGNGG GCAGCAGAAGGGTAACCATGTGG	TGG	4	16	GCTGCAGAAGGGATTCCATGNGG GCAGCAGAAGGGTAACCATGTGG	TGG	4	16	0	0	30	3.82454
guideSeq_HF1	FANCF-2	GCTGCAGAAGGGATTCCATGNGG GCTGCAGTAAAGATTCCATCTGG	TGG	4	16	GCTGCAGAAGGGATTCCATGNGG GCTGCAGTAAAGATTCCATCTGG	TGG	4	16	0	0	26	3.72893
guideSeq_HF1	FANCF-2	GCTGCAGAAGGGATTCCATGNGG CATGGAGAAGGGATCCCATGAGG	AGG	4	16	GCTGCAGAAGGGATTCCATGNGG CATGGAGAAGGGATCCCATGAGG	AGG	4	16	0	0	25	3.70273
guideSeq_HF1	FANCF-2	GCTGCAGAAGGGATTCCATGNGG ACTGCTGAGAGGATTCCATGAGG	AGG	4	16	GCTGCAGAAGGGATTCCATGNGG ACTGCTGAGAGGATTCCATGAGG	AGG	4	16	0	0	22	3.61733
guideSeq_HF1	FANCF-2	GCTGCAGAAGGGATTCCATGNGG GCTCCAGGAGGGACTCCATGTGG	TGG	3	17	GCTGCAGAAGGGATTCCATGNGG GCTCCAGGAGGGACTCCATGTGG	TGG	3	17	0	0	20	3.55365
guideSeq_HF1	FANCF-2	GCTGCAGAAGGGATTCCATGNGG AAGGAAGAAGGGATACCTTGAGG	AGG	6	14	GCTGCAGAAGGGATTCCATGNGG AAGGAAGAAGGGATACCTTGAGG	AGG	6	14	0	0	20	3.55365
guideSeq_HF1	FANCF-2	GCTGCAGAAGGGATTCCATGNGG GCTGAAGAAGAGATTCCAGGAGG	AGG	3	17	GCTGCAGAAGGGATTCCATGNGG GCTGAAGAAGAGATTCCAGGAGG	AGG	3	17	0	0	6	2.74927
guideSeq_HF1	FANCF-2	GCTGCAGAAGGGATTCCATGNGG CCTGTGGAAGAGATTCCATTAGG	AGG	5	15	GCTGCAGAAGGGATTCCATGNGG CCTGTGGAAGAGATTCCATTAGG	AGG	5	15	0	0	5	2.62747
guideSeq_HF1	FANCF-2	GCTGCAGAAGGGATTCCATGNGG GAAGCAGAAAGAATTCCATGGGG	GGG	4	16	GCTGCAGAAGGGATTCCATGNGG GAAGCAGAAAGAATTCCATGGGG	GGG	4	16	0	0	5	2.62747
guideSeq_HF1	FANCF-2	GCTGCAGAAGGGATTCCATGNGG TCTGCAGGCGGGACTCCATGAAG	AAG	4	16	GCTGCAGAAGGGATTCCATG-NGG TCTGCAGGCGGGACTCCATGAAGG	AGG	4	14.75	1	0	5	2.62747
guideSeq_HF1	FANCF-2	GCTGCAGAAGGGATTCCATGNGG ACTGAGGTAGGAATTCCATCTGG	TGG	6	14	GCTGCAGAAGGGATTCCATGNGG ACTGAGGTAGGAATTCCATCTGG	TGG	6	14	0	0	4	2.47838
guideSeq_HF1	FANCF-2	GCTGCAGAAGGGATTCCATGNGG GGTACAGAAGGGAGTCCATGGGG	GGG	3	17	GCTGCAGAAGGGATTCCATGNGG GGTACAGAAGGGAGTCCATGGGG	GGG	3	17	0	0	4	2.47838
guideSeq_HF1	FANCF-3	GGCGGCTGCACAACCAGTGGNGG GGCGGCTGCACAACCAGTGGAGG	AGG	0	20	GGCGGCTGCACAACCAGTGGNGG GGCGGCTGCACAACCAGTGGAGG	AGG	0	20	0	0	4387	7.15515
guideSeq_HF1	FANCF-3	GGCGGCTGCACAACCAGTGGNGG TGCGGCTGCACAGCCAGTGGGAG	GAG	2	18	GGCGGCTGCACAACCAGTGGNGG TGCGGCTGCACAGCCAGTGGGAG	GAG	2	18	0	0	804	6.02152
guideSeq_HF1	FANCF-3	GGCGGCTGCACAACCAGTGGNGG ATAGGCTGCACACCCAGTGGGGG	GGG	4	16	GGCGGCTGCACAACCAGTGGNGG ATAGGCTGCACACCCAGTGGGGG	GGG	4	16	0	0	94	4.58758
guideSeq_HF1	FANCF-3	GGCGGCTGCACAACCAGTGGNGG TGGGGGCGCACAGCCAGTGGGGG	GGG	5	15	GGCGGCTGCACAACCAGTGGNGG GGGGGC-GCACAGCCAGTGGGGG	GGG	2	15.75	1	3	80	4.47983
guideSeq_HF1	FANCF-3	GGCGGCTGCACAACCAGTGGNGG GCAGGCTACACAACCAGTGAGGG	GGG	4	16	GGC-GGCTGCACAACCAGTGGNGG GGCAGGCTACACAACCAGTGAGGG	GGG	2	16.75	1	2	30	3.82454
guideSeq_HF1	FANCF-3	GGCGGCTGCACAACCAGTGGNGG GGGGGCTGCACAGCCAGAGGAGG	AGG	3	17	GGCGGCTGCACAACCAGTGGNGG GGGGGCTGCACAGCCAGAGGAGG	AGG	3	17	0	0	27	3.75415
guideSeq_HF1	FANCF-3	GGCGGCTGCACAACCAGTGGNGG CAGGACTGCACAGCCAGTGGGGG	GGG	5	15	GGCGGCTGCACAACCAGTGGNGG CAGGACTGCACAGCCAGTGGGGG	GGG	5	15	0	0	20	3.55365
guideSeq_HF1	FANCF-3	GGCGGCTGCACAACCAGTGGNGG GGCAACTACACAGCCAGTGGTGG	TGG	4	16	GGCGGCTGCACAACCAGTGGNGG GGCAACTACACAGCCAGTGGTGG	TGG	4	16	0	0	17	3.44507
guideSeq_HF1	FANCF-3	GGCGGCTGCACAACCAGTGGNGG GCAGGCTGCACAGCCAGGGGCGG	CGG	4	16	GGCGGCTGCACAACCAGTGGNGG GCAGGCTGCACAGCCAGGGGCGG	CGG	4	16	0	0	11	3.15423
guideSeq_HF1	FANCF-4	GCTCCAGAGCCGTGCGAATGNGG GCTCCAGAGCCGTGCGAATGGGG	GGG	0	20	GCTCCAGAGCCGTGCGAATGNGG GCTCCAGAGCCGTGCGAATGGGG	GGG	0	20	0	0	4901	7.22918
guideSeq_HF1	RUNX1-1	GCATTTTCAGGAGGAAGCGANGG GCATTTTCAGGAGGAAGCGATGG	TGG	0	20	GCATTTTCAGGAGGAAGCGANGG GCATTTTCAGGAGGAAGCGATGG	TGG	0	20	0	0	4335	7.14719
guideSeq_HF1	RUNX1-1	GCATTTTCAGGAGGAAGCGANGG GCATTTTCAGAAGGAAGCAAGGG	GGG	2	18	GCATTTTCAGGAGGAAGCGANGG GCATTTTCAGAAGGAAGCAAGGG	GGG	2	18	0	0	2670	6.8234
guideSeq_HF1	RUNX1-1	GCATTTTCAGGAGGAAGCGANGG ACAATCTCAGGAGGAAGGGAGGG	GGG	4	16	GCATTTTCAGGAGGAAGCGANGG ACAATCTCAGGAGGAAGGGAGGG	GGG	4	16	0	0	2	2.01529
guideSeq_HF1	VEGFA_3	GGTGAGTGAGTGTGTGCGTGNGG GCTGAGTGAGTGTATGCGTGTGG	TGG	2	18	GGTGAGTGAGTGTGTGCGTGNGG GCTGAGTGAGTGTATGCGTGTGG	TGG	2	18	0	0	2401	6.75245
guideSeq_HF1	VEGFA_3	GGTGAGTGAGTGTGTGCGTGNGG TGTGGGTGAGTGTGTGCGTGAGG	AGG	2	18	GGTGAGTGAGTGTGTGCGTGNGG TGTGGGTGAGTGTGTGCGTGAGG	AGG	2	18	0	0	2214	6.69828
guideSeq_HF1	VEGFA_3	GGTGAGTGAGTGTGTGCGTGNGG AGTGAGTGAGTGTGTGTGTGGGG	GGG	2	18	GGTGAGTGAGTGTGTGCGTGNGG AGTGAGTGAGTGTGTGTGTGGGG	GGG	2	18	0	0	1970	6.62027
guideSeq_HF1	VEGFA_3	GGTGAGTGAGTGTGTGCGTGNGG AGAGAGTGAGTGTGTGCATGAGG	AGG	3	17	GGTGAGTGAGTGTGTGCGTGNGG AGAGAGTGAGTGTGTGCATGAGG	AGG	3	17	0	0	1560	6.46437
guideSeq_HF1	VEGFA_3	GGTGAGTGAGTGTGTGCGTGNGG GGTGAGTGAGTGTGTGCGTGTGG	TGG	0	20	GGTGAGTGAGTGTGTGCGTGNGG GGTGAGTGAGTGTGTGCGTGTGG	TGG	0	20	0	0	1406	6.39493
guideSeq_HF1	VEGFA_3	GGTGAGTGAGTGTGTGCGTGNGG GGTGAGTGAGTGCGTGCGGGTGG	TGG	2	18	GGTGAGTGAGTGTGTGCGTGNGG GGTGAGTGAGTGCGTGCGGGTGG	TGG	2	18	0	0	1380	6.38246
guideSeq_HF1	VEGFA_3	GGTGAGTGAGTGTGTGCGTGNGG GTTGAGTGAATGTGTGCGTGAGG	AGG	2	18	GGTGAGTGAGTGTGTGCGTGNGG GTTGAGTGAATGTGTGCGTGAGG	AGG	2	18	0	0	993	6.16258
guideSeq_HF1	VEGFA_3	GGTGAGTGAGTGTGTGCGTGNGG AGCGAGTGGGTGTGTGCGTGGGG	GGG	3	17	GGTGAGTGAGTGTGTGCGTGNGG AGCGAGTGGGTGTGTGCGTGGGG	GGG	3	17	0	0	884	6.0849
guideSeq_HF1	VEGFA_3	GGTGAGTGAGTGTGTGCGTGNGG TGTGGGTGAGTGTGTGCGTGAGA	AGA	2	18	GGTGAGTGAGTGTGTGCGTGNGG TGTGGGTGAGTGTGTGCGT-GAG	GAG	2	15.75	1	0	814	6.02978
guideSeq_HF1	VEGFA_3	GGTGAGTGAGTGTGTGCGTGNGG TGTGAGTAAGTGTGTGTGTGTGG	TGG	3	17	GGTGAGTGAGTGTGTGCGTGNGG TGTGAGTAAGTGTGTGTGTGTGG	TGG	3	17	0	0	712	5.94033
guideSeq_HF1	VEGFA_3	GGTGAGTGAGTGTGTGCGTGNGG AGTGAATGAGTGTGTGTGTGTGG	TGG	3	17	GGTGAGTGAGTGTGTGCGTGNGG AGTGAATGAGTGTGTGTGTGTGG	TGG	3	17	0	0	572	5.79406
guideSeq_HF1	VEGFA_3	GGTGAGTGAGTGTGTGCGTGNGG AGTGTGTGAGTGTGTGCGTGTGG	TGG	2	18	GGTGAGTGAGTGTGTGCGTGNGG AGTGTGTGAGTGTGTGCGTGTGG	TGG	2	18	0	0	345	5.45627
guideSeq_HF1	VEGFA_3	GGTGAGTGAGTGTGTGCGTGNGG GGTGAGAGAGTGTGTGCGTAGGA	GGA	2	18	GGTGAGTGAGTGTGTGCGTGNGG GGTGAGAGAGTGTGTGCGT-AGG	AGG	1	16.75	1	1	127	4.7886
guideSeq_HF1	VEGFA_3	GGTGAGTGAGTGTGTGCGTGNGG GGTGGATGAGTGTGTGTGTGGGG	GGG	3	17	GGTGAGTGAGTGTGTGCGTGNGG GGTGGATGAGTGTGTGTGTGGGG	GGG	3	17	0	0	104	4.65512
guideSeq_HF1	VEGFA_3	GGTGAGTGAGTGTGTGCGTGNGG TGTGAGTGAGTGTGTGCGTGTGA	TGA	1	19	GGTGAGTGAGTGTGTGCGTGNGG TGTGAGTGAGTGTGTGCGTGTGA	TGA	1	19	0	0	87	4.53587
guideSeq_HF1	VEGFA_3	GGTGAGTGAGTGTGTGCGTGNGG ACTGTGTGAGTGTGTGCGTGAGG	AGG	3	17	GGTGAGTGAGTGTGTGCGTGNGG ACTGTGTGAGTGTGTGCGTGAGG	AGG	3	17	0	0	87	4.53587
guideSeq_HF1	VEGFA_3	GGTGAGTGAGTGTGTGCGTGNGG AGTGAGAAAGTGTGTGCATGCGG	CGG	4	16	GGTGAGTGAGTGTGTGCGTGNGG AGTGAGAAAGTGTGTGCATGCGG	CGG	4	16	0	0	74	4.42775
guideSeq_HF1	VEGFA_3	GGTGAGTGAGTGTGTGCGTGNGG GGTGAGTGAGTGTGTGTGTGAGG	AGG	1	19	GGTGAGTGAGTGTGTGCGTGNGG GGTGAGTGAGTGTGTGTGTGAGG	AGG	1	19	0	0	64	4.33075
guideSeq_HF1	VEGFA_3	GGTGAGTGAGTGTGTGCGTGNGG GGTGTGTGAGTGTGTGTGTGTGG	TGG	2	18	GGTGAGTGAGTGTGTGCGTGNGG GGTGTGTGAGTGTGTGTGTGTGG	TGG	2	18	0	0	56	4.24154
guideSeq_HF1	VEGFA_3	GGTGAGTGAGTGTGTGCGTGNGG GGTGAGCAAGTGTGTGTGTGTGG	TGG	3	17	GGTGAGTGAGTGTGTGCGTGNGG GGTGAGCAAGTGTGTGTGTGTGG	TGG	3	17	0	0	53	4.20475
guideSeq_HF1	VEGFA_3	GGTGAGTGAGTGTGTGCGTGNGG AGCGAGTGAGTGTGTGTGTGGGG	GGG	3	17	GGTGAGTGAGTGTGTGCGTGNGG AGCGAGTGAGTGTGTGTGTGGGG	GGG	3	17	0	0	47	4.12448
guideSeq_HF1	VEGFA_3	GGTGAGTGAGTGTGTGCGTGNGG CTGGAGTGAGTGTGTGTGTGTGG	TGG	4	16	GGTGAGTGAGTGTGTGCGTGNGG CTGGAGTGAGTGTGTGTGTGTGG	TGG	4	16	0	0	13	3.26584
guideSeq_HF1	VEGFA_3	GGTGAGTGAGTGTGTGCGTGNGG CGCGAGTGAGTGTGTGCGCGGGG	GGG	3	17	GGTGAGTGAGTGTGTGCGTGNGG CGCGAGTGAGTGTGTGCGCGGGG	GGG	3	17	0	0	12	3.21237
guideSeq_HF1	VEGFA_3	GGTGAGTGAGTGTGTGCGTGNGG AGTGAGTGAGTGAGTGAGTGAGG	AGG	3	17	GGTGAGTGAGTGTGTGCGTGNGG AGTGAGTGAGTGAGTGAGTGAGG	AGG	3	17	0	0	10	3.09056
guideSeq_HF1	VEGFA_3	GGTGAGTGAGTGTGTGCGTGNGG AGTGAGTGAGTGAGTGAGTGGGG	GGG	3	17	GGTGAGTGAGTGTGTGCGTGNGG AGTGAGTGAGTGAGTGAGTGGGG	GGG	3	17	0	0	7	2.85226
guideSeq_HF1	VEGFA_3	GGTGAGTGAGTGTGTGCGTGNGG GATGAGTGAGTGAGTGAGTGGGG	GGG	3	17	GGTGAGTGAGTGTGTGCGTGNGG GATGAGTGAGTGAGTGAGTGGGG	GGG	3	17	0	0	7	2.85226
guideSeq_HF1	VEGFA_3	GGTGAGTGAGTGTGTGCGTGNGG AGTGAGTATGTGTGTGTGTGGGG	GGG	4	16	GGTGAGTGAGTGTGTGCGTGNGG AGTGAGTATGTGTGTGTGTGGGG	GGG	4	16	0	0	6	2.74927
guideSeq_HF1	VEGFA_3	GGTGAGTGAGTGTGTGCGTGNGG AGGGAGTGACTGTGTGCGTGTGG	TGG	3	17	GGTGAGTGAGTGTGTGCGTGNGG AGGGAGTGACTGTGTGCGTGTGG	TGG	3	17	0	0	4	2.47838
guideSeq_HF1	VEGFA_3	GGTGAGTGAGTGTGTGCGTGNGG TGTGGGTGAGCATGTGCGTGAGG	AGG	4	16	GGTGAGTGAGTGTGTGCGTGNGG TGTGGGTGAGCATGTGCGTGAGG	AGG	4	16	0	0	4	2.47838
guideSeq_HF1	VEGFA_3	GGTGAGTGAGTGTGTGCGTGNGG AGTGACTGAGTGTGTGTGTGTGA	TGA	3	17	GGTGAGTGAGTGTGTGCGTG-NGG AGTGACTGAGTGTGTGTGTGTGAG	GAG	3	15.75	1	0	4	2.47838
guideSeq_HF1	VEGFA_3	GGTGAGTGAGTGTGTGCGTGNGG GGTGAGTCAGTGTGTGAGTGAGG	AGG	2	18	GGTGAGTGAGTGTGTGCGTGNGG GGTGAGTCAGTGTGTGAGTGAGG	AGG	2	18	0	0	4	2.47838
guideSeq_HF1	VEGFA_3	GGTGAGTGAGTGTGTGCGTGNGG TGTGAGTGAGTGTGTGTATGGGG	GGG	3	17	GGTGAGTGAGTGTGTGCGTGNGG TGTGAGTGAGTGTGTGTATGGGG	GGG	3	17	0	0	4	2.47838
guideSeq_HF1	VEGFA_3	GGTGAGTGAGTGTGTGCGTGNGG GATGAGTGTGTGTGTGTGTGAGG	AGG	3	17	GGTGAGTGAGTGTGTGCGTGNGG GATGAGTGTGTGTGTGTGTGAGG	AGG	3	17	0	0	3	2.28618
guideSeq_HF1	VEGFA_2	GACCCCCTCCACCCCGCCTCNGG ATTCCCCCCCACCCCGCCTCAGG	AGG	4	16	GACCCCCTCCACCCCGCCTCNGG ATTCCCCCCCACCCCGCCTCAGG	AGG	4	16	0	0	2105	6.66455
guideSeq_HF1	VEGFA_2	GACCCCCTCCACCCCGCCTCNGG GCTTCCCTCCACCCCGCATCCGG	CGG	4	16	GACCCCCTCCACCCCGCCTCNGG GCTTCCCTCCACCCCGCATCCGG	CGG	4	16	0	0	1942	6.6107
guideSeq_HF1	VEGFA_2	GACCCCCTCCACCCCGCCTCNGG ACACCCCCCCACCCCGCCTCAGG	AGG	4	16	GACCCCCTCCACCCCGCCTCNGG CACCCCC-CCACCCCGCCTCAGG	AGG	1	16.75	1	3	1687	6.51666
guideSeq_HF1	VEGFA_2	GACCCCCTCCACCCCGCCTCNGG CTACCCCTCCACCCCGCCTCCGG	CGG	3	17	GACCCCCTCCACCCCGCCTCNGG CTACCCCTCCACCCCGCCTCCGG	CGG	3	17	0	0	1679	6.51348
guideSeq_HF1	VEGFA_2	GACCCCCTCCACCCCGCCTCNGG GACACACCCCACCCCACCTCAGG	AGG	4	16	GACCCCCTCCACCCCGCCTCNGG GACACACCCCACCCCACCTCAGG	AGG	4	16	0	0	1404	6.39397
guideSeq_HF1	VEGFA_2	GACCCCCTCCACCCCGCCTCNGG CTCCCCACCCACCCCGCCTCAGG	AGG	4	16	GACCCCCTCCACCCCGCCTCNGG CTCCCCACCCACCCCGCCTCAGG	AGG	4	16	0	0	1315	6.35022
guideSeq_HF1	VEGFA_2	GACCCCCTCCACCCCGCCTCNGG CTTCCCCCACACCCCGCCCCAGG	AGG	6	14	GAC--CCCCTCCACCCCGCCTCNGG GACTTCCCCCACACCCCGCCCCAGG	AGG	3	14.5	2	3	1314	6.34971
guideSeq_HF1	VEGFA_2	GACCCCCTCCACCCCGCCTCNGG CCCCCCCCCCCCCCCGCCTCCGG	CGG	4	16	GACCCCCTCCACCCCGCCTCNGG CCCCCCCCCCCCCCCGCCTCCGG	CGG	4	16	0	0	1154	6.26297
guideSeq_HF1	VEGFA_2	GACCCCCTCCACCCCGCCTCNGG GACCCCCCCCACCCCGCCCCCGG	CGG	2	18	GACCCCCTCCACCCCGCCTCNGG GACCCCCCCCACCCCGCCCCCGG	CGG	2	18	0	0	1059	6.20557
guideSeq_HF1	VEGFA_2	GACCCCCTCCACCCCGCCTCNGG TGCCCCCCCCACCCCACCTCTGG	TGG	4	16	GACCCCCTCCACCCCGCCTCNGG TGCCCCCCCCACCCCACCTCTGG	TGG	4	16	0	0	1045	6.19668
guideSeq_HF1	VEGFA_2	GACCCCCTCCACCCCGCCTCNGG GTACCCCACCACCCCGCCCCAGG	AGG	4	16	GACCCCCTCCACCCCGCCTCNGG GTACCCCACCACCCCGCCCCAGG	AGG	4	16	0	0	913	6.10646
guideSeq_HF1	VEGFA_2	GACCCCCTCCACCCCGCCTCNGG TACTCCCCCCACCCAGCCTCAGG	AGG	4	16	GACCCCCTCCACCCCGCCTCNGG TACTCCCCCCACCCAGCCTCAGG	AGG	4	16	0	0	899	6.09614
guideSeq_HF1	VEGFA_2	GACCCCCTCCACCCCGCCTCNGG TACCCCCCACACCCCGCCTCTGG	TGG	3	17	GACCCCCTCCACCCCGCCTCNGG TACCCCCCACACCCCGCCTCTGG	TGG	3	17	0	0	898	6.09539
guideSeq_HF1	VEGFA_2	GACCCCCTCCACCCCGCCTCNGG CTGCCCCCCCACCCCGCCACTGG	TGG	5	15	GACCCCCTCCACCCCGCCTCNGG CTGCCCCCCCACCCCGCCACTGG	TGG	5	15	0	0	867	6.07192
guideSeq_HF1	VEGFA_2	GACCCCCTCCACCCCGCCTCNGG TGCCCCTCCCACCCCGCCTCTGG	TGG	4	16	GACCCCCTCCACCCCGCCTCNGG TGCCCCTCCCACCCCGCCTCTGG	TGG	4	16	0	0	834	6.046
guideSeq_HF1	VEGFA_2	GACCCCCTCCACCCCGCCTCNGG CCCCCCCCCCCCCCCGCCCCGGG	GGG	5	15	GACCCCCTCCACCCCGCCTCNGG CCCCCCCCCCCCCCCGCCCCGGG	GGG	5	15	0	0	829	6.04198
guideSeq_HF1	VEGFA_2	GACCCCCTCCACCCCGCCTCNGG CCACCCCCCCACCCCGCCCCTGG	TGG	5	15	GACCCCCTCCACCCCGCCTCNGG CACCCCC-CCACCCCGCCCCTGG	TGG	2	15.75	1	3	727	5.95426
guideSeq_HF1	VEGFA_2	GACCCCCTCCACCCCGCCTCNGG CCCCACCCCCACCCCGCCTCAGG	AGG	4	16	GACCCCCTCCACCCCGCCTCNGG CCCCACCCCCACCCCGCCTCAGG	AGG	4	16	0	0	684	5.91353
guideSeq_HF1	VEGFA_2	GACCCCCTCCACCCCGCCTCNGG GCCCCCCACCACCCCACCTCGGG	GGG	3	17	GACCCCCTCCACCCCGCCTCNGG GCCCCCCACCACCCCACCTCGGG	GGG	3	17	0	0	664	5.8937
guideSeq_HF1	VEGFA_2	GACCCCCTCCACCCCGCCTCNGG CACCCCCCCCCCCCCACCTCCGG	CGG	4	16	GACCCCCTCCACCCCGCCTCNGG CACCCCCCCCCCCCCACCTCCGG	CGG	4	16	0	0	641	5.87015
guideSeq_HF1	VEGFA_2	GACCCCCTCCACCCCGCCTCNGG CATACCCCCCACCCCGCCCCGGG	GGG	5	15	GACCCCCTCCACCCCGCCTCNGG CATACCCCCCACCCCGCCCCGGG	GGG	5	15	0	0	636	5.86492
guideSeq_HF1	VEGFA_2	GACCCCCTCCACCCCGCCTCNGG GCCCCCACCCACCCCGCCTCTGG	TGG	3	17	GACCCCCTCCACCCCGCCTCNGG GCCCCCACCCACCCCGCCTCTGG	TGG	3	17	0	0	632	5.8607
guideSeq_HF1	VEGFA_2	GACCCCCTCCACCCCGCCTCNGG GACCCCTCACACCCCGCCCCTGG	TGG	4	16	GACCCCCTCCACCCCGCCTCNGG GACCCCTCACACCCCGCCCCTGG	TGG	4	16	0	0	632	5.8607
guideSeq_HF1	VEGFA_2	GACCCCCTCCACCCCGCCTCNGG CCCCCCCCCCCCCCCGCCTCAGG	AGG	4	16	GACCCCCTCCACCCCGCCTCNGG CCCCCCCCCCCCCCCGCCTCAGG	AGG	4	16	0	0	617	5.84465
guideSeq_HF1	VEGFA_2	GACCCCCTCCACCCCGCCTCNGG GACCCCTCCCACCCCGACTCCGG	CGG	3	17	GACCCCCTCCACCCCGCCTCNGG GACCCCTCCCACCCCGACTCCGG	CGG	3	17	0	0	602	5.82821
guideSeq_HF1	VEGFA_2	GACCCCCTCCACCCCGCCTCNGG CCCCCCCACCACCCCGCCCCGGG	GGG	4	16	GACCCCCTCCACCCCGCCTCNGG CCCCCCCACCACCCCGCCCCGGG	GGG	4	16	0	0	557	5.77631
guideSeq_HF1	VEGFA_2	GACCCCCTCCACCCCGCCTCNGG GGGCCCCTCCACCCCGCCTCTGG	TGG	2	18	GACCCCCTCCACCCCGCCTCNGG GGGCCCCTCCACCCCGCCTCTGG	TGG	2	18	0	0	534	5.74813
guideSeq_HF1	VEGFA_2	GACCCCCTCCACCCCGCCTCNGG TACCCCCCCCACCCCGCCACAGG	AGG	3	17	GACCCCCTCCACCCCGCCTCNGG TACCCCCCCCACCCCGCCACAGG	AGG	3	17	0	0	514	5.72263
guideSeq_HF1	VEGFA_2	GACCCCCTCCACCCCGCCTCNGG CATTCCCCCCACCCCACCTCAGG	AGG	5	15	GACCCCCTCCACCCCGCCTCNGG CATTCCCCCCACCCCACCTCAGG	AGG	5	15	0	0	506	5.71215
guideSeq_HF1	VEGFA_2	GACCCCCTCCACCCCGCCTCNGG TCCCCCCCACCCCCGACCTCAGG	AGG	7	13	GACCCCCTCCA-CCCCG-CCTCNGG GCTCCCCCCCACCCCCGACCTCAGG	AGG	3	14.5	2	4	478	5.67412
guideSeq_HF1	VEGFA_2	GACCCCCTCCACCCCGCCTCNGG GACCCTGTCCACCCCACCTCAGG	AGG	3	17	GACCCCCTCCACCCCGCCTCNGG GACCCTGTCCACCCCACCTCAGG	AGG	3	17	0	0	425	5.5956
guideSeq_HF1	VEGFA_2	GACCCCCTCCACCCCGCCTCNGG ATCCCCCTCCACCCCACCCCTGG	TGG	4	16	GACCCCCTCCACCCCGCCTCNGG ATCCCCCTCCACCCCACCCCTGG	TGG	4	16	0	0	400	5.5551
guideSeq_HF1	VEGFA_2	GACCCCCTCCACCCCGCCTCNGG GACACCTTCCACCCCGTCTCTGG	TGG	3	17	GACCCCCTCCACCCCGCCTCNGG GACACCTTCCACCCCGTCTCTGG	TGG	3	17	0	0	399	5.55343
guideSeq_HF1	VEGFA_2	GACCCCCTCCACCCCGCCTCNGG CGCCCTCCCCACCCCGCCTCCGG	CGG	4	16	GACCCCCTCCACCCCGCCTCNGG CGCCCTCCCCACCCCGCCTCCGG	CGG	4	16	0	0	397	5.55007
guideSeq_HF1	VEGFA_2	GACCCCCTCCACCCCGCCTCNGG CTCCCCCGCCACCCCGCCCCAGG	AGG	4	16	GACCCCCTCCACCCCGCCTCNGG CTCCCCCGCCACCCCGCCCCAGG	AGG	4	16	0	0	389	5.53647
guideSeq_HF1	VEGFA_2	GACCCCCTCCACCCCGCCTCNGG CCTCCCCCACACCCCGCATCCGG	CGG	6	14	GAC-CCCCTCCACCCCGCCTCNGG GCCTCCCCCACACCCCGCATCCGG	CGG	4	14.75	1	2	362	5.48841
guideSeq_HF1	VEGFA_2	GACCCCCTCCACCCCGCCTCNGG CAACCCCCCCACCCCGCTTCAGG	AGG	4	16	GACCCCCTCCACCCCGCCTCNGG CAACCCCCCCACCCCGCTTCAGG	AGG	4	16	0	0	349	5.46397
guideSeq_HF1	VEGFA_2	GACCCCCTCCACCCCGCCTCNGG GACCCCCTCCACCCCGCCTCCGG	CGG	0	20	GACCCCCTCCACCCCGCCTCNGG GACCCCCTCCACCCCGCCTCCGG	CGG	0	20	0	0	334	5.43462
guideSeq_HF1	VEGFA_2	GACCCCCTCCACCCCGCCTCNGG TCCACCCCCCACCCCGCCCCGGG	GGG	5	15	GACCCCCTCCACCCCGCCTCNGG TCCACCCCCCACCCCGCCCCGGG	GGG	5	15	0	0	279	5.31441
guideSeq_HF1	VEGFA_2	GACCCCCTCCACCCCGCCTCNGG CACTCCCCCCACCCCGCCCCAGG	AGG	4	16	GACCCCCTCCACCCCGCCTCNGG CACTCCCCCCACCCCGCCCCAGG	AGG	4	16	0	0	250	5.24109
guideSeq_HF1	VEGFA_2	GACCCCCTCCACCCCGCCTCNGG GTCCCTCCCCACCCCGCCTTGGG	GGG	4	16	GACCCCCTCCACCCCGCCTCNGG GTCCCTCCCCACCCCGCCTTGGG	GGG	4	16	0	0	231	5.18828
guideSeq_HF1	VEGFA_2	GACCCCCTCCACCCCGCCTCNGG CACCCCCTCCCCTCCGCCTCAGG	AGG	3	17	GACCCCCTCCACCCCGCCTCNGG CACCCCCTCCCCTCCGCCTCAGG	AGG	3	17	0	0	224	5.16772
guideSeq_HF1	VEGFA_2	GACCCCCTCCACCCCGCCTCNGG CTCACCCCCCACCCCACCTCTGG	TGG	5	15	GACCCCCTCCACCCCGCCTCNGG CTCACCCCCCACCCCACCTCTGG	TGG	5	15	0	0	219	5.15264
guideSeq_HF1	VEGFA_2	GACCCCCTCCACCCCGCCTCNGG TGCCCCCCCCACCCCGCCCCCGG	CGG	4	16	GACCCCCTCCACCCCGCCTCNGG TGCCCCCCCCACCCCGCCCCCGG	CGG	4	16	0	0	199	5.08866
guideSeq_HF1	VEGFA_2	GACCCCCTCCACCCCGCCTCNGG TTCTCCCTCCTCCCCGCCTCGGG	GGG	4	16	GACCCCCTCCACCCCGCCTCNGG TTCTCCCTCCTCCCCGCCTCGGG	GGG	4	16	0	0	194	5.07166
guideSeq_HF1	VEGFA_2	GACCCCCTCCACCCCGCCTCNGG AACCACCCCCACCCCACCCCAGG	AGG	5	15	GACCCCCTCCACCCCGCCTCNGG AACCACCCCCACCCCACCCCAGG	AGG	5	15	0	0	194	5.07166
guideSeq_HF1	VEGFA_2	GACCCCCTCCACCCCGCCTCNGG CAGTCCCCCCACCCCACCTCTGG	TGG	5	15	GACCCCCTCCACCCCGCCTCNGG CAGTCCCCCCACCCCACCTCTGG	TGG	5	15	0	0	191	5.06124
guideSeq_HF1	VEGFA_2	GACCCCCTCCACCCCGCCTCNGG GGCTCCCTCCGCCCCGCCCCGGG	GGG	4	16	GACCCCCTCCACCCCGCCTCNGG GGCTCCCTCCGCCCCGCCCCGGG	GGG	4	16	0	0	187	5.0471
guideSeq_HF1	VEGFA_2	GACCCCCTCCACCCCGCCTCNGG CCACCCCCCCACCCCGCCCCAGG	AGG	5	15	GACCCCCTCCACCCCGCCTCNGG CACCCCC-CCACCCCGCCCCAGG	AGG	2	15.75	1	3	183	5.03266
guideSeq_HF1	VEGFA_2	GACCCCCTCCACCCCGCCTCNGG GGCCCACTCCACTCCGTCTCCGG	CGG	4	16	GACCCCCTCCACCCCGCCTCNGG GGCCCACTCCACTCCGTCTCCGG	CGG	4	16	0	0	169	4.97949
guideSeq_HF1	VEGFA_2	GACCCCCTCCACCCCGCCTCNGG CCGCCCCTCCACCCCGCCACTGG	TGG	4	16	GACCCCCTCCACCCCGCCTCNGG CCGCCCCTCCACCCCGCCACTGG	TGG	4	16	0	0	149	4.89534
guideSeq_HF1	VEGFA_2	GACCCCCTCCACCCCGCCTCNGG CCCCCTCCCCGCCCCGCCCCCGG	CGG	6	14	GACCCCCTCCACCCCGCCTCNGG CCCCCTCCCCGCCCCGCCCCCGG	CGG	6	14	0	0	146	4.88175
guideSeq_HF1	VEGFA_2	GACCCCCTCCACCCCGCCTCNGG AGCCCCCCCCACCCCGACTCAGG	AGG	4	16	GACCCCCTCCACCCCGCCTCNGG AGCCCCCCCCACCCCGACTCAGG	AGG	4	16	0	0	140	4.85371
guideSeq_HF1	VEGFA_2	GACCCCCTCCACCCCGCCTCNGG AGCCCCCCCCACCCCGCCCCTGG	TGG	4	16	GACCCCCTCCACCCCGCCTCNGG AGCCCCCCCCACCCCGCCCCTGG	TGG	4	16	0	0	139	4.84892
guideSeq_HF1	VEGFA_2	GACCCCCTCCACCCCGCCTCNGG CCCCCCACCCACCCCACCCCAGA	AGA	6	14	GACCCCC-TCCACCCCGCCTCNGG GCCCCCCACCCACCCCACC-CCAG	CAG	3	13.5	2	3	139	4.84892
guideSeq_HF1	VEGFA_2	GACCCCCTCCACCCCGCCTCNGG GTCCCCCTCCTCCCCACCTCCGG	CGG	3	17	GACCCCCTCCACCCCGCCTCNGG GTCCCCCTCCTCCCCACCTCCGG	CGG	3	17	0	0	135	4.82941
guideSeq_HF1	VEGFA_2	GACCCCCTCCACCCCGCCTCNGG GCCCCCCCCAACCCCGCCCCCGG	CGG	4	16	GACCCCCTCCACCCCGCCTCNGG GCCCCCCCCAACCCCGCCCCCGG	CGG	4	16	0	0	124	4.77263
guideSeq_HF1	VEGFA_2	GACCCCCTCCACCCCGCCTCNGG GTCACTCCCCACCCCGCCTCTGG	TGG	4	16	GACCCCCTCCACCCCGCCTCNGG GTCACTCCCCACCCCGCCTCTGG	TGG	4	16	0	0	113	4.71057
guideSeq_HF1	VEGFA_2	GACCCCCTCCACCCCGCCTCNGG CCCCCCCCCCGCCCCGCCCCCCG	CCG	5	15	GACCCCCTCCACCCCG-CCTCNGG CCCCCCCCCCGCCCCGCCCCCCGG	CGG	5	13.75	1	0	109	4.68649
guideSeq_HF1	VEGFA_2	GACCCCCTCCACCCCGCCTCNGG AGCCGCCCCCACCCCGCCCCCGG	CGG	5	15	GACCCCCTCCACCCCGCCTCNGG AGCCGCCCCCACCCCGCCCCCGG	CGG	5	15	0	0	109	4.68649
guideSeq_HF1	VEGFA_2	GACCCCCTCCACCCCGCCTCNGG AGGCCCCCCCGCCCCGCCTCAGG	AGG	5	15	GACCCCCTCCACCCCGCCTCNGG GGCCCCC-CCGCCCCGCCTCAGG	AGG	2	15.75	1	3	103	4.64866
guideSeq_HF1	VEGFA_2	GACCCCCTCCACCCCGCCTCNGG CCCCCCTCCCACCCCGCCTCTAG	TAG	4	16	GACCCCCT-CCACCCCGCCTCNGG GCCCCCCTCCCACCCCGCCTCTAG	TAG	1	17.75	1	3	97	4.60856
guideSeq_HF1	VEGFA_2	GACCCCCTCCACCCCGCCTCNGG GAGCTCCCCCACCCCGCCCCGGG	GGG	4	16	GACCCCCTCCACCCCGCCTCNGG GAGCTCCCCCACCCCGCCCCGGG	GGG	4	16	0	0	89	4.55106
guideSeq_HF1	VEGFA_2	GACCCCCTCCACCCCGCCTCNGG ACCCCCCCCCCCCCCGCCCCCGG	CGG	5	15	GACCCCCTCCACCCCGCCTCNGG ACCCCCCCCCCCCCCGCCCCCGG	CGG	5	15	0	0	89	4.55106
guideSeq_HF1	VEGFA_2	GACCCCCTCCACCCCGCCTCNGG CCCCCACCCCACCCCGCCTCCAG	CAG	4	16	GACCCCCTCCACCCCGCCTCNGG CCCCCACCCCACCCCGCCTCCAG	CAG	4	16	0	0	87	4.53587
guideSeq_HF1	VEGFA_2	GACCCCCTCCACCCCGCCTCNGG TGCACCCCCCACCCCGCCCCTGG	TGG	5	15	GACCCCCTCCACCCCGCCTCNGG TGCACCCCCCACCCCGCCCCTGG	TGG	5	15	0	0	81	4.48813
guideSeq_HF1	VEGFA_2	GACCCCCTCCACCCCGCCTCNGG AAGACCCCCCACCCCGCCCCAGG	AGG	5	15	GACCCCCTCCACCCCGCCTCNGG AAGACCCCCCACCCCGCCCCAGG	AGG	5	15	0	0	80	4.47983
guideSeq_HF1	VEGFA_2	GACCCCCTCCACCCCGCCTCNGG CCCCCCCCCCACCCCGCCCCCGG	CGG	4	16	GACCCCCTCCACCCCGCCTCNGG CCCCCCCCCCACCCCGCCCCCGG	CGG	4	16	0	0	79	4.47143
guideSeq_HF1	VEGFA_2	GACCCCCTCCACCCCGCCTCNGG CACCCACTACTCCCCGCCTCAGG	AGG	4	16	GACCCCCTCCACCCCGCCTCNGG CACCCACTACTCCCCGCCTCAGG	AGG	4	16	0	0	76	4.44556
guideSeq_HF1	VEGFA_2	GACCCCCTCCACCCCGCCTCNGG CGCCCACCCCACCCCACCTCAGG	AGG	5	15	GACCCCCTCCACCCCGCCTCNGG CGCCCACCCCACCCCACCTCAGG	AGG	5	15	0	0	71	4.4001
guideSeq_HF1	VEGFA_2	GACCCCCTCCACCCCGCCTCNGG AGGCCCCCACACCCCGCCTCAGG	AGG	5	15	GACCCCCTCCACCCCGCCTCNGG GGCCCCC-ACACCCCGCCTCAGG	AGG	2	15.75	1	3	69	4.38101
guideSeq_HF1	VEGFA_2	GACCCCCTCCACCCCGCCTCNGG AACACCCCCCACCCCACCCCGGG	GGG	5	15	GACCCCCTCCACCCCGCCTCNGG AACACCCCCCACCCCACCCCGGG	GGG	5	15	0	0	68	4.37125
guideSeq_HF1	VEGFA_2	GACCCCCTCCACCCCGCCTCNGG AACCCCACCCACCCCATCTCAGG	AGG	5	15	GACCCCCTCCACCCCGCCTCNGG AACCCCACCCACCCCATCTCAGG	AGG	5	15	0	0	65	4.34111
guideSeq_HF1	VEGFA_2	GACCCCCTCCACCCCGCCTCNGG GCCACCCACCACCCCACCTCAGG	AGG	4	16	GACCCCCTCCACCCCGCCTCNGG GCCACCCACCACCCCACCTCAGG	AGG	4	16	0	0	65	4.34111
guideSeq_HF1	VEGFA_2	GACCCCCTCCACCCCGCCTCNGG ACACCCCCCCACCCCACCCCAGG	AGG	6	14	GACCCCCTCCACCCCGCCTCNGG CACCCCC-CCACCCCACCCCAGG	AGG	3	14.75	1	3	64	4.33075
guideSeq_HF1	VEGFA_2	GACCCCCTCCACCCCGCCTCNGG ACTCCCCTCCACCCCGGCTCGGG	GGG	4	16	GAC-CCCCTCCACCCCGCCTCNGG GACTCCCCTCCACCCCGGCTCGGG	GGG	1	17.75	1	3	63	4.32023
guideSeq_HF1	VEGFA_2	GACCCCCTCCACCCCGCCTCNGG ACCCCCCCCCCACCCGCCCCCGG	CGG	6	14	GACCCCCTCCAC-CCCGCCTCNGG CACCCCCCCCCCACCCGCCCCCGG	CGG	4	14.75	1	2	63	4.32023
guideSeq_HF1	VEGFA_2	GACCCCCTCCACCCCGCCTCNGG GCCCCCCACCACCCCACCCCCGG	CGG	4	16	GACCCCCTCCACCCCGCCTCNGG GCCCCCCACCACCCCACCCCCGG	CGG	4	16	0	0	62	4.30954
guideSeq_HF1	VEGFA_2	GACCCCCTCCACCCCGCCTCNGG CTACCCCCACTCCCCGCCTCCGG	CGG	6	14	GACCCCCTCCACCCCGCCTCNGG TACCCCC-ACTCCCCGCCTCCGG	CGG	3	14.75	1	3	59	4.2764
guideSeq_HF1	VEGFA_2	GACCCCCTCCACCCCGCCTCNGG GTCCCTACCCACCCCGCCCCTGG	TGG	5	15	GACCCCCTCCACCCCGCCTCNGG GTCCCTACCCACCCCGCCCCTGG	TGG	5	15	0	0	51	4.17905
guideSeq_HF1	VEGFA_2	GACCCCCTCCACCCCGCCTCNGG TCTCCCCTCCACCCCGCCCTCGG	CGG	5	15	GA-C-CCCCTCCACCCCGCCTCNGG GATCTCCCCTCCACCCCGCCCTCGG	CGG	2	15.5	2	3	50	4.16582
guideSeq_HF1	VEGFA_2	GACCCCCTCCACCCCGCCTCNGG CTCCCTCCCCACCCCACCTCTGG	TGG	5	15	GACCCCCTCCACCCCGCCTCNGG CTCCCTCCCCACCCCACCTCTGG	TGG	5	15	0	0	49	4.15233
guideSeq_HF1	VEGFA_2	GACCCCCTCCACCCCGCCTCNGG AGCCCCCACCTCCCCGCCTCGGG	GGG	4	16	GACCCCCTCCACCCCGCCTCNGG AGCCCCCACCTCCCCGCCTCGGG	GGG	4	16	0	0	45	4.09543
guideSeq_HF1	VEGFA_2	GACCCCCTCCACCCCGCCTCNGG AAGCCCCCCCACCCCGCCCCGGG	GGG	4	16	GACCCCCTCCACCCCGCCTCNGG AAGCCCCCCCACCCCGCCCCGGG	GGG	4	16	0	0	40	4.01674
guideSeq_HF1	VEGFA_2	GACCCCCTCCACCCCGCCTCNGG CCCCCCTCCCACCCCGCCCCGGG	GGG	5	15	GACCCCCT-CCACCCCGCCTCNGG CCCCCCCTCCCACCCCGCCCCGGG	GGG	3	15.75	1	2	37	3.96465
guideSeq_HF1	VEGFA_2	GACCCCCTCCACCCCGCCTCNGG CGCCCTCCCCATTCCGCCCCGGG	GGG	7	13	GACCCCCTCCACCCCGCCTCNGG CGCCCTCCCCATTCCGCCCCGGG	GGG	7	13	0	0	35	3.92753
guideSeq_HF1	VEGFA_2	GACCCCCTCCACCCCGCCTCNGG AACACCCTCCACCCCACCACAGG	AGG	4	16	GACCCCCTCCACCCCGCCTCNGG AACACCCTCCACCCCACCACAGG	AGG	4	16	0	0	34	3.90816
guideSeq_HF1	VEGFA_2	GACCCCCTCCACCCCGCCTCNGG TCAGACCTCCACCCCGCCTCAGG	AGG	5	15	GACCCCCTCCACCCCGCCTCNGG TCAGACCTCCACCCCGCCTCAGG	AGG	5	15	0	0	33	3.88822
guideSeq_HF1	VEGFA_2	GACCCCCTCCACCCCGCCTCNGG TTCCACCCCCACCCCGCCTCAGA	AGA	4	16	GACCCCCTCCACCCCGCCTCNGG TTCCACCCCCACCCCGCCT-CAG	CAG	4	13.75	1	0	31	3.84645
guideSeq_HF1	VEGFA_2	GACCCCCTCCACCCCGCCTCNGG TATCCTCCCCACCCCGCCCCGGG	GGG	5	15	GACCCCCTCCACCCCGCCTCNGG TATCCTCCCCACCCCGCCCCGGG	GGG	5	15	0	0	28	3.77845
guideSeq_HF1	VEGFA_2	GACCCCCTCCACCCCGCCTCNGG CACCACCCCCACCCCGCCCCTGG	TGG	4	16	GACCCCCTCCACCCCGCCTCNGG CACCACCCCCACCCCGCCCCTGG	TGG	4	16	0	0	26	3.72893
guideSeq_HF1	VEGFA_2	GACCCCCTCCACCCCGCCTCNGG GCCTCCCCCCACCCAGCCTCGGG	GGG	4	16	GACCCCCTCCACCCCGCCTCNGG GCCTCCCCCCACCCAGCCTCGGG	GGG	4	16	0	0	25	3.70273
guideSeq_HF1	VEGFA_2	GACCCCCTCCACCCCGCCTCNGG GACCCTGCCCACCCCGCCCCAGG	AGG	4	16	GACCCCCTCCACCCCGCCTCNGG GACCCTGCCCACCCCGCCCCAGG	AGG	4	16	0	0	23	3.64702
guideSeq_HF1	VEGFA_2	GACCCCCTCCACCCCGCCTCNGG TCTCCCCTGTACCCCGCCTCTGG	TGG	5	15	GACCCCCTCCACCCCGCCTCNGG TCTCCCCTGTACCCCGCCTCTGG	TGG	5	15	0	0	23	3.64702
guideSeq_HF1	VEGFA_2	GACCCCCTCCACCCCGCCTCNGG AGTCCCATCCACCCCGCCTAAGG	AGG	5	15	GACCCCCTCCACCCCGCCTCNGG AGTCCCATCCACCCCGCCTAAGG	AGG	5	15	0	0	22	3.61733
guideSeq_HF1	VEGFA_2	GACCCCCTCCACCCCGCCTCNGG GTCCTCCACCACCCCGCCTCTGG	TGG	3	17	GACCCCCTCCACCCCGCCTCNGG GTCCTCCACCACCCCGCCTCTGG	TGG	3	17	0	0	22	3.61733
guideSeq_HF1	VEGFA_2	GACCCCCTCCACCCCGCCTCNGG TCTCCCCACCACCCCGCCTGGGA	GGA	5	15	GAC-CCCCTCCACCCCGCCTCNGG GTCTCCCCACCACCCCGCCT-GGG	GGG	2	14.5	2	3	21	3.58625
guideSeq_HF1	VEGFA_2	GACCCCCTCCACCCCGCCTCNGG AACACGCCCCACCCCGCCCCAGG	AGG	5	15	GACCCCCTCCACCCCGCCTCNGG AACACGCCCCACCCCGCCCCAGG	AGG	5	15	0	0	19	3.51938
guideSeq_HF1	VEGFA_2	GACCCCCTCCACCCCGCCTCNGG ACCCCACCCCACCCCGTCTCCGG	CGG	5	15	GACCCC-CTCCACCCCGCCTCNGG CACCCCACCCCACCCCGTCTCCGG	CGG	3	15.75	1	2	18	3.48326
guideSeq_HF1	VEGFA_2	GACCCCCTCCACCCCGCCTCNGG GACCCCCCCCACCCCACCCCAGG	AGG	3	17	GACCCCCTCCACCCCGCCTCNGG GACCCCCCCCACCCCACCCCAGG	AGG	3	17	0	0	18	3.48326
guideSeq_HF1	VEGFA_2	GACCCCCTCCACCCCGCCTCNGG GACCCCTCCCTCCCCACCTCAGG	AGG	4	16	GACCCCCTCCACCCCGCCTCNGG GACCCCTCCCTCCCCACCTCAGG	AGG	4	16	0	0	15	3.36145
guideSeq_HF1	VEGFA_2	GACCCCCTCCACCCCGCCTCNGG GTCCCCTCCCACCCCGCCTCCAG	CAG	3	17	GACCCCCTCCACCCCGCCTCNGG GTCCCCTCCCACCCCGCCTCCAG	CAG	3	17	0	0	15	3.36145
guideSeq_HF1	VEGFA_2	GACCCCCTCCACCCCGCCTCNGG GGCCACCCCCACCCCGCCTCTGC	TGC	3	17	GACCCCCTCCACCCCGCCTCNGG GGCCACCCCCACCCCGCCTCTGC	TGC	3	17	0	0	14	3.31535
guideSeq_HF1	VEGFA_2	GACCCCCTCCACCCCGCCTCNGG CTCTCCCCCCTCCCCGCCCCCGG	CGG	6	14	GACCCCCTCCACCCCGCCTCNGG CTCTCCCCCCTCCCCGCCCCCGG	CGG	6	14	0	0	14	3.31535
guideSeq_HF1	VEGFA_2	GACCCCCTCCACCCCGCCTCNGG GGCCTCCTCCACCCCACCCCAGG	AGG	4	16	GACCCCCTCCACCCCGCCTCNGG GGCCTCCTCCACCCCACCCCAGG	AGG	4	16	0	0	14	3.31535
guideSeq_HF1	VEGFA_2	GACCCCCTCCACCCCGCCTCNGG CACCGCCCCCACCCCCCCTCAGA	AGA	4	16	GACCCCCTCCACCCCGCCTCNGG CACCGCCCCCACCCCCCCT-CAG	CAG	4	13.75	1	0	13	3.26584
guideSeq_HF1	VEGFA_2	GACCCCCTCCACCCCGCCTCNGG CTCCCCCCCCTCCCCGCCTCGGG	GGG	4	16	GACCCCCTCCACCCCGCCTCNGG CTCCCCCCCCTCCCCGCCTCGGG	GGG	4	16	0	0	13	3.26584
guideSeq_HF1	VEGFA_2	GACCCCCTCCACCCCGCCTCNGG GCCCCGCCCCGCCCCGCCTGGGG	GGG	5	15	GACCCCCTCCACCCCGCCTCNGG GCCCCGCCCCGCCCCGCCTGGGG	GGG	5	15	0	0	13	3.26584
guideSeq_HF1	VEGFA_2	GACCCCCTCCACCCCGCCTCNGG TCTCCACCCCACCCCGCCCCTGG	TGG	6	14	GACCCCCTCCACCCCGCCTCNGG TCTCCACCCCACCCCGCCCCTGG	TGG	6	14	0	0	12	3.21237
guideSeq_HF1	VEGFA_2	GACCCCCTCCACCCCGCCTCNGG CACCCCCCCCCCCCCGCCCCCGG	CGG	4	16	GACCCCCTCCACCCCGCCTCNGG CACCCCCCCCCCCCCGCCCCCGG	CGG	4	16	0	0	11	3.15423
guideSeq_HF1	VEGFA_2	GACCCCCTCCACCCCGCCTCNGG CTCCCCCTACACCCCGCAACAGG	AGG	5	15	GACCCCCTCCACCCCGCCTCNGG CTCCCCCTACACCCCGCAACAGG	AGG	5	15	0	0	11	3.15423
guideSeq_HF1	VEGFA_2	GACCCCCTCCACCCCGCCTCNGG GACCCCACCTACCCCACCTCAGG	AGG	4	16	GACCCCCTCCACCCCGCCTCNGG GACCCCACCTACCCCACCTCAGG	AGG	4	16	0	0	11	3.15423
guideSeq_HF1	VEGFA_2	GACCCCCTCCACCCCGCCTCNGG ACACCGCTCCACCCCGCTTCCAG	CAG	5	15	GAC-CCCCTCCACCCCGCCTCNGG AACACCGCTCCACCCCGCTTCCAG	CAG	3	15.75	1	2	11	3.15423
guideSeq_HF1	VEGFA_2	GACCCCCTCCACCCCGCCTCNGG CGCCTCCCCCACCCTGCCTCAGG	AGG	5	15	GACCCCCTCCACCCCGCCTCNGG CGCCTCCCCCACCCTGCCTCAGG	AGG	5	15	0	0	11	3.15423
guideSeq_HF1	VEGFA_2	GACCCCCTCCACCCCGCCTCNGG CCCCACCCCCACCCCATCTCTGG	TGG	6	14	GACCCCCTCCACCCCGCCTCNGG CCCCACCCCCACCCCATCTCTGG	TGG	6	14	0	0	9	3.02017
guideSeq_HF1	VEGFA_2	GACCCCCTCCACCCCGCCTCNGG CCGCCCCCCCACCCCAACTCCGG	CGG	6	14	GAC-CCCCTCCACCCCGCCTCNGG GCCGCCCCCCCACCCCAACTCCGG	CGG	4	14.75	1	2	9	3.02017
guideSeq_HF1	VEGFA_2	GACCCCCTCCACCCCGCCTCNGG GGCCACCCCCACCCCGTCCCTGG	TGG	5	15	GACCCCCTCCACCCCGCCTCNGG GGCCACCCCCACCCCGTCCCTGG	TGG	5	15	0	0	9	3.02017
guideSeq_HF1	VEGFA_2	GACCCCCTCCACCCCGCCTCNGG CCCTCCCCCCGCCCCGCCTCCGG	CGG	5	15	GACC-CCCTCCACCCCGCCTCNGG GCCCTCCCCCCGCCCCGCCTCCGG	CGG	3	15.75	1	2	9	3.02017
guideSeq_HF1	VEGFA_2	GACCCCCTCCACCCCGCCTCNGG GGCCCTCTCCACTCCACCTCAGG	AGG	4	16	GACCCCCTCCACCCCGCCTCNGG GGCCCTCTCCACTCCACCTCAGG	AGG	4	16	0	0	8	2.94147
guideSeq_HF1	VEGFA_2	GACCCCCTCCACCCCGCCTCNGG AGTAGCCCCCACCCCGCCTCGGG	GGG	6	14	GACCCCCTCCACCCCGCCTCNGG GTAGCCC-CCACCCCGCCTCGGG	GGG	3	14.75	1	3	8	2.94147
guideSeq_HF1	VEGFA_2	GACCCCCTCCACCCCGCCTCNGG CACTCCCCCCACCCCGCAACAGG	AGG	5	15	GACCCCCTCCACCCCGCCTCNGG CACTCCCCCCACCCCGCAACAGG	AGG	5	15	0	0	8	2.94147
guideSeq_HF1	VEGFA_2	GACCCCCTCCACCCCGCCTCNGG GCCCCCCCCCACCCCGCAGCTGG	TGG	4	16	GACCCCCTCCACCCCGCCTCNGG GCCCCCCCCCACCCCGCAGCTGG	TGG	4	16	0	0	8	2.94147
guideSeq_HF1	VEGFA_2	GACCCCCTCCACCCCGCCTCNGG AGCCAACCCCACCCCGCCTCTGG	TGG	5	15	GACCCCCTCCACCCCGCCTCNGG AGCCAACCCCACCCCGCCTCTGG	TGG	5	15	0	0	7	2.85226
guideSeq_HF1	VEGFA_2	GACCCCCTCCACCCCGCCTCNGG CATCCCCCCCACCCCACCCCGGG	GGG	5	15	GACCCCCTCCACCCCGCCTCNGG CATCCCCCCCACCCCACCCCGGG	GGG	5	15	0	0	6	2.74927
guideSeq_HF1	VEGFA_2	GACCCCCTCCACCCCGCCTCNGG TTCCCCTTCCACCCAGCCTCTGG	TGG	4	16	GACCCCCTCCACCCCGCCTCNGG TTCCCCTTCCACCCAGCCTCTGG	TGG	4	16	0	0	6	2.74927
guideSeq_HF1	VEGFA_2	GACCCCCTCCACCCCGCCTCNGG GCCCCCCCCCCCCCCGCCCGGCC	GCC	5	15	GACCCCCTCCACCCCGCCTCNGG GCCCCCCCCCCCCCCGCCCGGCC	GCC	5	15	0	0	6	2.74927
guideSeq_HF1	VEGFA_2	GACCCCCTCCACCCCGCCTCNGG AACCTCCACCTCCCCGCCTCAGG	AGG	4	16	GACCCCCTCCACCCCGCCTCNGG AACCTCCACCTCCCCGCCTCAGG	AGG	4	16	0	0	6	2.74927
guideSeq_HF1	VEGFA_2	GACCCCCTCCACCCCGCCTCNGG GACACACCCCCCCCCGCCTCCGG	CGG	4	16	GACCCCCTCCACCCCGCCTCNGG GACACACCCCCCCCCGCCTCCGG	CGG	4	16	0	0	5	2.62747
guideSeq_HF1	VEGFA_2	GACCCCCTCCACCCCGCCTCNGG GCACTCCTGCACCCAGCCTCTGG	TGG	5	15	GACCCCCTCCACCCCGCCTCNGG GCACTCCTGCACCCAGCCTCTGG	TGG	5	15	0	0	5	2.62747
guideSeq_HF1	VEGFA_2	GACCCCCTCCACCCCGCCTCNGG CACACCCACCACCCCGCCTCAGA	AGA	3	17	GACCCCCTCCACCCCGCCTCNGG CACACCCACCACCCCGCCT-CAG	CAG	3	14.75	1	0	5	2.62747
guideSeq_HF1	VEGFA_2	GACCCCCTCCACCCCGCCTCNGG CACCCCCCGCACCCCGCCCCAGG	AGG	4	16	GACCCCCTCCACCCCGCCTCNGG CACCCCCCGCACCCCGCCCCAGG	AGG	4	16	0	0	4	2.47838
guideSeq_HF1	VEGFA_2	GACCCCCTCCACCCCGCCTCNGG ATCCCTCTCCACCCCACCCCAGG	AGG	5	15	GA-CCCCCTCCACCCCGCCTCNGG GATCCCTCTCCACCCCACCCCAGG	AGG	3	15.75	1	2	4	2.47838
guideSeq_HF1	VEGFA_2	GACCCCCTCCACCCCGCCTCNGG GATCGACTCCACCCCGCCTCTGG	TGG	3	17	GACCCCCTCCACCCCGCCTCNGG GATCGACTCCACCCCGCCTCTGG	TGG	3	17	0	0	4	2.47838
guideSeq_HF1	VEGFA_2	GACCCCCTCCACCCCGCCTCNGG ATGCCCCACCCCCCCGCCCCCGG	CGG	6	14	GA-CCCCCTCCACCCCGCCTCNGG GATGCCCCACCCCCCCGCCCCCGG	CGG	4	14.75	1	2	4	2.47838
guideSeq_HF1	VEGFA_2	GACCCCCTCCACCCCGCCTCNGG CCACCCCTCCACCCCGTCCCAGG	AGG	5	15	GACCCCCTCCACCCCGCCTCNGG CCACCCCTCCACCCCGTCCCAGG	AGG	5	15	0	0	4	2.47838
guideSeq_HF1	VEGFA_2	GACCCCCTCCACCCCGCCTCNGG TCCCCCCCCCACCCCGCTTTGGG	GGG	5	15	GACCCCCTCCACCCCGCCTCNGG TCCCCCCCCCACCCCGCTTTGGG	GGG	5	15	0	0	3	2.28618
guideSeq_HF1	VEGFA_2	GACCCCCTCCACCCCGCCTCNGG CCCCCCCCTCACCCCGCCCCTGG	TGG	5	15	GACCCCCTCCACCCCGCCTCNGG CCCCCCCCTCACCCCGCCCCTGG	TGG	5	15	0	0	3	2.28618
guideSeq_HF1	VEGFA_2	GACCCCCTCCACCCCGCCTCNGG CACCCCGCCCACCCCGCCCCTGG	TGG	4	16	GACCCCCTCCACCCCGCCTCNGG CACCCCGCCCACCCCGCCCCTGG	TGG	4	16	0	0	3	2.28618
guideSeq_HF1	VEGFA_2	GACCCCCTCCACCCCGCCTCNGG CTCCGCCCCCCCCCCGCCCCGGG	GGG	6	14	GACCCCCTCCACCCCGCCTCNGG CTCCGCCCCCCCCCCGCCCCGGG	GGG	6	14	0	0	3	2.28618
guideSeq_HF1	VEGFA_2	GACCCCCTCCACCCCGCCTCNGG CCCAGCCCCCACCTCGCCTCGGG	GGG	6	14	GA-CCC--CCTCCACCCCGCCTCNGG GATCCCAGCCCCCACCTCGCCTCGGG	GGG	2	14.25	3	4	2	2.01529
guideSeq_HF1	VEGFA_2	GACCCCCTCCACCCCGCCTCNGG GGTCCCCCCCACCCCACCTCCAG	CAG	4	16	GACCCCCTCCACCCCGCCTCNGG GGTCCCCCCCACCCCACCTCCAG	CAG	4	16	0	0	2	2.01529
guideSeq_HF1	VEGFA_2	GACCCCCTCCACCCCGCCTCNGG ATCCCCCTCCCCTCCGCCCCTGG	TGG	5	15	GACCCCCTCCACCCCGCCTCNGG ATCCCCCTCCCCTCCGCCCCTGG	TGG	5	15	0	0	2	2.01529
guideSeq_HF1	VEGFA_2	GACCCCCTCCACCCCGCCTCNGG CTCCCCCTCCACCCCACCTCCAG	CAG	3	17	GACCCCCTCCACCCCGCCTCNGG CTCCCCCTCCACCCCACCTCCAG	CAG	3	17	0	0	2	2.01529
guideSeq_HF1	ZSCAN2	GTGCGGCAAGAGCTTCAGCCNGG GTGCGGCAAGAGCTTCAGCCGGG	GGG	0	20	GTGCGGCAAGAGCTTCAGCCNGG GTGCGGCAAGAGCTTCAGCCGGG	GGG	0	20	0	0	3420	6.98879
guideSeq_HF1	ZSCAN2	GTGCGGCAAGAGCTTCAGCCNGG GTGTGGCAAGGGCTTCAGCCAGG	AGG	2	18	GTGCGGCAAGAGCTTCAGCCNGG GTGTGGCAAGGGCTTCAGCCAGG	AGG	2	18	0	0	1635	6.49574
guideSeq_HF1	ZSCAN2	GTGCGGCAAGAGCTTCAGCCNGG GTGAGGGAAGAGCTTCAGCAAGG	AGG	3	17	GTGCGGCAAGAGCTTCAGCCNGG GTGAGGGAAGAGCTTCAGCAAGG	AGG	3	17	0	0	797	6.01568
guideSeq_HF1	ZSCAN2	GTGCGGCAAGAGCTTCAGCCNGG GTGAGGCAGGAGCATCAGCCCGG	CGG	3	17	GTGCGGCAAGAGCTTCAGCCNGG GTGAGGCAGGAGCATCAGCCCGG	CGG	3	17	0	0	160	4.94292
guideSeq_HF1	ZSCAN2	GTGCGGCAAGAGCTTCAGCCNGG GTGGGGCAAGAGGTTCAGCCTGG	TGG	2	18	GTGCGGCAAGAGCTTCAGCCNGG GTGGGGCAAGAGGTTCAGCCTGG	TGG	2	18	0	0	23	3.64702
guideSeq_HF1	ZSCAN2	GTGCGGCAAGAGCTTCAGCCNGG ATGGGGAAAGAGCTTCAGCCTGG	TGG	3	17	GTGCGGCAAGAGCTTCAGCCNGG ATGGGGAAAGAGCTTCAGCCTGG	TGG	3	17	0	0	15	3.36145
guideSeq_HF1	ZSCAN2	GTGCGGCAAGAGCTTCAGCCNGG GTGTGGCAAGAGCTTCAGCAGGA	GGA	2	18	GTGCGGCAAGAGCTTCAGCCNGG GTGTGGCAAGAGCTTCAG-CAGG	AGG	1	16.75	1	1	6	2.74927
guideSeq_HF1	ZSCAN2	GTGCGGCAAGAGCTTCAGCCNGG CTGTGGCAAGAGCTTCAGCCAGA	AGA	2	18	GTGCGGCAAGAGCTTCAGCCNGG CTGTGGCAAGAGCTTCAG-CCAG	CAG	2	15.75	1	0	3	2.28618
guideSeq_HF1	ZSCAN2	GTGCGGCAAGAGCTTCAGCCNGG GTGCGGCAAGAGCTTCAGCCAGA	AGA	0	20	GTGCGGCAAGAGCTTCAGCCNGG GTGCGGCAAGAGCTTCAG-CCAG	CAG	0	17.75	1	0	2	2.01529
HTGTS	VEGFA	GGGTGGGGGGAGTTTGCTCCTGG GGGTGGGGGGAGTTTGCTCCTGG	TGG	0	20	GGGTGGGGGGAGTTTGCTCCTGG GGGTGGGGGGAGTTTGCTCCTGG	TGG	0	20	0	0	190.26	7.21037
HTGTS	VEGFA	GGGTGGGGGGAGTTTGCTCCTGG GGATGGAGGGAGTTTGCTCCTGG	TGG	2	18	GGGTGGGGGGAGTTTGCTCCTGG GGATGGAGGGAGTTTGCTCCTGG	TGG	2	18	0	0	176.22	7.13279
HTGTS	VEGFA	GGGTGGGGGGAGTTTGCTCCTGG TAGTGGAGGGAGCTTGCTCCTGG	TGG	4	16	GGGTGGGGGGAGTTTGCTCCTGG TAGTGGAGGGAGCTTGCTCCTGG	TGG	4	16	0	0	165.88	7.0716
HTGTS	VEGFA	GGGTGGGGGGAGTTTGCTCCTGG GGGGAGGGGAAGTTTGCTCCTGG	TGG	3	17	GGGTGGGGGGAGTTTGCTCCTGG GGGGAGGGGAAGTTTGCTCCTGG	TGG	3	17	0	0	136.19	6.87202
HTGTS	VEGFA	GGGTGGGGGGAGTTTGCTCCTGG GGGAGGGTGGAGTTTGCTCCTGG	TGG	2	18	GGGTGGGGGGAGTTTGCTCCTGG GGGAGGGTGGAGTTTGCTCCTGG	TGG	2	18	0	0	72.27	6.23077
HTGTS	VEGFA	GGGTGGGGGGAGTTTGCTCCTGG CGGGGGAGGGAGTTTGCTCCTGG	TGG	3	17	GGGTGGGGGGAGTTTGCTCCTGG CGGGGGAGGGAGTTTGCTCCTGG	TGG	3	17	0	0	66.03	6.13939
HTGTS	VEGFA	GGGTGGGGGGAGTTTGCTCCTGG GGGTGGGGGGAGTTTGCCCCAGG	AGG	1	19	GGGTGGGGGGAGTTTGCTCCTGG GGGTGGGGGGAGTTTGCCCCAGG	AGG	1	19	0	0	49.04	5.83835
HTGTS	VEGFA	GGGTGGGGGGAGTTTGCTCCTGG GTGGGGGTAGAGTTTGCTCCAGG	AGG	4	16	GGGTGGGGG--GAGTTTGCTCCTGG AGGTGGGGGTAGAGTTTGCTCCAGG	AGG	1	16.5	2	3	38.7	5.59871
HTGTS	VEGFA	GGGTGGGGGGAGTTTGCTCCTGG GAGGGGGAGCAGTTTGCTCCAGG	AGG	4	16	GGGTGGGGGGAGTTTGCTCCTGG GAGGGGGAGCAGTTTGCTCCAGG	AGG	4	16	0	0	33.47	5.45178
HTGTS	VEGFA	GGGTGGGGGGAGTTTGCTCCTGG GCGTGGGGGGTGTTTGCTCCCGG	CGG	2	18	GGGTGGGGGGAGTTTGCTCCTGG GCGTGGGGGGTGTTTGCTCCCGG	CGG	2	18	0	0	19.33	4.8962
HTGTS	VEGFA	GGGTGGGGGGAGTTTGCTCCTGG CTGGTGGGGGAGCTTGCTCCAGG	AGG	5	15	GGGTGGGGGGAGTTTGCTCCTGG TGGT-GGGGGAGCTTGCTCCAGG	AGG	2	15.75	1	3	18.04	4.8263
HTGTS	VEGFA	GGGTGGGGGGAGTTTGCTCCTGG AGGAAGGAGGAGTTAGCTCCTGG	TGG	5	15	GGGTGGGGGGAGTTTGCTCCTGG AGGAAGGAGGAGTTAGCTCCTGG	TGG	5	15	0	0	16.66	4.74577
HTGTS	VEGFA	GGGTGGGGGGAGTTTGCTCCTGG GGTGGGGGTGGGTTTGCTCCTGG	TGG	4	16	GGGTGGGGG-GAGTTTGCTCCTGG GGGTGGGGGTGGGTTTGCTCCTGG	TGG	1	17.75	1	3	15.86	4.69597
HTGTS	VEGFA	GGGTGGGGGGAGTTTGCTCCTGG GGGCAAGGGGAGGTTGCTCCTGG	TGG	4	16	GGGTGGGGGGAGTTTGCTCCTGG GGGCAAGGGGAGGTTGCTCCTGG	TGG	4	16	0	0	15.63	4.68118
HTGTS	VEGFA	GGGTGGGGGGAGTTTGCTCCTGG AGGTGGTGGGAGCTTGTTCCTGG	TGG	4	16	GGGTGGGGGGAGTTTGCTCCTGG AGGTGGTGGGAGCTTGTTCCTGG	TGG	4	16	0	0	15.12	4.64761
HTGTS	VEGFA	GGGTGGGGGGAGTTTGCTCCTGG GGAGGAGGGGAGTCTGCTCCAGG	AGG	4	16	GGGTGG-GGGGAGTTTGCTCCTGG GGGAGGAGGGGAGTCTGCTCCAGG	AGG	2	16.75	1	2	14.02	4.57117
HTGTS	VEGFA	GGGTGGGGGGAGTTTGCTCCTGG AGCTGAGGGGAGCTTGCTCTGGG	GGG	5	15	GGGTGGGGGGAGTTTGCTCCTGG AGCTGAGGGGAGCTTGCTCTGGG	GGG	5	15	0	0	12.31	4.43954
HTGTS	VEGFA	GGGTGGGGGGAGTTTGCTCCTGG GAGTGGGTGGAGTTTGCTACAGG	AGG	3	17	GGGTGGGGGGAGTTTGCTCCTGG GAGTGGGTGGAGTTTGCTACAGG	AGG	3	17	0	0	12.12	4.4238
HTGTS	VEGFA	GGGTGGGGGGAGTTTGCTCCTGG GGTTGAGGGGAGTCTGCTCCAGG	AGG	3	17	GGGTGGGGGGAGTTTGCTCCTGG GGTTGAGGGGAGTCTGCTCCAGG	AGG	3	17	0	0	11.8	4.39672
HTGTS	VEGFA	GGGTGGGGGGAGTTTGCTCCTGG GGGTGGGTGGAGTTTGCTACTGG	TGG	2	18	GGGTGGGGGGAGTTTGCTCCTGG GGGTGGGTGGAGTTTGCTACTGG	TGG	2	18	0	0	10.41	4.26988
HTGTS	VEGFA	GGGTGGGGGGAGTTTGCTCCTGG AGGGAGGAGGAATTTGCTCCAGG	AGG	5	15	GGGTGGGGGGAGTTTGCTCCTGG AGGGAGGAGGAATTTGCTCCAGG	AGG	5	15	0	0	9.96	4.22516
HTGTS	VEGFA	GGGTGGGGGGAGTTTGCTCCTGG GGGGGTGGGGACTTTGCTCCAGG	AGG	3	17	GGGTGGGGGGAGTTTGCTCCTGG GGGGGTGGGGACTTTGCTCCAGG	AGG	3	17	0	0	8.65	4.08245
HTGTS	VEGFA	GGGTGGGGGGAGTTTGCTCCTGG GGGCAGAGGGAGTTAGCACCGGG	GGG	5	15	GGGTGGGGGGAGTTTGCTCCTGG GGGCAGAGGGAGTTAGCACCGGG	GGG	5	15	0	0	7.95	3.99705
HTGTS	VEGFA	GGGTGGGGGGAGTTTGCTCCTGG AAGTAAGGGAAGTTTGCTCCTGG	TGG	5	15	GGGTGGGGGGAGTTTGCTCCTGG AAGTAAGGGAAGTTTGCTCCTGG	TGG	5	15	0	0	6.11	3.73065
HTGTS	VEGFA	GGGTGGGGGGAGTTTGCTCCTGG AGGAAGGAGGAGTTAGCTCCTGG	TGG	5	15	GGGTGGGGGGAGTTTGCTCCTGG AGGAAGGAGGAGTTAGCTCCTGG	TGG	5	15	0	0	5.69	3.65857
HTGTS	VEGFA	GGGTGGGGGGAGTTTGCTCCTGG AGGAAGGAGGAGTTAGCTCCTGG	TGG	5	15	GGGTGGGGGGAGTTTGCTCCTGG AGGAAGGAGGAGTTAGCTCCTGG	TGG	5	15	0	0	5.52	3.62788
HTGTS	VEGFA	GGGTGGGGGGAGTTTGCTCCTGG AGCTGGAGGGAGTTTGCCCCAGG	AGG	4	16	GGGTGGGGGGAGTTTGCTCCTGG AGCTGGAGGGAGTTTGCCCCAGG	AGG	4	16	0	0	5.03	3.53381
HTGTS	VEGFA	GGGTGGGGGGAGTTTGCTCCTGG GAGGGTGGGGAGTTTACTCCTGG	TGG	4	16	GGGTGGGGGGAGTTTGCTCCTGG GAGGGTGGGGAGTTTACTCCTGG	TGG	4	16	0	0	4.72	3.46943
HTGTS	VEGFA	GGGTGGGGGGAGTTTGCTCCTGG GGGTGAGGGGAATAAACTCCAGG	AGG	5	15	GGGTGGGGGGAGTTTGCTCCTGG GGGTGAGGGGAATAAACTCCAGG	AGG	5	15	0	0	3.8	3.25002
HTGTS	VEGFA	GGGTGGGGGGAGTTTGCTCCTGG AGGTCGGGGGAGTTAGATCCCGG	CGG	4	16	GGGTGGGGGGAGTTTGCTCCTGG AGGTCGGGGGAGTTAGATCCCGG	CGG	4	16	0	0	3.66	3.21203
HTGTS	VEGFA	GGGTGGGGGGAGTTTGCTCCTGG GGGGAGGGGGAGGGTGCTCCAGG	AGG	4	16	GGGTGGGGGGAGTTTGCTCCTGG GGGGAGGGGGAGGGTGCTCCAGG	AGG	4	16	0	0	3.47	3.15808
HTGTS	VEGFA	GGGTGGGGGGAGTTTGCTCCTGG GGGAGGGGAGAGTTTGTTCCAGG	AGG	3	17	GGGTGGGGGGAGTTTGCTCCTGG GGGAGGGGAGAGTTTGTTCCAGG	AGG	3	17	0	0	3.38	3.13149
HTGTS	VEGFA	GGGTGGGGGGAGTTTGCTCCTGG AAGTGGGAAGAGTTTGTTCCAGG	AGG	5	15	GGGTGGGGGGAGTTTGCTCCTGG AAGTGGGAAGAGTTTGTTCCAGG	AGG	5	15	0	0	2.96	2.99721
HTGTS	VEGFA	GGGTGGGGGGAGTTTGCTCCTGG GGGAGGGGGCAGGTTGCTCCAGG	AGG	3	17	GGGTGGGGGGAGTTTGCTCCTGG GGGAGGGGGCAGGTTGCTCCAGG	AGG	3	17	0	0	2.58	2.85816
HTGTS	VEGFA	GGGTGGGGGGAGTTTGCTCCTGG AGGTAGGAGAAGCTTGCTCCTGA	TGA	5	15	GGGTGGGGGGAGTTTGCTCC-TGG AGGTAGGAGAAGCTTGCTCCTGAG	GAG	5	13.75	1	0	2.45	2.80584
HTGTS	VEGFA	GGGTGGGGGGAGTTTGCTCCTGG GGTGGGGGAGAGCTAGCTCCGGG	GGG	5	15	GGGTGGGGG-GAGTTTGCTCCTGG AGGTGGGGGAGAGCTAGCTCCGGG	GGG	3	15.75	1	2	2.41	2.78918
HTGTS	VEGFA	GGGTGGGGGGAGTTTGCTCCTGG AAGTGGGAGGAGACTGCTCCAGG	AGG	5	15	GGGTGGGGGGAGTTTGCTCCTGG AAGTGGGAGGAGACTGCTCCAGG	AGG	5	15	0	0	1.8	2.49384
HTGTS	VEGFA	GGGTGGGGGGAGTTTGCTCCTGG AAATGGGGGGAGTTTGCCCCCCG	CCG	4	16	GGGTGGGGGGAGTTTG-CTCCTGG AAATGGGGGGAGTTTGCCCCCCGG	CGG	4	14.75	1	0	1.52	2.32273
HTGTS	VEGFA	GGGTGGGGGGAGTTTGCTCCTGG GGGGGCGGGGAGGTTGCCCCGGG	GGG	4	16	GGGTGGGGGGAGTTTGCTCCTGG GGGGGCGGGGAGGTTGCCCCGGG	GGG	4	16	0	0	1.52	2.32273
HTGTS	RAG1B	GACTTGTTTTCATTGTTCTCAGG TCCTTGTTTTCATTGTTCTCTGG	TGG	2	18	GACTTGTTTTCATTGTTCTCAGG TCCTTGTTTTCATTGTTCTCTGG	TGG	2	18	0	0	289.64	7.63566
HTGTS	RAG1B	GACTTGTTTTCATTGTTCTCAGG CATTTGTTTTCATTGTTCTCTGG	TGG	2	18	GACTTGTTTTCATTGTTCTCAGG CATTTGTTTTCATTGTTCTCTGG	TGG	2	18	0	0	37.42	5.56467
HTGTS	RAG1A	GCCTCTTTCCCACCCACCTTGGG ACCCCTTCCCCACCTACCTTGGG	GGG	4	16	GCCTCTTTCCCACCCACCTTGGG ACCCCTTCCCCACCTACCTTGGG	GGG	4	16	0	0	77.18	6.29729
HTGTS	RAG1A	GCCTCTTTCCCACCCACCTTGGG TCCTCCTCCCCACCCACCTTCAG	CAG	3	17	GCCTCTTTCCCACCCACCTTGGG TCCTCCTCCCCACCCACCTTCAG	CAG	3	17	0	0	74.07	6.25567
HTGTS	RAG1A	GCCTCTTTCCCACCCACCTTGGG CCCTCCTTCCCACCCACTTTGGG	GGG	3	17	GCCTCTTTCCCACCCACCTTGGG CCCTCCTTCCCACCCACTTTGGG	GGG	3	17	0	0	40.46	5.64372
HTGTS	RAG1A	GCCTCTTTCCCACCCACCTTGGG TCCTCTCTCCCACCCACCTCCGG	CGG	3	17	GCCTCTTTCCCACCCACCTTGGG TCCTCTCTCCCACCCACCTCCGG	CGG	3	17	0	0	40.19	5.63694
HTGTS	RAG1A	GCCTCTTTCCCACCCACCTTGGG ACGTCTTCCCCACCCACCTGGGG	GGG	4	16	GCCTCTTTCCCACCCACCTTGGG ACGTCTTCCCCACCCACCTGGGG	GGG	4	16	0	0	24.84	5.15
HTGTS	RAG1A	GCCTCTTTCCCACCCACCTTGGG ACTTCCTTCCCACCCACCTTCAG	CAG	3	17	GCCTCTTTCCCACCCACCTTGGG ACTTCCTTCCCACCCACCTTCAG	CAG	3	17	0	0	23.98	5.11435
HTGTS	RAG1A	GCCTCTTTCCCACCCACCTTGGG TCCTCTTCTCCACCCACCTCTGG	TGG	4	16	GCCTCTTTCCCACCCACCTTGGG TCCTCTTCTCCACCCACCTCTGG	TGG	4	16	0	0	22.62	5.05526
HTGTS	RAG1A	GCCTCTTTCCCACCCACCTTGGG GTCTCTTTCTCACCCACTTTGGG	GGG	3	17	GCCTCTTTCCCACCCACCTTGGG GTCTCTTTCTCACCCACTTTGGG	GGG	3	17	0	0	19.14	4.8862
HTGTS	RAG1A	GCCTCTTTCCCACCCACCTTGGG CACCCTTTCCCATCCACCTTTGG	TGG	4	16	GCCTCTTTCCCACCCACCTTGGG CACCCTTTCCCATCCACCTTTGG	TGG	4	16	0	0	17.57	4.79959
HTGTS	RAG1A	GCCTCTTTCCCACCCACCTTGGG GCCTCTTCCACACCCACCCTGGG	GGG	3	17	GCCTCTTTCCCACCCACCTTGGG GCCTCTTCCACACCCACCCTGGG	GGG	3	17	0	0	14.9	4.63278
HTGTS	RAG1A	GCCTCTTTCCCACCCACCTTGGG GCCTCTTTACCACCTCACCTTGG	TGG	5	15	GCCTCTTTCCCACC-CACCTTGGG GCCTCTTTACCACCTCACC-TTGG	TGG	1	15.5	2	4	8.03	4.00718
HTGTS	RAG1A	GCCTCTTTCCCACCCACCTTGGG TTCTCTTCCCCACCCACCTTTGA	TGA	3	17	GCCTCTTTCCCACCCACC-TTGGG TTCTCTTCCCCACCCACCTTTGAG	GAG	3	15.75	1	0	7.87	3.98681
HTGTS	RAG1A	GCCTCTTTCCCACCCACCTTGGG TCCTCTTCTCCACCCACCATAGG	AGG	4	16	GCCTCTTTCCCACCCACCTTGGG TCCTCTTCTCCACCCACCATAGG	AGG	4	16	0	0	7.69	3.9634
HTGTS	RAG1A	GCCTCTTTCCCACCCACCTTGGG GTCTCTTTCCCATCCACCTTTGA	TGA	2	18	GCCTCTTTCCCACCCACCTTGGG GTCTCTTTCCCATCCACCTTTGA	TGA	2	18	0	0	6.01	3.71395
HTGTS	RAG1A	GCCTCTTTCCCACCCACCTTGGG GCCCCTACCCCACCCACCTGGGT	GGT	4	16	GCCTCTTTCCCACCCACCTTGGG GCCCCTACCCCACCCACC-TGGG	GGG	3	14.75	1	1	5.62	3.64605
HTGTS	RAG1A	GCCTCTTTCCCACCCACCTTGGG ACCTCTTATCCACCCACCTTGGC	GGC	3	17	GCCTCTTTCCCACCCACCTTGGG ACCTCTTATCCACCCACC-TTGG	TGG	3	14.75	1	0	4.49	3.41887
HTGTS	RAG1A	GCCTCTTTCCCACCCACCTTGGG GCCTCTCCCCACCCACCCTTGGC	GGC	6	14	GCCTCTTTCCCACCCACCTTGGG GCCTC-TCCCCACCCACCCTTGG	TGG	2	15.75	1	4	4.25	3.36328
HTGTS	RAG1A	GCCTCTTTCCCACCCACCTTGGG ACCTCCTTCCCGCCCACCTGGGG	GGG	4	16	GCCTCTTTCCCACCCACCTTGGG ACCTCCTTCCCGCCCACCTGGGG	GGG	4	16	0	0	3.43	3.14635
HTGTS	RAG1A	GCCTCTTTCCCACCCACCTTGGG ACCCCTTCCCCACTCACCTCCGG	CGG	5	15	GCCTCTTTCCCACCCACCTTGGG ACCCCTTCCCCACTCACCTCCGG	CGG	5	15	0	0	3.12	3.05049
HTGTS	RAG1A	GCCTCTTTCCCACCCACCTTGGG GCTTCTTCCCCACCCACACTTGG	TGG	4	16	GCCTCTTTCCCACCCACCTTGGG GCTTCTTCCCCACCCACACTTGG	TGG	4	16	0	0	2.82	2.94818
HTGTS	RAG1A	GCCTCTTTCCCACCCACCTTGGG CACCCTTCCCCACCCACCCTGGG	GGG	5	15	GCCTCTTTCCCACCCACCTTGGG CACCCTTCCCCACCCACCCTGGG	GGG	5	15	0	0	2.27	2.72862
HTGTS	RAG1A	GCCTCTTTCCCACCCACCTTGGG GCCCCTCCCCCACCCACCCTGGG	GGG	4	16	GCCTCTTTCCCACCCACCTTGGG GCCCCTCCCCCACCCACCCTGGG	GGG	4	16	0	0	1.95	2.57484
HTGTS	RAG1A	GCCTCTTTCCCACCCACCTTGGG TGCTCTTCCCCACCCACCCAAGG	AGG	5	15	GCCTCTTTCCCACCCACCTTGGG TGCTCTTCCCCACCCACCCAAGG	AGG	5	15	0	0	1.82	2.50502
HTGTS	RAG1A	GCCTCTTTCCCACCCACCTTGGG ACCTCCATCCTCCCCACCTTGGG	GGG	5	15	GCCTCTTTCCCACCCACCTTGGG ACCTCCATCCTCCCCACCTTGGG	GGG	5	15	0	0	1.54	2.33596
HTGTS	RAG1A	GCCTCTTTCCCACCCACCTTGGG GGCTCCTCCTCACCCACCTCTGG	TGG	5	15	GCCTCTTTCCCACCCACCTTGGG GGCTCCTCCTCACCCACCTCTGG	TGG	5	15	0	0	1.43	2.26097
HTGTS	RAG1A	GCCTCTTTCCCACCCACCTTGGG GACTCTTTTCCACCCACCCTAGG	AGG	3	17	GCCTCTTTCCCACCCACCTTGGG GACTCTTTTCCACCCACCCTAGG	AGG	3	17	0	0	1.4	2.23951
HTGTS	RAG1A	GCCTCTTTCCCACCCACCTTGGG ACCTCTTCCCTCCCCACCTTTGG	TGG	4	16	GCCTCTTTCCCACCCACCTTGGG ACCTCTTCCCTCCCCACCTTTGG	TGG	4	16	0	0	1.33	2.1876
HTGTS	RAG1A	GCCTCTTTCCCACCCACCTTGGG ACCTCTTTCCATCCCACCTTGGG	GGG	3	17	GCCTCTTTCCCACCCACCTTGGG ACCTCTTTCCATCCCACCTTGGG	GGG	3	17	0	0	1.14	2.0316
HTGTS	RAG1A	GCCTCTTTCCCACCCACCTTGGG GTGTATTCCCCACCCACCTTGGG	GGG	4	16	GCCTCTTTCCCACCCACCTTGGG GTGTATTCCCCACCCACCTTGGG	GGG	4	16	0	0	0.77	1.6345
HTGTS	RAG1A	GCCTCTTTCCCACCCACCTTGGG GCCCCTTCCCCACCCACCCTGTG	GTG	3	17	GCCTCTTTCCCACCCA-CCTTGGG GCCCCTTCCCCACCCACCCTGTGG	TGG	3	15.75	1	0	0.74	1.59428
HTGTS	RAG1A	GCCTCTTTCCCACCCACCTTGGG ACCTTGTCCCCACCCACCAGGGG	GGG	6	14	GCCTCTTTCCCACCCACCTTGGG ACCTTGTCCCCACCCACCAGGGG	GGG	6	14	0	0	0.61	1.39877
HTGTS	RAG1A	GCCTCTTTCCCACCCACCTTGGG GCCCCTTACCCATCCACCCTGGG	GGG	4	16	GCCTCTTTCCCACCCACCTTGGG GCCCCTTACCCATCCACCCTGGG	GGG	4	16	0	0	0.6	1.38204
HTGTS	RAG1A	GCCTCTTTCCCACCCACCTTGGG GCCCCTGCCCCACCCACCTGTGG	TGG	4	16	GCCTCTTTCCCACCCACCTTGGG GCCCCTGCCCCACCCACCTGTGG	TGG	4	16	0	0	0.55	1.29399
HTGTS	EMX1	GAGTCCGAGCAGAAGAAGAAGGG GAGTCTAAGCAGAAGAAGAAGAG	GAG	2	18	GAGTCCGAGCAGAAGAAGAAGGG GAGTCTAAGCAGAAGAAGAAGAG	GAG	2	18	0	0	189.39	7.20573
HTGTS	EMX1	GAGTCCGAGCAGAAGAAGAAGGG GAGTCCGAGCAGAAGAAGAAGGG	GGG	0	20	GAGTCCGAGCAGAAGAAGAAGGG GAGTCCGAGCAGAAGAAGAAGGG	GGG	0	20	0	0	136.25	6.87247
HTGTS	EMX1	GAGTCCGAGCAGAAGAAGAAGGG GAGTTAGAGCAGAAGAAGAAAGG	AGG	2	18	GAGTCCGAGCAGAAGAAGAAGGG GAGTTAGAGCAGAAGAAGAAAGG	AGG	2	18	0	0	120.13	6.74504
HTGTS	EMX1	GAGTCCGAGCAGAAGAAGAAGGG AAGTCTGAGCACAAGAAGAATGG	TGG	3	17	GAGTCCGAGCAGAAGAAGAAGGG AAGTCTGAGCACAAGAAGAATGG	TGG	3	17	0	0	46.42	5.78278
HTGTS	EMX1	GAGTCCGAGCAGAAGAAGAAGGG GAGGCCGAGCAGAAGAAAGACGG	CGG	3	17	GAGTCCGAGCAGAAGAAGAAGGG GAGGCCGAGCAGAAGAAAGACGG	CGG	3	17	0	0	30.31	5.35142
HTGTS	EMX1	GAGTCCGAGCAGAAGAAGAAGGG AAGCCCGAGCAAAGGAAGAAAGG	AGG	4	16	GAGTCCGAGCAGAAGAAGAAGGG AAGCCCGAGCAAAGGAAGAAAGG	AGG	4	16	0	0	28.48	5.28839
HTGTS	EMX1	GAGTCCGAGCAGAAGAAGAAGGG GAGTCCTAGCAGGAGAAGAAGAG	GAG	2	18	GAGTCCGAGCAGAAGAAGAA-GGG GAGTCCTAGCAGGAGAAGAAGAGG	AGG	2	16.75	1	0	16.35	4.72676
HTGTS	EMX1	GAGTCCGAGCAGAAGAAGAAGGG GAGTCCGGGAAGGAGAAGAAAGG	AGG	3	17	GAGTCCGAGCAGAAGAAGAAGGG GAGTCCGGGAAGGAGAAGAAAGG	AGG	3	17	0	0	8.11	4.01722
HTGTS	EMX1	GAGTCCGAGCAGAAGAAGAAGGG GAGCCGGAGCAGAAGAAGGAGGG	GGG	3	17	GAGTCCGAGCAGAAGAAGAAGGG GAGCCGGAGCAGAAGAAGGAGGG	GGG	3	17	0	0	6.21	3.74707
HTGTS	EMX1	GAGTCCGAGCAGAAGAAGAAGGG GAATCCAAGCAGAAGAAGAGAAG	AAG	3	17	GAGTCCGAGCAGAAGAAGA-AGGG GAATCCAAGCAGAAGAAGAGAAGG	AGG	2	16.75	1	1	5.95	3.70379
HTGTS	EMX1	GAGTCCGAGCAGAAGAAGAAGGG AAGTCAGAGCAGAAAAAGAGAGG	AGG	4	16	GAGTCCGAGCAGAAGAAGAAGGG AAGTCAGAGCAGAAAAAGAGAGG	AGG	4	16	0	0	5.41	3.60751
HTGTS	EMX1	GAGTCCGAGCAGAAGAAGAAGGG ACGTCTGAGCAGAAGAAGAATGG	TGG	3	17	GAGTCCGAGCAGAAGAAGAAGGG ACGTCTGAGCAGAAGAAGAATGG	TGG	3	17	0	0	1.34	2.19518
HTGTS	EMX1	GAGTCCGAGCAGAAGAAGAAGGG AAGTCCGAGGAGAGGAAGAAAGG	AGG	3	17	GAGTCCGAGCAGAAGAAGAAGGG AAGTCCGAGGAGAGGAAGAAAGG	AGG	3	17	0	0	1.14	2.0316
HTGTS	EMX1	GAGTCCGAGCAGAAGAAGAAGGG GAGTAGGAGCAGGAGAAGAAGGA	GGA	3	17	GAGTCCGAGCAGAAGAAGAAGGG GAGTAGGAGCAGGAGAAG-AAGG	AGG	3	14.75	1	0	1.08	1.97688
HTGTS	Chr7 103.6Mb OT17	GCCTCTCCCCACCCACCCTTGGC GCCTCTTCCACACCCACCCTGGG	GGG	7	13	GCCTC-TCCCCACCCACCCTTGGC GCCTCTTCCACACCCACCC-TGGG	GGG	1	15.5	2	6	270.44	7.56625
HTGTS	Chr7 103.6Mb OT17	GCCTCTCCCCACCCACCCTTGGC CCCTCCTTCCCACCCACTTTGGG	GGG	9	11	GCCT-CTCCCCACCCACCCTTGGC CCCTCCTTCCCACCCA-CTTTGGG	GGG	3	13.5	2	6	172.11	7.10891
HTGTS	Chr7 103.6Mb OT17	GCCTCTCCCCACCCACCCTTGGC CACCCTTTCCCATCCACCTTTGG	TGG	10	10	GCCTCTCCCCACCCACCCTTGGC ACCCTTTCCCATCCA-CCTTTGG	TGG	5	12.75	1	5	57.59	6.00099
HTGTS	Chr7 103.6Mb OT17	GCCTCTCCCCACCCACCCTTGGC ACCCCTTCCCCACCTACCTTGGG	GGG	7	13	GCCTCTCCCCACCCACCCTTGGC CCCCTTCCCCACCTA-CCTTGGG	GGG	4	13.75	1	3	51.47	5.88729
HTGTS	Chr7 103.6Mb OT17	GCCTCTCCCCACCCACCCTTGGC ACCTCCTTCCCGCCCACCTGGGG	GGG	9	11	GCCT-CTCCCCACCCACCCTTGGC ACCTCCTTCCCGCCCA-CCTGGGG	GGG	4	12.5	2	5	39.52	5.61993
HTGTS	Chr7 103.6Mb OT17	GCCTCTCCCCACCCACCCTTGGC TCCTCTCTCCCACCCACCTCCGG	CGG	7	13	GCCTCTC-CCCACCCACCCTTGGC TCCTCTCTCCCACCCA-CCTCCGG	CGG	2	14.5	2	5	37.91	5.57784
HTGTS	Chr7 103.6Mb OT17	GCCTCTCCCCACCCACCCTTGGC TCCTCCTCCCCACCCACCTTCAG	CAG	7	13	GCCT-CTCCCCACCCACCCTTGGC TCCTCCTCCCCACCCA-CCTTCAG	CAG	1	15.5	2	6	36.01	5.5258
HTGTS	Chr7 103.6Mb OT17	GCCTCTCCCCACCCACCCTTGGC ACTTCCTTCCCACCCACCTTCAG	CAG	9	11	GCCT-CTCCCCACCCACCCTTGGC ACTTCCTTCCCACCCA-CCTTCAG	CAG	3	13.5	2	6	34.48	5.48186
HTGTS	Chr7 103.6Mb OT17	GCCTCTCCCCACCCACCCTTGGC GTCTCTTTCTCACCCACTTTGGG	GGG	9	11	GCCTC-TCCCCACCCACCCTTGGC GTCTCTTTCTCACCCA-CTTTGGG	GGG	4	12.5	2	5	29.64	5.32879
HTGTS	Chr7 103.6Mb OT17	GCCTCTCCCCACCCACCCTTGGC ACCTCTTATCCACCCACCTTGGC	GGC	8	12	GCCTC-TCCCCACCCACCCTTGGC ACCTCTTATCCACCCA-CC-TTGG	TGG	3	11.25	3	5	28.79	5.29935
HTGTS	Chr7 103.6Mb OT17	GCCTCTCCCCACCCACCCTTGGC TCCTCTTCTCCACCCACCTCTGG	TGG	8	12	GCCTC-TCCCCACCCACCCTTGGC TCCTCTTCTCCACCCA-CCTCTGG	TGG	3	13.5	2	5	25.28	5.16777
HTGTS	Chr7 103.6Mb OT17	GCCTCTCCCCACCCACCCTTGGC GCCTCTTTACCACCTCACCTTGG	TGG	8	12	GCCTCTCCCCACCCACCCTTGGC GCCTCTTTACCACCTCACCTTGG	TGG	8	12	0	0	24.2	5.12359
HTGTS	Chr7 103.6Mb OT17	GCCTCTCCCCACCCACCCTTGGC GCCTCTTTCCCACCCACCTTGGG	GGG	6	14	GCCTC-TCCCCACCCACCCTTGGC GCCTCTTTCCCACCCA-CCTTGGG	GGG	1	15.5	2	5	23.53	5.09518
HTGTS	Chr7 103.6Mb OT17	GCCTCTCCCCACCCACCCTTGGC GCTTCTTCCCCACCCACACTTGG	TGG	8	12	GCCTC-TCCCCACCCACCCTTGGC GCTTCTTCCCCACCCACAC-TTGG	TGG	2	14.5	2	6	21.15	4.98726
HTGTS	Chr7 103.6Mb OT17	GCCTCTCCCCACCCACCCTTGGC GTCTCTTTCCCATCCACCTTTGA	TGA	8	12	GCCTC-TCCCCACCCACCCTTGGC GTCTCTTTCCCATCCA-CCTTTGA	TGA	3	13.5	2	5	20.96	4.97813
HTGTS	Chr7 103.6Mb OT17	GCCTCTCCCCACCCACCCTTGGC ACGTCTTCCCCACCCACCTGGGG	GGG	8	12	GCCTC-TCCCCACCCACCCTTGGC ACGTCTTCCCCACCCA-CCTGGGG	GGG	3	13.5	2	5	13.55	4.53666
HTGTS	Chr7 103.6Mb OT17	GCCTCTCCCCACCCACCCTTGGC TCCTCTTCTCCACCCACCATAGG	AGG	8	12	GCCTC-TCCCCACCCACCCTTGGC TCCTCTTCTCCACCCA-CCATAGG	AGG	3	13.5	2	5	13.53	4.53517
HTGTS	Chr7 103.6Mb OT17	GCCTCTCCCCACCCACCCTTGGC GCCCCTCCCCCACCCACCCTGGG	GGG	6	14	GCCTCT-CCCCACCCACCCTTGGC GCCCCTCCCCCACCCACCC-TGGG	GGG	1	15.5	2	5	12.9	4.48691
HTGTS	Chr7 103.6Mb OT17	GCCTCTCCCCACCCACCCTTGGC ACCCCTTCCCCACTCACCTCCGG	CGG	9	11	GCCTCTCCCCACCCACCCTTGGC CCCCTTCCCCACTCA-CCTCCGG	CGG	5	12.75	1	4	12.9	4.48691
HTGTS	Chr7 103.6Mb OT17	GCCTCTCCCCACCCACCCTTGGC GCCCCTGCCCCACCCACCTGTGG	TGG	7	13	GCCTCT-CCCCACCCACCCTTGGC GCCCCTGCCCCACCCA-CCTGTGG	TGG	2	14.5	2	5	11.35	4.35737
HTGTS	Chr7 103.6Mb OT17	GCCTCTCCCCACCCACCCTTGGC GACTCTTTTCCACCCACCCTAGG	AGG	9	11	GCCTC-TCCCCACCCACCCTTGGC GACTCTTTTCCACCCACCC-TAGG	AGG	3	13.5	2	6	9.58	4.18579
HTGTS	Chr7 103.6Mb OT17	GCCTCTCCCCACCCACCCTTGGC ACCTCTTCCCTCCCCACCTTTGG	TGG	5	15	GCCTCTCCCCACCCACCCTTGGC ACCTCTTCCCTCCCCACCTTTGG	TGG	5	15	0	0	8.5	4.06475
HTGTS	Chr7 103.6Mb OT17	GCCTCTCCCCACCCACCCTTGGC ACCTCTTTCCATCCCACCTTGGG	GGG	6	14	GCCTCTCCCCACCCACCCTTGGC ACCTCTTTCCATCCCACCTTGGG	GGG	6	14	0	0	7.85	3.98424
HTGTS	Chr7 103.6Mb OT17	GCCTCTCCCCACCCACCCTTGGC CACCCTTCCCCACCCACCCTGGG	GGG	9	11	GCCTCTCCCCACCCACCCTTGGC ACCCTTCCCCACCCACCC-TGGG	GGG	3	14.75	1	6	7.65	3.95812
HTGTS	Chr7 103.6Mb OT17	GCCTCTCCCCACCCACCCTTGGC GCCCCTTCCCCACCCACCCTGTG	GTG	7	13	GCCTC-TCCCCACCCACCCTTGGC GCCCCTTCCCCACCCACCCTGTGG	TGG	2	16.75	1	5	6.33	3.76644
HTGTS	Chr7 103.6Mb OT17	GCCTCTCCCCACCCACCCTTGGC GGCTCCTCCTCACCCACCTCTGG	TGG	9	11	GCCTCTCCCCACCCACCCTTGGC GCTCCTCCTCACCCA-CCTCTGG	TGG	4	13.75	1	5	5.88	3.69182
HTGTS	Chr7 103.6Mb OT17	GCCTCTCCCCACCCACCCTTGGC TTCTCTTCCCCACCCACCTTTGA	TGA	7	13	GCCTC-TCCCCACCCACCCTTGGC TTCTCTTCCCCACCCACCTTTGAG	GAG	3	15.75	1	4	5.45	3.61496
HTGTS	Chr7 103.6Mb OT17	GCCTCTCCCCACCCACCCTTGGC TGCTCTTCCCCACCCACCCAAGG	AGG	9	11	GCCTCTCCCCACCCACCCTTGGC GCTCTTCCCCACCCACCC-AAGG	AGG	4	13.75	1	5	4.37	3.39146
HTGTS	Chr19 DAZAP1 OT1	ACCCCTTCCCCACCTACCTTGGG GCCTCTTTCCCACCCACCTTGGG	GGG	4	16	ACCCCTTCCCCACCTACCTTGGG GCCTCTTTCCCACCCACCTTGGG	GGG	4	16	0	0	177.59	7.14063
HTGTS	Chr19 DAZAP1 OT1	ACCCCTTCCCCACCTACCTTGGG TCCTCTCTCCCACCCACCTCCGG	CGG	6	14	ACCCCTTCCCCACCTACCTTGGG TCCTCTCTCCCACCCACCTCCGG	CGG	6	14	0	0	137.2	6.8795
HTGTS	Chr19 DAZAP1 OT1	ACCCCTTCCCCACCTACCTTGGG TCCTCCTCCCCACCCACCTTCAG	CAG	4	16	ACCCCTTCCCCACCTACCTTGGG TCCTCCTCCCCACCCACCTTCAG	CAG	4	16	0	0	121.84	6.75934
HTGTS	Chr19 DAZAP1 OT1	ACCCCTTCCCCACCTACCTTGGG CCCTCCTTCCCACCCACTTTGGG	GGG	6	14	ACCCCTTCCCCACCTACCTTGGG CCCTCCTTCCCACCCACTTTGGG	GGG	6	14	0	0	105.13	6.61006
HTGTS	Chr19 DAZAP1 OT1	ACCCCTTCCCCACCTACCTTGGG GTCTCTTTCTCACCCACTTTGGG	GGG	7	13	ACCCCTTCCCCACCTACCTTGGG GTCTCTTTCTCACCCACTTTGGG	GGG	7	13	0	0	68.77	6.18054
HTGTS	Chr19 DAZAP1 OT1	ACCCCTTCCCCACCTACCTTGGG ACTTCCTTCCCACCCACCTTCAG	CAG	5	15	ACCCCTTCCCCACCTACCTTGGG ACTTCCTTCCCACCCACCTTCAG	CAG	5	15	0	0	54.95	5.9535
HTGTS	Chr19 DAZAP1 OT1	ACCCCTTCCCCACCTACCTTGGG ACCTCCTTCCCGCCCACCTGGGG	GGG	6	14	ACCCCTTCCCCACCTACCTTGGG ACCTCCTTCCCGCCCACCTGGGG	GGG	6	14	0	0	39.66	5.62351
HTGTS	Chr19 DAZAP1 OT1	ACCCCTTCCCCACCTACCTTGGG ACCTCTTATCCACCCACCTTGGC	GGC	4	16	ACCCCTTCCCCACCTACCTTGGG ACCTCTTATCCACCCACC-TTGG	TGG	4	13.75	1	0	38.21	5.58581
HTGTS	Chr19 DAZAP1 OT1	ACCCCTTCCCCACCTACCTTGGG GCCTCTTCCACACCCACCCTGGG	GGG	5	15	ACCCCTTCCCCACCTACCTTGGG GCCTCTTCCACACCCACCCTGGG	GGG	5	15	0	0	33.84	5.4629
HTGTS	Chr19 DAZAP1 OT1	ACCCCTTCCCCACCTACCTTGGG TCCTCTTCTCCACCCACCTCTGG	TGG	5	15	ACCCCTTCCCCACCTACCTTGGG TCCTCTTCTCCACCCACCTCTGG	TGG	5	15	0	0	33.59	5.4554
HTGTS	Chr19 DAZAP1 OT1	ACCCCTTCCCCACCTACCTTGGG GACTCTTTTCCACCCACCCTAGG	AGG	7	13	ACCCCTTCCCCACCTACCTTGGG GACTCTTTTCCACCCACCCTAGG	AGG	7	13	0	0	24.14	5.12108
HTGTS	Chr19 DAZAP1 OT1	ACCCCTTCCCCACCTACCTTGGG CACCCTTTCCCATCCACCTTTGG	TGG	5	15	ACCCCTTCCCCACCTACCTTGGG CACCCTTTCCCATCCACCTTTGG	TGG	5	15	0	0	23.86	5.10927
HTGTS	Chr19 DAZAP1 OT1	ACCCCTTCCCCACCTACCTTGGG GCCTCTTTACCACCTCACCTTGG	TGG	7	13	ACCCCTTCCCCACCTACCTTGGG GCCTCTTTACCACCTCACCTTGG	TGG	7	13	0	0	20.78	4.9694
HTGTS	Chr19 DAZAP1 OT1	ACCCCTTCCCCACCTACCTTGGG GTCTCTTTCCCATCCACCTTTGA	TGA	6	14	ACCCCTTCCCCACCTACCTTGGG GTCTCTTTCCCATCCACCTTTGA	TGA	6	14	0	0	12.18	4.42879
HTGTS	Chr19 DAZAP1 OT1	ACCCCTTCCCCACCTACCTTGGG TCCTCTTCTCCACCCACCATAGG	AGG	5	15	ACCCCTTCCCCACCTACCTTGGG TCCTCTTCTCCACCCACCATAGG	AGG	5	15	0	0	11.99	4.41288
HTGTS	Chr19 DAZAP1 OT1	ACCCCTTCCCCACCTACCTTGGG GGCTCCTCCTCACCCACCTCTGG	TGG	7	13	ACCCCTTCCCCACCTACCTTGGG GGCTCCTCCTCACCCACCTCTGG	TGG	7	13	0	0	11.8	4.39672
HTGTS	Chr19 DAZAP1 OT1	ACCCCTTCCCCACCTACCTTGGG ACCTTGTCCCCACCCACCAGGGG	GGG	6	14	ACCCCTTCCCCACCTACCTTGGG ACCTTGTCCCCACCCACCAGGGG	GGG	6	14	0	0	8.75	4.09408
HTGTS	Chr19 DAZAP1 OT1	ACCCCTTCCCCACCTACCTTGGG TGCTCTTCCCCACCCACCCAAGG	AGG	6	14	ACCCCTTCCCCACCTACCTTGGG TGCTCTTCCCCACCCACCCAAGG	AGG	6	14	0	0	8.13	4.01971
HTGTS	Chr19 DAZAP1 OT1	ACCCCTTCCCCACCTACCTTGGG TTCTCTTCCCCACCCACCTTTGA	TGA	4	16	ACCCCTTCCCCACCTACC-TTGGG TTCTCTTCCCCACCCACCTTTGAG	GAG	4	14.75	1	0	8.05	4.0097
HTGTS	Chr19 DAZAP1 OT1	ACCCCTTCCCCACCTACCTTGGG GCCTCTCCCCACCCACCCTTGGC	GGC	7	13	ACCCCT-TCCCCACCTACCTTGGG ATGCCTCTCCCCACCCACCCTTGG	TGG	4	14.75	1	3	7.68	3.96208
HTGTS	Chr19 DAZAP1 OT1	ACCCCTTCCCCACCTACCTTGGG GCCCCTTCCCCACCCACCCTGTG	GTG	3	17	ACCCCTTCCCCACCTA-CCTTGGG GCCCCTTCCCCACCCACCCTGTGG	TGG	3	15.75	1	0	7.49	3.93673
HTGTS	Chr19 DAZAP1 OT1	ACCCCTTCCCCACCTACCTTGGG ACGTCTTCCCCACCCACCTGGGG	GGG	4	16	ACCCCTTCCCCACCTACCTTGGG ACGTCTTCCCCACCCACCTGGGG	GGG	4	16	0	0	7.33	3.91488
HTGTS	Chr19 DAZAP1 OT1	ACCCCTTCCCCACCTACCTTGGG GCCCCTACCCCACCCACCTGGGT	GGT	4	16	ACCCCTTCCCCACCTACCTTGGG GCCCCTACCCCACCCACC-TGGG	GGG	3	14.75	1	1	5.76	3.67095
HTGTS	Chr19 DAZAP1 OT1	ACCCCTTCCCCACCTACCTTGGG CACCCTTCCCCACCCACCCTGGG	GGG	4	16	ACCCCTTCCCCACCTACCTTGGG CACCCTTCCCCACCCACCCTGGG	GGG	4	16	0	0	4.51	3.42337
HTGTS	Chr19 DAZAP1 OT1	ACCCCTTCCCCACCTACCTTGGG GCCCCTCCCCCACCCACCCTGGG	GGG	4	16	ACCCCTTCCCCACCTACCTTGGG GCCCCTCCCCCACCCACCCTGGG	GGG	4	16	0	0	4.19	3.34889
HTGTS	Chr19 DAZAP1 OT1	ACCCCTTCCCCACCTACCTTGGG GCTTCTTCCCCACCCACACTTGG	TGG	6	14	ACCCCTTCCCCACCTACCTTGGG GCTTCTTCCCCACCCACACTTGG	TGG	6	14	0	0	3.9	3.27631
HTGTS	Chr19 DAZAP1 OT1	ACCCCTTCCCCACCTACCTTGGG ACCTCTTTCCATCCCACCTTGGG	GGG	5	15	ACCCCTTCCCCACCTACCTTGGG ACCTCTTTCCATCCCACCTTGGG	GGG	5	15	0	0	2.67	2.89286
HTGTS	Chr19 DAZAP1 OT1	ACCCCTTCCCCACCTACCTTGGG GCCCCTGCCCCACCCACCTGTGG	TGG	4	16	ACCCCTTCCCCACCTACCTTGGG GCCCCTGCCCCACCCACCTGTGG	TGG	4	16	0	0	1.99	2.59539
HTGTS	Chr19 DAZAP1 OT1	ACCCCTTCCCCACCTACCTTGGG ACCTCCATCCTCCCCACCTTGGG	GGG	7	13	ACC-CCTTCCCCACCTACCTTGGG ACCTCCATCCTC-CCCACCTTGGG	GGG	3	13.5	2	4	1.37	2.21759
HTGTS	Chr12 47.0Mb OT2	TCCTCCTCCCCACCCACCTTCAG GCCTCTTTCCCACCCACCTTGGG	GGG	3	17	TCCTCCTCCCCACCCACCTTCAG GCCTCTTTCCCACCCACCTTGGG	GGG	3	17	0	0	220.9	7.36148
HTGTS	Chr12 47.0Mb OT2	TCCTCCTCCCCACCCACCTTCAG TCCTCTCTCCCACCCACCTCCGG	CGG	4	16	TCCTCCTCCCCACCCACCTTCAG TCCTCTCTCCCACCCACCTCCGG	CGG	4	16	0	0	174.13	7.12072
HTGTS	Chr12 47.0Mb OT2	TCCTCCTCCCCACCCACCTTCAG CCCTCCTTCCCACCCACTTTGGG	GGG	3	17	TCCTCCTCCCCACCCACCTTCAG CCCTCCTTCCCACCCACTTTGGG	GGG	3	17	0	0	130.56	6.82929
HTGTS	Chr12 47.0Mb OT2	TCCTCCTCCCCACCCACCTTCAG ACCCCTTCCCCACCTACCTTGGG	GGG	4	16	TCCTCCTCCCCACCCACCTTCAG ACCCCTTCCCCACCTACCTTGGG	GGG	4	16	0	0	89.65	6.44886
HTGTS	Chr12 47.0Mb OT2	TCCTCCTCCCCACCCACCTTCAG ACTTCCTTCCCACCCACCTTCAG	CAG	3	17	TCCTCCTCCCCACCCACCTTCAG ACTTCCTTCCCACCCACCTTCAG	CAG	3	17	0	0	88.34	6.43397
HTGTS	Chr12 47.0Mb OT2	TCCTCCTCCCCACCCACCTTCAG GCCTCTTCCACACCCACCCTGGG	GGG	4	16	TCCTCCTCCCCACCCACCTTCAG GCCTCTTCCACACCCACCCTGGG	GGG	4	16	0	0	88.24	6.43282
HTGTS	Chr12 47.0Mb OT2	TCCTCCTCCCCACCCACCTTCAG GTCTCTTTCTCACCCACTTTGGG	GGG	6	14	TCCTCCTCCCCACCCACCTTCAG GTCTCTTTCTCACCCACTTTGGG	GGG	6	14	0	0	78.62	6.316
HTGTS	Chr12 47.0Mb OT2	TCCTCCTCCCCACCCACCTTCAG TCCTCTTCTCCACCCACCTCTGG	TGG	3	17	TCCTCCTCCCCACCCACCTTCAG TCCTCTTCTCCACCCACCTCTGG	TGG	3	17	0	0	63.81	6.10478
HTGTS	Chr12 47.0Mb OT2	TCCTCCTCCCCACCCACCTTCAG ACCTCTTATCCACCCACCTTGGC	GGC	4	16	TCCTCCTCCCCACCCACCTTCAG ACCTCTTATCCACCCACC-TTGG	TGG	4	13.75	1	0	44.59	5.74208
HTGTS	Chr12 47.0Mb OT2	TCCTCCTCCCCACCCACCTTCAG GCCTCTTTACCACCTCACCTTGG	TGG	8	12	TCCTCCTCCCCACC-CACCTTCAG GCCTCTTTACCACCTCACC-TTGG	TGG	4	12.5	2	4	39.41	5.61711
HTGTS	Chr12 47.0Mb OT2	TCCTCCTCCCCACCCACCTTCAG ACCTCCTTCCCGCCCACCTGGGG	GGG	4	16	TCCTCCTCCCCACCCACCTTCAG ACCTCCTTCCCGCCCACCTGGGG	GGG	4	16	0	0	34.66	5.48713
HTGTS	Chr12 47.0Mb OT2	TCCTCCTCCCCACCCACCTTCAG CACCCTTTCCCATCCACCTTTGG	TGG	6	14	TCC-TCC-TCCCCACCCACCTTCAG TCCACCCTTTCCCATCCACCTTTGG	TGG	3	14.5	2	3	29.82	5.33492
HTGTS	Chr12 47.0Mb OT2	TCCTCCTCCCCACCCACCTTCAG GCTTCTTCCCCACCCACACTTGG	TGG	5	15	TCCTCCTCCCCACCCACCTTCAG GCTTCTTCCCCACCCACACTTGG	TGG	5	15	0	0	26.07	5.19891
HTGTS	Chr12 47.0Mb OT2	TCCTCCTCCCCACCCACCTTCAG GTCTCTTTCCCATCCACCTTTGA	TGA	5	15	TCCTCCTCCCCACCCACCTTCAG GTCTCTTTCCCATCCACCTTTGA	TGA	5	15	0	0	20.92	4.97619
HTGTS	Chr12 47.0Mb OT2	TCCTCCTCCCCACCCACCTTCAG ACGTCTTCCCCACCCACCTGGGG	GGG	4	16	TCCTCCTCCCCACCCACCTTCAG ACGTCTTCCCCACCCACCTGGGG	GGG	4	16	0	0	19.21	4.8899
HTGTS	Chr12 47.0Mb OT2	TCCTCCTCCCCACCCACCTTCAG TTCTCTTCCCCACCCACCTTTGA	TGA	2	18	TCCTCCTCCCCACCCACC-TTCAG TTCTCTTCCCCACCCACCTTTGAG	GAG	2	16.75	1	0	18.23	4.83691
HTGTS	Chr12 47.0Mb OT2	TCCTCCTCCCCACCCACCTTCAG GACTCTTTTCCACCCACCCTAGG	AGG	6	14	TCCTCCTCCCCACCCACCTTCAG GACTCTTTTCCACCCACCCTAGG	AGG	6	14	0	0	14.5	4.60524
HTGTS	Chr12 47.0Mb OT2	TCCTCCTCCCCACCCACCTTCAG GCCCCTCCCCCACCCACCCTGGG	GGG	5	15	TC-CTCCT-CCCCACCCACCTTCAG TCGCCCCTCCCCCACCCACCCTGGG	GGG	2	15.5	2	3	10.35	4.26403
HTGTS	Chr12 47.0Mb OT2	TCCTCCTCCCCACCCACCTTCAG GCCCCTTCCCCACCCACCCTGTG	GTG	4	16	TCCTCCTCCCCACCCA-CCTTCAG GCCCCTTCCCCACCCACCCTGTGG	TGG	4	14.75	1	0	6.91	3.85517
HTGTS	Chr12 47.0Mb OT2	TCCTCCTCCCCACCCACCTTCAG TCCTCTTCTCCACCCACCATAGG	AGG	3	17	TCCTCCTCCCCACCCACCTTCAG TCCTCTTCTCCACCCACCATAGG	AGG	3	17	0	0	6.36	3.77123
HTGTS	Chr12 47.0Mb OT2	TCCTCCTCCCCACCCACCTTCAG TGCTCTTCCCCACCCACCCAAGG	AGG	4	16	TCCTCCTCCCCACCCACCTTCAG TGCTCTTCCCCACCCACCCAAGG	AGG	4	16	0	0	4.42	3.40297
HTGTS	Chr12 47.0Mb OT2	TCCTCCTCCCCACCCACCTTCAG GCCTCTCCCCACCCACCCTTGGC	GGC	7	13	TCCTCCTCCCCACCCACCTTCAG TGCCTCTCCCCACCCACCCTTGG	TGG	4	16	0	3	4.41	3.40068
HTGTS	Chr12 47.0Mb OT2	TCCTCCTCCCCACCCACCTTCAG GCCCCTTACCCATCCACCCTGGG	GGG	6	14	TCCTCCTCCCCACCCACCTTCAG GCCCCTTACCCATCCACCCTGGG	GGG	6	14	0	0	3.92	3.28148
HTGTS	Chr12 47.0Mb OT2	TCCTCCTCCCCACCCACCTTCAG GGCTCCTCCTCACCCACCTCTGG	TGG	4	16	TCCTCCTCCCCACCCACCTTCAG GGCTCCTCCTCACCCACCTCTGG	TGG	4	16	0	0	3.43	3.14635
HTGTS	Chr12 47.0Mb OT2	TCCTCCTCCCCACCCACCTTCAG CACCCTTCCCCACCCACCCTGGG	GGG	5	15	TC-CTCCTCCCCACCCACCTTCAG TCACCCTTCCCCACCCACCCTGGG	GGG	3	15.75	1	2	3.43	3.14635
HTGTS	Chr12 47.0Mb OT2	TCCTCCTCCCCACCCACCTTCAG ACCTCTTCCCTCCCCACCTTTGG	TGG	4	16	TCCTCCTCCCCACCCACCTTCAG ACCTCTTCCCTCCCCACCTTTGG	TGG	4	16	0	0	1.72	2.44783
HTGTS	Chr12 47.0Mb OT2	TCCTCCTCCCCACCCACCTTCAG GCCCCTGCCCCACCCACCTGTGG	TGG	5	15	TCCTCCTCCCCACCCACCTTCAG GCCCCTGCCCCACCCACCTGTGG	TGG	5	15	0	0	1.72	2.44783
HTGTS	Chr12 47.0Mb OT2	TCCTCCTCCCCACCCACCTTCAG ACCTCTTTCCATCCCACCTTGGG	GGG	5	15	TCCTCCTCCCCACCCACCTTCAG ACCTCTTTCCATCCCACCTTGGG	GGG	5	15	0	0	1.72	2.44783
BLESS	Sp_sg1	GCCTCCCCAAAGCCTGGCCANGG GCCTCCCCAAAGCCTGGCCAGGG	GGG	0	20	GCCTCCCCAAAGCCTGGCCANGG GCCTCCCCAAAGCCTGGCCAGGG	GGG	0	20	0	0	12.3132	10.134
BLESS	Sp_sg1	GCCTCCCCAAAGCCTGGCCANGG ACCTCCCCATAGCCTGGCCAGGG	GGG	2	18	GCCTCCCCAAAGCCTGGCCANGG ACCTCCCCATAGCCTGGCCAGGG	GGG	2	18	0	0	12.1462	10.1116
BLESS	Sp_sg1	GCCTCCCCAAAGCCTGGCCANGG TCCTCCCCACAGCCTGGCCAGGG	GGG	2	18	GCCTCCCCAAAGCCTGGCCANGG TCCTCCCCACAGCCTGGCCAGGG	GGG	2	18	0	0	9.06	9.63671
BLESS	Sp_sg1	GCCTCCCCAAAGCCTGGCCANGG TCCTCCCCAGAGCCTGGCCATGG	TGG	2	18	GCCTCCCCAAAGCCTGGCCANGG TCCTCCCCAGAGCCTGGCCATGG	TGG	2	18	0	0	4.67	8.61896
BLESS	Sp_sg1	GCCTCCCCAAAGCCTGGCCANGG ACCTCCCCACAGCCAGGCCACGG	CGG	3	17	GCCTCCCCAAAGCCTGGCCANGG ACCTCCCCACAGCCAGGCCACGG	CGG	3	17	0	0	2.7	7.86129
BLESS	Sp_sg1	GCCTCCCCAAAGCCTGGCCANGG GCCTTCCCAAAGCCCGGCCATGG	TGG	2	18	GCCTCCCCAAAGCCTGGCCANGG GCCTTCCCAAAGCCCGGCCATGG	TGG	2	18	0	0	2.49	7.75758
BLESS	Sp_sg2	GGCCAGGCTTTGGGGAGGCCNGG GGCCAGGCTTTGGGGAGGCCTGG	TGG	0	20	GGCCAGGCTTTGGGGAGGCCNGG GGCCAGGCTTTGGGGAGGCCTGG	TGG	0	20	0	0	29.9656	11.6324
BLESS	Sp_sg2	GGCCAGGCTTTGGGGAGGCCNGG GGCCAGGCTCTGAGGAGGCCAGG	AGG	2	18	GGCCAGGCTTTGGGGAGGCCNGG GGCCAGGCTCTGAGGAGGCCAGG	AGG	2	18	0	0	8.1	9.45869
BLESS	Sp_sg2	GGCCAGGCTTTGGGGAGGCCNGG AGCCAGGCTATGAGGAGGCCAGG	AGG	3	17	GGCCAGGCTTTGGGGAGGCCNGG AGCCAGGCTATGAGGAGGCCAGG	AGG	3	17	0	0	7.04	9.23886
BLESS	Sp_sg2	GGCCAGGCTTTGGGGAGGCCNGG GGCCAGGCTTCTGGGAGGCACTGG	TGG	3	10	GGCCAGGCTTTGGGGAGGC-CNGG GGCCAGGCTTCTGGGAGGCACTGG	TGG	2	16.75	1	1	5.64	8.89927
BLESS	Sp_sg2	GGCCAGGCTTTGGGGAGGCCNGG GGACAGGCTTTGGGGAGGCACGG	CGG	2	18	GGCCAGGCTTTGGGGAGGCCNGG GGACAGGCTTTGGGGAGGCACGG	CGG	2	18	0	0	3.53	8.22053
BLESS	Sp_sg2	GGCCAGGCTTTGGGGAGGCCNGG AGCCAGGCCCCTGGGGAGGCCGGG	GGG	8	14	GGCCAGG-CTTTGGGGAGGCCNGG AGCCAGGCCCCTGGGGAGGCCGGG	GGG	3	15.75	1	5	2.62	7.82249
BLESS	Sp_sg2	GGCCAGGCTTTGGGGAGGCCNGG GCCCAGGCTTTGGGGAGGCCCTGG	TGG	1	10	GGCCAGGCTTTGGGGAGG-CCNGG GCCCAGGCTTTGGGGAGGCCCTGG	TGG	1	17.75	1	0	1.89	7.42273
BLESS	Sp_sg2	GGCCAGGCTTTGGGGAGGCCNGG GGCTAGGCTATGGGGAGACCTGG	TGG	3	17	GGCCAGGCTTTGGGGAGGCCNGG GGCTAGGCTATGGGGAGACCTGG	TGG	3	17	0	0	1.66	7.27553
BLESS	Sp_sg2	GGCCAGGCTTTGGGGAGGCCNGG AGCCAGGTCTTGGGAAGGCCGGG	GGG	4	16	GGCCAGGCTTTGGGGAGGCCNGG AGCCAGGTCTTGGGAAGGCCGGG	GGG	4	16	0	0	1.23	6.96255
BLESS	Sp_sg2	GGCCAGGCTTTGGGGAGGCCNGG AGACAGGCTCTGGGGAGGCCTGG	TGG	3	17	GGCCAGGCTTTGGGGAGGCCNGG AGACAGGCTCTGGGGAGGCCTGG	TGG	3	17	0	0	0.382	6.11327
BLESS	Sp_sg2	GGCCAGGCTTTGGGGAGGCCNGG GGCCAGGGGTTGGGGAGGCCTGG	TGG	2	18	GGCCAGGCTTTGGGGAGGCCNGG GGCCAGGGGTTGGGGAGGCCTGG	TGG	2	18	0	0	0.307	6.01423
BLESS	Sp_sg2	GGCCAGGCTTTGGGGAGGCCNGG GCCCAGGCTTTGGGGAACCCTGG	TGG	3	17	GGCCAGGCTTTGGGGAGGCCNGG GCCCAGGCTTTGGGGAACCCTGG	TGG	3	17	0	0	0.288	5.98824
BLESS	Sp_sg2	GGCCAGGCTTTGGGGAGGCCNGG GCCCAGGCATTAGGGAGGCCTGG	TGG	3	17	GGCCAGGCTTTGGGGAGGCCNGG GCCCAGGCATTAGGGAGGCCTGG	TGG	3	17	0	0	0.228	5.90356
BLESS	VEGFA(1)	GGTGAGTGAGTGTGTGCGTGTGG GGTGAGTGAGTGTGTGCGTGTGG	TGG	0	20	GGTGAGTGAGTGTGTGCGTGTGG GGTGAGTGAGTGTGTGCGTGTGG	TGG	0	20	0	0	4.98	8.71345
BLESS	VEGFA(1)	GGTGAGTGAGTGTGTGCGTGTGG GCTGAGTGAGTGTATGCGTGTGG	TGG	2	18	GGTGAGTGAGTGTGTGCGTGTGG GCTGAGTGAGTGTATGCGTGTGG	TGG	2	18	0	0	1.69	7.29544
BLESS	VEGFA(1)	GGTGAGTGAGTGTGTGCGTGTGG TGTGGGTGAGTGTGTGCGTGAGG	AGG	2	18	GGTGAGTGAGTGTGTGCGTGTGG TGTGGGTGAGTGTGTGCGTGAGG	AGG	2	18	0	0	1.64	7.26213
BLESS	VEGFA(1)	GGTGAGTGAGTGTGTGCGTGTGG AGAGAGTGAGTGTGTGCATGAGG	AGG	3	17	GGTGAGTGAGTGTGTGCGTGTGG AGAGAGTGAGTGTGTGCATGAGG	AGG	3	17	0	0	1.51	7.1725
BLESS	VEGFA(1)	GGTGAGTGAGTGTGTGCGTGTGG AGTGAGTGAGTGTGTGTGTGGGG	GGG	2	18	GGTGAGTGAGTGTGTGCGTGTGG AGTGAGTGAGTGTGTGTGTGGGG	GGG	2	18	0	0	0.96	6.73348
BLESS	VEGFA(1)	GGTGAGTGAGTGTGTGCGTGTGG GGTGAGTGAGTGTGTGTGTGAGG	AGG	1	19	GGTGAGTGAGTGTGTGCGTGTGG GGTGAGTGAGTGTGTGTGTGAGG	AGG	1	19	0	0	0.55	6.3169
BLESS	VEGFA(1)	GGTGAGTGAGTGTGTGCGTGTGG GGTGAGTGAGTGCGTGCGGGTGG	TGG	2	18	GGTGAGTGAGTGTGTGCGTGTGG GGTGAGTGAGTGCGTGCGGGTGG	TGG	2	18	0	0	0.35	6.07169
BLESS	VEGFA(1)	GGTGAGTGAGTGTGTGCGTGTGG AGTGTGTGAGTGTGTGCGTGTGG	TGG	2	18	GGTGAGTGAGTGTGTGCGTGTGG AGTGTGTGAGTGTGTGCGTGTGG	TGG	2	18	0	0	0.33	6.04519
BLESS	VEGFA(1)	GGTGAGTGAGTGTGTGCGTGTGG TGTGAGTAAGTGTGTGTGTGTGG	TGG	3	17	GGTGAGTGAGTGTGTGCGTGTGG TGTGAGTAAGTGTGTGTGTGTGG	TGG	3	17	0	0	0.28	5.97718
BLESS	VEGFA(1)	GGTGAGTGAGTGTGTGCGTGTGG GGTGAGTGTGTGTGTGCATGTGG	TGG	2	18	GGTGAGTGAGTGTGTGCGTGTGG GGTGAGTGTGTGTGTGCATGTGG	TGG	2	18	0	0	0.26	5.94922
BLESS	VEGFA(1)	GGTGAGTGAGTGTGTGCGTGTGG GTTGAGTGAATGTGTGCGTGAGG	AGG	2	18	GGTGAGTGAGTGTGTGCGTGTGG GTTGAGTGAATGTGTGCGTGAGG	AGG	2	18	0	0	0.22	5.89196
BLESS	VEGFA(1)	GGTGAGTGAGTGTGTGCGTGTGG GTGAGTGAGTGTGTGTGTGTGAG	GAG	19	1	GGTGAGTGAGTGTGTGCGTG-TGG TGTGAGTGAGTGTGTGTGTGTGAG	GAG	2	16.75	1	17	0.2	5.86262
BLESS	VEGFA(1)	GGTGAGTGAGTGTGTGCGTGTGG AGCGAGTGGGTGTGTGCGTGGGG	GGG	3	17	GGTGAGTGAGTGTGTGCGTGTGG AGCGAGTGGGTGTGTGCGTGGGG	GGG	3	17	0	0	0.17	5.81768
BLESS	EMX1(1)	GAGTCCGAGCAGAAGAAGAAGGG GAGTCCGAGCAGAAGAAGAAGGG	GGG	0	20	GAGTCCGAGCAGAAGAAGAAGGG GAGTCCGAGCAGAAGAAGAAGGG	GGG	0	20	0	0	6.13	9.02565
BLESS	EMX1(1)	GAGTCCGAGCAGAAGAAGAAGGG GAGTTAGAGCAGAAGAAGAAAGG	AGG	2	18	GAGTCCGAGCAGAAGAAGAAGGG GAGTTAGAGCAGAAGAAGAAAGG	AGG	2	18	0	0	1.43	7.11501
BLESS	EMX1(1)	GAGTCCGAGCAGAAGAAGAAGGG GAGTCTAAGCAGAAGAAGAAGAG	GAG	2	18	GAGTCCGAGCAGAAGAAGAAGGG GAGTCTAAGCAGAAGAAGAAGAG	GAG	2	18	0	0	0.84	6.62133
BLESS	EMX1(1)	GAGTCCGAGCAGAAGAAGAAGGG AAGTCTGAGCACAAGAAGAATGG	TGG	3	17	GAGTCCGAGCAGAAGAAGAAGGG AAGTCTGAGCACAAGAAGAATGG	TGG	3	17	0	0	0.2	5.86262
BLESS	EMX1(1)	GAGTCCGAGCAGAAGAAGAAGGG GAGTCCTAGCAGGAGAAGAAGAG	GAG	2	18	GAGTCCGAGCAGAAGAAGAAGGG GAGTCCTAGCAGGAGAAGAAGAG	GAG	2	18	0	0	0.29	5.99099
