# Supplementary material for: A machine learning approach for predicting CRISPR-Cas9 cleavage efficiencies and patterns underlying its mechanism of action
Source: PLoS Comput Biol. 2017 Oct 16;13(10):e1005807. doi: 10.1371/journal.pcbi.1005807 (PMC5658169; doi:10.1371/journal.pcbi.1005807)
Supplement: S5 Table — All samples in the training dataset (including the negative samples) with detailed features, corrected observed frequencies, CRISTA predictions in the leave-one-sgRNA-out procedure, and CCTop, OptCD, and CFD scores. (CSV) [file pcbi.1005807.s018.csv]

Study	Target name	sgRNA sequence	DNA site sequence	strand	start coordinate	end coordinate	chromosome	pairwise alignment score	total_bulges	#RNA bulges	#DNA bulges	PAM type	PAM N nt	20th position nt	#mismatches	#linked mismatches and bulges	continuous_inconsistencies_length	#mismatches - positions 1-4	#mismatches - positions 5-8	#mismatches - positions 9-12	#mismatches - positions 13-16	#mismatches - positions 17-20	#wobble total	#YY total	#RR total	#Tv total	nucleotides - positions 4-5	nucleotides - positions 3-4	nucleotides - positions 2-3	nucleotides - positions 1-2	nucleotide - position 5	nucleotide - position 4	nucleotide - position 3	nucleotide - position 2	nucleotide - position 1	GC content - extended	DNA enthalpy	DNA enthalpy - extended	Adenosine occupancy	Cytosine occupancy	Thymine occupancy	Guanine occupancy	downstream nt - position 1	downstream nt - position 2	downstream nt - position 3	downstream nt - position 4	downstream nt - position 5	min MGW	average Helical Twist
BLESS	Sp_sg1	GCCTCCCCAAAGCCTGGCCANGG	ACCTCCCCACAGCCAGGCCACGG	+	135317598	135317620	2.0	17.0	0.0	0.0	0.0	GG	C	A	3.0	3.0	1.0	0.0	1.0	1.0	0.0	1.0	1.0	1.0	1.0	0.0	GG	GC	CC	CA	G	G	C	C	A	0.600896860986547	193.8	1830.1999999999955	5.0	12.0	1.0	5.0	C	T	C	T	T	4.18	34.07706896551723
BLESS	Sp_sg1	GCCTCCCCAAAGCCTGGCCANGG	ACCTCCCCATAGCCTGGCCAGGG	-	44986455	44986477	11.0	18.0	0.0	0.0	0.0	GG	G	A	2.0	2.0	1.0	0.0	0.0	1.0	0.0	1.0	1.0	0.0	1.0	0.0	GG	GC	CC	CA	G	G	C	C	A	0.5739910313901345	196.5	1841.7999999999952	4.0	10.0	3.0	6.0	A	G	G	C	A	4.18	33.91120689655172
BLESS	Sp_sg1	GCCTCCCCAAAGCCTGGCCANGG	GCCTCCCCAAAGCCTGGCCAGGG	-	73161170	73161192	2.0	20.0	0.0	0.0	0.0	GG	G	G	0.0	0.0	0.0	0.0	0.0	0.0	0.0	0.0	0.0	0.0	0.0	0.0	GG	GC	CC	CA	G	G	C	C	A	0.6591928251121076	204.7	1903.9999999999961	4.0	10.0	2.0	7.0	A	G	T	G	G	4.03	33.925862068965515
BLESS	Sp_sg1	GCCTCCCCAAAGCCTGGCCANGG	GCCTTCCCAAAGCCCGGCCATGG	-	139977219	139977241	3.0	18.0	0.0	0.0	0.0	GG	T	G	2.0	2.0	1.0	0.0	1.0	0.0	1.0	0.0	1.0	0.0	0.0	1.0	GG	GC	CC	CA	G	G	C	C	A	0.3811659192825112	207.7	1761.399999999995	4.0	10.0	3.0	6.0	A	T	T	A	G	4.03	34.223103448275864
BLESS	Sp_sg1	GCCTCCCCAAAGCCTGGCCANGG	TCCTCCCCACAGCCTGGCCAGGG	-	89337380	89337402	9.0	18.0	0.0	0.0	0.0	GG	G	T	2.0	2.0	1.0	0.0	0.0	1.0	0.0	1.0	0.0	0.0	2.0	0.0	GG	GC	CC	CA	G	G	C	C	A	0.5112107623318386	193.3	1769.199999999994	3.0	11.0	3.0	6.0	G	A	A	C	A	4.33	34.02293103448276
BLESS	Sp_sg1	GCCTCCCCAAAGCCTGGCCANGG	TCCTCCCCAGAGCCTGGCCATGG	-	46315635	46315657	22.0	18.0	0.0	0.0	0.0	GG	T	T	2.0	2.0	1.0	0.0	0.0	1.0	0.0	1.0	0.0	0.0	1.0	1.0	GG	GC	CC	CA	G	G	C	C	A	0.6816143497757847	190.0	1901.4999999999961	3.0	10.0	4.0	6.0	C	A	G	G	G	4.33	33.85224137931033
BLESS	Sp_sg2	GGCCAGGCTTTGGGGAGGCCNGG	AGACAGGCTCTGGGGAGGCCTGG	+	73470906	73470928	16.0	17.0	0.0	0.0	0.0	GG	T	A	3.0	3.0	1.0	0.0	0.0	1.0	0.0	2.0	2.0	1.0	0.0	0.0	AG	GG	GC	CC	A	G	G	C	C	0.4439461883408072	186.7	1715.899999999995	4.0	5.0	3.0	11.0	A	G	C	T	C	4.33	33.76758620689655
BLESS	Sp_sg2	GGCCAGGCTTTGGGGAGGCCNGG	AGCCAGGCCCCTGGGGAGGCCGGG	-	174178980	174179003	5.0	15.5	1.0	0.0	1.0	GG	G	A	3.0	3.0	1.3333333333333333	0.0	0.0	2.0	0.0	1.0	3.0	0.0	0.0	0.0	AG	GG	GC	CC	A	G	G	C	C	0.5446428571428571	225.6	1837.9999999999966	3.0	8.0	1.0	12.0	A	G	C	C	C	4.53	33.833275862068966
BLESS	Sp_sg2	GGCCAGGCTTTGGGGAGGCCNGG	AGCCAGGCTATGAGGAGGCCAGG	+	168705441	168705463	6.0	17.0	0.0	0.0	0.0	GG	A	A	3.0	3.0	1.0	0.0	1.0	1.0	0.0	1.0	2.0	1.0	0.0	0.0	AG	GG	GC	CC	A	G	G	C	C	0.5919282511210763	189.3	1821.0999999999967	6.0	5.0	2.0	10.0	C	G	G	G	A	4.33	33.94103448275861
BLESS	Sp_sg2	GGCCAGGCTTTGGGGAGGCCNGG	AGCCAGGTCTTGGGAAGGCCGGG	+	121153615	121153637	2.0	16.0	0.0	0.0	0.0	GG	G	A	4.0	3.0	1.3333333333333333	0.0	1.0	1.0	1.0	1.0	3.0	0.0	0.0	1.0	AG	GG	GC	CC	A	G	G	C	C	0.6457399103139013	200.8	1862.4999999999961	4.0	5.0	3.0	11.0	C	A	G	G	C	4.18	34.111724137931034
BLESS	Sp_sg2	GGCCAGGCTTTGGGGAGGCCNGG	GCCCAGGCATTAGGGAGGCCTGG	-	75311777	75311799	18.0	17.0	0.0	0.0	0.0	GG	T	G	3.0	3.0	1.0	0.0	0.0	2.0	0.0	1.0	1.0	1.0	1.0	0.0	AG	GG	GC	CC	A	G	G	C	C	0.5022421524663677	199.2	1767.2999999999947	4.0	6.0	3.0	10.0	C	A	G	C	T	4.61	33.84655172413793
BLESS	Sp_sg2	GGCCAGGCTTTGGGGAGGCCNGG	GCCCAGGCTTTGGGGAACCCTGG	-	23919928	23919950	3.0	17.0	0.0	0.0	0.0	GG	T	G	3.0	2.0	1.5	2.0	0.0	0.0	0.0	1.0	1.0	0.0	2.0	0.0	AA	AC	CC	CC	A	A	C	C	C	0.4798206278026906	201.4	1785.4999999999945	3.0	7.0	4.0	9.0	A	C	T	A	A	4.03	34.28
BLESS	Sp_sg2	GGCCAGGCTTTGGGGAGGCCNGG	GCCCAGGCTTTGGGGAGGCCCTGG	+	22446343	22446366	1.0	17.5	1.0	0.0	1.0	GG	T	G	1.0	2.0	1.0	0.0	0.0	0.0	0.0	1.0	0.0	0.0	1.0	0.0	GG	GC	CC	CC	G	G	C	C	C	0.5357142857142857	215.7	1850.2999999999952	2.0	7.0	4.0	11.0	T	T	G	G	T	4.03	34.09637931034483
BLESS	Sp_sg2	GGCCAGGCTTTGGGGAGGCCNGG	GGACAGGCTTTGGGGAGGCACGG	-	76992474	76992496	17.0	18.0	0.0	0.0	0.0	GG	C	G	2.0	1.0	2.0	1.0	0.0	0.0	0.0	1.0	0.0	2.0	0.0	0.0	AG	GG	GC	CA	A	G	G	C	A	0.6322869955156951	194.3	1834.3999999999953	4.0	4.0	3.0	12.0	T	G	G	C	C	4.03	34.16103448275862
BLESS	Sp_sg2	GGCCAGGCTTTGGGGAGGCCNGG	GGCCAGGCTCTGAGGAGGCCAGG	+	34026344	34026366	5.0	18.0	0.0	0.0	0.0	GG	A	G	2.0	2.0	1.0	0.0	1.0	1.0	0.0	0.0	2.0	0.0	0.0	0.0	AG	GG	GC	CC	A	G	G	C	C	0.5246636771300448	191.3	1744.0999999999954	4.0	6.0	2.0	11.0	T	G	G	C	A	4.33	33.95620689655173
BLESS	Sp_sg2	GGCCAGGCTTTGGGGAGGCCNGG	GGCCAGGCTTCTGGGAGGCACTGG	+	44277661	44277684	10.0	16.5	1.0	0.0	1.0	GG	T	G	2.0	2.0	1.5	0.0	0.0	2.0	0.0	0.0	1.0	0.0	1.0	0.0	GG	GC	CA	AC	G	G	C	A	C	0.5401785714285714	199.3	1782.1999999999955	3.0	6.0	4.0	11.0	T	G	G	C	A	4.17	34.11327586206897
BLESS	Sp_sg2	GGCCAGGCTTTGGGGAGGCCNGG	GGCCAGGCTTTGGGGAGGCCTGG	+	73161174	73161196	2.0	20.0	0.0	0.0	0.0	GG	T	G	0.0	0.0	0.0	0.0	0.0	0.0	0.0	0.0	0.0	0.0	0.0	0.0	AG	GG	GC	CC	A	G	G	C	C	0.6591928251121076	204.7	1904.899999999996	2.0	5.0	4.0	12.0	A	G	T	C	A	4.03	34.075172413793105
BLESS	Sp_sg2	GGCCAGGCTTTGGGGAGGCCNGG	GGCCAGGGGTTGGGGAGGCCTGG	+	67410062	67410084	11.0	18.0	0.0	0.0	0.0	GG	T	G	2.0	1.0	2.0	0.0	0.0	1.0	1.0	0.0	0.0	2.0	0.0	0.0	AG	GG	GC	CC	A	G	G	C	C	0.5605381165919282	205.2	1782.1999999999966	2.0	4.0	3.0	14.0	C	A	A	G	G	4.03	33.88327586206896
BLESS	Sp_sg2	GGCCAGGCTTTGGGGAGGCCNGG	GGCTAGGCTATGGGGAGACCTGG	+	56715757	56715779	16.0	17.0	0.0	0.0	0.0	GG	T	G	3.0	3.0	1.0	1.0	0.0	1.0	0.0	1.0	1.0	1.0	0.0	1.0	AG	GA	AC	CC	A	G	A	C	C	0.5067264573991032	188.1	1807.9999999999952	4.0	4.0	4.0	11.0	A	G	A	G	T	3.95	33.845172413793094
guideSeq	EMX1	GAGTCCGAGCAGAAGAAGAANGG	AAGTCCCGGCAGAGGAAGAAGGG	+	100292462	100292484	15.0	16.0	0.0	0.0	0.0	GG	G	A	4.0	3.0	1.3333333333333333	0.0	1.0	0.0	2.0	1.0	1.0	0.0	1.0	2.0	AA	AG	GA	AA	A	A	G	A	A	0.5246636771300448	190.0	1770.5999999999967	8.0	4.0	1.0	10.0	G	C	T	G	A	3.74	34.17758620689656
guideSeq	EMX1	GAGTCCGAGCAGAAGAAGAANGG	AAGTCCGAGGAGAGGAAGAAAGG	-	23720612	23720634	1.0	17.0	0.0	0.0	0.0	GG	A	A	3.0	3.0	1.0	0.0	1.0	1.0	0.0	1.0	1.0	1.0	0.0	1.0	AA	AG	GA	AA	A	A	G	A	A	0.5470852017937221	179.2	1773.5999999999967	10.0	2.0	1.0	10.0	G	T	T	C	T	3.74	34.31741379310345
guideSeq	EMX1	GAGTCCGAGCAGAAGAAGAANGG	AAGTCTGAGCACAAGAAGAATGG	+	9227146	9227168	5.0	17.0	0.0	0.0	0.0	GG	T	A	3.0	3.0	1.0	0.0	0.0	1.0	1.0	1.0	1.0	0.0	1.0	1.0	AA	AG	GA	AA	A	A	G	A	A	0.27354260089686105	164.69999999999996	1727.4999999999952	10.0	3.0	3.0	7.0	T	G	A	G	A	3.35	34.57241379310344
guideSeq	EMX1	GAGTCCGAGCAGAAGAAGAANGG	ACGTCTGAGCAGAAGAAGAATGG	-	9118793	9118815	6.0	17.0	0.0	0.0	0.0	GG	T	A	3.0	2.0	1.5	0.0	0.0	0.0	1.0	2.0	1.0	0.0	1.0	1.0	AA	AG	GA	AA	A	A	G	A	A	0.5112107623318386	167.29999999999995	1726.5999999999967	9.0	3.0	3.0	8.0	A	C	A	G	A	4.05	34.61275862068965
guideSeq	EMX1	GAGTCCGAGCAGAAGAAGAANGG	AGTCCTAGCAGGAGAAGAAGAGG	+	128801243	128801265	8.0	16.5	1.0	0.0	1.0	GG	A	A	2.0	2.0	1.5	0.0	0.0	1.0	1.0	0.0	0.0	0.0	1.0	1.0	AG	GA	AA	AG	A	G	A	A	G	0.5291479820627802	170.99999999999997	1777.7999999999945	9.0	3.0	2.0	9.0	C	A	G	C	C	4.33	34.14827586206897
guideSeq	EMX1	GAGTCCGAGCAGAAGAAGAANGG	GAGCACGAGCAAGAGAAGAAGGG	+	58848712	58848734	10.0	16.0	0.0	0.0	0.0	GG	G	G	4.0	2.0	2.0	0.0	1.0	1.0	1.0	1.0	2.0	1.0	0.0	1.0	AA	AG	GA	AA	A	A	G	A	A	0.4618834080717489	176.29999999999995	1726.899999999995	10.0	3.0	0.0	10.0	A	G	G	C	T	4.33	34.108275862068965
guideSeq	EMX1	GAGTCCGAGCAGAAGAAGAANGG	GAGCCGGAGCAGAAGAAGGAGGG	-	146833184	146833206	5.0	17.0	0.0	0.0	0.0	GG	G	G	3.0	3.0	1.0	1.0	0.0	0.0	1.0	1.0	1.0	1.0	0.0	1.0	AA	AG	GG	GA	A	A	G	G	A	0.726457399103139	187.9	2009.4999999999961	8.0	3.0	0.0	12.0	A	G	G	G	A	4.31	34.1
guideSeq	EMX1	GAGTCCGAGCAGAAGAAGAANGG	GAGGCCGAGCAGAAGAAAGACGG	+	219845056	219845078	2.0	17.0	0.0	0.0	0.0	GG	C	G	3.0	2.0	1.5	2.0	0.0	0.0	0.0	1.0	1.0	1.0	0.0	1.0	AA	AA	AG	GA	A	A	A	G	A	0.6233183856502242	185.6	1866.9999999999961	9.0	4.0	0.0	10.0	C	G	A	C	A	4.02	34.29931034482759
guideSeq	EMX1	GAGTCCGAGCAGAAGAAGAANGG	GAGTCCGAGCAGAAGAAGAAGGG	+	73160982	73161004	2.0	20.0	0.0	0.0	0.0	GG	G	G	0.0	0.0	0.0	0.0	0.0	0.0	0.0	0.0	0.0	0.0	0.0	0.0	AA	AG	GA	AA	A	A	G	A	A	0.5829596412556054	175.99999999999997	1815.4999999999961	9.0	3.0	1.0	10.0	C	T	C	C	C	4.42	34.1001724137931
guideSeq	EMX1	GAGTCCGAGCAGAAGAAGAANGG	GAGTCCGGGAAGGAGAAGAAAGG	-	53467705	53467727	X	17.0	0.0	0.0	0.0	GG	A	G	3.0	3.0	1.0	0.0	1.0	1.0	1.0	0.0	0.0	1.0	0.0	2.0	AA	AG	GA	AA	A	A	G	A	A	0.6681614349775785	182.4	1902.5999999999967	9.0	2.0	1.0	11.0	C	T	C	A	G	4.05	34.19275862068966
guideSeq	EMX1	GAGTCCGAGCAGAAGAAGAANGG	GAGTCTAAGCAGAAGAAGAAGAG	+	44109747	44109769	15.0	18.0	0.0	0.0	0.0	AG	G	G	2.0	1.0	2.0	0.0	0.0	0.0	2.0	0.0	1.0	0.0	0.0	1.0	AA	AG	GA	AA	A	A	G	A	A	0.4394618834080717	161.79999999999995	1723.0999999999954	11.0	2.0	2.0	8.0	A	G	C	C	A	4.5	34.25706896551724
guideSeq	EMX1	GAGTCCGAGCAGAAGAAGAANGG	GAGTCTAAGCAGGAGAATAAAGG	-	218378102	218378124	2.0	16.0	0.0	0.0	0.0	GG	A	G	4.0	3.0	1.3333333333333333	1.0	1.0	0.0	2.0	0.0	1.0	0.0	1.0	2.0	AA	AT	TA	AA	A	A	T	A	A	0.4215246636771301	171.59999999999997	1729.399999999995	10.0	2.0	3.0	8.0	G	T	C	A	G	4.05	34.17086206896552
guideSeq	EMX1	GAGTCCGAGCAGAAGAAGAANGG	GAGTTAGAGCAGAAGAAGAAAGG	-	45359061	45359083	5.0	18.0	0.0	0.0	0.0	GG	A	G	2.0	1.0	2.0	0.0	0.0	0.0	2.0	0.0	0.0	1.0	0.0	1.0	AA	AG	GA	AA	A	A	G	A	A	0.3946188340807175	168.49999999999997	1727.0999999999951	11.0	1.0	2.0	9.0	C	A	T	G	G	3.95	34.26879310344828
guideSeq	EMX1	GAGTCCGAGCAGAAGAAGAANGG	GGAATCCAAGCAGGAGAAGAAGG	+	5031597	5031619	3.0	14.5	1.0	1.0	0.0	GG	A	G	3.0	4.0	1.0	0.0	1.0	0.0	1.0	1.0	2.0	0.0	0.0	1.0	GA	AA	AG	GA	G	A	A	G	A	0.34977578475336324	178.7	1783.199999999994	10.0	3.0	1.0	9.0	A	G	G	G	A	4.19	34.29706896551724
guideSeq	EMX1	GAGTCCGAGCAGAAGAAGAANGG	GGAGTAGGAGCAGGAGAAGAAGG	+	27769640	27769662	13.0	14.5	1.0	1.0	0.0	GG	A	G	3.0	3.0	1.3333333333333333	0.0	1.0	0.0	2.0	0.0	0.0	2.0	0.0	1.0	GA	AA	AG	GA	G	A	A	G	A	0.4887892376681615	174.2	1727.0999999999958	9.0	1.0	1.0	12.0	A	G	G	A	A	4.31	34.04931034482759
guideSeq	EMX1	GAGTCCGAGCAGAAGAAGAANGG	TCATCCAAGCAGAAGAAGAAGAG	-	95690180	95690202	3.0	16.0	0.0	0.0	0.0	AG	G	T	4.0	2.0	2.0	0.0	0.0	0.0	1.0	3.0	2.0	0.0	2.0	0.0	AA	AG	GA	AA	A	A	G	A	A	0.37668161434977576	164.89999999999995	1725.5999999999951	11.0	4.0	2.0	6.0	A	A	G	G	A	4.31	34.46258620689655
guideSeq	FANCF	GGAATCCCTTCTGCAGCACCNGG	ACCATCCCTCCTGCAGCACCAGG	+	86355163	86355185	X	16.5	0.0	0.0	2.0	GG	A	A	2.0	3.0	1.3333333333333333	0.0	0.0	1.0	0.0	1.0	1.0	0.0	1.0	0.0	GC	CA	AC	CC	G	C	A	C	C	0.4349775784753363	181.2	1700.9999999999945	5.0	11.0	3.0	4.0	C	A	G	C	A	4.63	34.035
guideSeq	FANCF	GGAATCCCTTCTGCAGCACCNGG	AGAGGCCCCTCTGCAGCACCAGG	+	78923961	78923983	17.0	16.0	0.0	0.0	0.0	GG	A	A	4.0	3.0	1.3333333333333333	0.0	0.0	1.0	1.0	2.0	2.0	1.0	0.0	1.0	GC	CA	AC	CC	G	C	A	C	C	0.6547085201793722	187.00000000000003	1903.699999999996	5.0	9.0	2.0	7.0	C	A	T	T	C	4.39	33.963448275862056
guideSeq	FANCF	GGAATCCCTTCTGCAGCACCNGG	GGAACCCCGTCTGCAGCACCAGG	-	8707522	8707544	18.0	18.0	0.0	0.0	0.0	GG	A	G	2.0	2.0	1.0	0.0	0.0	1.0	1.0	0.0	1.0	1.0	0.0	0.0	GC	CA	AC	CC	G	C	A	C	C	0.5246636771300448	186.50000000000003	1811.699999999996	5.0	9.0	2.0	7.0	C	C	C	C	C	4.03	34.099137931034484
guideSeq	FANCF	GGAATCCCTTCTGCAGCACCNGG	GGAATCCCTTCTGCAGCACCTGG	-	22647332	22647354	11.0	20.0	0.0	0.0	0.0	GG	T	G	0.0	0.0	0.0	0.0	0.0	0.0	0.0	0.0	0.0	0.0	0.0	0.0	GC	CA	AC	CC	G	C	A	C	C	0.6098654708520179	181.7	1880.1999999999973	4.0	8.0	5.0	6.0	A	T	C	G	C	4.19	34.21189655172414
guideSeq	FANCF	GGAATCCCTTCTGCAGCACCNGG	GGAGTCCCTCCTACAGCACCAGG	+	37953183	37953205	10.0	17.0	0.0	0.0	0.0	GG	A	G	3.0	3.0	1.0	0.0	1.0	1.0	0.0	1.0	2.0	0.0	0.0	1.0	GC	CA	AC	CC	G	C	A	C	C	0.4484304932735426	175.8	1702.0999999999958	5.0	9.0	3.0	6.0	T	G	T	A	T	4.42	33.96620689655172
guideSeq	FANCF	GGAATCCCTTCTGCAGCACCNGG	GGAGTCCCTCCTACAGCACCAGG	+	43410014	43410036	10.0	17.0	0.0	0.0	0.0	GG	A	G	3.0	3.0	1.0	0.0	1.0	1.0	0.0	1.0	2.0	0.0	0.0	1.0	GC	CA	AC	CC	G	C	A	C	C	0.4573991031390134	175.8	1697.5999999999954	5.0	9.0	3.0	6.0	T	G	T	A	T	4.42	33.96620689655172
guideSeq	FANCF	GGAATCCCTTCTGCAGCACCNGG	GGAGTCCCTCCTGCAGCACCTGA	-	49671019	49671041	16.0	18.0	0.0	0.0	0.0	GA	T	G	2.0	2.0	1.0	0.0	0.0	1.0	0.0	1.0	1.0	0.0	0.0	1.0	GC	CA	AC	CC	G	C	A	C	C	0.5695067264573991	174.8	1763.9999999999955	4.0	9.0	4.0	6.0	C	A	G	T	G	4.42	33.92655172413793
guideSeq	FANCF	GGAATCCCTTCTGCAGCACCNGG	GGATTGCCATCCGCAGCACCTGG	-	143382080	143382102	6.0	16.0	0.0	0.0	0.0	GG	T	G	4.0	4.0	1.0	0.0	0.0	2.0	1.0	1.0	1.0	2.0	1.0	0.0	GC	CA	AC	CC	G	C	A	C	C	0.6457399103139013	188.8	1928.1999999999973	4.0	8.0	4.0	7.0	C	A	G	G	G	4.19	34.01206896551724
guideSeq	FANCF	GGAATCCCTTCTGCAGCACCNGG	TGAATCCCATCTCCAGCACCAGG	+	73463119	73463141	10.0	17.25	0.0	0.0	1.0	GG	A	T	2.0	3.0	1.0	0.0	1.0	1.0	0.0	0.0	0.0	1.0	1.0	0.0	GC	CA	AC	CC	G	C	A	C	C	0.5336322869955157	173.7	1757.7999999999952	6.0	9.0	4.0	4.0	G	T	G	C	T	4.19	34.13793103448276
guideSeq	RNF2	GTCATCTTAGTCATTACCTGNGG	GTCATCTTAGTCATTACCTGAGG	-	185056767	185056789	1.0	20.0	0.0	0.0	0.0	GG	A	G	0.0	0.0	0.0	0.0	0.0	0.0	0.0	0.0	0.0	0.0	0.0	0.0	AC	CC	CT	TG	A	C	C	T	G	0.3632286995515695	159.9	1705.899999999995	5.0	5.0	8.0	5.0	T	G	T	T	C	3.9	34.24534482758621
guideSeq	VEGFA_site1	GGGTGGGGGGAGTTTGCTCCNGG	AAGTAAGGGAAGTTTGCTCCTGG	-	8763207	8763229	16.0	15.0	0.0	0.0	0.0	GG	T	A	5.0	3.0	1.6666666666666667	0.0	0.0	1.0	2.0	2.0	5.0	0.0	0.0	0.0	GC	CT	TC	CC	G	C	T	C	C	0.4035874439461883	181.4	1716.9999999999955	6.0	3.0	6.0	8.0	T	C	C	C	T	3.34	34.31120689655173
guideSeq	VEGFA_site1	GGGTGGGGGGAGTTTGCTCCNGG	AGGAAGGAGGAGTTAGCTCCTGG	+	67574245	67574267	11.0	15.0	0.0	0.0	0.0	GG	T	A	5.0	4.0	1.25	0.0	1.0	0.0	2.0	2.0	3.0	2.0	0.0	0.0	GC	CT	TC	CC	G	C	T	C	C	0.452914798206278	179.60000000000005	1770.899999999995	6.0	3.0	4.0	10.0	G	G	G	G	C	3.95	34.00706896551725
guideSeq	VEGFA_site1	GGGTGGGGGGAGTTTGCTCCNGG	AGGAAGGAGGAGTTAGCTCCTGG	-	125633986	125634008	3.0	15.0	0.0	0.0	0.0	GG	T	A	5.0	4.0	1.25	0.0	1.0	0.0	2.0	2.0	3.0	2.0	0.0	0.0	GC	CT	TC	CC	G	C	T	C	C	0.4663677130044843	179.60000000000005	1763.2999999999954	6.0	3.0	4.0	10.0	G	G	G	G	C	3.95	34.00706896551725
guideSeq	VEGFA_site1	GGGTGGGGGGAGTTTGCTCCNGG	AGGTGGTGGGAGCTTGTTCCTGG	-	128284315	128284337	3.0	16.0	0.0	0.0	0.0	GG	T	A	4.0	4.0	1.0	1.0	1.0	0.0	1.0	1.0	2.0	0.0	1.0	1.0	GT	TT	TC	CC	G	T	T	C	C	0.5650224215246636	180.4	1814.899999999996	2.0	3.0	7.0	11.0	C	T	T	G	C	3.75	34.461551724137934
guideSeq	VEGFA_site1	GGGTGGGGGGAGTTTGCTCCNGG	CGGGGGAGGGAGTTTGCTCCTGG	+	1988060	1988082	12.0	17.0	0.0	0.0	0.0	GG	T	C	3.0	3.0	1.0	0.0	0.0	0.0	1.0	2.0	1.0	1.0	1.0	0.0	GC	CT	TC	CC	G	C	T	C	C	0.6412556053811659	195.3	1846.699999999996	2.0	4.0	5.0	12.0	G	G	A	A	C	3.85	34.172586206896554
guideSeq	VEGFA_site1	GGGTGGGGGGAGTTTGCTCCNGG	CTGGTGGGGGAGCTTGCTCCAGG	-	47317533	47317555	17.0	15.75	1.0	1.0	0.0	GG	A	C	2.0	3.0	1.0	0.0	1.0	0.0	0.0	1.0	1.0	0.0	1.0	0.0	GC	CT	TC	CC	G	C	T	C	C	0.5067264573991032	188.2	1783.4999999999948	2.0	5.0	5.0	11.0	G	A	A	G	G	4.14	34.053275862068965
guideSeq	VEGFA_site1	GGGTGGGGGGAGTTTGCTCCNGG	GAGGGGGAGCAGTTTGCTCCAGG	-	19698457	19698479	22.0	16.0	0.0	0.0	0.0	GG	A	G	4.0	4.0	1.0	0.0	0.0	1.0	1.0	2.0	2.0	1.0	1.0	0.0	GC	CT	TC	CC	G	C	T	C	C	0.5874439461883408	186.1	1780.4999999999952	4.0	4.0	4.0	11.0	T	G	A	C	A	3.85	34.111034482758605
guideSeq	VEGFA_site1	GGGTGGGGGGAGTTTGCTCCNGG	GAGGGTGGGGAGTTTACTCCTGG	+	7067142	7067164	5.0	16.0	0.0	0.0	0.0	GG	T	G	4.0	4.0	1.0	0.0	1.0	0.0	1.0	2.0	2.0	1.0	1.0	0.0	AC	CT	TC	CC	A	C	T	C	C	0.4798206278026906	180.3	1706.7999999999945	3.0	3.0	6.0	11.0	A	A	G	T	A	3.85	34.215
guideSeq	VEGFA_site1	GGGTGGGGGGAGTTTGCTCCNGG	GAGTGGGTGGAGTTTGCTACAGG	+	8453786	8453808	4.0	17.0	0.0	0.0	0.0	GG	A	G	3.0	3.0	1.0	1.0	0.0	0.0	1.0	1.0	1.0	1.0	1.0	0.0	GC	CT	TA	AC	G	C	T	A	C	0.4977578475336323	170.9	1730.4999999999955	4.0	2.0	6.0	11.0	C	A	G	A	T	3.85	34.15689655172414
guideSeq	VEGFA_site1	GGGTGGGGGGAGTTTGCTCCNGG	GCGTGGGGGGTGTTTGCTCCCGG	+	32945258	32945280	5.0	18.0	0.0	0.0	0.0	GG	C	G	2.0	2.0	1.0	0.0	0.0	1.0	0.0	1.0	0.0	0.0	2.0	0.0	GC	CT	TC	CC	G	C	T	C	C	0.4349775784753363	202.5	1768.7999999999952	0.0	5.0	6.0	12.0	G	C	A	A	T	4.58	34.16586206896551
guideSeq	VEGFA_site1	GGGTGGGGGGAGTTTGCTCCNGG	GGAGGAGGGGAGTCTGCTCCAGG	+	233157337	233157359	1.0	16.75	1.0	0.0	1.0	GG	A	G	2.0	3.0	1.0	0.0	1.0	0.0	0.0	1.0	1.0	1.0	0.0	0.0	GC	CT	TC	CC	G	C	T	C	C	0.5426008968609866	181.00000000000003	1818.4999999999955	4.0	4.0	3.0	12.0	T	T	T	G	C	3.64	34.17413793103447
guideSeq	VEGFA_site1	GGGTGGGGGGAGTTTGCTCCNGG	GGATGGAGGGAGTTTGCTCCTGG	-	65637531	65637553	15.0	18.0	0.0	0.0	0.0	GG	T	G	2.0	2.0	1.0	0.0	0.0	0.0	1.0	1.0	2.0	0.0	0.0	0.0	GC	CT	TC	CC	G	C	T	C	C	0.4663677130044843	181.4	1695.9999999999955	3.0	3.0	6.0	11.0	G	G	T	G	T	3.85	34.12862068965517
guideSeq	VEGFA_site1	GGGTGGGGGGAGTTTGCTCCNGG	GGGAGGGTGGAGTTTGCTCCTGG	+	131690182	131690204	12.0	18.0	0.0	0.0	0.0	GG	T	G	2.0	2.0	1.0	0.0	0.0	0.0	1.0	1.0	0.0	1.0	1.0	0.0	GC	CT	TC	CC	G	C	T	C	C	0.5919282511210763	184.7	1833.0999999999967	2.0	3.0	6.0	12.0	G	G	A	T	G	3.85	34.05810344827586
guideSeq	VEGFA_site1	GGGTGGGGGGAGTTTGCTCCNGG	GGGCAAGGGGAGGTTGCTCCTGG	-	117481202	117481224	11.0	16.0	0.0	0.0	0.0	GG	T	G	4.0	2.0	2.0	0.0	1.0	0.0	2.0	1.0	3.0	1.0	0.0	0.0	GC	CT	TC	CC	G	C	T	C	C	0.5112107623318386	194.7	1741.5999999999951	3.0	4.0	4.0	12.0	A	G	A	C	T	3.64	34.00413793103448
guideSeq	VEGFA_site1	GGGTGGGGGGAGTTTGCTCCNGG	GGGGAGGGGAAGTTTGCTCCTGG	-	99347645	99347667	1.0	17.0	0.0	0.0	0.0	GG	T	G	3.0	2.0	1.5	0.0	0.0	1.0	1.0	1.0	2.0	1.0	0.0	0.0	GC	CT	TC	CC	G	C	T	C	C	0.4618834080717489	192.5	1736.799999999996	3.0	3.0	5.0	12.0	C	A	T	T	C	3.34	34.28396551724137
guideSeq	VEGFA_site1	GGGTGGGGGGAGTTTGCTCCNGG	GGGTGGGGGGAGTTTGCCCCAGG	+	37215259	37215281	22.0	19.0	0.0	0.0	0.0	GG	A	G	1.0	1.0	1.0	1.0	0.0	0.0	0.0	0.0	1.0	0.0	0.0	0.0	GC	CC	CC	CC	G	C	C	C	C	0.6502242152466368	201.9	1852.1999999999966	2.0	4.0	4.0	13.0	C	C	A	C	A	3.85	34.14965517241379
guideSeq	VEGFA_site1	GGGTGGGGGGAGTTTGCTCCNGG	GGGTGGGGGGAGTTTGCTCCTGG	-	43737291	43737313	6.0	20.0	0.0	0.0	0.0	GG	T	G	0.0	0.0	0.0	0.0	0.0	0.0	0.0	0.0	0.0	0.0	0.0	0.0	GC	CT	TC	CC	G	C	T	C	C	0.6053811659192825	193.3	1853.699999999996	1.0	3.0	6.0	13.0	A	C	C	C	C	3.85	34.11620689655173
guideSeq	VEGFA_site1	GGGTGGGGGGAGTTTGCTCCNGG	GGTGGGGGAGAGCTAGCTCCGGG	-	195871258	195871280	3.0	15.75	1.0	0.0	1.0	GG	G	G	3.0	4.0	1.0	0.0	2.0	0.0	0.0	1.0	2.0	1.0	0.0	0.0	GC	CT	TC	CC	G	C	T	C	C	0.600896860986547	196.2	1845.7999999999954	3.0	4.0	3.0	13.0	A	G	G	A	C	3.75	33.93603448275862
guideSeq	VEGFA_site1	GGGTGGGGGGAGTTTGCTCCNGG	GGTGGGGGTGGGTTTGCTCCTGG	-	56172073	56172095	5.0	17.75	1.0	0.0	1.0	GG	T	G	1.0	2.0	1.0	0.0	0.0	1.0	0.0	0.0	0.0	0.0	0.0	1.0	GC	CT	TC	CC	G	C	T	C	C	0.4843049327354261	192.2	1770.9999999999961	0.0	3.0	7.0	13.0	T	A	T	C	T	4.03	34.11931034482758
guideSeq	VEGFA_site1	GGGTGGGGGGAGTTTGCTCCNGG	GGTTGAGGGGAGTCTGCTCCAGG	+	26202795	26202817	13.0	17.0	0.0	0.0	0.0	GG	A	G	3.0	3.0	1.0	0.0	1.0	0.0	1.0	1.0	2.0	0.0	1.0	0.0	GC	CT	TC	CC	G	C	T	C	C	0.4708520179372198	178.0	1685.4999999999961	3.0	4.0	5.0	11.0	C	T	T	C	T	4.17	33.986724137931034
guideSeq	VEGFA_site1	GGGTGGGGGGAGTTTGCTCCNGG	GTGGGGGTAGAGTTTGCTCCAGG	-	14316367	14316389	6.0	16.5	2.0	0.0	2.0	GG	A	G	1.0	2.0	1.5	0.0	0.0	0.0	0.0	1.0	1.0	0.0	0.0	0.0	GC	CT	TC	CC	G	C	T	C	C	0.5291479820627802	180.6	1761.4999999999955	3.0	3.0	6.0	11.0	T	G	T	C	A	3.75	34.2005172413793
guideSeq	VEGFA_site1	GGGTGGGGGGAGTTTGCTCCNGG	TAGTGGAGGGAGCTTGCTCCTGG	-	39796322	39796344	17.0	16.0	0.0	0.0	0.0	GG	T	T	4.0	3.0	1.3333333333333333	0.0	1.0	0.0	1.0	2.0	3.0	0.0	1.0	0.0	GC	CT	TC	CC	G	C	T	C	C	0.5919282511210763	179.8	1825.0999999999951	3.0	4.0	6.0	10.0	C	T	G	G	C	4.14	34.20499999999999
guideSeq	VEGFA_site2	GACCCCCTCCACCCCGCCTCNGG	AACACCCCCCACCCCACCCCGGG	-	51915513	51915535	19.0	15.0	0.0	0.0	0.0	GG	G	A	5.0	5.0	1.0	1.0	1.0	0.0	1.0	2.0	4.0	1.0	0.0	0.0	AC	CC	CC	CC	A	C	C	C	C	0.4977578475336323	207.4	1797.5999999999951	5.0	15.0	0.0	3.0	C	A	C	C	A	4.58	34.09568965517241
guideSeq	VEGFA_site2	GACCCCCTCCACCCCGCCTCNGG	AACACCCTCCACCCCACCACAGG	+	65632974	65632996	17.0	16.0	0.0	0.0	0.0	GG	A	A	4.0	4.0	1.0	1.0	1.0	0.0	0.0	2.0	2.0	2.0	0.0	0.0	AC	CC	CA	AC	A	C	C	A	C	0.4573991031390134	179.8	1731.199999999995	7.0	13.0	1.0	2.0	A	G	T	T	T	3.85	34.3246551724138
guideSeq	VEGFA_site2	GACCCCCTCCACCCCGCCTCNGG	AACCACCCCCACCCCACCCCAGG	+	50765512	50765534	7.0	15.0	0.0	0.0	0.0	GG	A	A	5.0	5.0	1.0	1.0	1.0	0.0	2.0	1.0	4.0	1.0	0.0	0.0	AC	CC	CC	CC	A	C	C	C	C	0.5650224215246636	198.1	1799.7999999999954	6.0	15.0	0.0	2.0	G	A	G	G	G	4.33	33.90862068965518
guideSeq	VEGFA_site2	GACCCCCTCCACCCCGCCTCNGG	AACCCCACCCACCCCATCTCAGG	-	237195675	237195697	1.0	15.0	0.0	0.0	0.0	GG	A	A	5.0	3.0	1.6666666666666667	1.0	1.0	0.0	2.0	1.0	3.0	1.0	0.0	1.0	AT	TC	CT	TC	A	T	C	T	C	0.5381165919282511	186.2	1778.9999999999961	6.0	13.0	2.0	2.0	G	A	G	G	A	4.03	33.91431034482759
guideSeq	VEGFA_site2	GACCCCCTCCACCCCGCCTCNGG	AACCCTCTCCACCCAGTCTCAGG	-	137500396	137500418	8.0	16.0	0.0	0.0	0.0	GG	A	A	4.0	4.0	1.0	1.0	1.0	0.0	1.0	1.0	1.0	1.0	0.0	2.0	GT	TC	CT	TC	G	T	C	T	C	0.4484304932735426	173.4	1713.0999999999958	5.0	11.0	4.0	3.0	C	A	G	A	G	4.03	33.878965517241376
guideSeq	VEGFA_site2	GACCCCCTCCACCCCGCCTCNGG	AACCTCCACCTCCCCGCCTCAGG	+	101150782	101150804	7.0	16.0	0.0	0.0	0.0	GG	A	A	4.0	4.0	1.0	0.0	0.0	1.0	2.0	1.0	1.0	1.0	1.0	1.0	GC	CC	CT	TC	G	C	C	T	C	0.5470852017937221	192.7	1786.9999999999955	4.0	13.0	3.0	3.0	T	G	A	T	C	3.64	34.09431034482758
guideSeq	VEGFA_site2	GACCCCCTCCACCCCGCCTCNGG	AACCTCCCCCACCCCACCCCAGG	-	46103841	46103863	17.0	15.0	0.0	0.0	0.0	GG	A	A	5.0	5.0	1.0	1.0	1.0	0.0	2.0	1.0	4.0	0.0	0.0	1.0	AC	CC	CC	CC	A	C	C	C	C	0.5426008968609866	199.20000000000005	1815.7999999999947	5.0	15.0	1.0	2.0	T	T	C	T	T	3.64	34.10068965517242
guideSeq	VEGFA_site2	GACCCCCTCCACCCCGCCTCNGG	AAGACCCCCCACCCCGCCCCAGG	+	45952038	45952060	19.0	15.0	0.0	0.0	0.0	GG	A	A	5.0	4.0	1.25	1.0	0.0	0.0	1.0	3.0	3.0	2.0	0.0	0.0	GC	CC	CC	CC	G	C	C	C	C	0.4125560538116592	209.90000000000003	1819.1999999999955	5.0	14.0	0.0	4.0	A	G	A	G	A	4.02	34.12862068965517
guideSeq	VEGFA_site2	GACCCCCTCCACCCCGCCTCNGG	AAGCCCCCCCACCCCGCCCCGGG	-	140263439	140263461	9.0	16.0	0.0	0.0	0.0	GG	G	A	4.0	4.0	1.0	1.0	0.0	0.0	1.0	2.0	3.0	1.0	0.0	0.0	GC	CC	CC	CC	G	C	C	C	C	0.7982062780269058	229.2	2081.699999999997	3.0	15.0	0.0	5.0	C	A	C	T	G	4.17	33.87155172413792
guideSeq	VEGFA_site2	GACCCCCTCCACCCCGCCTCNGG	ACACCCCCCCACCCCACCCCAGG	-	221535826	221535848	2.0	14.75	1.0	1.0	0.0	GG	A	A	3.0	4.0	1.0	1.0	1.0	0.0	0.0	1.0	2.0	0.0	1.0	0.0	AC	CC	CC	CC	A	C	C	C	C	0.4260089686098655	200.00000000000003	1763.4999999999952	5.0	16.0	0.0	2.0	C	A	A	G	G	4.31	34.02103448275862
guideSeq	VEGFA_site2	GACCCCCTCCACCCCGCCTCNGG	ACACCCCCCCACCCCGCCTCAGG	-	103599643	103599665	9.0	16.75	1.0	1.0	0.0	GG	A	A	1.0	2.0	1.0	0.0	0.0	0.0	0.0	1.0	0.0	0.0	1.0	0.0	GC	CC	CT	TC	G	C	C	T	C	0.5381165919282511	202.1	1803.0999999999967	4.0	15.0	1.0	3.0	A	C	G	T	C	4.58	34.044655172413805
guideSeq	VEGFA_site2	GACCCCCTCCACCCCGCCTCNGG	ACCCCACCCCACCCCGTCTCCGG	-	1028244	1028266	19.0	15.75	1.0	0.0	1.0	GG	C	A	3.0	4.0	1.0	1.0	0.0	0.0	1.0	1.0	1.0	0.0	1.0	1.0	GT	TC	CT	TC	G	T	C	T	C	0.6905829596412556	201.4	1930.7999999999965	3.0	15.0	2.0	3.0	A	A	G	C	C	4.17	34.03568965517241
guideSeq	VEGFA_site2	GACCCCCTCCACCCCGCCTCNGG	ACCCCCCCCCCCCCCGCCCCCGG	+	24857577	24857599	2.0	15.0	0.0	0.0	0.0	GG	C	A	5.0	4.0	1.25	1.0	0.0	1.0	1.0	2.0	3.0	0.0	2.0	0.0	GC	CC	CC	CC	G	C	C	C	C	0.5650224215246636	239.4	1864.6999999999955	1.0	19.0	0.0	3.0	A	G	A	C	A	4.03	33.90327586206895
guideSeq	VEGFA_site2	GACCCCCTCCACCCCGCCTCNGG	ACGCCCCCCCACCCCACGTCTGG	+	150391397	150391419	2.0	15.75	1.0	0.0	1.0	GG	T	A	3.0	4.0	1.0	1.0	1.0	0.0	1.0	0.0	2.0	1.0	0.0	0.0	AC	CG	GT	TC	A	C	G	T	C	0.5067264573991032	201.70000000000005	1802.7999999999954	3.0	14.0	2.0	4.0	G	T	T	G	A	4.03	34.06327586206896
guideSeq	VEGFA_site2	GACCCCCTCCACCCCGCCTCNGG	ACTACCCCTCCACCCCGACTCGG	+	55101343	55101365	18.0	13.75	1.0	1.0	0.0	GG	C	A	4.0	2.0	2.5	1.0	0.0	0.0	0.0	3.0	0.0	2.0	2.0	0.0	CG	GA	AC	CT	C	G	A	C	T	0.5246636771300448	189.8	1810.299999999996	4.0	13.0	3.0	3.0	A	C	T	G	C	4.24	34.02758620689655
guideSeq	VEGFA_site2	GACCCCCTCCACCCCGCCTCNGG	ACTCCCCTCCACCCCACCTCTGA	-	23762245	23762267	1.0	16.75	1.0	0.0	1.0	GA	T	A	2.0	3.0	1.0	0.0	1.0	0.0	0.0	1.0	1.0	0.0	1.0	0.0	AC	CC	CT	TC	A	C	C	T	C	0.5515695067264574	178.50000000000003	1765.399999999995	4.0	14.0	4.0	1.0	C	A	T	C	T	4.37	33.91775862068966
guideSeq	VEGFA_site2	GACCCCCTCCACCCCGCCTCNGG	ACTCCCCTCCACCCCGGCTCGGG	-	62167048	62167070	17.0	17.75	1.0	0.0	1.0	GG	G	A	1.0	2.0	1.0	1.0	0.0	0.0	0.0	0.0	0.0	1.0	0.0	0.0	GG	GC	CT	TC	G	G	C	T	C	0.4843049327354261	203.9	1765.9999999999952	2.0	13.0	3.0	5.0	T	C	T	A	T	4.45	33.879827586206886
guideSeq	VEGFA_site2	GACCCCCTCCACCCCGCCTCNGG	AGACCCCCCCACCCCACCCCAGG	-	35991127	35991149	20.0	15.75	1.0	1.0	0.0	GG	A	A	2.0	3.0	1.0	1.0	1.0	0.0	0.0	0.0	2.0	0.0	0.0	0.0	AC	CC	CC	CC	A	C	C	C	C	0.6457399103139013	201.1	1843.6999999999966	5.0	15.0	0.0	3.0	A	A	C	C	A	4.33	34.06913793103449
guideSeq	VEGFA_site2	GACCCCCTCCACCCCGCCTCNGG	AGCCAACCCCACCCCGCCTCTGG	-	131706576	131706598	9.0	15.0	0.0	0.0	0.0	GG	T	A	5.0	3.0	1.6666666666666667	0.0	0.0	0.0	3.0	2.0	2.0	2.0	0.0	1.0	GC	CC	CT	TC	G	C	C	T	C	0.5336322869955157	201.6	1790.9999999999952	4.0	13.0	2.0	4.0	T	G	T	C	C	4.03	34.06655172413792
guideSeq	VEGFA_site2	GACCCCCTCCACCCCGCCTCNGG	AGCCCCCACCTCCCCGCCTCGGG	+	43684479	43684501	22.0	16.0	0.0	0.0	0.0	GG	G	A	4.0	3.0	1.3333333333333333	0.0	0.0	1.0	1.0	2.0	1.0	1.0	1.0	1.0	GC	CC	CT	TC	G	C	C	T	C	0.6233183856502242	213.9	1892.9999999999961	2.0	14.0	2.0	5.0	C	T	C	C	T	4.37	33.78706896551724
guideSeq	VEGFA_site2	GACCCCCTCCACCCCGCCTCNGG	AGCCCCCCCCACCCCGACTCAGG	-	133956639	133956661	10.0	16.0	0.0	0.0	0.0	GG	A	A	4.0	3.0	1.3333333333333333	1.0	0.0	0.0	1.0	2.0	2.0	1.0	0.0	1.0	GA	AC	CT	TC	G	A	C	T	C	0.5650224215246636	203.2	1831.099999999996	4.0	14.0	1.0	4.0	A	C	A	G	G	4.53	33.788793103448285
guideSeq	VEGFA_site2	GACCCCCTCCACCCCGCCTCNGG	AGCCCCCCCCTCCCCGCCCCAGG	+	104601192	104601214	14.0	15.75	1.0	0.0	1.0	GG	A	A	3.0	4.0	1.0	1.0	0.0	1.0	1.0	0.0	2.0	0.0	1.0	0.0	GC	CC	CC	CC	G	C	C	C	C	0.5829596412556054	222.90000000000003	1862.099999999996	2.0	16.0	1.0	4.0	C	T	C	A	G	4.33	33.67482758620689
guideSeq	VEGFA_site2	GACCCCCTCCACCCCGCCTCNGG	AGCCGCCCCCACCCCGCCCCCGG	+	2666722	2666744	9.0	15.0	0.0	0.0	0.0	GG	C	A	5.0	4.0	1.25	1.0	0.0	0.0	2.0	2.0	3.0	1.0	0.0	1.0	GC	CC	CC	CC	G	C	C	C	C	0.5605381165919282	232.1	1860.599999999996	2.0	16.0	0.0	5.0	C	C	G	C	T	4.58	33.9246551724138
guideSeq	VEGFA_site2	GACCCCCTCCACCCCGCCTCNGG	AGGCCCCCACACCCCGCCTCAGG	+	1496241	1496263	4.0	15.75	1.0	1.0	0.0	GG	A	A	2.0	2.0	1.5	0.0	0.0	1.0	0.0	1.0	0.0	1.0	0.0	1.0	GC	CC	CT	TC	G	C	C	T	C	0.600896860986547	203.50000000000003	1821.1999999999973	4.0	13.0	1.0	5.0	A	C	C	A	C	4.58	33.99086206896552
guideSeq	VEGFA_site2	GACCCCCTCCACCCCGCCTCNGG	AGGCCCCCCCGCCCCGCCTCAGG	-	374661	374683	11.0	15.75	1.0	1.0	0.0	GG	A	A	2.0	3.0	1.0	0.0	0.0	1.0	0.0	1.0	0.0	0.0	0.0	2.0	GC	CC	CT	TC	G	C	C	T	C	0.6860986547085202	223.90000000000003	1955.4999999999966	2.0	14.0	1.0	6.0	T	T	A	A	G	3.64	33.89706896551724
guideSeq	VEGFA_site2	GACCCCCTCCACCCCGCCTCNGG	AGGCCCTCCCACCCCGCATCAGG	+	67289431	67289453	16.0	15.75	1.0	0.0	1.0	GG	A	A	3.0	3.0	1.3333333333333333	1.0	0.0	0.0	0.0	2.0	0.0	3.0	0.0	0.0	GC	CA	AT	TC	G	C	A	T	C	0.6143497757847534	200.2	1861.1999999999955	4.0	12.0	2.0	5.0	A	C	A	G	A	4.58	33.97879310344828
guideSeq	VEGFA_site2	GACCCCCTCCACCCCGCCTCNGG	AGTAGCCCCCACCCCGCCTCGGG	-	69166705	69166727	16.0	14.75	1.0	1.0	0.0	GG	G	A	3.0	2.0	2.0	0.0	0.0	0.0	0.0	3.0	0.0	2.0	1.0	0.0	GC	CC	CT	TC	G	C	C	T	C	0.7040358744394619	209.8	1982.0999999999967	3.0	12.0	2.0	6.0	A	C	A	A	G	4.58	33.84827586206897
guideSeq	VEGFA_site2	GACCCCCTCCACCCCGCCTCNGG	AGTCCCATCCACCCCGCCTAAGG	-	18633477	18633499	19.0	15.0	0.0	0.0	0.0	GG	A	A	5.0	2.0	2.5	1.0	0.0	0.0	1.0	3.0	1.0	2.0	0.0	2.0	GC	CC	CT	TA	G	C	C	T	A	0.5739910313901345	193.9	1894.8999999999985	5.0	11.0	3.0	4.0	G	A	T	G	C	3.74	34.14051724137932
guideSeq	VEGFA_site2	GACCCCCTCCACCCCGCCTCNGG	ATCCCCCTCCACCCCACCCCTGG	+	12308918	12308940	11.0	16.0	0.0	0.0	0.0	GG	T	A	4.0	3.0	1.3333333333333333	1.0	1.0	0.0	0.0	2.0	3.0	0.0	1.0	0.0	AC	CC	CC	CC	A	C	C	C	C	0.4708520179372198	197.8	1780.399999999995	3.0	15.0	3.0	2.0	C	T	C	A	G	4.53	33.735517241379306
guideSeq	VEGFA_site2	GACCCCCTCCACCCCGCCTCNGG	ATCCCTCTCCACCCCACCCCAGG	-	45796050	45796072	11.0	15.75	1.0	0.0	1.0	GG	A	A	3.0	4.0	1.0	1.0	1.0	0.0	1.0	0.0	2.0	0.0	0.0	1.0	AC	CC	CC	CC	A	C	C	C	C	0.6098654708520179	189.2	1853.199999999996	4.0	14.0	3.0	2.0	C	A	G	G	A	4.36	33.85603448275862
guideSeq	VEGFA_site2	GACCCCCTCCACCCCGCCTCNGG	ATGCCCCACCCCCCCGCCCCCGG	-	85338200	85338222	16.0	14.75	1.0	0.0	1.0	GG	C	A	4.0	4.0	1.25	1.0	0.0	1.0	1.0	1.0	1.0	2.0	1.0	0.0	GC	CC	CC	CC	G	C	C	C	C	0.5650224215246636	226.7	1855.2999999999947	2.0	16.0	1.0	4.0	C	T	T	G	G	4.17	33.90137931034482
guideSeq	VEGFA_site2	GACCCCCTCCACCCCGCCTCNGG	ATTCCCCCCCACCCCGCCTCAGG	+	242214590	242214612	2.0	16.0	0.0	0.0	0.0	GG	A	A	4.0	2.0	2.0	0.0	0.0	0.0	1.0	3.0	2.0	0.0	1.0	1.0	GC	CC	CT	TC	G	C	C	T	C	0.4573991031390134	206.6	1790.199999999995	3.0	14.0	3.0	3.0	A	A	A	G	A	3.75	34.20413793103449
guideSeq	VEGFA_site2	GACCCCCTCCACCCCGCCTCNGG	CAACCCCCCCACCCCGCTTCAGG	+	140398784	140398806	3.0	16.0	0.0	0.0	0.0	GG	A	C	4.0	4.0	1.0	1.0	0.0	0.0	1.0	2.0	1.0	1.0	1.0	1.0	GC	CT	TT	TC	G	C	T	T	C	0.4798206278026906	202.8	1791.699999999995	4.0	14.0	2.0	3.0	T	G	A	T	T	4.03	34.069310344827585
guideSeq	VEGFA_site2	GACCCCCTCCACCCCGCCTCNGG	CACCCACTACTCCCCGCCTCAGG	-	45134888	45134910	22.0	16.0	0.0	0.0	0.0	GG	A	C	4.0	4.0	1.0	0.0	0.0	2.0	1.0	1.0	0.0	2.0	2.0	0.0	GC	CC	CT	TC	G	C	C	T	C	0.6098654708520179	185.3	1819.899999999996	4.0	13.0	3.0	3.0	C	C	A	C	C	4.42	33.984655172413795
guideSeq	VEGFA_site2	GACCCCCTCCACCCCGCCTCNGG	CACCCCCCCCCCCCCACCTCCGG	-	76495783	76495805	11.0	16.0	0.0	0.0	0.0	GG	C	C	4.0	4.0	1.0	0.0	1.0	1.0	1.0	1.0	2.0	0.0	2.0	0.0	AC	CC	CT	TC	A	C	C	T	C	0.5739910313901345	214.90000000000003	1836.4999999999952	2.0	18.0	1.0	2.0	T	C	A	G	C	4.37	33.833275862068966
guideSeq	VEGFA_site2	GACCCCCTCCACCCCGCCTCNGG	CACCCCCCCCCCCCCGCCCCCGG	+	79881137	79881159	17.0	16.0	0.0	0.0	0.0	GG	C	C	4.0	4.0	1.0	1.0	0.0	1.0	1.0	1.0	2.0	0.0	2.0	0.0	GC	CC	CC	CC	G	C	C	C	C	0.6771300448430493	234.2	1945.099999999996	1.0	19.0	0.0	3.0	C	C	C	A	G	4.58	33.66844827586207
guideSeq	VEGFA_site2	GACCCCCTCCACCCCGCCTCNGG	CACCCCCCGCACCCCGCCCCAGG	-	32184479	32184501	11.0	16.0	0.0	0.0	0.0	GG	A	C	4.0	3.0	1.3333333333333333	1.0	0.0	1.0	1.0	1.0	2.0	1.0	1.0	0.0	GC	CC	CC	CC	G	C	C	C	C	0.5695067264573991	216.2	1884.799999999996	3.0	16.0	0.0	4.0	T	C	T	C	C	4.18	34.011551724137924
guideSeq	VEGFA_site2	GACCCCCTCCACCCCGCCTCNGG	CACCCCCTCCCCTCCGCCTCAGG	-	61321433	61321455	11.0	17.0	0.0	0.0	0.0	GG	A	C	3.0	3.0	1.0	0.0	1.0	1.0	0.0	1.0	0.0	0.0	2.0	1.0	GC	CC	CT	TC	G	C	C	T	C	0.6098654708520179	199.1	1842.699999999996	2.0	15.0	3.0	3.0	G	G	T	T	C	4.03	33.95672413793103
guideSeq	VEGFA_site2	GACCCCCTCCACCCCGCCTCNGG	CACCCCGCCCACCCCGCCCCTGG	+	37251178	37251200	8.0	16.0	0.0	0.0	0.0	GG	T	C	4.0	3.0	1.3333333333333333	1.0	0.0	0.0	2.0	1.0	2.0	1.0	1.0	0.0	GC	CC	CC	CC	G	C	C	C	C	0.6547085201793722	216.2	1929.1999999999955	2.0	16.0	1.0	4.0	G	C	C	A	C	4.58	33.85448275862069
guideSeq	VEGFA_site2	GACCCCCTCCACCCCGCCTCNGG	CACCTCCACAACTCCGCCTCTGG	+	3200960	3200982	12.0	15.0	0.0	0.0	0.0	GG	T	C	5.0	5.0	1.0	0.0	1.0	1.0	2.0	1.0	0.0	2.0	1.0	2.0	GC	CC	CT	TC	G	C	C	T	C	0.5201793721973094	177.8	1770.9999999999955	4.0	12.0	4.0	3.0	C	C	T	G	G	3.95	34.08586206896551
guideSeq	VEGFA_site2	GACCCCCTCCACCCCGCCTCNGG	CACTCCCCCCACCCCGCCCCAGG	-	126138175	126138197	9.0	16.0	0.0	0.0	0.0	GG	A	C	4.0	4.0	1.0	1.0	0.0	0.0	1.0	2.0	2.0	0.0	1.0	1.0	GC	CC	CC	CC	G	C	C	C	C	0.6636771300448431	206.6	1905.8999999999967	3.0	16.0	1.0	3.0	A	A	G	G	G	4.42	33.77741379310345
guideSeq	VEGFA_site2	GACCCCCTCCACCCCGCCTCNGG	CAGCCCCTCCACTCCACCCCCGG	+	114795497	114795519	13.0	15.0	0.0	0.0	0.0	GG	C	C	5.0	5.0	1.0	1.0	2.0	0.0	0.0	2.0	2.0	1.0	1.0	1.0	AC	CC	CC	CC	A	C	C	C	C	0.6995515695067265	198.0	1950.2999999999952	3.0	15.0	2.0	3.0	G	A	C	G	C	4.58	34.00086206896551
guideSeq	VEGFA_site2	GACCCCCTCCACCCCGCCTCNGG	CAGTCCCCCCACCCCACCTCTGG	+	72538201	72538223	10.0	15.0	0.0	0.0	0.0	GG	T	C	5.0	4.0	1.25	0.0	1.0	0.0	1.0	3.0	2.0	1.0	1.0	1.0	AC	CC	CT	TC	A	C	C	T	C	0.5605381165919282	187.30000000000004	1782.6999999999955	3.0	14.0	3.0	3.0	T	A	G	G	C	4.33	33.92103448275863
guideSeq	VEGFA_site2	GACCCCCTCCACCCCGCCTCNGG	CATACCCCCCACCCCGCCCCGGG	-	8841911	8841933	4.0	15.0	0.0	0.0	0.0	GG	G	C	5.0	4.0	1.25	1.0	0.0	0.0	1.0	3.0	2.0	1.0	1.0	1.0	GC	CC	CC	CC	G	C	C	C	C	0.6188340807174888	217.1	1846.0999999999951	3.0	15.0	1.0	4.0	C	A	G	G	C	4.33	33.98120689655172
guideSeq	VEGFA_site2	GACCCCCTCCACCCCGCCTCNGG	CATCCCCCCCACCCCACCCCGGG	-	46141849	46141871	11.0	15.0	0.0	0.0	0.0	GG	G	C	5.0	5.0	1.0	1.0	1.0	0.0	1.0	2.0	3.0	0.0	1.0	1.0	AC	CC	CC	CC	A	C	C	C	C	0.5964125560538116	210.50000000000003	2018.0999999999933	3.0	16.0	1.0	3.0	A	T	G	C	T	4.58	33.85741379310345
guideSeq	VEGFA_site2	GACCCCCTCCACCCCGCCTCNGG	CATTCCCCCCACCCCACCTCAGG	-	26025089	26025111	12.0	15.0	0.0	0.0	0.0	GG	A	C	5.0	4.0	1.25	0.0	1.0	0.0	1.0	3.0	2.0	0.0	1.0	2.0	AC	CC	CT	TC	A	C	C	T	C	0.4260089686098655	190.7	1742.9999999999952	4.0	14.0	3.0	2.0	C	A	A	T	C	4.27	34.18189655172414
guideSeq	VEGFA_site2	GACCCCCTCCACCCCGCCTCNGG	CCACACCCACCACCCCGCCTCAG	+	39839068	39839090	8.0	14.75	1.0	1.0	0.0	AG	C	C	3.0	3.0	1.3333333333333333	0.0	0.0	0.0	1.0	2.0	0.0	2.0	1.0	0.0	CG	GC	CC	CT	C	G	C	C	T	0.5291479820627802	187.2	1788.7999999999947	5.0	15.0	1.0	2.0	A	T	C	A	C	4.36	33.97586206896552
guideSeq	VEGFA_site2	GACCCCCTCCACCCCGCCTCNGG	CCACCATCCCACCCCGCCTCTGG	+	122367947	122367969	8.0	15.5	2.0	0.0	2.0	GG	T	C	2.0	4.0	1.0	0.0	0.0	0.0	1.0	1.0	0.0	1.0	1.0	0.0	GC	CC	CT	TC	G	C	C	T	C	0.4170403587443946	193.6	1678.4999999999952	3.0	14.0	3.0	3.0	C	A	G	T	C	4.51	34.028965517241375
guideSeq	VEGFA_site2	GACCCCCTCCACCCCGCCTCNGG	CCACCCCCCCACCCCGCCCCAGG	+	170573334	170573356	2.0	15.75	1.0	1.0	0.0	GG	A	C	2.0	3.0	1.0	1.0	0.0	0.0	0.0	1.0	1.0	0.0	1.0	0.0	GC	CC	CC	CC	G	C	C	C	C	0.5964125560538116	215.2	1830.0999999999951	3.0	17.0	0.0	3.0	T	T	T	T	G	3.64	34.11275862068965
guideSeq	VEGFA_site2	GACCCCCTCCACCCCGCCTCNGG	CCACCCCCCCACCCCGCCCCTGG	-	10913955	10913977	20.0	15.75	1.0	1.0	0.0	GG	T	C	2.0	3.0	1.0	1.0	0.0	0.0	0.0	1.0	1.0	0.0	1.0	0.0	GC	CC	CC	CC	G	C	C	C	C	0.5022421524663677	215.2	1762.899999999995	2.0	17.0	1.0	3.0	C	A	G	G	C	4.58	33.886034482758625
guideSeq	VEGFA_site2	GACCCCCTCCACCCCGCCTCNGG	CCACCCCTCCACCCCGTCCCAGG	-	100931286	100931308	9.0	15.0	0.0	0.0	0.0	GG	A	C	5.0	3.0	1.6666666666666667	2.0	0.0	0.0	0.0	3.0	1.0	1.0	2.0	1.0	GT	TC	CC	CC	G	T	C	C	C	0.600896860986547	196.6	1859.8999999999953	3.0	15.0	2.0	3.0	T	C	C	C	T	4.18	33.83034482758621
guideSeq	VEGFA_site2	GACCCCCTCCACCCCGCCTCNGG	CCCCACCCCCACCCCACCTCTGG	-	18131307	18131329	19.0	15.0	0.0	0.0	0.0	GG	T	C	5.0	4.0	1.25	0.0	1.0	0.0	2.0	2.0	2.0	1.0	2.0	0.0	AC	CC	CT	TC	A	C	C	T	C	0.6591928251121076	195.90000000000003	1875.799999999996	3.0	16.0	2.0	2.0	C	G	C	T	C	4.58	33.87293103448277
guideSeq	VEGFA_site2	GACCCCCTCCACCCCGCCTCNGG	CCCCACCCCCACCCCGCCCCCGG	-	38141259	38141281	3.0	15.0	0.0	0.0	0.0	GG	C	C	5.0	4.0	1.25	1.0	0.0	0.0	2.0	2.0	2.0	1.0	2.0	0.0	GC	CC	CC	CC	G	C	C	C	C	0.600896860986547	224.5	1862.4999999999952	2.0	18.0	0.0	3.0	T	C	T	G	C	4.58	33.95189655172414
guideSeq	VEGFA_site2	GACCCCCTCCACCCCGCCTCNGG	CCCCACCCCCACCCCGCCTCAGG	-	116294250	116294272	10.0	16.0	0.0	0.0	0.0	GG	A	C	4.0	3.0	1.3333333333333333	0.0	0.0	0.0	2.0	2.0	1.0	1.0	2.0	0.0	GC	CC	CT	TC	G	C	C	T	C	0.5246636771300448	206.6	1790.0999999999954	3.0	16.0	1.0	3.0	G	A	T	C	A	4.58	33.83137931034483
guideSeq	VEGFA_site2	GACCCCCTCCACCCCGCCTCNGG	CCCCCACCCCACCCCGCCTCCAG	+	130663070	130663092	9.0	16.0	0.0	0.0	0.0	AG	C	C	4.0	3.0	1.3333333333333333	0.0	0.0	0.0	2.0	2.0	1.0	1.0	2.0	0.0	GC	CC	CT	TC	G	C	C	T	C	0.5739910313901345	206.6	1815.199999999996	3.0	17.0	1.0	2.0	T	C	T	C	T	4.03	33.84758620689655
guideSeq	VEGFA_site2	GACCCCCTCCACCCCGCCTCNGG	CCCCCCCACCACCCCGCCCCGGG	-	18041540	18041562	8.0	16.0	0.0	0.0	0.0	GG	G	C	4.0	3.0	1.3333333333333333	1.0	0.0	0.0	1.0	2.0	1.0	1.0	2.0	0.0	GC	CC	CC	CC	G	C	C	C	C	0.5874439461883408	224.5	1787.899999999995	2.0	17.0	0.0	4.0	A	C	C	C	T	4.29	33.91155172413792
guideSeq	VEGFA_site2	GACCCCCTCCACCCCGCCTCNGG	CCCCCCCCCCACCCCGCCCCCGG	-	129244196	129244218	2.0	16.0	0.0	0.0	0.0	GG	C	C	4.0	3.0	1.3333333333333333	1.0	0.0	0.0	1.0	2.0	2.0	0.0	2.0	0.0	GC	CC	CC	CC	G	C	C	C	C	0.6278026905829597	234.2	1861.599999999996	1.0	19.0	0.0	3.0	C	C	A	C	G	4.45	33.81
guideSeq	VEGFA_site2	GACCCCCTCCACCCCGCCTCNGG	CCCCCCCCCCCCCCCGCCCCGGG	+	82734565	82734587	16.0	15.0	0.0	0.0	0.0	GG	G	C	5.0	4.0	1.25	1.0	0.0	1.0	1.0	2.0	2.0	0.0	3.0	0.0	GC	CC	CC	CC	G	C	C	C	C	0.4932735426008968	243.9	1813.0999999999951	0.0	19.0	0.0	4.0	C	A	T	C	T	4.66	33.558793103448274
guideSeq	VEGFA_site2	GACCCCCTCCACCCCGCCTCNGG	CCCCCCCCCCCCCCCGCCCCGGG	+	223731481	223731503	2.0	15.0	0.0	0.0	0.0	GG	G	C	5.0	4.0	1.25	1.0	0.0	1.0	1.0	2.0	2.0	0.0	3.0	0.0	GC	CC	CC	CC	G	C	C	C	C	0.4618834080717489	243.9	1886.7999999999936	0.0	19.0	0.0	4.0	G	A	A	A	T	4.12	33.71499999999999
guideSeq	VEGFA_site2	GACCCCCTCCACCCCGCCTCNGG	CCCCCCCCCCCCCCCGCCTCAGG	-	100546983	100547005	13.0	16.0	0.0	0.0	0.0	GG	A	C	4.0	3.0	1.3333333333333333	0.0	0.0	1.0	1.0	2.0	1.0	0.0	3.0	0.0	GC	CC	CT	TC	G	C	C	T	C	0.37668161434977576	226.00000000000003	1781.1999999999948	1.0	18.0	1.0	3.0	C	A	A	G	G	3.75	33.73620689655171
guideSeq	VEGFA_site2	GACCCCCTCCACCCCGCCTCNGG	CCCCCCCCCCCCCCCGCCTCCGG	+	50884786	50884808	22.0	16.0	0.0	0.0	0.0	GG	C	C	4.0	3.0	1.3333333333333333	0.0	0.0	1.0	1.0	2.0	1.0	0.0	3.0	0.0	GC	CC	CT	TC	G	C	C	T	C	0.6412556053811659	235.3	1872.9999999999961	0.0	19.0	1.0	3.0	C	C	T	C	C	4.72	33.739827586206886
guideSeq	VEGFA_site2	GACCCCCTCCACCCCGCCTCNGG	CCCCCCCCCGCCCCGCCCCCCGG	+	14457488	14457510	5.0	13.75	1.0	0.0	1.0	GG	C	C	5.0	5.0	1.2	1.0	0.0	1.0	1.0	2.0	2.0	0.0	2.0	1.0	CC	CC	CC	CC	C	C	C	C	C	0.5426008968609866	244.9	1863.399999999995	0.0	19.0	0.0	4.0	T	A	C	T	A	4.75	33.62344827586207
guideSeq	VEGFA_site2	GACCCCCTCCACCCCGCCTCNGG	CCCCCCCCTCACCCCGCCCCTGG	+	45324565	45324587	19.0	15.0	0.0	0.0	0.0	GG	T	C	5.0	3.0	1.6666666666666667	1.0	0.0	1.0	1.0	2.0	2.0	0.0	2.0	1.0	GC	CC	CC	CC	G	C	C	C	C	0.6278026905829597	216.3	1858.799999999996	1.0	17.0	2.0	3.0	T	C	C	C	A	4.58	33.900517241379305
guideSeq	VEGFA_site2	GACCCCCTCCACCCCGCCTCNGG	CCCCCCCTCCACCCCACTTCAGG	+	65075642	65075664	3.0	16.0	0.0	0.0	0.0	GG	A	C	4.0	3.0	1.3333333333333333	1.0	1.0	0.0	0.0	2.0	1.0	0.0	2.0	1.0	AC	CT	TT	TC	A	C	T	T	C	0.4977578475336323	195.1	1751.6999999999946	3.0	15.0	3.0	2.0	A	T	C	A	A	4.14	34.00103448275863
guideSeq	VEGFA_site2	GACCCCCTCCACCCCGCCTCNGG	CCCCCCTCCACCCCCGCCCCCGG	+	52217904	52217926	1.0	15.75	1.0	0.0	1.0	GG	C	C	3.0	3.0	1.3333333333333333	1.0	0.0	0.0	0.0	2.0	1.0	0.0	2.0	0.0	GC	CC	CC	CC	G	C	C	C	C	0.5022421524663677	225.6	1794.7999999999954	1.0	18.0	1.0	3.0	C	T	T	T	A	4.03	34.036551724137944
guideSeq	VEGFA_site2	GACCCCCTCCACCCCGCCTCNGG	CCCCCCTCCCACCCCGCCTCTAG	+	37465348	37465370	9.0	17.75	1.0	0.0	1.0	AG	T	C	1.0	2.0	1.0	0.0	0.0	0.0	0.0	1.0	0.0	0.0	1.0	0.0	GC	CC	CT	TC	G	C	C	T	C	0.6636771300448431	204.7	1903.899999999997	2.0	16.0	3.0	2.0	T	C	C	C	C	4.51	33.76155172413793
guideSeq	VEGFA_site2	GACCCCCTCCACCCCGCCTCNGG	CCCCCTCCCCACCCCGCCGCAGG	-	1478603	1478625	7.0	15.5	2.0	0.0	2.0	GG	A	C	2.0	3.0	1.3333333333333333	1.0	0.0	0.0	0.0	1.0	0.0	1.0	1.0	0.0	GC	CC	CG	GC	G	C	C	G	C	0.6905829596412556	217.3	1904.299999999996	2.0	16.0	1.0	4.0	A	G	A	C	T	4.57	33.85965517241379
guideSeq	VEGFA_site2	GACCCCCTCCACCCCGCCTCNGG	CCCCCTCCCCGCCCCGCCCCCGG	-	145008399	145008421	8.0	14.0	0.0	0.0	0.0	GG	C	C	6.0	5.0	1.2	1.0	0.0	1.0	2.0	2.0	2.0	0.0	2.0	2.0	GC	CC	CC	CC	G	C	C	C	C	0.7085201793721974	236.3	1951.3999999999967	0.0	18.0	1.0	4.0	C	G	G	G	G	4.03	33.73482758620688
guideSeq	VEGFA_site2	GACCCCCTCCACCCCGCCTCNGG	CCGCCCCCCCACCCCAACTCCGG	+	101437451	101437473	2.0	14.75	1.0	0.0	1.0	GG	C	C	4.0	4.0	1.25	1.0	1.0	0.0	1.0	1.0	2.0	1.0	1.0	0.0	AA	AC	CT	TC	A	A	C	T	C	0.6457399103139013	214.00000000000003	1925.899999999995	3.0	16.0	1.0	3.0	A	G	C	T	C	3.95	33.97568965517241
guideSeq	VEGFA_site2	GACCCCCTCCACCCCGCCTCNGG	CCGCCCCCCCACCCCGCCGCCGG	+	170878053	170878075	5.0	15.75	1.0	0.0	1.0	GG	C	C	3.0	4.0	1.0	1.0	0.0	0.0	1.0	1.0	1.0	1.0	1.0	0.0	GC	CC	CG	GC	G	C	C	G	C	0.7399103139013453	236.2	2062.5999999999967	1.0	17.0	0.0	5.0	C	C	G	C	C	4.58	33.99155172413794
guideSeq	VEGFA_site2	GACCCCCTCCACCCCGCCTCNGG	CCGCCCCCCCATCCCGCCCCAGG	-	62575811	62575833	20.0	14.0	0.0	0.0	0.0	GG	A	C	6.0	4.0	1.5	1.0	0.0	1.0	1.0	3.0	2.0	1.0	2.0	1.0	GC	CC	CC	CC	G	C	C	C	C	0.7174887892376681	222.6	1943.399999999997	2.0	16.0	1.0	4.0	G	A	G	C	G	4.68	33.76379310344827
guideSeq	VEGFA_site2	GACCCCCTCCACCCCGCCTCNGG	CCGCCCCTCCACCCCGCCACTGG	-	55740523	55740545	17.0	16.0	0.0	0.0	0.0	GG	T	C	4.0	2.0	2.0	1.0	0.0	0.0	0.0	3.0	0.0	2.0	2.0	0.0	GC	CC	CA	AC	G	C	C	A	C	0.672645739910314	207.6	1984.199999999996	2.0	15.0	2.0	4.0	C	T	C	A	G	4.53	33.78258620689656
guideSeq	VEGFA_site2	GACCCCCTCCACCCCGCCTCNGG	CCGCCCCTGCACCCAGCCTCCGG	+	133287132	133287154	12.0	15.0	0.0	0.0	0.0	GG	C	C	5.0	3.0	1.6666666666666667	0.0	1.0	1.0	0.0	3.0	0.0	3.0	2.0	0.0	GC	CC	CT	TC	G	C	C	T	C	0.6367713004484304	209.0	1993.6999999999975	2.0	14.0	2.0	5.0	C	C	T	C	G	4.33	33.806551724137925
guideSeq	VEGFA_site2	GACCCCCTCCACCCCGCCTCNGG	CCTCCCCCACACCCCGCATCCGG	+	151031869	151031891	1.0	14.75	1.0	0.0	1.0	GG	C	C	4.0	4.0	1.25	1.0	0.0	1.0	1.0	1.0	1.0	2.0	1.0	0.0	GC	CA	AT	TC	G	C	A	T	C	0.7130044843049327	202.9	1952.9999999999966	3.0	15.0	2.0	3.0	T	G	T	G	T	4.47	33.97137931034483
guideSeq	VEGFA_site2	GACCCCCTCCACCCCGCCTCNGG	CCTGCCCCCCACCCCGCCCCAGG	+	1494314	1494336	19.0	14.5	2.0	0.0	2.0	GG	A	C	3.0	4.0	1.25	1.0	0.0	0.0	1.0	1.0	2.0	0.0	1.0	0.0	GC	CC	CC	CC	G	C	C	C	C	0.6322869955156951	216.6	1824.399999999996	2.0	16.0	1.0	4.0	G	G	A	C	A	4.58	33.91655172413793
guideSeq	VEGFA_site2	GACCCCCTCCACCCCGCCTCNGG	CGCCCACCCCACCCCACCTCAGG	+	58404852	58404874	17.0	15.0	0.0	0.0	0.0	GG	A	C	5.0	4.0	1.25	0.0	1.0	0.0	2.0	2.0	2.0	1.0	1.0	1.0	AC	CC	CT	TC	A	C	C	T	C	0.7354260089686099	196.90000000000003	1985.9999999999961	4.0	15.0	1.0	3.0	A	G	C	C	A	4.37	33.913793103448285
guideSeq	VEGFA_site2	GACCCCCTCCACCCCGCCTCNGG	CGCCCTCCCCACCCCGCCTCCGG	+	135149931	135149953	10.0	16.0	0.0	0.0	0.0	GG	C	C	4.0	3.0	1.3333333333333333	0.0	0.0	0.0	2.0	2.0	1.0	0.0	1.0	2.0	GC	CC	CT	TC	G	C	C	T	C	0.726457399103139	218.0	1975.6999999999966	1.0	16.0	2.0	4.0	C	G	G	A	C	4.58	33.976724137931036
guideSeq	VEGFA_site2	GACCCCCTCCACCCCGCCTCNGG	CGCCCTCCCCACTCCGCCTCGGG	-	139440841	139440863	9.0	15.0	0.0	0.0	0.0	GG	G	C	5.0	4.0	1.25	0.0	1.0	0.0	2.0	2.0	1.0	0.0	1.0	3.0	GC	CC	CT	TC	G	C	C	T	C	0.7040358744394619	209.4	2016.6999999999955	1.0	14.0	3.0	5.0	C	T	C	C	T	4.39	33.85637931034483
guideSeq	VEGFA_site2	GACCCCCTCCACCCCGCCTCNGG	CGTCCCCCCCCCCCCGCCTCAGG	-	46703216	46703238	21.0	15.75	1.0	1.0	0.0	GG	A	C	2.0	3.0	1.0	0.0	0.0	1.0	0.0	1.0	0.0	0.0	2.0	0.0	GC	CC	CT	TC	G	C	C	T	C	0.7533632286995515	217.00000000000003	1998.1999999999985	1.0	16.0	2.0	4.0	C	G	C	C	C	4.75	33.866379310344826
guideSeq	VEGFA_site2	GACCCCCTCCACCCCGCCTCNGG	CTACCCCCACTCCCCGCCTCCGG	+	102821501	102821523	10.0	14.75	1.0	1.0	0.0	GG	C	C	3.0	3.0	1.3333333333333333	0.0	0.0	2.0	0.0	1.0	0.0	1.0	2.0	0.0	GC	CC	CT	TC	G	C	C	T	C	0.6278026905829597	204.3	1893.2999999999965	2.0	15.0	3.0	3.0	T	C	C	T	C	4.58	33.892586206896546
guideSeq	VEGFA_site2	GACCCCCTCCACCCCGCCTCNGG	CTACCCCTCCACCCCGCCTCCGG	+	6715102	6715124	5.0	17.0	0.0	0.0	0.0	GG	C	C	3.0	1.0	3.0	0.0	0.0	0.0	0.0	3.0	0.0	1.0	2.0	0.0	GC	CC	CT	TC	G	C	C	T	C	0.4843049327354261	204.3	1788.299999999996	2.0	15.0	3.0	3.0	G	C	A	A	G	4.52	33.84017241379309
guideSeq	VEGFA_site2	GACCCCCTCCACCCCGCCTCNGG	CTCACCCCCCACCCCACCTCTGG	-	2686243	2686265	11.0	15.0	0.0	0.0	0.0	GG	T	C	5.0	4.0	1.25	0.0	1.0	0.0	1.0	3.0	2.0	1.0	2.0	0.0	AC	CC	CT	TC	A	C	C	T	C	0.6367713004484304	187.30000000000004	1895.4999999999961	3.0	15.0	3.0	2.0	C	T	A	A	C	4.37	33.97068965517242
guideSeq	VEGFA_site2	GACCCCCTCCACCCCGCCTCNGG	CTCCCCCCCCACCCCGCCTCAGG	+	38537611	38537633	4.0	17.0	0.0	0.0	0.0	GG	A	C	3.0	2.0	1.5	0.0	0.0	0.0	1.0	2.0	1.0	0.0	2.0	0.0	GC	CC	CT	TC	G	C	C	T	C	0.5336322869955157	207.7	1812.9999999999948	2.0	16.0	2.0	3.0	C	T	T	G	A	4.17	33.88672413793103
guideSeq	VEGFA_site2	GACCCCCTCCACCCCGCCTCNGG	CTCCCCCCCCTCCCCGCCTCGGG	+	139028240	139028262	5.0	16.0	0.0	0.0	0.0	GG	G	C	4.0	3.0	1.3333333333333333	0.0	0.0	1.0	1.0	2.0	1.0	0.0	3.0	0.0	GC	CC	CT	TC	G	C	C	T	C	0.7354260089686099	218.1	2071.299999999998	0.0	16.0	3.0	4.0	C	C	A	G	C	4.33	33.84344827586206
guideSeq	VEGFA_site2	GACCCCCTCCACCCCGCCTCNGG	CTCCCCCGCCACCCCGCCCCAGG	-	16954846	16954868	17.0	16.0	0.0	0.0	0.0	GG	A	C	4.0	3.0	1.3333333333333333	1.0	0.0	0.0	1.0	2.0	1.0	1.0	2.0	0.0	GC	CC	CC	CC	G	C	C	C	C	0.5515695067264574	217.3	1864.5999999999951	2.0	16.0	1.0	4.0	A	T	G	G	G	4.51	33.71793103448276
guideSeq	VEGFA_site2	GACCCCCTCCACCCCGCCTCNGG	CTCCCCCTACACCCCGCAACAGG	+	122565810	122565832	5.0	15.0	0.0	0.0	0.0	GG	A	C	5.0	3.0	1.6666666666666667	2.0	0.0	1.0	0.0	2.0	0.0	3.0	2.0	0.0	GC	CA	AA	AC	G	C	A	A	C	0.4932735426008968	192.00000000000003	1723.5999999999958	5.0	13.0	2.0	3.0	C	T	C	C	A	4.33	33.9298275862069
guideSeq	VEGFA_site2	GACCCCCTCCACCCCGCCTCNGG	CTCCCCCTCCACCCCACCTCCAG	-	31462821	31462843	6.0	17.0	0.0	0.0	0.0	AG	C	C	3.0	2.0	1.5	0.0	1.0	0.0	0.0	2.0	1.0	0.0	2.0	0.0	AC	CC	CT	TC	A	C	C	T	C	0.6143497757847534	188.40000000000003	1849.399999999995	3.0	16.0	3.0	1.0	C	C	C	C	C	4.37	33.795517241379315
guideSeq	VEGFA_site2	GACCCCCTCCACCCCGCCTCNGG	CTCCCTCCCCACCCCACCTCTGG	+	11699948	11699970	2.0	15.0	0.0	0.0	0.0	GG	T	C	5.0	4.0	1.25	0.0	1.0	0.0	2.0	2.0	2.0	0.0	2.0	1.0	AC	CC	CT	TC	A	C	C	T	C	0.5291479820627802	188.40000000000003	1734.699999999995	2.0	15.0	4.0	2.0	G	T	A	A	T	4.37	33.895172413793105
guideSeq	VEGFA_site2	GACCCCCTCCACCCCGCCTCNGG	CTGCCCCCCCACCCCGCCACTGG	+	149932512	149932534	X	15.0	0.0	0.0	0.0	GG	T	C	5.0	3.0	1.6666666666666667	1.0	0.0	0.0	1.0	3.0	1.0	2.0	2.0	0.0	GC	CC	CA	AC	G	C	C	A	C	0.6053811659192825	206.90000000000003	1818.5999999999951	2.0	15.0	2.0	4.0	C	T	G	C	A	4.53	33.897413793103446
guideSeq	VEGFA_site2	GACCCCCTCCACCCCGCCTCNGG	CTGCCCCCTCTCCCCGCCCCCGG	-	67351517	67351539	11.0	13.75	1.0	1.0	0.0	GG	C	C	4.0	4.0	1.25	1.0	0.0	1.0	0.0	2.0	1.0	0.0	2.0	1.0	GC	CC	CC	CC	G	C	C	C	C	0.695067264573991	218.4	1994.4999999999984	0.0	16.0	3.0	4.0	G	G	T	C	C	4.45	33.8551724137931
guideSeq	VEGFA_site2	GACCCCCTCCACCCCGCCTCNGG	CTTCCCCCACACCCCGCCCCAGG	-	31458652	31458674	3.0	14.5	2.0	0.0	2.0	GG	A	C	3.0	3.0	1.6666666666666667	1.0	0.0	1.0	1.0	0.0	2.0	1.0	0.0	0.0	GC	CC	CC	CC	G	C	C	C	C	0.4439461883408072	204.7	1768.3999999999949	3.0	15.0	2.0	3.0	A	T	C	A	T	3.74	34.025344827586196
guideSeq	VEGFA_site2	GACCCCCTCCACCCCGCCTCNGG	GACACACCCCACCCCACCTCAGG	+	12744759	12744781	2.0	16.0	0.0	0.0	0.0	GG	A	G	4.0	4.0	1.0	0.0	1.0	0.0	2.0	1.0	2.0	2.0	0.0	0.0	AC	CC	CT	TC	A	C	C	T	C	0.5112107623318386	176.30000000000004	1729.8999999999949	6.0	13.0	1.0	3.0	T	G	T	C	C	4.37	34.083965517241374
guideSeq	VEGFA_site2	GACCCCCTCCACCCCGCCTCNGG	GACACACCCCCCCCCGCCTCCGG	+	43337320	43337342	6.0	16.0	0.0	0.0	0.0	GG	C	G	4.0	4.0	1.0	0.0	0.0	1.0	2.0	1.0	1.0	2.0	1.0	0.0	GC	CC	CT	TC	G	C	C	T	C	0.7847533632286996	206.0	2107.3999999999965	3.0	15.0	1.0	4.0	G	G	T	T	C	4.03	34.010517241379304
guideSeq	VEGFA_site2	GACCCCCTCCACCCCGCCTCNGG	GACACCTTCCACCCCGTCTCTGG	-	63391084	63391106	11.0	17.0	0.0	0.0	0.0	GG	T	G	3.0	3.0	1.0	1.0	0.0	0.0	1.0	1.0	0.0	1.0	0.0	2.0	GT	TC	CT	TC	G	T	C	T	C	0.5470852017937221	176.20000000000005	1774.799999999996	3.0	11.0	5.0	4.0	A	A	A	A	A	3.38	34.6401724137931
guideSeq	VEGFA_site2	GACCCCCTCCACCCCGCCTCNGG	GACCCCACCCACCCCGCCGCAGG	+	132529350	132529372	12.0	17.0	0.0	0.0	0.0	GG	A	G	3.0	2.0	1.5	1.0	0.0	0.0	2.0	0.0	1.0	2.0	0.0	0.0	GC	CC	CG	GC	G	C	C	G	C	0.5964125560538116	206.3	1781.9999999999966	4.0	14.0	0.0	5.0	A	C	G	A	C	4.45	34.11362068965517
guideSeq	VEGFA_site2	GACCCCCTCCACCCCGCCTCNGG	GACCCCACCTACCCCACCTCAGG	+	156321125	156321147	5.0	16.0	0.0	0.0	0.0	GG	A	G	4.0	3.0	1.3333333333333333	0.0	1.0	1.0	2.0	0.0	2.0	1.0	0.0	1.0	AC	CC	CT	TC	A	C	C	T	C	0.4708520179372198	183.00000000000003	1766.7999999999952	5.0	13.0	2.0	3.0	C	T	T	G	G	4.17	34.03672413793104
guideSeq	VEGFA_site2	GACCCCCTCCACCCCGCCTCNGG	GACCCCCCCCACCCCACCCCAGG	+	26470607	26470629	6.0	17.0	0.0	0.0	0.0	GG	A	G	3.0	3.0	1.0	1.0	1.0	0.0	1.0	0.0	3.0	0.0	0.0	0.0	AC	CC	CC	CC	A	C	C	C	C	0.4887892376681615	204.3	1772.4999999999952	4.0	16.0	0.0	3.0	A	A	T	C	C	4.19	34.02758620689656
guideSeq	VEGFA_site2	GACCCCCTCCACCCCGCCTCNGG	GACCCCCCCCACCCCGCCCCCGG	-	33286101	33286123	15.0	18.0	0.0	0.0	0.0	GG	C	G	2.0	2.0	1.0	1.0	0.0	0.0	1.0	0.0	2.0	0.0	0.0	0.0	GC	CC	CC	CC	G	C	C	C	C	0.4932735426008968	224.3	1745.0999999999958	2.0	17.0	0.0	4.0	C	T	G	C	T	4.02	33.91413793103448
guideSeq	VEGFA_site2	GACCCCCTCCACCCCGCCTCNGG	GACCCCCCCCCCCCGCCCCCGGG	-	13187296	13187318	3.0	15.0	0.0	0.0	0.0	GG	G	G	5.0	4.0	1.25	1.0	2.0	1.0	1.0	0.0	2.0	1.0	2.0	0.0	CC	CC	CC	CC	C	C	C	C	C	0.6188340807174888	234.0	1885.599999999996	1.0	17.0	0.0	5.0	C	G	C	C	C	4.45	33.73051724137931
guideSeq	VEGFA_site2	GACCCCCTCCACCCCGCCTCNGG	GACCCCCTCCACCCCGCCTCCGG	-	43738556	43738578	6.0	20.0	0.0	0.0	0.0	GG	C	G	0.0	0.0	0.0	0.0	0.0	0.0	0.0	0.0	0.0	0.0	0.0	0.0	GC	CC	CT	TC	G	C	C	T	C	0.7533632286995515	207.1	2052.3999999999983	2.0	15.0	2.0	4.0	G	C	G	C	G	4.45	33.85965517241379
guideSeq	VEGFA_site2	GACCCCCTCCACCCCGCCTCNGG	GACCCCCTTCACCCCACCTATGG	+	23260188	23260210	22.0	17.0	0.0	0.0	0.0	GG	T	G	3.0	2.0	1.5	1.0	1.0	1.0	0.0	0.0	1.0	1.0	0.0	1.0	AC	CC	CT	TA	A	C	C	T	A	0.600896860986547	186.4	1828.399999999997	4.0	12.0	4.0	3.0	C	T	C	A	C	4.42	34.03741379310345
guideSeq	VEGFA_site2	GACCCCCTCCACCCCGCCTCNGG	GACCCCTACCACCCCATCTCAGG	-	49850171	49850193	3.0	16.0	0.0	0.0	0.0	GG	A	G	4.0	2.0	2.0	1.0	1.0	0.0	2.0	0.0	1.0	1.0	0.0	2.0	AT	TC	CT	TC	A	T	C	T	C	0.5560538116591929	179.70000000000005	1769.3999999999958	5.0	12.0	3.0	3.0	C	A	G	T	T	4.38	33.97862068965517
guideSeq	VEGFA_site2	GACCCCCTCCACCCCGCCTCNGG	GACCCCTCACACCCCGCCCCTGG	-	95319671	95319693	7.0	16.0	0.0	0.0	0.0	GG	T	G	4.0	2.0	2.0	1.0	0.0	1.0	2.0	0.0	2.0	1.0	0.0	1.0	GC	CC	CC	CC	G	C	C	C	C	0.4304932735426009	196.7	1737.0999999999954	3.0	14.0	2.0	4.0	G	T	T	T	A	4.03	34.13172413793103
guideSeq	VEGFA_site2	GACCCCCTCCACCCCGCCTCNGG	GACCCCTCCCACCCCGACTCCGG	+	27338858	27338880	9.0	17.0	0.0	0.0	0.0	GG	C	G	3.0	2.0	1.5	1.0	0.0	0.0	2.0	0.0	1.0	1.0	0.0	1.0	GA	AC	CT	TC	G	A	C	T	C	0.5381165919282511	197.1	1801.699999999996	3.0	14.0	2.0	4.0	T	G	G	A	C	4.31	34.022586206896555
guideSeq	VEGFA_site2	GACCCCCTCCACCCCGCCTCNGG	GACCCTGTCCACCCCACCTCAGG	+	875321	875343	1.0	17.0	0.0	0.0	0.0	GG	A	G	3.0	2.0	1.5	0.0	1.0	0.0	2.0	0.0	1.0	1.0	0.0	1.0	AC	CC	CT	TC	A	C	C	T	C	0.7130044843049327	177.4	1960.7999999999965	4.0	12.0	3.0	4.0	A	C	G	T	T	4.21	34.07931034482759
guideSeq	VEGFA_site2	GACCCCCTCCACCCCGCCTCNGG	GAGCTCCCCCACCCCGCCCCGGG	-	14142969	14142991	19.0	16.0	0.0	0.0	0.0	GG	G	G	4.0	4.0	1.0	1.0	0.0	0.0	2.0	1.0	2.0	1.0	0.0	1.0	GC	CC	CC	CC	G	C	C	C	C	0.695067264573991	217.1	1975.6999999999966	2.0	14.0	1.0	6.0	G	C	T	C	C	4.58	33.87620689655173
guideSeq	VEGFA_site2	GACCCCCTCCACCCCGCCTCNGG	GCCACCCACCACCCCACCTCAGG	+	57604316	57604338	12.0	16.0	0.0	0.0	0.0	GG	A	G	4.0	4.0	1.0	0.0	1.0	0.0	1.0	2.0	1.0	2.0	1.0	0.0	AC	CC	CT	TC	A	C	C	T	C	0.6860986547085202	186.30000000000004	1924.6999999999955	5.0	14.0	1.0	3.0	C	A	A	A	T	3.84	34.1201724137931
guideSeq	VEGFA_site2	GACCCCCTCCACCCCGCCTCNGG	GCCACCCCCCACCCCACCCCAGG	+	41543433	41543455	6.0	15.0	0.0	0.0	0.0	GG	A	G	5.0	5.0	1.0	1.0	1.0	0.0	1.0	2.0	3.0	1.0	1.0	0.0	AC	CC	CC	CC	A	C	C	C	C	0.5964125560538116	204.6	1835.6999999999966	4.0	16.0	0.0	3.0	A	G	A	C	T	4.57	33.86672413793104
guideSeq	VEGFA_site2	GACCCCCTCCACCCCGCCTCNGG	GCCCCACCCACCCCGCCTTCTGG	+	130791560	130791582	7.0	15.75	1.0	0.0	1.0	GG	T	G	3.0	3.0	1.3333333333333333	0.0	0.0	0.0	2.0	1.0	1.0	1.0	0.0	1.0	CC	CT	TT	TC	C	C	T	T	C	0.6143497757847534	204.8	1889.1999999999966	2.0	14.0	3.0	4.0	A	A	A	C	C	3.64	34.351379310344825
guideSeq	VEGFA_site2	GACCCCCTCCACCCCGCCTCNGG	GCCCCCACCCACCCCGCCTCTGG	-	21359553	21359575	18.0	17.0	0.0	0.0	0.0	GG	T	G	3.0	2.0	1.5	0.0	0.0	0.0	2.0	1.0	1.0	1.0	1.0	0.0	GC	CC	CT	TC	G	C	C	T	C	0.4977578475336323	206.7	1781.9999999999945	2.0	15.0	2.0	4.0	C	C	C	A	T	4.58	33.78086206896552
guideSeq	VEGFA_site2	GACCCCCTCCACCCCGCCTCNGG	GCCCCCCACCACCCCACCCCCGG	+	47511239	47511261	22.0	16.0	0.0	0.0	0.0	GG	C	G	4.0	4.0	1.0	1.0	1.0	0.0	1.0	1.0	2.0	1.0	1.0	0.0	AC	CC	CC	CC	A	C	C	C	C	0.6233183856502242	213.9	1877.599999999996	3.0	17.0	0.0	3.0	C	T	C	C	A	4.58	33.95137931034483
guideSeq	VEGFA_site2	GACCCCCTCCACCCCGCCTCNGG	GCCCCCCACCACCCCACCTCGGG	+	13122172	13122194	19.0	17.0	0.0	0.0	0.0	GG	G	G	3.0	3.0	1.0	0.0	1.0	0.0	1.0	1.0	1.0	1.0	1.0	0.0	AC	CC	CT	TC	A	C	C	T	C	0.6143497757847534	205.3	1936.999999999997	3.0	15.0	1.0	4.0	A	G	A	A	A	4.27	34.122758620689666
guideSeq	VEGFA_site2	GACCCCCTCCACCCCGCCTCNGG	GCCCCCCCCAACCCCGCCCCCGG	+	7329530	7329552	4.0	16.0	0.0	0.0	0.0	GG	C	G	4.0	4.0	1.0	1.0	0.0	1.0	1.0	1.0	2.0	1.0	1.0	0.0	GC	CC	CC	CC	G	C	C	C	C	0.6278026905829597	232.4	1882.699999999996	2.0	17.0	0.0	4.0	C	A	A	C	G	4.03	33.92844827586207
guideSeq	VEGFA_site2	GACCCCCTCCACCCCGCCTCNGG	GCCGCCCCCCACTCCGCCTCCGG	-	143767367	143767389	4.0	16.0	0.0	0.0	0.0	GG	C	G	4.0	4.0	1.0	0.0	1.0	0.0	1.0	2.0	1.0	1.0	1.0	1.0	GC	CC	CT	TC	G	C	C	T	C	0.6143497757847534	218.1	1900.8999999999967	1.0	15.0	2.0	5.0	G	A	G	A	G	4.73	33.722758620689646
guideSeq	VEGFA_site2	GACCCCCTCCACCCCGCCTCNGG	GCCTCCCCCCACCCAGCCTCGGG	-	36853819	36853841	6.0	16.0	0.0	0.0	0.0	GG	G	G	4.0	4.0	1.0	0.0	1.0	0.0	1.0	2.0	1.0	1.0	1.0	1.0	GC	CC	CT	TC	G	C	C	T	C	0.7130044843049327	207.8	1990.9999999999966	2.0	14.0	2.0	5.0	C	C	C	C	A	4.33	33.79879310344828
guideSeq	VEGFA_site2	GACCCCCTCCACCCCGCCTCNGG	GCTTCCCTCCACCCCGCATCCGG	+	71948788	71948810	11.0	16.0	0.0	0.0	0.0	GG	C	G	4.0	2.0	2.0	1.0	0.0	0.0	0.0	3.0	0.0	1.0	1.0	2.0	GC	CA	AT	TC	G	C	A	T	C	0.672645739910314	202.2	1869.799999999996	2.0	13.0	4.0	4.0	G	A	G	A	G	4.14	33.89396551724138
guideSeq	VEGFA_site2	GACCCCCTCCACCCCGCCTCNGG	GGCCCACTCCACTCCGTCTCCGG	-	44253550	44253572	7.0	16.0	0.0	0.0	0.0	GG	C	G	4.0	4.0	1.0	1.0	1.0	0.0	1.0	1.0	0.0	1.0	0.0	3.0	GT	TC	CT	TC	G	T	C	T	C	0.5874439461883408	188.8	1848.199999999996	2.0	12.0	4.0	5.0	C	A	C	C	A	4.72	34.03396551724138
guideSeq	VEGFA_site2	GACCCCCTCCACCCCGCCTCNGG	GGCCCTCTCCACTCCACCTCAGG	-	178738721	178738743	1.0	16.0	0.0	0.0	0.0	GG	A	G	4.0	4.0	1.0	0.0	2.0	0.0	1.0	1.0	1.0	0.0	0.0	3.0	AC	CC	CT	TC	A	C	C	T	C	0.5605381165919282	179.9	1782.899999999995	3.0	12.0	4.0	4.0	C	A	T	A	A	4.37	33.88655172413793
guideSeq	VEGFA_site2	GACCCCCTCCACCCCGCCTCNGG	GGCTCACCCCACCCCACCTCTGG	+	37990359	37990381	9.0	15.0	0.0	0.0	0.0	GG	T	G	5.0	5.0	1.0	0.0	1.0	0.0	2.0	2.0	2.0	1.0	0.0	2.0	AC	CC	CT	TC	A	C	C	T	C	0.5291479820627802	187.40000000000003	1758.5999999999951	3.0	13.0	3.0	4.0	G	G	G	T	C	4.33	33.85724137931036
guideSeq	VEGFA_site2	GACCCCCTCCACCCCGCCTCNGG	GGCTCCCTCCGCCCCGCCCCGGG	-	65479763	65479785	11.0	16.0	0.0	0.0	0.0	GG	G	G	4.0	4.0	1.0	1.0	0.0	1.0	0.0	2.0	1.0	0.0	0.0	3.0	GC	CC	CC	CC	G	C	C	C	C	0.7309417040358744	227.8	1986.3999999999967	0.0	14.0	2.0	7.0	C	A	C	C	G	4.53	33.812241379310336
guideSeq	VEGFA_site2	GACCCCCTCCACCCCGCCTCNGG	GGGCCCCTCCACCCCGCCTCTGG	-	31817477	31817499	11.0	18.0	0.0	0.0	0.0	GG	T	G	2.0	1.0	2.0	0.0	0.0	0.0	0.0	2.0	0.0	1.0	0.0	1.0	GC	CC	CT	TC	G	C	C	T	C	0.5695067264573991	207.8	1856.2999999999965	1.0	13.0	3.0	6.0	C	C	A	A	G	4.52	33.83706896551725
guideSeq	VEGFA_site2	GACCCCCTCCACCCCGCCTCNGG	GGGCCCTCCCACCTCGCCCCTGG	-	105990821	105990843	2.0	14.0	0.0	0.0	0.0	GG	T	G	6.0	4.0	1.5	1.0	1.0	0.0	2.0	2.0	2.0	1.0	0.0	3.0	GC	CC	CC	CC	G	C	C	C	C	0.5739910313901345	207.8	1831.099999999996	1.0	13.0	3.0	6.0	C	C	T	G	T	4.37	33.82655172413793
guideSeq	VEGFA_site2	GACCCCCTCCACCCCGCCTCNGG	GTACCCCACCACCCCGCCCCAGG	+	144822945	144822967	8.0	16.0	0.0	0.0	0.0	GG	A	G	4.0	3.0	1.3333333333333333	1.0	0.0	0.0	1.0	2.0	1.0	2.0	1.0	0.0	GC	CC	CC	CC	G	C	C	C	C	0.6860986547085202	201.2	1924.799999999996	4.0	14.0	1.0	4.0	T	G	T	C	A	4.42	34.05310344827586
guideSeq	VEGFA_site2	GACCCCCTCCACCCCGCCTCNGG	GTCACTCCCCACCCCGCCTCTGG	-	83433594	83433616	11.0	16.0	0.0	0.0	0.0	GG	T	G	4.0	4.0	1.0	0.0	0.0	0.0	2.0	2.0	1.0	1.0	1.0	1.0	GC	CC	CT	TC	G	C	C	T	C	0.4887892376681615	188.1	1753.9999999999952	2.0	13.0	4.0	4.0	A	G	G	T	G	4.37	33.88275862068966
guideSeq	VEGFA_site2	GACCCCCTCCACCCCGCCTCNGG	GTCCCCCTCCTCCCCACCTCCGG	+	152837112	152837134	X	17.0	0.0	0.0	0.0	GG	C	G	3.0	3.0	1.0	0.0	1.0	1.0	0.0	1.0	1.0	0.0	2.0	0.0	AC	CC	CT	TC	A	C	C	T	C	0.6143497757847534	197.5	1859.399999999996	1.0	15.0	4.0	3.0	A	G	C	C	T	4.33	33.80431034482758
guideSeq	VEGFA_site2	GACCCCCTCCACCCCGCCTCNGG	GTCCCCCTCCTCCCCGTCTCAGG	+	55857479	55857501	3.0	17.0	0.0	0.0	0.0	GG	A	G	3.0	3.0	1.0	1.0	0.0	1.0	0.0	1.0	0.0	0.0	2.0	1.0	GT	TC	CT	TC	G	T	C	T	C	0.5112107623318386	188.9	1773.399999999995	1.0	13.0	5.0	4.0	G	T	G	G	G	4.29	33.85620689655172
guideSeq	VEGFA_site2	GACCCCCTCCACCCCGCCTCNGG	GTCCCCTCCCACCCCGCCTCCAG	+	90403305	90403327	14.0	17.0	0.0	0.0	0.0	AG	C	G	3.0	2.0	1.5	0.0	0.0	0.0	2.0	1.0	1.0	0.0	1.0	1.0	GC	CC	CT	TC	G	C	C	T	C	0.37668161434977576	197.8	1701.699999999996	2.0	15.0	3.0	3.0	A	G	G	A	A	4.58	33.94706896551724
guideSeq	VEGFA_site2	GACCCCCTCCACCCCGCCTCNGG	GTCCCCTCCCTCCCCGCCTCTGG	+	33202608	33202630	9.0	16.0	0.0	0.0	0.0	GG	T	G	4.0	3.0	1.3333333333333333	0.0	0.0	1.0	2.0	1.0	1.0	0.0	2.0	1.0	GC	CC	CT	TC	G	C	C	T	C	0.600896860986547	198.9	1825.1999999999955	0.0	14.0	5.0	4.0	T	G	C	T	G	4.62	33.88879310344827
guideSeq	VEGFA_site2	GACCCCCTCCACCCCGCCTCNGG	GTCCCTCCCCACCCCGCCTTGGG	+	40102384	40102406	22.0	16.0	0.0	0.0	0.0	GG	G	G	4.0	3.0	1.3333333333333333	1.0	0.0	0.0	2.0	1.0	1.0	0.0	1.0	2.0	GC	CC	CT	TT	G	C	C	T	T	0.600896860986547	204.5	1798.9999999999955	1.0	13.0	4.0	5.0	G	C	A	C	T	4.51	33.87379310344827
guideSeq	VEGFA_site2	GACCCCCTCCACCCCGCCTCNGG	GTCCTCCACCACCCCGCCTCTGG	-	118865477	118865499	X	17.0	0.0	0.0	0.0	GG	T	G	3.0	3.0	1.0	0.0	0.0	0.0	2.0	1.0	0.0	1.0	1.0	1.0	GC	CC	CT	TC	G	C	C	T	C	0.5650224215246636	188.1	1744.7999999999954	2.0	13.0	4.0	4.0	C	T	C	C	T	4.31	33.9446551724138
guideSeq	VEGFA_site2	GACCCCCTCCACCCCGCCTCNGG	TACCCCCCACACCCCGCCTCTGG	-	4358746	4358768	17.0	17.0	0.0	0.0	0.0	GG	T	T	3.0	2.0	1.5	0.0	0.0	1.0	1.0	1.0	1.0	1.0	1.0	0.0	GC	CC	CT	TC	G	C	C	T	C	0.5829596412556054	197.1	1847.6999999999955	3.0	14.0	3.0	3.0	G	C	A	T	C	4.03	33.930517241379306
guideSeq	VEGFA_site2	GACCCCCTCCACCCCGCCTCNGG	TACCCCCCCCACCCCGCCACAGG	+	13948354	13948376	11.0	17.0	0.0	0.0	0.0	GG	A	T	3.0	3.0	1.0	1.0	0.0	0.0	1.0	1.0	1.0	1.0	1.0	0.0	GC	CC	CA	AC	G	C	C	A	C	0.3946188340807175	205.70000000000005	1758.399999999995	4.0	15.0	1.0	3.0	C	A	C	A	C	4.03	33.93706896551724
guideSeq	VEGFA_site2	GACCCCCTCCACCCCGCCTCNGG	TACTCCCCCCACCCAGCCTCAGG	+	43608522	43608544	2.0	16.0	0.0	0.0	0.0	GG	A	T	4.0	4.0	1.0	0.0	1.0	0.0	1.0	2.0	1.0	1.0	1.0	1.0	GC	CC	CT	TC	G	C	C	T	C	0.4080717488789238	188.90000000000003	1711.6999999999955	4.0	13.0	3.0	3.0	A	G	G	T	G	4.33	33.815000000000005
guideSeq	VEGFA_site2	GACCCCCTCCACCCCGCCTCNGG	TAGCCCCTCCACCCCACCACAGG	+	86681282	86681304	12.0	16.0	0.0	0.0	0.0	GG	A	T	4.0	4.0	1.0	1.0	1.0	0.0	0.0	2.0	1.0	2.0	1.0	0.0	AC	CC	CA	AC	A	C	C	A	C	0.4798206278026906	187.80000000000004	1734.4999999999955	5.0	13.0	2.0	3.0	C	C	C	C	A	4.58	34.02206896551724
guideSeq	VEGFA_site2	GACCCCCTCCACCCCGCCTCNGG	TATCCTCCCCACCCCGCCCCGGG	-	57974232	57974254	16.0	15.0	0.0	0.0	0.0	GG	G	T	5.0	5.0	1.0	1.0	0.0	0.0	2.0	2.0	2.0	0.0	1.0	2.0	GC	CC	CC	CC	G	C	C	C	C	0.6143497757847534	212.8	1839.1999999999966	2.0	14.0	3.0	4.0	T	C	A	C	A	4.45	34.12586206896552
guideSeq	VEGFA_site2	GACCCCCTCCACCCCGCCTCNGG	TCCACCCCCCACCCCGCCCCGGG	+	104933939	104933961	7.0	15.0	0.0	0.0	0.0	GG	G	T	5.0	4.0	1.25	1.0	0.0	0.0	1.0	3.0	2.0	1.0	2.0	0.0	GC	CC	CC	CC	G	C	C	C	C	0.4663677130044843	219.1	1778.799999999996	2.0	16.0	1.0	4.0	T	T	T	C	A	4.03	34.06034482758621
guideSeq	VEGFA_site2	GACCCCCTCCACCCCGCCTCNGG	TCCCACCCCCACCCCGCCACGGG	-	36759128	36759150	19.0	15.0	0.0	0.0	0.0	GG	G	T	5.0	4.0	1.25	1.0	0.0	0.0	2.0	2.0	1.0	2.0	2.0	0.0	GC	CC	CA	AC	G	C	C	A	C	0.6188340807174888	209.4	1885.199999999996	3.0	15.0	1.0	4.0	G	T	A	G	G	4.58	33.80568965517241
guideSeq	VEGFA_site2	GACCCCCTCCACCCCGCCTCNGG	TCCCCACCCCGCCCCGCCTCTGG	-	78857719	78857741	15.0	15.0	0.0	0.0	0.0	GG	T	T	5.0	4.0	1.25	0.0	0.0	1.0	2.0	2.0	1.0	1.0	2.0	1.0	GC	CC	CT	TC	G	C	C	T	C	0.6681614349775785	211.90000000000003	1993.7999999999965	1.0	15.0	3.0	4.0	T	C	C	A	A	4.36	34.04379310344827
guideSeq	VEGFA_site2	GACCCCCTCCACCCCGCCTCNGG	TCCCCCCACCACCCCACCCCCGG	+	100732569	100732591	9.0	15.0	0.0	0.0	0.0	GG	C	T	5.0	4.0	1.25	1.0	1.0	0.0	1.0	2.0	2.0	1.0	2.0	0.0	AC	CC	CC	CC	A	C	C	C	C	0.5201793721973094	208.4	1796.1999999999966	3.0	17.0	1.0	2.0	C	C	A	C	C	4.58	33.95155172413793
guideSeq	VEGFA_site2	GACCCCCTCCACCCCGCCTCNGG	TCCCCCCCACCCCCCACCTCAGG	+	26626226	26626248	13.0	14.0	0.0	0.0	0.0	GG	A	T	6.0	4.0	1.5	0.0	1.0	2.0	1.0	2.0	2.0	1.0	3.0	0.0	AC	CC	CT	TC	A	C	C	T	C	0.757847533632287	200.2	2086.799999999997	3.0	16.0	2.0	2.0	G	A	C	G	C	4.18	33.96275862068965
guideSeq	VEGFA_site2	GACCCCCTCCACCCCGCCTCNGG	TCCTCCTTCCACTCCGCCTCTGG	-	85515487	85515509	2.0	15.75	1.0	0.0	1.0	GG	T	T	3.0	4.0	1.0	0.0	1.0	0.0	1.0	1.0	0.0	0.0	1.0	2.0	GC	CC	CT	TC	G	C	C	T	C	0.5246636771300448	183.2	1782.6999999999955	1.0	12.0	7.0	3.0	T	T	T	G	T	4.06	34.290517241379305
guideSeq	VEGFA_site2	GACCCCCTCCACCCCGCCTCNGG	TCTCCCCTCCACCCCGCCCTCGG	+	133777441	133777463	11.0	15.5	2.0	0.0	2.0	GG	C	T	2.0	2.0	2.0	2.0	0.0	0.0	0.0	0.0	1.0	0.0	0.0	1.0	GC	CC	CC	CT	G	C	C	C	T	0.5605381165919282	203.0	1824.4999999999952	1.0	15.0	4.0	3.0	G	G	C	C	T	4.36	33.90844827586207
guideSeq	VEGFA_site2	GACCCCCTCCACCCCGCCTCNGG	TGCACCCCCCACCCCGCCCCTGG	+	132860359	132860381	5.0	15.0	0.0	0.0	0.0	GG	T	T	5.0	4.0	1.25	1.0	0.0	0.0	1.0	3.0	2.0	1.0	1.0	1.0	GC	CC	CC	CC	G	C	C	C	C	0.5426008968609866	210.1	1808.299999999996	2.0	15.0	2.0	4.0	G	T	G	G	G	3.84	33.995172413793114
guideSeq	VEGFA_site2	GACCCCCTCCACCCCGCCTCNGG	TGCCCCCCCCACCCCACCTCTGG	-	56963423	56963445	16.0	16.0	0.0	0.0	0.0	GG	T	T	4.0	3.0	1.3333333333333333	0.0	1.0	0.0	1.0	2.0	2.0	0.0	1.0	1.0	AC	CC	CT	TC	A	C	C	T	C	0.37668161434977576	200.50000000000003	1741.9999999999952	2.0	15.0	3.0	3.0	C	C	T	G	T	4.37	33.85413793103449
guideSeq	VEGFA_site2	GACCCCCTCCACCCCGCCTCNGG	TGCCCCCCCCACCCCGCCCCCGG	+	129040624	129040646	X	16.0	0.0	0.0	0.0	GG	C	T	4.0	3.0	1.3333333333333333	1.0	0.0	0.0	1.0	2.0	2.0	0.0	1.0	1.0	GC	CC	CC	CC	G	C	C	C	C	0.452914798206278	229.1	1816.9999999999955	1.0	17.0	1.0	4.0	A	A	C	T	A	4.24	33.99913793103448
guideSeq	VEGFA_site2	GACCCCCTCCACCCCGCCTCNGG	TGCCCCCTCCACCCCACCTCTGA	+	110521018	110521040	6.0	17.0	0.0	0.0	0.0	GA	T	T	3.0	2.0	1.5	0.0	1.0	0.0	0.0	2.0	1.0	0.0	1.0	1.0	AC	CC	CT	TC	A	C	C	T	C	0.4125560538116592	186.50000000000003	1725.0999999999954	3.0	14.0	4.0	2.0	C	C	A	G	A	4.37	33.943448275862075
guideSeq	VEGFA_site2	GACCCCCTCCACCCCGCCTCNGG	TGCCCCTCCCACCCCGCCTCTGG	-	40044751	40044773	17.0	16.0	0.0	0.0	0.0	GG	T	T	4.0	2.0	2.0	0.0	0.0	0.0	2.0	2.0	1.0	0.0	1.0	2.0	GC	CC	CT	TC	G	C	C	T	C	0.5291479820627802	202.6	1788.399999999995	1.0	14.0	4.0	4.0	G	C	T	G	A	4.58	33.83155172413793
guideSeq	VEGFA_site2	GACCCCCTCCACCCCGCCTCNGG	TGGCCCCTCCGCCCCACCTCTGG	+	1294256	1294278	1.0	15.0	0.0	0.0	0.0	GG	T	T	5.0	3.0	1.6666666666666667	0.0	1.0	1.0	0.0	3.0	1.0	1.0	1.0	2.0	AC	CC	CT	TC	A	C	C	T	C	0.6771300448430493	202.60000000000005	1876.2999999999965	1.0	13.0	4.0	5.0	C	C	T	C	C	4.37	33.832241379310354
guideSeq	VEGFA_site2	GACCCCCTCCACCCCGCCTCNGG	TTCCCCCCCAACCCCACCTCGGG	+	123893656	123893678	12.0	15.0	0.0	0.0	0.0	GG	G	T	5.0	4.0	1.25	0.0	1.0	1.0	1.0	2.0	2.0	1.0	2.0	0.0	AC	CC	CT	TC	A	C	C	T	C	0.5919282511210763	205.7	1830.299999999996	3.0	14.0	3.0	3.0	C	C	T	C	A	4.03	33.95844827586207
guideSeq	VEGFA_site2	GACCCCCTCCACCCCGCCTCNGG	TTCCCCTTCCACCCAGCCTCTGG	-	72656671	72656693	17.0	16.0	0.0	0.0	0.0	GG	T	T	4.0	3.0	1.3333333333333333	0.0	1.0	0.0	1.0	2.0	0.0	1.0	2.0	1.0	GC	CC	CT	TC	G	C	C	T	C	0.3901345291479821	189.2	1683.1999999999955	2.0	12.0	6.0	3.0	C	A	A	C	C	4.33	34.137241379310346
guideSeq	VEGFA_site2	GACCCCCTCCACCCCGCCTCNGG	TTCTCCCTCCTCCCCGCCTCGGG	-	42806795	42806817	19.0	16.0	0.0	0.0	0.0	GG	G	T	4.0	3.0	1.3333333333333333	0.0	0.0	1.0	0.0	3.0	0.0	0.0	3.0	1.0	GC	CC	CT	TC	G	C	C	T	C	0.6771300448430493	202.2	1956.3999999999976	0.0	13.0	6.0	4.0	A	G	C	T	G	4.06	34.04051724137932
guideSeq	VEGFA_site2	GACCCCCTCCACCCCGCCTCNGG	TTTCCCCCCCACCCCAACTCAGG	+	7147464	7147486	17.0	14.0	0.0	0.0	0.0	GG	A	T	6.0	3.0	2.0	1.0	1.0	0.0	1.0	3.0	2.0	1.0	2.0	1.0	AA	AC	CT	TC	A	A	C	T	C	0.6278026905829597	194.50000000000003	1859.799999999996	4.0	13.0	4.0	2.0	T	G	G	A	G	3.95	33.97810344827585
guideSeq	VEGFA_site3	GGTGAGTGAGTGTGTGCGTGNGG	ACTGTGTGAGTGTGTGCGTGAGG	-	40561861	40561883	19.0	17.0	0.0	0.0	0.0	GG	A	A	3.0	2.0	1.5	0.0	0.0	0.0	1.0	2.0	1.0	0.0	2.0	0.0	GC	CG	GT	TG	G	C	G	T	G	0.6322869955156951	154.7	1835.5999999999967	3.0	2.0	7.0	11.0	C	C	C	T	G	4.51	34.113103448275865
guideSeq	VEGFA_site3	GGTGAGTGAGTGTGTGCGTGNGG	AGAGAGTGAGTGTGTGCATGAGG	-	89440963	89440985	5.0	17.0	0.0	0.0	0.0	GG	A	A	3.0	3.0	1.0	1.0	0.0	0.0	0.0	2.0	2.0	1.0	0.0	0.0	GC	CA	AT	TG	G	C	A	T	G	0.4573991031390134	152.89999999999995	1708.399999999995	6.0	1.0	5.0	11.0	A	A	C	T	G	4.25	34.019310344827595
guideSeq	VEGFA_site3	GGTGAGTGAGTGTGTGCGTGNGG	AGCGAGTGAGTGTGTGTGTGGGG	-	18733629	18733651	9.0	17.0	0.0	0.0	0.0	GG	G	A	3.0	3.0	1.0	1.0	0.0	0.0	0.0	2.0	2.0	0.0	0.0	1.0	GT	TG	GT	TG	G	T	G	T	G	0.4932735426008968	164.39999999999995	1730.2999999999952	3.0	1.0	6.0	13.0	G	G	A	G	T	4.73	33.95310344827587
guideSeq	VEGFA_site3	GGTGAGTGAGTGTGTGCGTGNGG	AGCGAGTGGGTGTGTGCGTGGGG	+	74353480	74353502	14.0	17.0	0.0	0.0	0.0	GG	G	A	3.0	3.0	1.0	0.0	0.0	1.0	0.0	2.0	2.0	0.0	0.0	1.0	GC	CG	GT	TG	G	C	G	T	G	0.7174887892376681	183.7	1957.4999999999966	2.0	2.0	5.0	14.0	G	G	T	C	A	4.45	34.05741379310345
guideSeq	VEGFA_site3	GGTGAGTGAGTGTGTGCGTGNGG	AGGGAGTGACTGTGTGCGTGTGG	+	130228337	130228359	10.0	17.0	0.0	0.0	0.0	GG	T	A	3.0	3.0	1.0	0.0	0.0	1.0	0.0	2.0	1.0	1.0	1.0	0.0	GC	CG	GT	TG	G	C	G	T	G	0.6098654708520179	164.4	1792.3999999999958	3.0	2.0	6.0	12.0	G	C	C	C	G	4.68	33.981551724137944
guideSeq	VEGFA_site3	GGTGAGTGAGTGTGTGCGTGNGG	AGGGAGTGAGTGTGAGAGTGCGG	+	144458274	144458296	6.0	16.0	0.0	0.0	0.0	GG	C	A	4.0	4.0	1.0	1.0	1.0	0.0	0.0	2.0	1.0	3.0	0.0	0.0	GA	AG	GT	TG	G	A	G	T	G	0.452914798206278	166.59999999999997	1716.399999999995	5.0	1.0	4.0	13.0	T	A	C	C	A	4.68	34.00137931034483
guideSeq	VEGFA_site3	GGTGAGTGAGTGTGTGCGTGNGG	AGGTGAGAGAGTGTGTGCGTAGG	-	74898115	74898137	16.0	16.75	1.0	1.0	0.0	GG	A	A	1.0	1.0	2.0	0.0	0.0	0.0	1.0	0.0	0.0	1.0	0.0	0.0	TG	GC	CG	GT	T	G	C	G	T	0.4977578475336323	162.5	1695.8999999999958	5.0	1.0	5.0	12.0	A	G	G	A	A	4.42	34.10810344827586
guideSeq	VEGFA_site3	GGTGAGTGAGTGTGTGCGTGNGG	AGTGAATGAGTGTGTGTGTGTGG	-	193993878	193993900	3.0	17.0	0.0	0.0	0.0	GG	T	A	3.0	3.0	1.0	1.0	0.0	0.0	1.0	1.0	2.0	0.0	0.0	1.0	GT	TG	GT	TG	G	T	G	T	G	0.4618834080717489	147.39999999999995	1747.3999999999958	4.0	0.0	8.0	11.0	G	G	T	C	A	4.39	34.27189655172415
guideSeq	VEGFA_site3	GGTGAGTGAGTGTGTGCGTGNGG	AGTGAGAAAGTGTGTGCATGCGG	+	18696208	18696230	2.0	16.0	0.0	0.0	0.0	GG	C	A	4.0	3.0	1.3333333333333333	1.0	0.0	0.0	2.0	1.0	3.0	1.0	0.0	0.0	GC	CA	AT	TG	G	C	A	T	G	0.4932735426008968	167.29999999999995	1703.4999999999961	6.0	2.0	5.0	10.0	G	T	G	T	G	3.35	34.33862068965518
guideSeq	VEGFA_site3	GGTGAGTGAGTGTGTGCGTGNGG	AGTGAGTAAGTGAGTGAGTGAGG	+	51294262	51294284	7.0	16.0	0.0	0.0	0.0	GG	A	A	4.0	4.0	1.0	1.0	1.0	0.0	1.0	1.0	2.0	2.0	0.0	0.0	GA	AG	GT	TG	G	A	G	T	G	0.4753363228699552	151.0	1664.0999999999951	7.0	0.0	5.0	11.0	G	A	G	T	G	4.14	33.89172413793102
guideSeq	VEGFA_site3	GGTGAGTGAGTGTGTGCGTGNGG	AGTGAGTATGTGTGTGTGTGGGG	-	5749651	5749673	10.0	16.0	0.0	0.0	0.0	GG	G	A	4.0	3.0	1.3333333333333333	1.0	0.0	1.0	1.0	1.0	2.0	0.0	1.0	1.0	GT	TG	GT	TG	G	T	G	T	G	0.4439461883408072	154.89999999999995	1600.7999999999952	3.0	0.0	8.0	12.0	T	T	G	G	G	4.03	33.91862068965518
guideSeq	VEGFA_site3	GGTGAGTGAGTGTGTGCGTGNGG	AGTGAGTGAGTGAGTGAGTGAGG	+	58326591	58326613	4.0	17.0	0.0	0.0	0.0	GG	A	A	3.0	3.0	1.0	1.0	1.0	0.0	0.0	1.0	1.0	2.0	0.0	0.0	GA	AG	GT	TG	G	A	G	T	G	0.4663677130044843	147.29999999999995	1677.199999999995	6.0	0.0	5.0	12.0	A	A	G	T	A	4.03	33.98051724137931
guideSeq	VEGFA_site3	GGTGAGTGAGTGTGTGCGTGNGG	AGTGAGTGAGTGAGTGAGTGGGG	+	79178506	79178528	11.0	17.0	0.0	0.0	0.0	GG	G	A	3.0	3.0	1.0	1.0	1.0	0.0	0.0	1.0	1.0	2.0	0.0	0.0	GA	AG	GT	TG	G	A	G	T	G	0.4170403587443946	155.89999999999995	1691.5999999999954	5.0	0.0	5.0	13.0	T	T	G	G	G	4.03	33.84068965517242
guideSeq	VEGFA_site3	GGTGAGTGAGTGTGTGCGTGNGG	AGTGAGTGAGTGTGAGTGCGGGG	-	67579421	67579443	8.0	16.0	0.0	0.0	0.0	GG	G	A	4.0	4.0	1.0	2.0	1.0	0.0	0.0	1.0	2.0	1.0	0.0	1.0	GT	TG	GC	CG	G	T	G	C	G	0.5964125560538116	165.49999999999997	1823.0999999999967	4.0	1.0	5.0	13.0	T	G	G	G	G	4.58	33.84413793103449
guideSeq	VEGFA_site3	GGTGAGTGAGTGTGTGCGTGNGG	AGTGAGTGAGTGTGTGTGTGGGG	-	65569153	65569175	14.0	18.0	0.0	0.0	0.0	GG	G	A	2.0	2.0	1.0	1.0	0.0	0.0	0.0	1.0	1.0	0.0	0.0	1.0	GT	TG	GT	TG	G	T	G	T	G	0.6502242152466368	153.7	1843.3999999999967	3.0	0.0	7.0	13.0	G	G	G	A	C	4.51	34.045689655172424
guideSeq	VEGFA_site3	GGTGAGTGAGTGTGTGCGTGNGG	AGTGTGTGAGTGTGTGCGTGTGG	-	20178278	20178300	20.0	18.0	0.0	0.0	0.0	GG	T	A	2.0	2.0	1.0	0.0	0.0	0.0	1.0	1.0	1.0	0.0	1.0	0.0	GC	CG	GT	TG	G	C	G	T	G	0.4618834080717489	153.6	1640.799999999996	2.0	1.0	8.0	12.0	G	G	G	A	G	4.75	34.07793103448276
guideSeq	VEGFA_site3	GGTGAGTGAGTGTGTGCGTGNGG	ATGAGTGAGTGTGTGTGTGTGAG	+	73585910	73585932	16.0	15.75	1.0	0.0	1.0	AG	G	A	3.0	2.0	2.0	0.0	1.0	0.0	0.0	2.0	2.0	0.0	0.0	1.0	TG	GT	TG	GT	T	G	T	G	T	0.3721973094170404	140.7	1580.4999999999955	4.0	0.0	8.0	11.0	A	G	A	G	A	4.39	34.15431034482759
guideSeq	VEGFA_site3	GGTGAGTGAGTGTGTGCGTGNGG	CATGAGTGAGTGTGTGGGTGGGG	+	1716775	1716797	19.0	17.0	0.0	0.0	0.0	GG	G	C	3.0	2.0	1.5	1.0	0.0	0.0	0.0	2.0	1.0	1.0	1.0	0.0	GG	GG	GT	TG	G	G	G	T	G	0.5156950672645739	163.49999999999997	1720.099999999996	3.0	1.0	6.0	13.0	G	A	T	G	A	4.66	34.10913793103448
guideSeq	VEGFA_site3	GGTGAGTGAGTGTGTGCGTGNGG	CGCGAGTGAGTGTGTGCGCGGGG	-	71632803	71632825	3.0	17.0	0.0	0.0	0.0	GG	G	C	3.0	3.0	1.0	1.0	0.0	0.0	0.0	2.0	2.0	0.0	1.0	0.0	GC	CG	GC	CG	G	C	G	C	G	0.6367713004484304	189.9	1959.9999999999966	2.0	4.0	4.0	13.0	T	G	C	G	C	4.58	34.12844827586208
guideSeq	VEGFA_site3	GGTGAGTGAGTGTGTGCGTGNGG	CGTGAGTGAGTGTGTACCTGGGG	+	50724388	50724410	20.0	17.0	0.0	0.0	0.0	GG	G	C	3.0	3.0	1.0	1.0	1.0	0.0	0.0	1.0	1.0	0.0	2.0	0.0	AC	CC	CT	TG	A	C	C	T	G	0.4484304932735426	164.49999999999997	1700.9999999999961	3.0	3.0	6.0	11.0	G	T	G	G	T	4.33	33.93810344827586
guideSeq	VEGFA_site3	GGTGAGTGAGTGTGTGCGTGNGG	CTGGAGTGAGTGTGTGTGTGTGG	-	47732486	47732508	19.0	16.0	0.0	0.0	0.0	GG	T	C	4.0	2.0	2.0	1.0	0.0	0.0	0.0	3.0	0.0	1.0	2.0	1.0	GT	TG	GT	TG	G	T	G	T	G	0.5022421524663677	148.5	1671.1999999999955	2.0	1.0	8.0	12.0	A	G	A	G	G	4.73	33.90827586206897
guideSeq	VEGFA_site3	GGTGAGTGAGTGTGTGCGTGNGG	GAGTGAGTGAGTGTGTGTGTGAG	-	5104935	5104957	3.0	15.75	1.0	1.0	0.0	AG	G	G	2.0	2.0	1.5	1.0	0.0	0.0	0.0	1.0	1.0	0.0	0.0	1.0	TG	GT	TG	GT	T	G	T	G	T	0.5739910313901345	139.7	1715.2999999999954	4.0	0.0	7.0	12.0	A	G	T	G	C	4.78	33.979655172413786
guideSeq	VEGFA_site3	GGTGAGTGAGTGTGTGCGTGNGG	GATGAGTGAGTGAGTGAGTGGGG	-	157078321	157078343	6.0	17.0	0.0	0.0	0.0	GG	G	G	3.0	3.0	1.0	1.0	1.0	0.0	0.0	1.0	1.0	2.0	0.0	0.0	GA	AG	GT	TG	G	A	G	T	G	0.3991031390134529	155.79999999999995	1697.2999999999952	5.0	0.0	5.0	13.0	A	G	T	G	T	4.73	33.937413793103445
guideSeq	VEGFA_site3	GGTGAGTGAGTGTGTGCGTGNGG	GATGAGTGTGTGTGTGTGTGAGG	-	62067613	62067635	4.0	17.0	0.0	0.0	0.0	GG	A	G	3.0	3.0	1.0	1.0	0.0	1.0	0.0	1.0	1.0	0.0	1.0	1.0	GT	TG	GT	TG	G	T	G	T	G	0.6905829596412556	143.89999999999995	1954.6999999999966	3.0	0.0	8.0	12.0	G	C	G	A	G	4.47	34.051206896551726
guideSeq	VEGFA_site3	GGTGAGTGAGTGTGTGCGTGNGG	GCTGAGTGAGTGTATGCGTGTGG	-	37662818	37662840	22.0	18.0	0.0	0.0	0.0	GG	T	G	2.0	2.0	1.0	0.0	1.0	0.0	0.0	1.0	1.0	0.0	1.0	0.0	GC	CG	GT	TG	G	C	G	T	G	0.6098654708520179	161.6	1841.599999999996	3.0	2.0	7.0	11.0	C	T	T	T	A	4.03	34.246034482758624
guideSeq	VEGFA_site3	GGTGAGTGAGTGTGTGCGTGNGG	GGAGAGTGAGTGTGTGCATGTGC	+	181557187	181557209	1.0	18.0	0.0	0.0	0.0	GC	T	G	2.0	2.0	1.0	1.0	0.0	0.0	0.0	1.0	1.0	1.0	0.0	0.0	GC	CA	AT	TG	G	C	A	T	G	0.5381165919282511	155.1	1754.6999999999966	4.0	2.0	6.0	11.0	C	G	C	A	C	4.31	34.17051724137931
guideSeq	VEGFA_site3	GGTGAGTGAGTGTGTGCGTGNGG	GGGAGAGTGAGTGTGTGTGTGAG	-	130857597	130857619	5.0	15.75	1.0	1.0	0.0	AG	G	G	2.0	2.0	1.5	1.0	0.0	0.0	0.0	1.0	0.0	1.0	0.0	1.0	TG	GT	TG	GT	T	G	T	G	T	0.4439461883408072	149.4	1606.9999999999975	4.0	0.0	6.0	13.0	A	G	A	G	A	4.68	33.95844827586207
guideSeq	VEGFA_site3	GGTGAGTGAGTGTGTGCGTGNGG	GGGGGGTGAGTGTGTGTGTGGGG	+	32738747	32738769	1.0	17.0	0.0	0.0	0.0	GG	G	G	3.0	3.0	1.0	1.0	0.0	0.0	1.0	1.0	0.0	1.0	0.0	2.0	GT	TG	GT	TG	G	T	G	T	G	0.5695067264573991	175.2	1659.2999999999965	1.0	0.0	6.0	16.0	G	G	G	C	A	4.58	33.97913793103449
guideSeq	VEGFA_site3	GGTGAGTGAGTGTGTGCGTGNGG	GGTGAATGAGTGTGTGCTCTGGG	-	84032640	84032662	16.0	16.0	0.0	0.0	0.0	GG	G	G	4.0	1.0	4.0	3.0	0.0	0.0	1.0	0.0	2.0	0.0	2.0	0.0	GC	CT	TC	CT	G	C	T	C	T	0.5964125560538116	162.79999999999995	1831.099999999996	3.0	2.0	7.0	11.0	G	A	T	G	G	4.39	34.03293103448276
guideSeq	VEGFA_site3	GGTGAGTGAGTGTGTGCGTGNGG	GGTGAGAGAGTGTGTGCACGGGG	+	43939280	43939302	22.0	17.0	0.0	0.0	0.0	GG	G	G	3.0	2.0	1.5	2.0	0.0	0.0	1.0	0.0	2.0	1.0	0.0	0.0	GC	CA	AC	CG	G	C	A	C	G	0.6278026905829597	168.7	1844.899999999995	4.0	2.0	4.0	13.0	C	C	A	C	T	4.14	34.059655172413805
guideSeq	VEGFA_site3	GGTGAGTGAGTGTGTGCGTGNGG	GGTGAGCAAGTGTGTGTGTGTGG	-	230506235	230506257	2.0	17.0	0.0	0.0	0.0	GG	T	G	3.0	2.0	1.5	1.0	0.0	0.0	2.0	0.0	2.0	0.0	0.0	1.0	GT	TG	GT	TG	G	T	G	T	G	0.4035874439461883	155.3	1727.7999999999947	3.0	1.0	7.0	12.0	G	G	C	G	G	4.14	34.13793103448276
guideSeq	VEGFA_site3	GGTGAGTGAGTGTGTGCGTGNGG	GGTGAGTAAGTGTGAGCGTAAGG	+	74103158	74103180	18.0	17.0	0.0	0.0	0.0	GG	A	G	3.0	2.0	1.5	1.0	1.0	0.0	1.0	0.0	2.0	1.0	0.0	0.0	GC	CG	GT	TA	G	C	G	T	A	0.4573991031390134	167.49999999999997	1767.1999999999966	6.0	1.0	5.0	11.0	G	C	T	C	T	4.14	33.94293103448276
guideSeq	VEGFA_site3	GGTGAGTGAGTGTGTGCGTGNGG	GGTGAGTCAGTGTGTGAGTGAGG	-	73317044	73317066	2.0	18.0	0.0	0.0	0.0	GG	A	G	2.0	2.0	1.0	1.0	0.0	0.0	1.0	0.0	0.0	1.0	1.0	0.0	GA	AG	GT	TG	G	A	G	T	G	0.5067264573991032	149.39999999999995	1647.9999999999966	4.0	1.0	6.0	12.0	T	G	T	G	T	4.37	34.0346551724138
guideSeq	VEGFA_site3	GGTGAGTGAGTGTGTGCGTGNGG	GGTGAGTGAGTGTGTGCGGGTGG	+	68851126	68851148	11.0	19.0	0.0	0.0	0.0	GG	T	G	1.0	1.0	1.0	1.0	0.0	0.0	0.0	0.0	0.0	1.0	0.0	0.0	GC	CG	GG	GG	G	C	G	G	G	0.6188340807174888	167.6	1815.1999999999966	2.0	1.0	6.0	14.0	C	G	A	T	G	4.66	34.08431034482759
guideSeq	VEGFA_site3	GGTGAGTGAGTGTGTGCGTGNGG	GGTGAGTGAGTGTGTGCGTGTGG	+	43737454	43737476	6.0	20.0	0.0	0.0	0.0	GG	T	G	0.0	0.0	0.0	0.0	0.0	0.0	0.0	0.0	0.0	0.0	0.0	0.0	GC	CG	GT	TG	G	C	G	T	G	0.6367713004484304	157.9	1804.0999999999967	2.0	1.0	7.0	13.0	G	G	T	T	G	4.03	34.15568965517241
guideSeq	VEGFA_site3	GGTGAGTGAGTGTGTGCGTGNGG	GGTGAGTGAGTGTGTGTGTGAGG	+	106029015	106029037	14.0	19.0	0.0	0.0	0.0	GG	A	G	1.0	1.0	1.0	1.0	0.0	0.0	0.0	0.0	0.0	0.0	0.0	1.0	GT	TG	GT	TG	G	T	G	T	G	0.5784753363228701	148.29999999999995	1643.4999999999966	3.0	0.0	7.0	13.0	G	T	G	T	A	4.29	34.013103448275864
guideSeq	VEGFA_site3	GGTGAGTGAGTGTGTGCGTGNGG	GGTGAGTGTGTGTGTGCATGTGG	-	177463420	177463442	2.0	18.0	0.0	0.0	0.0	GG	T	G	2.0	2.0	1.0	1.0	0.0	1.0	0.0	0.0	1.0	0.0	1.0	0.0	GC	CA	AT	TG	G	C	A	T	G	0.3856502242152465	152.79999999999995	1704.1999999999946	2.0	1.0	8.0	12.0	G	C	A	C	A	4.78	34.34448275862069
guideSeq	VEGFA_site3	GGTGAGTGAGTGTGTGCGTGNGG	GGTGGATGACTGTGTGTGTGGGG	+	75147763	75147785	11.0	16.0	0.0	0.0	0.0	GG	G	G	4.0	3.0	1.3333333333333333	1.0	0.0	1.0	2.0	0.0	1.0	0.0	1.0	2.0	GT	TG	GT	TG	G	T	G	T	G	0.5426008968609866	162.2	1764.1999999999966	2.0	1.0	7.0	13.0	G	T	G	T	G	4.29	34.08551724137932
guideSeq	VEGFA_site3	GGTGAGTGAGTGTGTGCGTGNGG	GGTGGATGAGTGTGTGTGTGGGG	+	6937039	6937061	12.0	17.0	0.0	0.0	0.0	GG	G	G	3.0	2.0	1.5	1.0	0.0	0.0	2.0	0.0	1.0	0.0	0.0	2.0	GT	TG	GT	TG	G	T	G	T	G	0.6412556053811659	162.2	1820.0999999999967	2.0	0.0	7.0	14.0	G	A	G	T	G	4.58	34.03
guideSeq	VEGFA_site3	GGTGAGTGAGTGTGTGCGTGNGG	GGTGTATGAGTGTGTGTGTGAGG	+	143890810	143890832	8.0	17.0	0.0	0.0	0.0	GG	A	G	3.0	2.0	1.5	1.0	0.0	0.0	2.0	0.0	1.0	0.0	1.0	1.0	GT	TG	GT	TG	G	T	G	T	G	0.4887892376681615	149.5	1565.5999999999967	3.0	0.0	8.0	12.0	G	T	G	T	G	4.29	34.035344827586215
guideSeq	VEGFA_site3	GGTGAGTGAGTGTGTGCGTGNGG	GGTGTGTGAGTGTGTGTGTGTGG	+	49739984	49740006	22.0	18.0	0.0	0.0	0.0	GG	T	G	2.0	2.0	1.0	1.0	0.0	0.0	1.0	0.0	0.0	0.0	1.0	1.0	GT	TG	GT	TG	G	T	G	T	G	0.4484304932735426	146.1	1721.2999999999954	1.0	0.0	9.0	13.0	T	C	C	A	G	4.78	34.10224137931036
guideSeq	VEGFA_site3	GGTGAGTGAGTGTGTGCGTGNGG	GGTGTGTGGGTGGGGGTGTGTGG	-	14871044	14871066	18.0	15.0	0.0	0.0	0.0	GG	T	G	5.0	5.0	1.0	1.0	2.0	1.0	1.0	0.0	0.0	2.0	1.0	2.0	GT	TG	GT	TG	G	T	G	T	G	0.6591928251121076	174.10000000000005	1778.599999999997	0.0	0.0	7.0	16.0	G	T	G	G	G	4.58	34.013103448275864
guideSeq	VEGFA_site3	GGTGAGTGAGTGTGTGCGTGNGG	GTAGAGTGAGTGTGTGTGTGTGG	+	48997789	48997811	8.0	17.75	1.0	0.0	1.0	GG	T	G	1.0	2.0	1.0	1.0	0.0	0.0	0.0	0.0	0.0	0.0	0.0	1.0	GT	TG	GT	TG	G	T	G	T	G	0.4753363228699552	144.2	1692.6999999999955	3.0	0.0	8.0	12.0	T	G	A	G	A	4.29	34.13362068965517
guideSeq	VEGFA_site3	GGTGAGTGAGTGTGTGCGTGNGG	GTGAGTGAGTGTGTGTGTGTGAG	+	6109017	6109039	19.0	16.75	1.0	0.0	1.0	AG	G	G	2.0	2.0	1.5	0.0	1.0	0.0	0.0	1.0	0.0	0.0	1.0	1.0	TG	GT	TG	GT	T	G	T	G	T	0.5919282511210763	138.6	1851.1999999999966	3.0	0.0	8.0	12.0	T	G	T	G	T	4.78	34.16344827586208
guideSeq	VEGFA_site3	GGTGAGTGAGTGTGTGCGTGNGG	GTGAGTGAGTGTGTGTGTGTGAG	+	12264597	12264619	16.0	16.75	1.0	0.0	1.0	AG	G	G	2.0	2.0	1.5	0.0	1.0	0.0	0.0	1.0	1.0	0.0	0.0	1.0	TG	GT	TG	GT	T	G	T	G	T	0.5470852017937221	138.6	1622.799999999996	3.0	0.0	8.0	12.0	A	G	G	A	G	4.63	34.005172413793105
guideSeq	VEGFA_site3	GGTGAGTGAGTGTGTGCGTGNGG	GTGAGTGAGTGTGTGTGTGTGAG	+	58118428	58118450	14.0	16.75	1.0	0.0	1.0	AG	G	G	2.0	2.0	1.5	0.0	1.0	0.0	0.0	1.0	0.0	0.0	1.0	1.0	TG	GT	TG	GT	T	G	T	G	T	0.5156950672645739	138.6	1707.1999999999955	3.0	0.0	8.0	12.0	C	T	G	A	G	4.63	33.995172413793114
guideSeq	VEGFA_site3	GGTGAGTGAGTGTGTGCGTGNGG	GTGAGTGAGTGTGTGTGTGTGAG	+	78954425	78954447	17.0	16.75	1.0	0.0	1.0	AG	G	G	2.0	2.0	1.5	0.0	1.0	0.0	0.0	1.0	0.0	0.0	1.0	1.0	TG	GT	TG	GT	T	G	T	G	T	0.4798206278026906	138.6	1597.3999999999949	3.0	0.0	8.0	12.0	T	G	T	G	T	4.78	34.154655172413804
guideSeq	VEGFA_site3	GGTGAGTGAGTGTGTGCGTGNGG	GTGAGTGAGTGTGTGTGTGTGAG	-	22932496	22932518	8.0	16.75	1.0	0.0	1.0	AG	G	G	2.0	2.0	1.5	0.0	1.0	0.0	0.0	1.0	0.0	0.0	1.0	1.0	TG	GT	TG	GT	T	G	T	G	T	0.5426008968609866	138.6	1681.6999999999955	3.0	0.0	8.0	12.0	A	G	A	G	A	4.78	34.096724137931034
guideSeq	VEGFA_site3	GGTGAGTGAGTGTGTGCGTGNGG	GTGTGGGTGAGTGTGTGCGTGAG	-	23824549	23824571	9.0	15.75	1.0	1.0	0.0	AG	G	G	2.0	2.0	1.5	0.0	0.0	0.0	1.0	1.0	0.0	0.0	1.0	1.0	TG	GC	CG	GT	T	G	C	G	T	0.5919282511210763	157.9	1856.099999999996	2.0	1.0	7.0	13.0	A	G	C	G	C	4.58	34.19275862068966
guideSeq	VEGFA_site3	GGTGAGTGAGTGTGTGCGTGNGG	GTTGAGTGAATGTGTGCGTGAGG	-	98760582	98760604	10.0	18.0	0.0	0.0	0.0	GG	A	G	2.0	2.0	1.0	0.0	0.0	1.0	0.0	1.0	1.0	0.0	1.0	0.0	GC	CG	GT	TG	G	C	G	T	G	0.5426008968609866	160.5	1856.2999999999947	4.0	1.0	7.0	11.0	T	C	A	G	G	4.18	34.352586206896554
guideSeq	VEGFA_site3	GGTGAGTGAGTGTGTGCGTGNGG	TGTGAGAGAGAGTGTGCGTGTGG	-	47690888	47690910	1.0	17.0	0.0	0.0	0.0	GG	T	T	3.0	3.0	1.0	0.0	0.0	1.0	1.0	1.0	0.0	2.0	1.0	0.0	GC	CG	GT	TG	G	C	G	T	G	0.6412556053811659	154.9	1825.5999999999967	4.0	1.0	6.0	12.0	C	T	G	C	G	4.53	34.08172413793104
guideSeq	VEGFA_site3	GGTGAGTGAGTGTGTGCGTGNGG	TGTGAGAGAGTGTGTGTGTGGAG	+	139223442	139223464	9.0	17.0	0.0	0.0	0.0	AG	G	T	3.0	3.0	1.0	1.0	0.0	0.0	1.0	1.0	0.0	1.0	1.0	1.0	GT	TG	GT	TG	G	T	G	T	G	0.600896860986547	144.2	1767.5999999999954	4.0	0.0	7.0	12.0	C	T	G	T	G	4.63	34.12637931034483
guideSeq	VEGFA_site3	GGTGAGTGAGTGTGTGCGTGNGG	TGTGAGTAAGTGTGTGTGTGTGG	-	62078767	62078789	14.0	17.0	0.0	0.0	0.0	GG	T	T	3.0	3.0	1.0	1.0	0.0	0.0	1.0	1.0	1.0	0.0	1.0	1.0	GT	TG	GT	TG	G	T	G	T	G	0.4663677130044843	145.7	1705.3999999999949	3.0	0.0	9.0	11.0	A	G	G	G	G	4.14	34.09568965517241
guideSeq	VEGFA_site3	GGTGAGTGAGTGTGTGCGTGNGG	TGTGAGTGAGTATGTACATGTGG	+	33323252	33323274	17.0	16.0	0.0	0.0	0.0	GG	T	T	4.0	4.0	1.0	1.0	1.0	1.0	0.0	1.0	3.0	0.0	1.0	0.0	AC	CA	AT	TG	A	C	A	T	G	0.4618834080717489	146.59999999999997	1732.0999999999951	5.0	1.0	8.0	9.0	G	T	G	C	A	4.66	34.07965517241378
guideSeq	VEGFA_site3	GGTGAGTGAGTGTGTGCGTGNGG	TGTGAGTGAGTGTGTGCGTGTGA	+	80016314	80016336	16.0	19.0	0.0	0.0	0.0	GA	T	T	1.0	1.0	1.0	0.0	0.0	0.0	0.0	1.0	0.0	0.0	1.0	0.0	GC	CG	GT	TG	G	C	G	T	G	0.4484304932735426	147.3	1617.7999999999954	3.0	1.0	8.0	11.0	T	C	C	T	G	4.51	34.1848275862069
guideSeq	VEGFA_site3	GGTGAGTGAGTGTGTGCGTGNGG	TGTGAGTGAGTGTGTGTATGGGG	-	29367373	29367395	5.0	17.0	0.0	0.0	0.0	GG	G	T	3.0	2.0	1.5	2.0	0.0	0.0	0.0	1.0	1.0	0.0	1.0	1.0	GT	TA	AT	TG	G	T	A	T	G	0.3856502242152465	154.0	1712.4999999999945	3.0	0.0	8.0	12.0	G	C	A	G	T	4.75	33.99034482758621
guideSeq	VEGFA_site3	GGTGAGTGAGTGTGTGCGTGNGG	TGTGAGTGGGTGTGTGTGTGGGG	+	17594217	17594239	19.0	17.0	0.0	0.0	0.0	GG	G	T	3.0	3.0	1.0	1.0	0.0	1.0	0.0	1.0	0.0	0.0	1.0	2.0	GT	TG	GT	TG	G	T	G	T	G	0.5739910313901345	160.29999999999995	1772.5999999999954	1.0	0.0	8.0	14.0	G	C	T	G	T	4.61	34.07706896551725
guideSeq	VEGFA_site3	GGTGAGTGAGTGTGTGCGTGNGG	TGTGGGTGAGCATGTGCGTGAGG	+	114882983	114883005	13.0	16.0	0.0	0.0	0.0	GG	A	T	4.0	3.0	1.3333333333333333	0.0	0.0	2.0	1.0	1.0	2.0	0.0	1.0	1.0	GC	CG	GT	TG	G	C	G	T	G	0.5919282511210763	169.1	1709.8999999999962	3.0	2.0	6.0	12.0	G	G	T	G	C	4.58	34.14965517241379
guideSeq	VEGFA_site3	GGTGAGTGAGTGTGTGCGTGNGG	TGTGGGTGAGTGTGTGCGTGAGG	+	115434659	115434681	5.0	18.0	0.0	0.0	0.0	GG	A	T	2.0	2.0	1.0	0.0	0.0	0.0	1.0	1.0	0.0	0.0	1.0	1.0	GC	CG	GT	TG	G	C	G	T	G	0.3452914798206278	162.4	1648.5999999999958	2.0	1.0	7.0	13.0	A	C	A	T	T	3.84	34.371034482758624
guideSeq	VEGFA_site3	GGTGAGTGAGTGTGTGCGTGNGG	TGTGGGTGAGTGTGTGTGTGTGG	-	48305032	48305054	1.0	17.0	0.0	0.0	0.0	GG	T	T	3.0	3.0	1.0	1.0	0.0	0.0	1.0	1.0	0.0	0.0	1.0	2.0	GT	TG	GT	TG	G	T	G	T	G	0.5426008968609866	150.6	1717.0999999999967	1.0	0.0	9.0	13.0	T	G	G	G	A	4.66	34.242586206896576
guideSeq_HF1	EMX1-2	GTCACCTCCAATGACTAGGGNGG	ACAACCCCCAATGACCAGGGAGG	-	46238495	46238517	18.0	16.25	1.0	0.0	1.0	GG	A	A	3.0	4.0	1.0	0.0	1.0	0.0	1.0	1.0	2.0	1.0	0.0	0.0	CA	AG	GG	GG	C	A	G	G	G	0.5291479820627802	184.3	1751.7999999999952	8.0	8.0	1.0	6.0	A	G	G	A	A	4.03	34.21689655172414
guideSeq_HF1	EMX1-2	GTCACCTCCAATGACTAGGGNGG	ATCACTTCCAATGACTAAGACGG	-	136822512	136822534	5.0	16.0	0.0	0.0	0.0	GG	C	A	4.0	3.0	1.3333333333333333	2.0	0.0	0.0	1.0	1.0	3.0	0.0	0.0	1.0	TA	AA	AG	GA	T	A	A	G	A	0.4349775784753363	167.09999999999997	1719.899999999995	8.0	6.0	5.0	4.0	T	C	A	A	A	4.12	34.48775862068966
guideSeq_HF1	EMX1-2	GTCACCTCCAATGACTAGGGNGG	CCTACCTCCAATGACTAGAGAAG	-	56336643	56336665	5.0	17.25	1.0	0.0	1.0	AG	A	C	2.0	3.0	1.0	1.0	0.0	0.0	0.0	1.0	2.0	0.0	0.0	0.0	TA	AG	GA	AG	T	A	G	A	G	0.5112107623318386	165.59999999999997	1728.2999999999954	8.0	7.0	4.0	4.0	C	A	C	A	A	4.33	34.179310344827584
guideSeq_HF1	EMX1-2	GTCACCTCCAATGACTAGGGNGG	GACACACCCAAAGACTAGGGAGG	+	125654564	125654586	8.0	16.0	0.0	0.0	0.0	GG	A	G	4.0	3.0	1.3333333333333333	0.0	0.0	1.0	2.0	1.0	1.0	3.0	0.0	0.0	TA	AG	GG	GG	T	A	G	G	G	0.4080717488789238	170.6	1747.5999999999951	9.0	6.0	1.0	7.0	G	G	A	C	A	4.02	34.15879310344829
guideSeq_HF1	EMX1-2	GTCACCTCCAATGACTAGGGNGG	GCACCTCCAATGACCAGGTGTGG	+	29595728	29595750	20.0	16.5	1.0	1.0	1.0	GG	T	G	1.0	3.0	1.0	0.0	1.0	0.0	0.0	0.0	1.0	0.0	0.0	0.0	AG	GG	GT	TG	A	G	G	T	G	0.5336322869955157	171.39999999999995	1727.9999999999961	5.0	7.0	4.0	7.0	T	G	G	C	T	4.37	34.227413793103445
guideSeq_HF1	EMX1-2	GTCACCTCCAATGACTAGGGNGG	GCTACCTCCAGTGACTAGGGAAG	-	187444966	187444988	1.0	17.25	0.0	0.0	1.0	AG	A	G	2.0	3.0	1.0	0.0	0.0	1.0	0.0	1.0	0.0	1.0	0.0	1.0	TA	AG	GG	GG	T	A	G	G	G	0.4349775784753363	170.89999999999995	1728.2999999999954	6.0	6.0	4.0	7.0	A	T	T	A	C	3.75	34.042758620689646
guideSeq_HF1	EMX1-2	GTCACCTCCAATGACTAGGGNGG	GGCCATCTCCACTGACTAGGGGG	-	127009145	127009167	12.0	15.25	1.0	1.0	0.0	GG	G	G	3.0	4.0	1.0	0.0	0.0	1.0	1.0	1.0	1.0	0.0	1.0	1.0	CT	TA	AG	GG	C	T	A	G	G	0.3991031390134529	181.1	1715.4999999999955	4.0	7.0	4.0	8.0	A	G	G	C	T	4.33	33.913275862068986
guideSeq_HF1	EMX1-2	GTCACCTCCAATGACTAGGGNGG	GTCACCTCCAATGACTAGGGTGG	+	73161066	73161088	2.0	20.0	0.0	0.0	0.0	GG	T	G	0.0	0.0	0.0	0.0	0.0	0.0	0.0	0.0	0.0	0.0	0.0	0.0	TA	AG	GG	GG	T	A	G	G	G	0.6322869955156951	168.09999999999997	1870.699999999996	5.0	6.0	5.0	7.0	G	C	A	A	C	4.29	34.16879310344827
guideSeq_HF1	EMX1-2	GTCACCTCCAATGACTAGGGNGG	GTGACCTCCAATGCCTAGAGGGG	+	157294616	157294638	2.0	17.0	0.0	0.0	0.0	GG	G	G	3.0	3.0	1.0	1.0	1.0	0.0	0.0	1.0	1.0	1.0	1.0	0.0	TA	AG	GA	AG	T	A	G	A	G	0.4484304932735426	179.2	1720.199999999996	5.0	6.0	4.0	8.0	T	G	A	C	T	4.18	33.958275862068966
guideSeq_HF1	EMX1-2	GTCACCTCCAATGACTAGGGNGG	TGTCACCTGTAATGACTAGGGAG	-	71137099	71137121	17.0	16.25	1.0	1.0	0.0	AG	G	T	2.0	2.0	1.5	0.0	0.0	1.0	1.0	0.0	0.0	1.0	0.0	1.0	CT	TA	AG	GG	C	T	A	G	G	0.4618834080717489	159.89999999999995	1763.5999999999951	6.0	4.0	6.0	7.0	A	G	T	A	A	4.27	34.11586206896551
guideSeq_HF1	EMX1-2	GTCACCTCCAATGACTAGGGNGG	TTTTCCTCCAATGACCAGGGAGG	-	120211149	120211171	3.0	16.0	0.0	0.0	0.0	GG	A	T	4.0	3.0	1.3333333333333333	0.0	1.0	0.0	0.0	3.0	1.0	0.0	2.0	1.0	CA	AG	GG	GG	C	A	G	G	G	0.4439461883408072	180.7	1748.7999999999952	5.0	6.0	6.0	6.0	A	A	C	C	G	3.68	34.422586206896554
guideSeq_HF1	FANCF-2	GCTGCAGAAGGGATTCCATGNGG	AAGGAAGAAGGGATACCTTGAGG	-	118919331	118919353	8.0	14.0	0.0	0.0	0.0	GG	A	A	6.0	4.0	1.5	1.0	1.0	0.0	1.0	3.0	1.0	4.0	1.0	0.0	CC	CT	TT	TG	C	C	T	T	G	0.4170403587443946	179.7	1744.699999999996	9.0	2.0	3.0	9.0	A	A	A	G	C	3.68	34.69879310344828
guideSeq_HF1	FANCF-2	GCTGCAGAAGGGATTCCATGNGG	ACTGAGGTAGGAATTCCATCTGG	+	21753306	21753328	3.0	14.25	0.0	0.0	1.0	GG	T	A	5.0	4.0	1.5	1.0	0.0	1.0	3.0	0.0	1.0	1.0	2.0	1.0	CC	CA	AT	TC	C	C	A	T	C	0.3721973094170404	169.39999999999995	1723.0999999999954	6.0	4.0	6.0	7.0	T	A	A	C	C	3.75	34.30275862068965
guideSeq_HF1	FANCF-2	GCTGCAGAAGGGATTCCATGNGG	ACTGCAAAATGGATTCCATGGGG	+	74228696	74228718	1.0	17.0	0.0	0.0	0.0	GG	G	A	3.0	3.0	1.0	0.0	0.0	1.0	1.0	1.0	2.0	0.0	1.0	0.0	CC	CA	AT	TG	C	C	A	T	G	0.3901345291479821	182.8	1698.4999999999952	7.0	4.0	5.0	7.0	G	C	C	T	G	3.63	34.334137931034476
guideSeq_HF1	FANCF-2	GCTGCAGAAGGGATTCCATGNGG	ACTGCTAAAAGGATTCCATGTGG	-	29368648	29368670	7.0	16.0	0.0	0.0	0.0	GG	T	A	4.0	3.0	1.3333333333333333	0.0	0.0	1.0	2.0	1.0	3.0	0.0	1.0	0.0	CC	CA	AT	TG	C	C	A	T	G	0.3856502242152465	174.5	1719.699999999995	7.0	4.0	6.0	6.0	C	C	C	T	T	3.68	34.598793103448266
guideSeq_HF1	FANCF-2	GCTGCAGAAGGGATTCCATGNGG	ACTGCTGAGAGGATTCCATGAGG	+	219492750	219492772	1.0	16.0	0.0	0.0	0.0	GG	A	A	4.0	3.0	1.3333333333333333	0.0	0.0	2.0	1.0	1.0	2.0	0.0	1.0	1.0	CC	CA	AT	TG	C	C	A	T	G	0.5022421524663677	167.1	1795.699999999995	6.0	4.0	5.0	8.0	C	T	G	A	T	4.19	34.16637931034483
guideSeq_HF1	FANCF-2	GCTGCAGAAGGGATTCCATGNGG	CAAGCAGAAGGGATTCCACAAGG	+	125220704	125220726	8.0	15.25	0.0	0.0	1.0	GG	A	C	4.0	2.0	2.5	2.0	0.0	0.0	0.0	2.0	2.0	1.0	1.0	0.0	CC	CA	AC	CA	C	C	A	C	A	0.3991031390134529	177.79999999999995	1770.5999999999954	9.0	5.0	2.0	7.0	G	T	A	T	G	4.19	34.333965517241396
guideSeq_HF1	FANCF-2	GCTGCAGAAGGGATTCCATGNGG	CATGGAGAAGGGATCCCATGAGG	+	84517407	84517429	16.0	16.25	0.0	0.0	1.0	GG	A	C	3.0	4.0	1.0	0.0	1.0	0.0	1.0	1.0	1.0	1.0	1.0	0.0	CC	CA	AT	TG	C	C	A	T	G	0.5919282511210763	175.5	1816.099999999996	7.0	4.0	3.0	9.0	A	C	A	A	G	4.42	34.02431034482758
guideSeq_HF1	FANCF-2	GCTGCAGAAGGGATTCCATGNGG	CCTGTGGAAGAGATTCCATTAGG	-	61919761	61919783	1.0	15.0	0.0	0.0	0.0	GG	A	C	5.0	3.0	1.6666666666666667	1.0	0.0	1.0	2.0	1.0	1.0	0.0	2.0	2.0	CC	CA	AT	TT	C	C	A	T	T	0.4170403587443946	171.99999999999997	1748.5999999999954	6.0	4.0	6.0	7.0	T	A	A	T	G	3.75	34.29482758620689
guideSeq_HF1	FANCF-2	GCTGCAGAAGGGATTCCATGNGG	CTGCAGGCGGGACTCCATGAAGG	+	30517760	30517782	7.0	15.5	1.0	0.0	2.0	GG	A	C	3.0	3.0	1.6666666666666667	0.0	1.0	0.0	2.0	0.0	1.0	0.0	1.0	1.0	CA	AT	TG	GA	C	A	T	G	A	0.5560538116591929	184.5	1810.799999999996	5.0	6.0	3.0	9.0	C	C	C	C	T	4.51	34.01862068965517
guideSeq_HF1	FANCF-2	GCTGCAGAAGGGATTCCATGNGG	GAAGCAGAAAGAATTCCATGGGG	-	102687080	102687102	2.0	16.0	0.0	0.0	0.0	GG	G	G	4.0	3.0	1.3333333333333333	0.0	0.0	2.0	0.0	2.0	2.0	2.0	0.0	0.0	CC	CA	AT	TG	C	C	A	T	G	0.4843049327354261	181.0	1817.899999999996	9.0	3.0	3.0	8.0	C	C	A	A	C	3.75	34.52672413793103
guideSeq_HF1	FANCF-2	GCTGCAGAAGGGATTCCATGNGG	GACGCAGAAGGGACTCCATGGGG	-	27732622	27732644	6.0	17.0	0.0	0.0	0.0	GG	G	G	3.0	2.0	1.5	0.0	1.0	0.0	0.0	2.0	2.0	1.0	0.0	0.0	CC	CA	AT	TG	C	C	A	T	G	0.5470852017937221	182.9	1833.2999999999954	6.0	5.0	2.0	10.0	A	A	G	G	A	4.31	34.11310344827587
guideSeq_HF1	FANCF-2	GCTGCAGAAGGGATTCCATGNGG	GCAGCAGAAGGGTAACCATGTGG	-	189157516	189157538	2.0	16.0	0.0	0.0	0.0	GG	T	G	4.0	2.0	2.0	0.0	3.0	0.0	0.0	1.0	0.0	3.0	1.0	0.0	CC	CA	AT	TG	C	C	A	T	G	0.6502242152466368	176.50000000000003	1969.899999999996	7.0	4.0	3.0	9.0	A	C	G	C	C	4.29	34.324137931034485
guideSeq_HF1	FANCF-2	GCTGCAGAAGGGATTCCATGNGG	GCCACAGAAGGGATTCTATGAAG	-	43957289	43957311	20.0	17.0	0.0	0.0	0.0	AG	A	G	3.0	2.0	1.5	1.0	0.0	0.0	0.0	2.0	2.0	0.0	0.0	1.0	CT	TA	AT	TG	C	T	A	T	G	0.4977578475336323	172.1	1742.8999999999962	8.0	4.0	4.0	7.0	C	A	T	C	C	4.19	34.18379310344828
guideSeq_HF1	FANCF-2	GCTGCAGAAGGGATTCCATGNGG	GCTCCAGGAGGGACTCCATGTGG	-	4223820	4223842	6.0	17.0	0.0	0.0	0.0	GG	T	G	3.0	3.0	1.0	0.0	1.0	0.0	1.0	1.0	1.0	0.0	1.0	1.0	CC	CA	AT	TG	C	C	A	T	G	0.5739910313901345	175.5	1781.2999999999954	4.0	6.0	4.0	9.0	G	G	G	C	T	4.51	33.96637931034482
guideSeq_HF1	FANCF-2	GCTGCAGAAGGGATTCCATGNGG	GCTGAAGAAGAGATTCCAGGAGG	+	48616200	48616222	2.0	17.0	0.0	0.0	0.0	GG	A	G	3.0	3.0	1.0	1.0	0.0	1.0	1.0	0.0	1.0	2.0	0.0	0.0	CC	CA	AG	GG	C	C	A	G	G	0.4843049327354261	172.0	1729.2999999999965	8.0	3.0	3.0	9.0	A	T	C	C	T	3.75	34.132586206896555
guideSeq_HF1	FANCF-2	GCTGCAGAAGGGATTCCATGNGG	GCTGCAAAAAGGATTCCAGGGGG	+	15211551	15211573	3.0	17.0	0.0	0.0	0.0	GG	G	G	3.0	3.0	1.0	1.0	0.0	1.0	1.0	0.0	2.0	1.0	0.0	0.0	CC	CA	AG	GG	C	C	A	G	G	0.4977578475336323	194.3	1736.5999999999958	7.0	4.0	3.0	9.0	A	C	T	G	A	3.38	34.51155172413793
guideSeq_HF1	FANCF-2	GCTGCAGAAGGGATTCCATGNGG	GCTGCAGAAGGGATTCCAAGGGG	-	36952995	36953017	22.0	19.0	0.0	0.0	0.0	GG	G	G	1.0	1.0	1.0	1.0	0.0	0.0	0.0	0.0	0.0	1.0	0.0	0.0	CC	CA	AA	AG	C	C	A	A	G	0.5515695067264574	189.5	1753.699999999996	6.0	4.0	3.0	10.0	A	A	T	A	C	4.19	34.224310344827586
guideSeq_HF1	FANCF-2	GCTGCAGAAGGGATTCCATGNGG	GCTGCAGAAGGGATTCCATGAGG	+	22647338	22647360	11.0	20.0	0.0	0.0	0.0	GG	A	G	0.0	0.0	0.0	0.0	0.0	0.0	0.0	0.0	0.0	0.0	0.0	0.0	CC	CA	AT	TG	C	C	A	T	G	0.5964125560538116	178.39999999999995	1874.4999999999955	6.0	4.0	4.0	9.0	T	G	C	G	C	4.19	34.25379310344828
guideSeq_HF1	FANCF-2	GCTGCAGAAGGGATTCCATGNGG	GCTGCAGTAAAGATTCCATCTGG	-	75614688	75614710	11.0	16.0	0.0	0.0	0.0	GG	T	G	4.0	2.0	2.0	1.0	0.0	2.0	1.0	0.0	2.0	0.0	2.0	0.0	CC	CA	AT	TC	C	C	A	T	C	0.4304932735426009	172.39999999999995	1713.0999999999958	6.0	5.0	6.0	6.0	T	A	G	A	G	3.75	34.090344827586215
guideSeq_HF1	FANCF-2	GCTGCAGAAGGGATTCCATGNGG	GCTGCTGAAAGGATTCTATGGGG	+	104988010	104988032	2.0	17.0	0.0	0.0	0.0	GG	G	G	3.0	3.0	1.0	1.0	0.0	1.0	1.0	0.0	1.0	0.0	1.0	1.0	CT	TA	AT	TG	C	T	A	T	G	0.4260089686098655	182.1	1729.0999999999954	5.0	3.0	6.0	9.0	G	T	G	T	G	4.05	34.29931034482759
guideSeq_HF1	FANCF-2	GCTGCAGAAGGGATTCCATGNGG	GCTGCTGAACAGATTCCATGGGG	+	65846355	65846377	3.0	17.0	0.0	0.0	0.0	GG	G	G	3.0	2.0	1.5	0.0	0.0	2.0	1.0	0.0	1.0	0.0	2.0	0.0	CC	CA	AT	TG	C	C	A	T	G	0.5470852017937221	177.29999999999995	1786.8999999999949	5.0	5.0	5.0	8.0	G	A	G	A	A	3.75	34.29241379310344
guideSeq_HF1	FANCF-2	GCTGCAGAAGGGATTCCATGNGG	GCTGGAGGAAGGATTCCATGGGG	+	43946404	43946426	11.0	17.0	0.0	0.0	0.0	GG	G	G	3.0	3.0	1.0	0.0	0.0	1.0	2.0	0.0	1.0	1.0	0.0	1.0	CC	CA	AT	TG	C	C	A	T	G	0.5605381165919282	186.7	1838.3999999999949	5.0	3.0	4.0	11.0	C	C	G	T	T	4.19	34.21
guideSeq_HF1	FANCF-2	GCTGCAGAAGGGATTCCATGNGG	GGTACAGAAGGGAGTCCATGGGG	-	63221340	63221362	3.0	17.0	0.0	0.0	0.0	GG	G	G	3.0	3.0	1.0	0.0	1.0	0.0	0.0	2.0	1.0	2.0	0.0	0.0	CC	CA	AT	TG	C	C	A	T	G	0.36771300448430494	177.79999999999995	1766.0999999999954	6.0	3.0	3.0	11.0	G	A	A	G	G	4.31	33.99551724137932
guideSeq_HF1	FANCF-2	GCTGCAGAAGGGATTCCATGNGG	GGTACAGAAGGGCTTCCATGAGG	-	57498746	57498768	17.0	17.0	0.0	0.0	0.0	GG	A	G	3.0	3.0	1.0	0.0	1.0	0.0	0.0	2.0	1.0	1.0	1.0	0.0	CC	CA	AT	TG	C	C	A	T	G	0.4304932735426009	177.3	1809.8999999999953	6.0	4.0	4.0	9.0	C	T	G	G	G	4.17	34.013275862068966
guideSeq_HF1	FANCF-2	GCTGCAGAAGGGATTCCATGNGG	TGTGAAGAAGGGTTTCCATGAGG	-	66609703	66609725	11.0	16.25	0.0	1.0	0.0	GG	A	T	2.0	3.0	1.0	0.0	1.0	0.0	1.0	0.0	0.0	1.0	1.0	0.0	CC	CA	AT	TG	C	C	A	T	G	0.5291479820627802	171.0	1748.9999999999955	6.0	2.0	6.0	9.0	A	G	A	T	A	4.03	34.40931034482759
guideSeq_HF1	FANCF-2	GCTGCAGAAGGGATTCCATGNGG	TGTGCAGAAGGGACTCCATTAGG	-	2640769	2640791	7.0	16.5	0.0	0.0	2.0	GG	A	T	2.0	2.0	2.0	1.0	1.0	0.0	0.0	0.0	1.0	0.0	1.0	0.0	CC	CA	AT	TT	C	C	A	T	T	0.5784753363228701	172.1	1765.0999999999958	6.0	4.0	5.0	8.0	C	C	A	A	G	4.42	34.14672413793103
guideSeq_HF1	FANCF-3	GGCGGCTGCACAACCAGTGGNGG	ATAGGCTGCACACCCAGTGGGGG	+	3511568	3511590	19.0	16.0	0.0	0.0	0.0	GG	G	A	4.0	2.0	2.0	0.0	1.0	0.0	0.0	3.0	1.0	1.0	2.0	0.0	AG	GT	TG	GG	A	G	T	G	G	0.5829596412556054	185.7	1873.1999999999966	5.0	6.0	3.0	9.0	C	A	G	C	A	3.63	34.25810344827586
guideSeq_HF1	FANCF-3	GGCGGCTGCACAACCAGTGGNGG	CAGGACTGCACAGCCAGTGGGGG	-	46927543	46927565	22.0	15.5	0.0	0.0	2.0	GG	G	C	3.0	4.0	1.25	0.0	1.0	0.0	0.0	2.0	0.0	0.0	2.0	1.0	AG	GT	TG	GG	A	G	T	G	G	0.5336322869955157	179.3	1787.699999999995	5.0	6.0	2.0	10.0	G	C	A	C	T	4.51	33.873275862068965
guideSeq_HF1	FANCF-3	GGCGGCTGCACAACCAGTGGNGG	GCAGGCTACACAACCAGTGAGGG	-	40139037	40139059	20.0	17.25	1.0	0.0	1.0	GG	G	G	2.0	2.0	1.5	1.0	0.0	0.0	1.0	0.0	2.0	0.0	0.0	0.0	AG	GT	TG	GA	A	G	T	G	A	0.5112107623318386	173.1	1787.1999999999948	7.0	6.0	2.0	8.0	G	A	C	T	G	4.33	34.01258620689655
guideSeq_HF1	FANCF-3	GGCGGCTGCACAACCAGTGGNGG	GCAGGCTGCACAGCCAGGGGCGG	-	4841039	4841061	4.0	16.5	0.0	0.0	2.0	GG	C	G	2.0	4.0	1.0	1.0	1.0	0.0	0.0	0.0	0.0	1.0	0.0	1.0	AG	GG	GG	GG	A	G	G	G	G	0.6098654708520179	200.1	1852.6999999999948	4.0	7.0	1.0	11.0	G	C	G	G	G	4.33	33.988103448275865
guideSeq_HF1	FANCF-3	GGCGGCTGCACAACCAGTGGNGG	GGCAACTACACAGCCAGTGGTGG	+	128954664	128954686	8.0	16.0	0.0	0.0	0.0	GG	T	G	4.0	3.0	1.3333333333333333	0.0	1.0	0.0	2.0	1.0	3.0	0.0	0.0	1.0	AG	GT	TG	GG	A	G	T	G	G	0.4887892376681615	172.0	1729.2999999999952	6.0	6.0	3.0	8.0	G	A	A	A	G	4.03	34.238620689655185
guideSeq_HF1	FANCF-3	GGCGGCTGCACAACCAGTGGNGG	GGCGGCTGCACAACCAGTGGAGG	-	22647156	22647178	11.0	20.0	0.0	0.0	0.0	GG	A	G	0.0	0.0	0.0	0.0	0.0	0.0	0.0	0.0	0.0	0.0	0.0	0.0	AG	GT	TG	GG	A	G	T	G	G	0.6816143497757847	186.8	1952.199999999996	5.0	6.0	2.0	10.0	C	A	A	G	A	4.33	34.26706896551723
guideSeq_HF1	FANCF-3	GGCGGCTGCACAACCAGTGGNGG	GGGGGCTGCACAGCCAGAGGAGG	+	18538868	18538890	19.0	17.0	0.0	0.0	0.0	GG	A	G	3.0	3.0	1.0	1.0	1.0	0.0	0.0	1.0	0.0	2.0	0.0	1.0	AG	GA	AG	GG	A	G	A	G	G	0.6681614349775785	190.2	1881.7999999999952	5.0	5.0	1.0	12.0	G	C	T	G	G	4.53	33.873275862068965
guideSeq_HF1	FANCF-3	GGCGGCTGCACAACCAGTGGNGG	TGCGGCTGCACAGCCAGTGGGAG	+	128941227	128941249	8.0	18.0	0.0	0.0	0.0	AG	G	T	2.0	2.0	1.0	0.0	1.0	0.0	0.0	1.0	0.0	0.0	1.0	1.0	AG	GT	TG	GG	A	G	T	G	G	0.4215246636771301	184.9	1754.699999999995	4.0	6.0	3.0	10.0	C	C	A	G	C	4.53	34.10586206896552
guideSeq_HF1	FANCF-3	GGCGGCTGCACAACCAGTGGNGG	TGGGGGCGCACAGCCAGTGGGGG	+	100803682	100803704	14.0	16.25	1.0	1.0	0.0	GG	G	T	2.0	3.0	1.0	0.0	1.0	0.0	0.0	1.0	0.0	1.0	0.0	1.0	AG	GT	TG	GG	A	G	T	G	G	0.6143497757847534	201.8	1813.099999999996	3.0	5.0	2.0	13.0	A	C	C	C	A	4.45	34.01758620689655
guideSeq_HF1	FANCF-4	GCTCCAGAGCCGTGCGAATGNGG	GCTCCAGAGCCGTGCGAATGGGG	+	22647179	22647201	11.0	20.0	0.0	0.0	0.0	GG	G	G	0.0	0.0	0.0	0.0	0.0	0.0	0.0	0.0	0.0	0.0	0.0	0.0	GA	AA	AT	TG	G	A	A	T	G	0.6771300448430493	193.9	1948.7999999999965	4.0	6.0	3.0	10.0	C	C	A	T	G	4.39	34.04827586206897
guideSeq_HF1	RUNX1-1	GCATTTTCAGGAGGAAGCGANGG	ACAATCTCAGGAGGAAGGGAGGG	+	36756957	36756979	6.0	16.0	0.0	0.0	0.0	GG	G	A	4.0	4.0	1.0	1.0	0.0	0.0	1.0	2.0	2.0	2.0	0.0	0.0	AG	GG	GG	GA	A	G	G	G	A	0.5067264573991032	177.89999999999995	1798.399999999996	8.0	3.0	2.0	10.0	C	G	C	T	C	3.75	34.1046551724138
guideSeq_HF1	RUNX1-1	GCATTTTCAGGAGGAAGCGANGG	GCATTTTCAGAAGGAAGCAAGGG	+	97265075	97265097	14.0	18.0	0.0	0.0	0.0	GG	G	G	2.0	2.0	1.0	1.0	0.0	1.0	0.0	0.0	2.0	0.0	0.0	0.0	AG	GC	CA	AA	A	G	C	A	A	0.33183856502242154	183.8	1734.5999999999954	8.0	3.0	4.0	8.0	T	T	C	T	T	3.63	34.801034482758624
guideSeq_HF1	RUNX1-1	GCATTTTCAGGAGGAAGCGANGG	GCATTTTCAGGAGGAAGCGATGG	-	36421193	36421215	21.0	20.0	0.0	0.0	0.0	GG	T	G	0.0	0.0	0.0	0.0	0.0	0.0	0.0	0.0	0.0	0.0	0.0	0.0	AG	GC	CG	GA	A	G	C	G	A	0.4753363228699552	183.9	1746.0999999999954	6.0	3.0	5.0	9.0	C	T	T	C	A	3.63	34.528103448275864
guideSeq_HF1	ZSCAN2	GTGCGGCAAGAGCTTCAGCCNGG	AGTGCGGCAAGAGCTTCAGCCAG	-	30794158	30794180	16.0	18.0	1.0	1.0	0.0	AG	C	A	0.0	1.0	1.0	0.0	0.0	0.0	0.0	0.0	0.0	0.0	0.0	0.0	TC	CA	AG	GC	T	C	A	G	C	0.6233183856502242	184.2	1870.899999999996	6.0	6.0	3.0	8.0	A	G	C	T	C	4.14	34.08620689655173
guideSeq_HF1	ZSCAN2	GTGCGGCAAGAGCTTCAGCCNGG	AGTGTGGCAAGAGCTTCAGCAGG	+	99227393	99227415	7.0	16.25	1.0	1.0	0.0	GG	A	A	1.0	2.0	1.0	0.0	0.0	0.0	0.0	1.0	0.0	0.0	0.0	1.0	TC	CA	AG	GC	T	C	A	G	C	0.6457399103139013	173.5	1887.699999999996	6.0	4.0	4.0	9.0	A	A	T	G	C	4.14	34.228275862068955
guideSeq_HF1	ZSCAN2	GTGCGGCAAGAGCTTCAGCCNGG	ATGGGGAAAGAGCTTCAGCCTGG	+	28094829	28094851	15.0	14.75	0.0	0.0	0.0	GG	T	A	3.0	3.0	1.0	0.0	0.0	0.0	1.0	2.0	1.0	2.0	0.0	0.0	CA	AG	GC	CC	C	A	G	C	C	0.4618834080717489	186.3	1756.699999999996	6.0	4.0	4.0	9.0	G	C	T	G	G	4.02	34.199137931034485
guideSeq_HF1	ZSCAN2	GTGCGGCAAGAGCTTCAGCCNGG	GTGAGGCAGGAGCATCAGCCCGG	-	123836950	123836972	12.0	14.75	0.0	0.0	0.0	GG	C	G	3.0	3.0	1.0	0.0	1.0	1.0	0.0	1.0	0.0	2.0	0.0	1.0	CA	AG	GC	CC	C	A	G	C	C	0.5426008968609866	186.5	1789.099999999996	5.0	6.0	2.0	10.0	G	A	G	G	C	4.29	33.982241379310345
guideSeq_HF1	ZSCAN2	GTGCGGCAAGAGCTTCAGCCNGG	GTGAGGGAAGAGCTTCAGCAAGG	+	72320365	72320387	6.0	14.75	0.0	0.0	0.0	GG	A	G	3.0	2.0	1.5	1.0	0.0	0.0	1.0	1.0	0.0	3.0	0.0	0.0	CA	AG	GC	CA	C	A	G	C	A	0.5112107623318386	175.6	1754.1999999999955	7.0	3.0	3.0	10.0	T	A	G	C	C	3.75	34.11275862068965
guideSeq_HF1	ZSCAN2	GTGCGGCAAGAGCTTCAGCCNGG	GTGCGGCAAGAGCTTCAGCCGGG	+	85165028	85165050	15.0	20.0	0.0	0.0	0.0	GG	G	G	0.0	0.0	0.0	0.0	0.0	0.0	0.0	0.0	0.0	0.0	0.0	0.0	CA	AG	GC	CC	C	A	G	C	C	0.5739910313901345	196.7	1826.2999999999952	4.0	6.0	3.0	10.0	G	C	T	C	C	4.14	34.157413793103444
guideSeq_HF1	ZSCAN2	GTGCGGCAAGAGCTTCAGCCNGG	GTGGGGCAAGAGGTTCAGCCTGG	-	74051759	74051781	18.0	16.5	0.0	0.0	0.0	GG	T	G	2.0	2.0	1.0	0.0	1.0	0.0	0.0	1.0	0.0	2.0	0.0	0.0	CA	AG	GC	CC	C	A	G	C	C	0.5650224215246636	185.0	1783.199999999995	4.0	4.0	4.0	11.0	C	A	T	T	T	3.64	34.38637931034482
guideSeq_HF1	ZSCAN2	GTGCGGCAAGAGCTTCAGCCNGG	GTGTGGCAAGGGCTTCAGCCAGG	-	44418222	44418244	19.0	16.5	0.0	0.0	0.0	GG	A	G	2.0	2.0	1.0	0.0	0.0	1.0	0.0	1.0	0.0	0.0	0.0	2.0	CA	AG	GC	CC	C	A	G	C	C	0.4708520179372198	185.3	1743.8999999999958	4.0	5.0	4.0	10.0	C	C	T	C	A	4.17	34.13310344827586
guideSeq_HF1	ZSCAN2	GTGCGGCAAGAGCTTCAGCCNGG	TCTGTGGCAAGAGCTTCAGCCAG	+	43317144	43317166	1.0	14.5	1.0	1.0	0.0	AG	C	T	2.0	3.0	1.0	0.0	0.0	0.0	0.0	2.0	0.0	0.0	1.0	1.0	TC	CA	AG	GC	T	C	A	G	C	0.5964125560538116	172.6	1803.1999999999955	5.0	6.0	5.0	7.0	A	G	T	G	C	4.14	34.16499999999999
guideSeq_hek	HEK293_sgRNA1	GGGAAAGACCCAGCATCCGTNGG	ATGAAAGACCCAGCATCCATTGA	-	31633472	31633494	13.0	17.0	0.0	0.0	0.0	GA	T	A	3.0	2.0	1.5	1.0	0.0	0.0	0.0	2.0	2.0	0.0	1.0	0.0	TC	CC	CA	AT	T	C	C	A	T	0.3587443946188341	170.69999999999996	1740.0999999999954	9.0	6.0	4.0	4.0	T	C	T	G	C	4.02	34.39913793103449
guideSeq_hek	HEK293_sgRNA1	GGGAAAGACCCAGCATCCGTNGG	CAAGAAGACCCAGCTTCCGTAGG	-	10362656	10362678	19.0	15.5	1.0	0.0	1.0	GG	A	C	3.0	3.0	1.3333333333333333	0.0	1.0	0.0	0.0	2.0	1.0	0.0	2.0	0.0	TC	CC	CG	GT	T	C	C	G	T	0.5964125560538116	180.7	1856.3999999999953	7.0	7.0	3.0	6.0	C	C	T	A	G	4.14	34.041896551724136
guideSeq_hek	HEK293_sgRNA1	GGGAAAGACCCAGCATCCGTNGG	GAGAAAAGCCCAGCATCCTTAGG	+	48879610	48879632	8.0	16.0	0.0	0.0	0.0	GG	A	G	4.0	3.0	1.3333333333333333	1.0	0.0	0.0	2.0	1.0	2.0	0.0	1.0	1.0	TC	CC	CT	TT	T	C	C	T	T	0.5650224215246636	184.6	1841.299999999996	8.0	6.0	3.0	6.0	C	C	T	C	T	3.68	34.20413793103449
guideSeq_hek	HEK293_sgRNA1	GGGAAAGACCCAGCATCCGTNGG	GGAAAAGACCAAGCATCAGTGGG	+	47970508	47970530	22.0	17.0	0.0	0.0	0.0	GG	G	G	3.0	3.0	1.0	1.0	0.0	1.0	0.0	1.0	1.0	2.0	0.0	0.0	TC	CA	AG	GT	T	C	A	G	T	0.5784753363228701	176.50000000000003	1791.299999999996	9.0	4.0	2.0	8.0	T	T	G	A	G	3.68	34.41913793103449
guideSeq_hek	HEK293_sgRNA1	GGGAAAGACCCAGCATCCGTNGG	GGGAAAAGCCCAGCATCCCTTGG	+	123094930	123094952	10.0	17.0	0.0	0.0	0.0	GG	T	G	3.0	2.0	1.5	1.0	0.0	0.0	2.0	0.0	1.0	0.0	1.0	1.0	TC	CC	CC	CT	T	C	C	C	T	0.5022421524663677	196.2	1804.4999999999952	6.0	7.0	3.0	7.0	A	A	C	A	G	3.68	34.33120689655173
guideSeq_hek	HEK293_sgRNA1	GGGAAAGACCCAGCATCCGTNGG	GGGAAAGACCCAGCATCCGTGGG	+	110103688	110103710	9.0	20.0	0.0	0.0	0.0	GG	G	G	0.0	0.0	0.0	0.0	0.0	0.0	0.0	0.0	0.0	0.0	0.0	0.0	TC	CC	CG	GT	T	C	C	G	T	0.5919282511210763	189.6	1839.6999999999955	6.0	6.0	2.0	9.0	T	C	G	C	T	4.02	34.29913793103449
guideSeq_hek	HEK293_sgRNA1	GGGAAAGACCCAGCATCCGTNGG	GGGAAAGTCCCAGCATCCTTTGG	+	201992424	201992446	1.0	18.0	0.0	0.0	0.0	GG	T	G	2.0	2.0	1.0	1.0	0.0	0.0	1.0	0.0	0.0	0.0	2.0	0.0	TC	CC	CT	TT	T	C	C	T	T	0.5381165919282511	186.2	1761.2999999999952	5.0	6.0	5.0	7.0	T	C	A	A	T	3.35	34.38965517241379
guideSeq_hek	HEK293_sgRNA1	GGGAAAGACCCAGCATCCGTNGG	GGGAAATACCCAGCATCCAATGG	+	129621071	129621093	9.0	17.0	0.0	0.0	0.0	GG	T	G	3.0	1.0	3.0	2.0	0.0	0.0	1.0	0.0	1.0	1.0	1.0	0.0	TC	CC	CA	AA	T	C	C	A	A	0.3856502242152465	184.9	1735.9999999999952	8.0	6.0	3.0	6.0	A	C	A	G	A	3.79	34.305
guideSeq_hek	HEK293_sgRNA1	GGGAAAGACCCAGCATCCGTNGG	GGGAAGGACCCAGCATCCTGGGG	-	21121518	21121540	8.0	17.0	0.0	0.0	0.0	GG	G	G	3.0	1.0	3.0	2.0	0.0	0.0	1.0	0.0	0.0	1.0	1.0	1.0	TC	CC	CT	TG	T	C	C	T	G	0.4753363228699552	191.9	1782.1999999999955	5.0	6.0	2.0	10.0	A	A	T	G	T	4.27	34.12241379310345
guideSeq_hek	HEK293_sgRNA1	GGGAAAGACCCAGCATCCGTNGG	GGGAAGGACCCAGCATTCCTGGG	+	43689583	43689605	22.0	17.0	0.0	0.0	0.0	GG	G	G	3.0	3.0	1.0	2.0	0.0	0.0	1.0	0.0	0.0	0.0	1.0	2.0	TT	TC	CC	CT	T	T	C	C	T	0.5784753363228701	190.0	1777.9999999999961	5.0	6.0	3.0	9.0	G	T	T	A	G	4.03	34.167758620689646
guideSeq_hek	HEK293_sgRNA2	GAACACAAAGCATAGACTGCNGG	AACATAAAGCATAGACTGCAAAG	-	87125358	87125380	10.0	16.75	1.0	0.0	1.0	AG	A	A	2.0	2.0	1.5	0.0	0.0	0.0	1.0	1.0	1.0	0.0	0.0	1.0	CT	TG	GC	CA	C	T	G	C	A	0.4035874439461883	169.89999999999995	1722.0999999999951	12.0	4.0	3.0	4.0	T	A	C	T	C	3.35	34.62862068965518
guideSeq_hek	HEK293_sgRNA2	GAACACAAAGCATAGACTGCNGG	GAACACAAAGCATAGACTGCGGG	+	87240597	87240619	5.0	20.0	0.0	0.0	0.0	GG	G	G	0.0	0.0	0.0	0.0	0.0	0.0	0.0	0.0	0.0	0.0	0.0	0.0	AC	CT	TG	GC	A	C	T	G	C	0.4753363228699552	175.29999999999995	1784.0999999999951	9.0	5.0	2.0	7.0	G	C	G	G	G	4.03	34.28137931034483
guideSeq_hek	HEK293_sgRNA2	GAACACAAAGCATAGACTGCNGG	GAACACAATGCATAGATTGCCGG	+	90522167	90522189	4.0	18.0	0.0	0.0	0.0	GG	C	G	2.0	2.0	1.0	1.0	0.0	1.0	0.0	0.0	0.0	0.0	1.0	1.0	AT	TT	TG	GC	A	T	T	G	C	0.32286995515695066	176.19999999999996	1680.699999999995	8.0	5.0	4.0	6.0	T	A	A	A	T	3.75	34.475
guideSeq_hek	HEK293_sgRNA3	GGCCCAGACTGAGCACGTGANGG	AGACCAGACTGAGCAAGAGAGGG	-	114764143	114764165	X	16.0	0.0	0.0	0.0	GG	G	A	4.0	4.0	1.0	1.0	1.0	0.0	0.0	2.0	1.0	3.0	0.0	0.0	AG	GA	AG	GA	A	G	A	G	A	0.4260089686098655	166.19999999999996	1714.9999999999948	9.0	4.0	1.0	9.0	A	G	A	C	T	4.57	33.903275862068966
guideSeq_hek	HEK293_sgRNA3	GGCCCAGACTGAGCACGTGANGG	AGCTCAGACTGAGCAAGTGAGGG	-	47005699	47005721	1.0	17.0	0.0	0.0	0.0	GG	G	A	3.0	3.0	1.0	0.0	1.0	0.0	0.0	2.0	1.0	1.0	0.0	1.0	AG	GT	TG	GA	A	G	T	G	A	0.5919282511210763	166.49999999999997	1831.199999999996	7.0	4.0	3.0	9.0	G	C	T	C	A	4.14	33.984310344827584
guideSeq_hek	HEK293_sgRNA3	GGCCCAGACTGAGCACGTGANGG	CACCCAGACTGAGCACGTGCTGG	+	79749914	79749936	15.0	17.0	0.0	0.0	0.0	GG	T	C	3.0	1.0	3.0	1.0	0.0	0.0	0.0	2.0	1.0	0.0	2.0	0.0	CG	GT	TG	GC	C	G	T	G	C	0.5291479820627802	170.3	1711.199999999995	5.0	8.0	3.0	7.0	A	G	C	C	C	4.57	34.12362068965517
guideSeq_hek	HEK293_sgRNA3	GGCCCAGACTGAGCACGTGANGG	GACACAGACTGGGCACGTGAGGG	-	66968036	66968058	7.0	17.0	0.0	0.0	0.0	GG	G	G	3.0	3.0	1.0	0.0	0.0	1.0	0.0	2.0	1.0	1.0	0.0	1.0	CG	GT	TG	GA	C	G	T	G	A	0.5246636771300448	168.7	1710.0999999999954	6.0	5.0	2.0	10.0	A	A	G	C	C	4.17	34.184827586206886
guideSeq_hek	HEK293_sgRNA3	GGCCCAGACTGAGCACGTGANGG	GAGCCAGAATGAGCACGTGAGGG	+	131593104	131593126	10.0	17.0	0.0	0.0	0.0	GG	G	G	3.0	2.0	1.5	0.0	0.0	1.0	0.0	2.0	1.0	2.0	0.0	0.0	CG	GT	TG	GA	C	G	T	G	A	0.5650224215246636	174.6	1793.9999999999961	7.0	4.0	2.0	10.0	A	C	C	C	C	4.39	34.19724137931033
guideSeq_hek	HEK293_sgRNA3	GGCCCAGACTGAGCACGTGANGG	GGCCCAGACTGAGCACGTGATGG	+	110184620	110184642	9.0	20.0	0.0	0.0	0.0	GG	T	G	0.0	0.0	0.0	0.0	0.0	0.0	0.0	0.0	0.0	0.0	0.0	0.0	CG	GT	TG	GA	C	G	T	G	A	0.5426008968609866	175.39999999999995	1823.099999999996	5.0	6.0	3.0	9.0	C	A	G	A	G	4.57	33.92620689655172
guideSeq_hek	HEK293_sgRNA4	GGCACTGCGGCTGGAGGTGGNGG	AACACTGTGGCCGGGGGTGGTGG	-	41969952	41969974	13.0	15.0	0.0	0.0	0.0	GG	T	A	5.0	4.0	1.25	0.0	1.0	1.0	1.0	2.0	3.0	0.0	0.0	2.0	GG	GT	TG	GG	G	G	T	G	G	0.4035874439461883	189.4	1776.4999999999961	3.0	4.0	4.0	12.0	T	T	C	A	T	4.33	34.234310344827584
guideSeq_hek	HEK293_sgRNA4	GGCACTGCGGCTGGAGGTGGNGG	AAGACTGGGGCTGGAGGTGGGGG	+	82962277	82962299	4.0	16.25	0.0	1.0	0.0	GG	G	A	2.0	3.0	1.0	0.0	0.0	0.0	1.0	1.0	1.0	1.0	0.0	0.0	GG	GT	TG	GG	G	G	T	G	G	0.5112107623318386	192.0	1793.899999999995	4.0	2.0	3.0	14.0	G	C	A	G	G	4.02	34.11051724137932
guideSeq_hek	HEK293_sgRNA4	GGCACTGCGGCTGGAGGTGGNGG	ACACTGTGGCTGGAAGTGGAAGG	-	130508518	130508540	3.0	16.25	1.0	0.0	1.0	GG	A	A	3.0	3.0	1.3333333333333333	0.0	1.0	0.0	1.0	1.0	2.0	0.0	0.0	1.0	GT	TG	GG	GA	G	T	G	G	A	0.4663677130044843	170.7	1752.2999999999952	6.0	3.0	4.0	10.0	C	T	A	T	C	4.14	34.22
guideSeq_hek	HEK293_sgRNA4	GGCACTGCGGCTGGAGGTGGNGG	AGAACTGCTGCTGGAGGTGGTGG	-	44397926	44397948	1.0	17.25	0.0	0.0	1.0	GG	T	A	2.0	3.0	1.0	0.0	0.0	1.0	0.0	1.0	0.0	1.0	1.0	0.0	GG	GT	TG	GG	G	G	T	G	G	0.5964125560538116	174.0	1798.899999999996	4.0	3.0	5.0	11.0	G	G	C	T	G	4.25	34.019655172413785
guideSeq_hek	HEK293_sgRNA4	GGCACTGCGGCTGGAGGTGGNGG	AGACACTGCAGCTGGAGGTGGGG	-	144781296	144781318	8.0	16.25	1.0	1.0	0.0	GG	G	A	2.0	3.0	1.0	0.0	0.0	1.0	0.0	1.0	2.0	0.0	0.0	0.0	AG	GG	GT	TG	A	G	G	T	G	0.5964125560538116	175.89999999999995	1776.4999999999961	5.0	4.0	3.0	11.0	T	G	A	G	T	4.37	33.99034482758621
guideSeq_hek	HEK293_sgRNA4	GGCACTGCGGCTGGAGGTGGNGG	AGCACAGCAGCTGCAGGTGGGGG	+	49132886	49132908	22.0	16.0	0.0	0.0	0.0	GG	G	A	4.0	4.0	1.0	0.0	1.0	1.0	1.0	1.0	2.0	1.0	1.0	0.0	GG	GT	TG	GG	G	G	T	G	G	0.6053811659192825	186.2	1784.7999999999954	5.0	5.0	2.0	11.0	C	T	G	C	C	4.42	34.07034482758621
guideSeq_hek	HEK293_sgRNA4	GGCACTGCGGCTGGAGGTGGNGG	AGCACAGCGACTGAAGGTGAGGG	-	13588029	13588051	6.0	15.0	0.0	0.0	0.0	GG	G	A	5.0	4.0	1.25	1.0	1.0	1.0	1.0	1.0	4.0	1.0	0.0	0.0	GG	GT	TG	GA	G	G	T	G	A	0.5201793721973094	174.7	1775.399999999995	7.0	4.0	2.0	10.0	C	A	A	G	G	3.75	34.11344827586206
guideSeq_hek	HEK293_sgRNA4	GGCACTGCGGCTGGAGGTGGNGG	AGCACCATGGCTAGAGGTGTGGG	-	40975963	40975985	6.0	14.0	0.0	0.0	0.0	GG	G	A	6.0	3.0	2.0	1.0	1.0	0.0	3.0	1.0	4.0	0.0	1.0	1.0	GG	GT	TG	GT	G	G	T	G	T	0.5067264573991032	177.10000000000005	1731.099999999996	5.0	4.0	4.0	10.0	C	T	T	T	G	4.03	34.099655172413804
guideSeq_hek	HEK293_sgRNA4	GGCACTGCGGCTGGAGGTGGNGG	AGCACCGCTGCTGGGGGCGGGGG	+	123096961	123096983	X	15.0	0.0	0.0	0.0	GG	G	A	5.0	5.0	1.0	1.0	1.0	1.0	1.0	1.0	3.0	0.0	1.0	1.0	GG	GC	CG	GG	G	G	C	G	G	0.5560538116591929	214.5	1840.099999999996	2.0	6.0	2.0	13.0	T	G	G	A	G	4.58	33.883103448275854
guideSeq_hek	HEK293_sgRNA4	GGCACTGCGGCTGGAGGTGGNGG	AGCACGGCAGCTGGAGGAGGGGG	+	88716117	88716139	16.0	16.0	0.0	0.0	0.0	GG	G	A	4.0	4.0	1.0	1.0	0.0	1.0	1.0	1.0	2.0	2.0	0.0	0.0	GG	GA	AG	GG	G	G	A	G	G	0.6233183856502242	196.3	1875.4999999999966	5.0	4.0	1.0	13.0	C	C	G	G	A	4.61	34.06155172413793
guideSeq_hek	HEK293_sgRNA4	GGCACTGCGGCTGGAGGTGGNGG	AGCACTGCAGATGGAGGAGGCGG	+	60080537	60080559	20.0	16.0	0.0	0.0	0.0	GG	C	A	4.0	4.0	1.0	1.0	0.0	2.0	0.0	1.0	2.0	2.0	0.0	0.0	GG	GA	AG	GG	G	G	A	G	G	0.5156950672645739	183.3	1782.3999999999967	6.0	4.0	2.0	11.0	C	A	C	T	G	4.63	33.98206896551724
guideSeq_hek	HEK293_sgRNA4	GGCACTGCGGCTGGAGGTGGNGG	AGCACTGCAGCGGGAGGTGAGAG	-	12259802	12259824	1.0	16.0	0.0	0.0	0.0	AG	G	A	4.0	3.0	1.3333333333333333	1.0	0.0	2.0	0.0	1.0	3.0	1.0	0.0	0.0	GG	GT	TG	GA	G	G	T	G	A	0.6278026905829597	178.0	1847.9999999999961	6.0	4.0	2.0	11.0	C	A	G	G	G	4.37	33.836551724137934
guideSeq_hek	HEK293_sgRNA4	GGCACTGCGGCTGGAGGTGGNGG	AGCACTGCAGCTGGGAGTGGAGG	+	1397382	1397404	7.0	16.0	0.0	0.0	0.0	GG	A	A	4.0	3.0	1.3333333333333333	0.0	2.0	1.0	0.0	1.0	3.0	0.0	0.0	1.0	AG	GT	TG	GG	A	G	T	G	G	0.6322869955156951	177.3	1834.1999999999966	5.0	4.0	3.0	11.0	A	A	C	C	T	3.64	34.07775862068966
guideSeq_hek	HEK293_sgRNA4	GGCACTGCGGCTGGAGGTGGNGG	AGCACTGCGCTTGGGGGTGGGGG	+	43768258	43768280	22.0	16.0	0.0	0.0	0.0	GG	G	A	4.0	3.0	1.3333333333333333	0.0	1.0	2.0	0.0	1.0	1.0	0.0	1.0	2.0	GG	GT	TG	GG	G	G	T	G	G	0.5022421524663677	201.9	1797.899999999995	2.0	4.0	4.0	13.0	T	C	A	T	T	3.84	34.12603448275862
guideSeq_hek	HEK293_sgRNA4	GGCACTGCGGCTGGAGGTGGNGG	AGCACTGGGGATGGAGGTGTAGG	+	96338742	96338764	5.0	16.0	0.0	0.0	0.0	GG	A	A	4.0	3.0	1.3333333333333333	1.0	0.0	1.0	1.0	1.0	1.0	2.0	1.0	0.0	GG	GT	TG	GT	G	G	T	G	T	0.34977578475336324	176.8	1717.2999999999952	5.0	2.0	4.0	12.0	T	G	C	C	A	4.37	34.078793103448284
guideSeq_hek	HEK293_sgRNA4	GGCACTGCGGCTGGAGGTGGNGG	AGCACTGGGGCCAGAGGTGAGGG	+	67742843	67742865	16.0	15.0	0.0	0.0	0.0	GG	G	A	5.0	3.0	1.6666666666666667	1.0	1.0	1.0	1.0	1.0	4.0	1.0	0.0	0.0	GG	GT	TG	GA	G	G	T	G	A	0.4035874439461883	185.6	1731.299999999996	5.0	4.0	2.0	12.0	T	C	A	C	G	4.03	34.10637931034482
guideSeq_hek	HEK293_sgRNA4	GGCACTGCGGCTGGAGGTGGNGG	AGCACTGGGGCTGGGGGAGGGGG	+	88773014	88773036	14.0	16.0	0.0	0.0	0.0	GG	G	A	4.0	4.0	1.0	1.0	1.0	0.0	1.0	1.0	1.0	2.0	0.0	1.0	GG	GA	AG	GG	G	G	A	G	G	0.4843049327354261	203.9	1742.7999999999952	3.0	3.0	2.0	15.0	C	A	T	G	G	3.68	34.00637931034484
guideSeq_hek	HEK293_sgRNA4	GGCACTGCGGCTGGAGGTGGNGG	AGCACTGTAGCAAGAGGTGGAGG	+	34081529	34081551	15.0	15.25	0.0	0.0	1.0	GG	A	A	4.0	3.0	1.6666666666666667	0.0	1.0	2.0	1.0	0.0	2.0	1.0	0.0	1.0	GG	GT	TG	GG	G	G	T	G	G	0.4932735426008968	170.99999999999997	1683.9999999999955	7.0	3.0	3.0	10.0	C	A	G	C	A	4.37	34.08224137931034
guideSeq_hek	HEK293_sgRNA4	GGCACTGCGGCTGGAGGTGGNGG	AGCACTGTGCCTGGGGGTGGGGG	-	37471337	37471359	20.0	16.0	0.0	0.0	0.0	GG	G	A	4.0	4.0	1.0	0.0	1.0	1.0	1.0	1.0	1.0	0.0	1.0	2.0	GG	GT	TG	GG	G	G	T	G	G	0.5156950672645739	193.1	1792.0999999999958	2.0	4.0	4.0	13.0	A	G	G	G	G	4.58	33.74051724137931
guideSeq_hek	HEK293_sgRNA4	GGCACTGCGGCTGGAGGTGGNGG	AGCACTGTGGCTGGGGGAGGCGG	-	134872026	134872048	7.0	16.0	0.0	0.0	0.0	GG	C	A	4.0	4.0	1.0	1.0	1.0	0.0	1.0	1.0	1.0	1.0	0.0	2.0	GG	GA	AG	GG	G	G	A	G	G	0.5739910313901345	195.2	1824.199999999996	3.0	4.0	3.0	13.0	G	T	C	G	C	4.45	34.0243103448276
guideSeq_hek	HEK293_sgRNA4	GGCACTGCGGCTGGAGGTGGNGG	AGCACTGTGGCTGGGGGAGGGGG	+	50300330	50300352	16.0	16.0	0.0	0.0	0.0	GG	G	A	4.0	4.0	1.0	1.0	1.0	0.0	1.0	1.0	1.0	1.0	0.0	2.0	GG	GA	AG	GG	G	G	A	G	G	0.6278026905829597	194.2	1919.9999999999966	3.0	3.0	3.0	14.0	C	C	C	T	G	4.53	33.86672413793104
guideSeq_hek	HEK293_sgRNA4	GGCACTGCGGCTGGAGGTGGNGG	AGCACTGTTACAGGAGGTGGGGG	-	22805408	22805430	20.0	15.25	0.0	0.0	1.0	GG	G	A	4.0	3.0	1.6666666666666667	0.0	0.0	3.0	1.0	0.0	1.0	1.0	1.0	1.0	GG	GT	TG	GG	G	G	T	G	G	0.5381165919282511	178.2	1726.699999999996	5.0	3.0	4.0	11.0	T	A	G	G	T	4.18	33.99982758620689
guideSeq_hek	HEK293_sgRNA4	GGCACTGCGGCTGGAGGTGGNGG	AGCAGTGCGGCTAGAGGTGGTGG	+	39262912	39262934	13.0	17.0	0.0	0.0	0.0	GG	T	A	3.0	3.0	1.0	0.0	1.0	0.0	1.0	1.0	2.0	1.0	0.0	0.0	GG	GT	TG	GG	G	G	T	G	G	0.5919282511210763	182.5	1811.599999999996	4.0	3.0	4.0	12.0	C	T	G	G	G	4.37	34.065000000000005
guideSeq_hek	HEK293_sgRNA4	GGCACTGCGGCTGGAGGTGGNGG	AGCCACTGTGGCTGGAGGTGGGG	-	177676321	177676343	5.0	16.25	1.0	1.0	0.0	GG	G	A	2.0	3.0	1.0	0.0	0.0	0.0	1.0	1.0	0.0	0.0	1.0	1.0	AG	GG	GT	TG	A	G	G	T	G	0.6636771300448431	184.5	1891.9999999999955	3.0	4.0	4.0	12.0	A	C	C	C	A	4.37	33.992413793103445
guideSeq_hek	HEK293_sgRNA4	GGCACTGCGGCTGGAGGTGGNGG	AGGACTGCGGCTGGGGGTGGTGG	+	54561421	54561443	7.0	17.25	0.0	1.0	0.0	GG	T	A	1.0	2.0	1.0	0.0	1.0	0.0	0.0	0.0	0.0	0.0	0.0	1.0	GG	GT	TG	GG	G	G	T	G	G	0.4798206278026906	193.8	1762.7999999999965	2.0	3.0	4.0	14.0	C	T	C	A	C	4.51	34.002068965517246
guideSeq_hek	HEK293_sgRNA4	GGCACTGCGGCTGGAGGTGGNGG	CACACTGCAGCTGGAGGTGGTGG	-	88900986	88901008	13.0	17.0	0.0	0.0	0.0	GG	T	C	3.0	2.0	1.5	0.0	0.0	1.0	0.0	2.0	2.0	0.0	1.0	0.0	GG	GT	TG	GG	G	G	T	G	G	0.3632286995515695	169.6	1749.0999999999951	4.0	5.0	4.0	10.0	G	G	A	G	T	3.95	34.16431034482759
guideSeq_hek	HEK293_sgRNA4	GGCACTGCGGCTGGAGGTGGNGG	CACACTGCGGCCGGAGGTGACCG	-	12721958	12721980	19.0	16.0	0.0	0.0	0.0	CG	C	C	4.0	2.0	2.0	1.0	0.0	1.0	0.0	2.0	3.0	0.0	1.0	0.0	GG	GT	TG	GA	G	G	T	G	A	0.7085201793721974	188.9	1967.1999999999973	4.0	8.0	2.0	9.0	T	G	G	G	G	4.37	33.96086206896552
guideSeq_hek	HEK293_sgRNA4	GGCACTGCGGCTGGAGGTGGNGG	CACTGAGGCCGGAGGTGGAGAGG	-	152805645	152805667	X	15.75	2.0	0.0	3.0	GG	A	C	2.0	5.0	1.0	0.0	0.0	1.0	1.0	0.0	1.0	1.0	0.0	0.0	TG	GG	GA	AG	T	G	G	A	G	0.6502242152466368	180.8	1839.699999999996	5.0	4.0	2.0	12.0	G	C	C	C	T	4.37	33.876034482758605
guideSeq_hek	HEK293_sgRNA4	GGCACTGCGGCTGGAGGTGGNGG	CAGACTGCGGCAGGGGGTGGCGG	+	16982369	16982391	17.0	15.25	0.0	1.0	0.0	GG	C	C	3.0	4.0	1.0	0.0	1.0	1.0	0.0	1.0	1.0	1.0	0.0	1.0	GG	GT	TG	GG	G	G	T	G	G	0.5336322869955157	199.3	1768.399999999995	3.0	5.0	2.0	13.0	G	G	G	T	G	4.57	33.89189655172414
guideSeq_hek	HEK293_sgRNA4	GGCACTGCGGCTGGAGGTGGNGG	CAGGCTGCGCCTGGAGGTGGGGG	+	51011671	51011693	22.0	16.5	2.0	0.0	2.0	GG	G	C	2.0	3.0	1.3333333333333333	0.0	0.0	1.0	0.0	1.0	0.0	0.0	2.0	0.0	GG	GT	TG	GG	G	G	T	G	G	0.6860986547085202	199.7	1885.7999999999965	2.0	5.0	3.0	13.0	T	G	T	G	T	4.33	34.00344827586208
guideSeq_hek	HEK293_sgRNA4	GGCACTGCGGCTGGAGGTGGNGG	CCCACTGGGGCTGGAGGTGGGGG	-	36761674	36761696	6.0	17.25	0.0	0.0	1.0	GG	G	C	2.0	2.0	1.5	0.0	0.0	0.0	1.0	1.0	0.0	1.0	1.0	0.0	GG	GT	TG	GG	G	G	T	G	G	0.6322869955156951	197.3	1891.8999999999949	2.0	5.0	3.0	13.0	T	G	T	G	C	4.37	33.961724137931036
guideSeq_hek	HEK293_sgRNA4	GGCACTGCGGCTGGAGGTGGNGG	CCCACTGTGGCTGGAGGTGTGGG	+	60174554	60174576	20.0	16.0	0.0	0.0	0.0	GG	G	C	4.0	2.0	2.0	1.0	0.0	0.0	1.0	2.0	0.0	0.0	3.0	1.0	GG	GT	TG	GT	G	G	T	G	T	0.6233183856502242	177.89999999999995	1855.099999999996	2.0	5.0	5.0	11.0	G	A	G	C	A	4.37	33.99672413793104
guideSeq_hek	HEK293_sgRNA4	GGCACTGCGGCTGGAGGTGGNGG	CGGCACAGGGGCTGGAGGTGGGG	-	195550467	195550489	3.0	16.25	1.0	1.0	0.0	GG	G	C	2.0	3.0	1.0	0.0	0.0	0.0	2.0	0.0	0.0	2.0	0.0	0.0	AG	GG	GT	TG	A	G	G	T	G	0.5336322869955157	198.3	1812.599999999996	3.0	4.0	2.0	14.0	C	G	T	C	T	4.37	34.08017241379311
guideSeq_hek	HEK293_sgRNA4	GGCACTGCGGCTGGAGGTGGNGG	GACACAACGGCAGGAGGTGGCGG	+	3606813	3606835	5.0	16.25	0.0	0.0	1.0	GG	C	G	3.0	3.0	1.3333333333333333	0.0	0.0	1.0	2.0	0.0	1.0	2.0	0.0	0.0	GG	GT	TG	GG	G	G	T	G	G	0.6816143497757847	186.1	1916.7999999999972	6.0	5.0	1.0	11.0	G	G	G	T	G	4.37	34.14379310344828
guideSeq_hek	HEK293_sgRNA4	GGCACTGCGGCTGGAGGTGGNGG	GACACAGTGGCTGGAGGTGTGGG	+	51500456	51500478	6.0	16.0	0.0	0.0	0.0	GG	G	G	4.0	3.0	1.3333333333333333	1.0	0.0	0.0	2.0	1.0	1.0	1.0	1.0	1.0	GG	GT	TG	GT	G	G	T	G	T	0.4215246636771301	168.0	1690.4999999999952	4.0	3.0	4.0	12.0	G	A	G	G	A	4.37	34.09448275862069
guideSeq_hek	HEK293_sgRNA4	GGCACTGCGGCTGGAGGTGGNGG	GACACCACGGCTGGAGATGGTGG	-	75429274	75429296	17.0	16.25	0.0	0.0	1.0	GG	T	G	3.0	3.0	1.3333333333333333	1.0	0.0	0.0	2.0	0.0	3.0	0.0	0.0	0.0	GA	AT	TG	GG	G	A	T	G	G	0.5695067264573991	174.0	1810.9999999999936	5.0	5.0	3.0	10.0	G	A	T	G	G	4.66	34.11258620689655
guideSeq_hek	HEK293_sgRNA4	GGCACTGCGGCTGGAGGTGGNGG	GACACCGTGACTGGAGGTGGAGG	-	45247398	45247420	2.0	16.25	0.0	0.0	1.0	GG	A	G	3.0	4.0	1.0	0.0	0.0	1.0	2.0	0.0	2.0	0.0	0.0	1.0	GG	GT	TG	GG	G	G	T	G	G	0.4753363228699552	168.39999999999995	1794.2999999999945	5.0	4.0	3.0	11.0	A	T	C	C	T	4.37	34.094655172413795
guideSeq_hek	HEK293_sgRNA4	GGCACTGCGGCTGGAGGTGGNGG	GACACTAGGGCAGGAGGTGGAGG	-	35746277	35746299	22.0	16.0	0.0	0.0	0.0	GG	A	G	4.0	3.0	1.3333333333333333	0.0	0.0	1.0	2.0	1.0	2.0	2.0	0.0	0.0	GG	GT	TG	GG	G	G	T	G	G	0.5874439461883408	175.79999999999995	1834.4999999999961	6.0	3.0	2.0	12.0	G	G	T	C	G	4.37	33.8648275862069
guideSeq_hek	HEK293_sgRNA4	GGCACTGCGGCTGGAGGTGGNGG	GACACTGAGGCAGGAGGTGGGGG	+	1295070	1295092	19.0	17.25	0.0	0.0	1.0	GG	G	G	2.0	3.0	1.0	0.0	0.0	1.0	1.0	0.0	0.0	2.0	0.0	0.0	GG	GT	TG	GG	G	G	T	G	G	0.6681614349775785	178.79999999999995	1892.699999999996	5.0	3.0	2.0	13.0	G	C	A	G	T	4.37	33.875517241379306
guideSeq_hek	HEK293_sgRNA4	GGCACTGCGGCTGGAGGTGGNGG	GACACTGCCTCTGGGGGTGGGGG	+	54977718	54977740	12.0	16.0	0.0	0.0	0.0	GG	G	G	4.0	3.0	1.3333333333333333	0.0	1.0	2.0	0.0	1.0	1.0	0.0	2.0	1.0	GG	GT	TG	GG	G	G	T	G	G	0.6143497757847534	187.4	1820.199999999995	2.0	5.0	4.0	12.0	T	G	G	C	A	4.58	33.809137931034485
guideSeq_hek	HEK293_sgRNA4	GGCACTGCGGCTGGAGGTGGNGG	GAGCACAGAGGCTGGAGGTGGGG	+	96016372	96016394	2.0	15.5	1.0	1.0	1.0	GG	G	G	2.0	4.0	1.0	0.0	0.0	0.0	2.0	0.0	0.0	2.0	0.0	0.0	AG	GG	GT	TG	A	G	G	T	G	0.6547085201793722	180.2	1835.9999999999966	5.0	3.0	2.0	13.0	T	G	T	G	C	4.33	34.089482758620704
guideSeq_hek	HEK293_sgRNA4	GGCACTGCGGCTGGAGGTGGNGG	GAGGCTGCGGCTGGGGGTGGAGG	-	46887168	46887190	19.0	16.0	0.0	0.0	0.0	GG	A	G	4.0	2.0	2.0	0.0	1.0	0.0	0.0	3.0	1.0	1.0	0.0	2.0	GG	GT	TG	GG	G	G	T	G	G	0.5964125560538116	199.5	1821.8999999999953	2.0	3.0	3.0	15.0	T	G	G	G	G	4.33	33.795172413793104
guideSeq_hek	HEK293_sgRNA4	GGCACTGCGGCTGGAGGTGGNGG	GCACAGCGGCTGGAGAAGGCAGG	-	48045639	48045661	12.0	15.5	1.0	0.0	2.0	GG	A	G	3.0	3.0	1.6666666666666667	1.0	1.0	0.0	1.0	0.0	1.0	2.0	0.0	0.0	AA	AG	GG	GC	A	A	G	G	C	0.4753363228699552	189.3	1729.0999999999951	6.0	5.0	1.0	11.0	C	T	G	G	C	4.33	34.150172413793115
guideSeq_hek	HEK293_sgRNA4	GGCACTGCGGCTGGAGGTGGNGG	GCACTGCGGGAGGAGGTGGGCGG	+	89469236	89469258	16.0	17.25	1.0	0.0	1.0	GG	C	G	2.0	2.0	1.5	0.0	0.0	2.0	0.0	0.0	0.0	2.0	0.0	0.0	GT	TG	GG	GG	G	T	G	G	G	0.6681614349775785	199.1	1893.4999999999966	3.0	4.0	2.0	14.0	G	G	T	G	G	4.37	33.889482758620694
guideSeq_hek	HEK293_sgRNA4	GGCACTGCGGCTGGAGGTGGNGG	GCCACAGCGGCCGGAGGTGGCAG	+	139522884	139522906	9.0	17.25	0.0	0.0	1.0	AG	C	G	2.0	3.0	1.0	0.0	0.0	1.0	1.0	0.0	1.0	1.0	0.0	0.0	GG	GT	TG	GG	G	G	T	G	G	0.7130044843049327	199.40000000000003	1973.3999999999967	4.0	7.0	1.0	11.0	C	A	G	C	T	4.37	34.03051724137932
guideSeq_hek	HEK293_sgRNA4	GGCACTGCGGCTGGAGGTGGNGG	GCCACCGCGGCAGGAGGCGGAGG	+	54469265	54469287	5.0	16.0	0.0	0.0	0.0	GG	A	G	4.0	4.0	1.0	1.0	0.0	1.0	1.0	1.0	2.0	1.0	1.0	0.0	GG	GC	CG	GG	G	G	C	G	G	0.6905829596412556	209.8	2044.2999999999947	4.0	7.0	0.0	12.0	G	G	T	T	G	4.03	33.836551724137934
guideSeq_hek	HEK293_sgRNA4	GGCACTGCGGCTGGAGGTGGNGG	GCCACTGCAGCTAGAGGTGGAGG	+	110143134	110143156	7.0	17.0	0.0	0.0	0.0	GG	A	G	3.0	3.0	1.0	0.0	1.0	1.0	0.0	1.0	2.0	0.0	1.0	0.0	GG	GT	TG	GG	G	G	T	G	G	0.4439461883408072	177.5	1755.699999999995	5.0	5.0	3.0	10.0	A	G	T	T	T	3.85	34.13155172413793
guideSeq_hek	HEK293_sgRNA4	GGCACTGCGGCTGGAGGTGGNGG	GCCACTGCGACTGGAGGAGGGGG	+	139244390	139244412	7.0	17.0	0.0	0.0	0.0	GG	G	G	3.0	3.0	1.0	1.0	0.0	1.0	0.0	1.0	1.0	1.0	1.0	0.0	GG	GA	AG	GG	G	G	A	G	G	0.6098654708520179	189.5	1841.7999999999952	4.0	5.0	2.0	12.0	A	T	G	A	G	4.59	33.829482758620685
guideSeq_hek	HEK293_sgRNA4	GGCACTGCGGCTGGAGGTGGNGG	GCCACTGGGCCTGGGGGTGGGGG	+	1007814	1007836	17.0	16.0	0.0	0.0	0.0	GG	G	G	4.0	4.0	1.0	0.0	1.0	1.0	1.0	1.0	0.0	1.0	2.0	1.0	GG	GT	TG	GG	G	G	T	G	G	0.6098654708520179	206.0	1785.6999999999955	1.0	5.0	3.0	14.0	T	G	G	C	C	4.58	33.86258620689655
guideSeq_hek	HEK293_sgRNA4	GGCACTGCGGCTGGAGGTGGNGG	GCCACTGGGGCTGGAGGGGGAGG	-	29233950	29233972	7.0	17.0	0.0	0.0	0.0	GG	A	G	3.0	3.0	1.0	1.0	0.0	0.0	1.0	1.0	0.0	2.0	1.0	0.0	GG	GG	GG	GG	G	G	G	G	G	0.757847533632287	198.5	2043.2999999999972	3.0	4.0	2.0	14.0	C	T	G	C	G	4.33	33.795689655172424
guideSeq_hek	HEK293_sgRNA4	GGCACTGCGGCTGGAGGTGGNGG	GCCACTGGGGCTGGGGGTGGGGG	-	171018454	171018476	1.0	17.0	0.0	0.0	0.0	GG	G	G	3.0	3.0	1.0	0.0	1.0	0.0	1.0	1.0	0.0	1.0	1.0	1.0	GG	GT	TG	GG	G	G	T	G	G	0.5022421524663677	206.0	1700.2999999999952	1.0	4.0	3.0	15.0	T	A	G	T	G	4.58	33.72844827586207
guideSeq_hek	HEK293_sgRNA4	GGCACTGCGGCTGGAGGTGGNGG	GCTCTGTGGCTGGAGGTGTGAGG	+	158452373	158452395	6.0	16.25	1.0	0.0	1.0	GG	A	G	3.0	4.0	1.0	0.0	0.0	0.0	1.0	2.0	1.0	0.0	1.0	1.0	GT	TG	GT	TG	G	T	G	T	G	0.5739910313901345	170.5	1812.399999999995	2.0	3.0	6.0	12.0	G	G	C	A	C	4.37	33.98448275862069
guideSeq_hek	HEK293_sgRNA4	GGCACTGCGGCTGGAGGTGGNGG	GGAACGGCGGCCGGAGGTGTAGG	-	131356921	131356943	12.0	16.0	0.0	0.0	0.0	GG	A	G	4.0	3.0	1.3333333333333333	1.0	0.0	1.0	1.0	1.0	1.0	2.0	1.0	0.0	GG	GT	TG	GT	G	G	T	G	T	0.7892376681614349	202.10000000000005	2138.799999999998	4.0	4.0	2.0	13.0	G	A	T	G	G	4.37	34.047758620689656
guideSeq_hek	HEK293_sgRNA4	GGCACTGCGGCTGGAGGTGGNGG	GGAACTGTGGCTGGAGGTGGCAG	-	25348461	25348483	2.0	18.0	0.0	0.0	0.0	AG	C	G	2.0	2.0	1.0	0.0	0.0	0.0	1.0	1.0	0.0	1.0	0.0	1.0	GG	GT	TG	GG	G	G	T	G	G	0.5919282511210763	177.20000000000005	1869.799999999996	4.0	3.0	4.0	12.0	C	A	G	C	C	4.25	34.176034482758624
guideSeq_hek	HEK293_sgRNA4	GGCACTGCGGCTGGAGGTGGNGG	GGACACTAAGGCTGGAGGTGGGG	-	63796583	63796605	14.0	15.5	1.0	1.0	1.0	GG	G	G	2.0	3.0	1.3333333333333333	0.0	0.0	0.0	2.0	0.0	1.0	1.0	0.0	0.0	AG	GG	GT	TG	A	G	G	T	G	0.452914798206278	182.5	1742.7999999999947	5.0	3.0	3.0	12.0	A	G	G	C	A	4.33	33.99017241379311
guideSeq_hek	HEK293_sgRNA4	GGCACTGCGGCTGGAGGTGGNGG	GGACTGCGGCTGGAGGTGGGAAG	-	49055357	49055379	3.0	18.25	1.0	0.0	1.0	AG	A	G	1.0	2.0	1.0	0.0	0.0	0.0	0.0	1.0	0.0	1.0	0.0	0.0	GT	TG	GG	GG	G	T	G	G	G	0.7174887892376681	187.6	1981.899999999996	4.0	3.0	3.0	13.0	T	C	G	T	G	3.74	34.09241379310345
guideSeq_hek	HEK293_sgRNA4	GGCACTGCGGCTGGAGGTGGNGG	GGCAATGCGGCTGGAGGCGGAGG	+	56815182	56815204	4.0	18.0	0.0	0.0	0.0	GG	A	G	2.0	2.0	1.0	1.0	0.0	0.0	1.0	0.0	1.0	1.0	0.0	0.0	GG	GC	CG	GG	G	G	C	G	G	0.7130044843049327	203.9	2001.2999999999965	4.0	4.0	2.0	13.0	C	A	A	C	G	4.62	34.11879310344828
guideSeq_hek	HEK293_sgRNA4	GGCACTGCGGCTGGAGGTGGNGG	GGCAATGTGGCTGAAGGTGGGGG	-	41220519	41220541	19.0	17.0	0.0	0.0	0.0	GG	G	G	3.0	3.0	1.0	0.0	1.0	0.0	2.0	0.0	1.0	1.0	0.0	1.0	GG	GT	TG	GG	G	G	T	G	G	0.6367713004484304	189.2	1882.9999999999973	4.0	2.0	4.0	13.0	G	C	C	T	A	3.75	34.04034482758622
guideSeq_hek	HEK293_sgRNA4	GGCACTGCGGCTGGAGGTGGNGG	GGCACAATGGCTGGAGGTGAAGG	+	119227129	119227151	8.0	16.0	0.0	0.0	0.0	GG	A	G	4.0	1.0	4.0	1.0	0.0	0.0	3.0	0.0	2.0	1.0	0.0	1.0	GG	GT	TG	GA	G	G	T	G	A	0.4573991031390134	180.6	1747.599999999996	6.0	3.0	3.0	11.0	C	A	G	A	G	4.37	34.12034482758621
guideSeq_hek	HEK293_sgRNA4	GGCACTGCGGCTGGAGGTGGNGG	GGCACAGCAGCTGGAGGTGCTGG	-	60895665	60895687	20.0	17.0	0.0	0.0	0.0	GG	T	G	3.0	2.0	1.5	1.0	0.0	1.0	1.0	0.0	1.0	1.0	1.0	0.0	GG	GT	TG	GC	G	G	T	G	C	0.7130044843049327	180.8	1968.799999999996	4.0	5.0	3.0	11.0	A	G	C	A	G	4.37	34.002586206896545
guideSeq_hek	HEK293_sgRNA4	GGCACTGCGGCTGGAGGTGGNGG	GGCACAGCAGGTGGAGGTGGAGG	+	23651513	23651535	3.0	17.0	0.0	0.0	0.0	GG	A	G	3.0	3.0	1.0	0.0	0.0	2.0	1.0	0.0	1.0	2.0	0.0	0.0	GG	GT	TG	GG	G	G	T	G	G	0.5515695067264574	179.1	1809.599999999996	5.0	3.0	2.0	13.0	A	T	A	T	G	4.37	33.97862068965518
guideSeq_hek	HEK293_sgRNA4	GGCACTGCGGCTGGAGGTGGNGG	GGCACAGGGGCTGAAGGTGATGG	+	111305497	111305519	9.0	16.0	0.0	0.0	0.0	GG	T	G	4.0	3.0	1.3333333333333333	1.0	1.0	0.0	2.0	0.0	2.0	2.0	0.0	0.0	GG	GT	TG	GA	G	G	T	G	A	0.5381165919282511	182.5	1738.0999999999958	5.0	3.0	3.0	12.0	A	A	G	T	G	3.75	34.099137931034484
guideSeq_hek	HEK293_sgRNA4	GGCACTGCGGCTGGAGGTGGNGG	GGCACCAGGCCTGGAGGTGTGGG	-	27650931	27650953	22.0	15.0	0.0	0.0	0.0	GG	G	G	5.0	2.0	2.5	1.0	0.0	1.0	3.0	0.0	2.0	1.0	2.0	0.0	GG	GT	TG	GT	G	G	T	G	T	0.5112107623318386	187.7	1773.699999999995	3.0	5.0	3.0	12.0	A	A	G	G	T	3.75	34.02344827586208
guideSeq_hek	HEK293_sgRNA4	GGCACTGCGGCTGGAGGTGGNGG	GGCACCGAGGCCGGAGGTGCTGG	-	48891648	48891670	13.0	16.0	0.0	0.0	0.0	GG	T	G	4.0	3.0	1.3333333333333333	1.0	0.0	1.0	2.0	0.0	2.0	1.0	1.0	0.0	GG	GT	TG	GC	G	G	T	G	C	0.6278026905829597	199.10000000000005	1884.199999999996	3.0	6.0	2.0	12.0	G	G	G	G	A	4.37	33.87655172413794
guideSeq_hek	HEK293_sgRNA4	GGCACTGCGGCTGGAGGTGGNGG	GGCACCGCGGCCGGAGCTGTGGG	+	52321867	52321889	3.0	16.0	0.0	0.0	0.0	GG	G	G	4.0	3.0	1.3333333333333333	2.0	0.0	1.0	1.0	0.0	2.0	0.0	2.0	0.0	GC	CT	TG	GT	G	C	T	G	T	0.695067264573991	208.70000000000005	1970.299999999996	2.0	7.0	2.0	12.0	C	T	G	G	T	4.61	34.0453448275862
guideSeq_hek	HEK293_sgRNA4	GGCACTGCGGCTGGAGGTGGNGG	GGCACCTTGGCTGAAGGTGGGGG	-	38478442	38478464	17.0	16.0	0.0	0.0	0.0	GG	G	G	4.0	2.0	2.0	0.0	1.0	0.0	3.0	0.0	2.0	0.0	1.0	1.0	GG	GT	TG	GG	G	G	T	G	G	0.6367713004484304	193.6	1885.9999999999961	3.0	4.0	4.0	12.0	A	A	T	G	G	3.75	34.11913793103448
guideSeq_hek	HEK293_sgRNA4	GGCACTGCGGCTGGAGGTGGNGG	GGCACGACGGCTGGAGGTGGGGG	+	126694858	126694880	10.0	18.0	0.0	0.0	0.0	GG	G	G	2.0	1.0	2.0	0.0	0.0	0.0	2.0	0.0	1.0	1.0	0.0	0.0	GG	GT	TG	GG	G	G	T	G	G	0.6143497757847534	197.7	1871.9999999999961	3.0	4.0	2.0	14.0	G	T	T	G	G	4.03	33.93327586206897
guideSeq_hek	HEK293_sgRNA4	GGCACTGCGGCTGGAGGTGGNGG	GGCACGGAGGCTGGAAGTGGGGG	-	184289219	184289241	3.0	17.0	0.0	0.0	0.0	GG	G	G	3.0	3.0	1.0	0.0	1.0	0.0	2.0	0.0	1.0	2.0	0.0	0.0	AG	GT	TG	GG	A	G	T	G	G	0.5739910313901345	196.2	1781.5999999999951	4.0	3.0	2.0	14.0	G	A	G	G	C	4.14	34.026896551724136
guideSeq_hek	HEK293_sgRNA4	GGCACTGCGGCTGGAGGTGGNGG	GGCACTACAGCTGGAGGTGGCAA	-	160016379	160016401	1.0	18.0	0.0	0.0	0.0	AA	C	G	2.0	2.0	1.0	0.0	0.0	1.0	1.0	0.0	2.0	0.0	0.0	0.0	GG	GT	TG	GG	G	G	T	G	G	0.5515695067264574	177.7	1763.0999999999954	6.0	5.0	3.0	9.0	T	C	A	C	A	4.37	34.11827586206897
guideSeq_hek	HEK293_sgRNA4	GGCACTGCGGCTGGAGGTGGNGG	GGCACTCTGGCTGGAGCTGGGGG	-	95761243	95761265	14.0	17.0	0.0	0.0	0.0	GG	G	G	3.0	2.0	1.5	1.0	0.0	0.0	2.0	0.0	0.0	0.0	2.0	1.0	GC	CT	TG	GG	G	C	T	G	G	0.6053811659192825	190.2	1869.3999999999953	2.0	5.0	4.0	12.0	C	C	C	A	G	4.53	33.81431034482759
guideSeq_hek	HEK293_sgRNA4	GGCACTGCGGCTGGAGGTGGNGG	GGCACTGAATCTGGAGGTGGGGG	-	52035826	52035848	3.0	17.0	0.0	0.0	0.0	GG	G	G	3.0	1.0	3.0	0.0	0.0	2.0	1.0	0.0	1.0	1.0	1.0	0.0	GG	GT	TG	GG	G	G	T	G	G	0.6143497757847534	182.2	1815.899999999996	4.0	3.0	4.0	12.0	T	G	G	T	G	3.75	34.01862068965517
guideSeq_hek	HEK293_sgRNA4	GGCACTGCGGCTGGAGGTGGNGG	GGCACTGAGAAAGGAGGTGGAGG	+	55427936	55427958	12.0	16.0	0.0	0.0	0.0	GG	A	G	4.0	2.0	2.0	0.0	0.0	3.0	1.0	0.0	1.0	3.0	0.0	0.0	GG	GT	TG	GG	G	G	T	G	G	0.4125560538116592	176.1	1748.899999999995	7.0	2.0	2.0	12.0	C	A	G	A	G	4.05	34.047586206896554
guideSeq_hek	HEK293_sgRNA4	GGCACTGCGGCTGGAGGTGGNGG	GGCACTGAGACCAGAGGTGGTGG	+	24376040	24376062	20.0	16.0	0.0	0.0	0.0	GG	T	G	4.0	3.0	1.3333333333333333	0.0	1.0	2.0	1.0	0.0	3.0	1.0	0.0	0.0	GG	GT	TG	GG	G	G	T	G	G	0.6143497757847534	169.10000000000005	1796.0999999999958	5.0	4.0	3.0	11.0	G	G	G	T	C	4.37	34.038275862068964
guideSeq_hek	HEK293_sgRNA4	GGCACTGCGGCTGGAGGTGGNGG	GGCACTGAGACTGGGGGTGGGGG	-	38616180	38616202	19.0	17.0	0.0	0.0	0.0	GG	G	G	3.0	3.0	1.0	0.0	1.0	1.0	1.0	0.0	1.0	1.0	0.0	1.0	GG	GT	TG	GG	G	G	T	G	G	0.5919282511210763	187.4	1811.4999999999961	3.0	3.0	3.0	14.0	T	G	G	G	G	4.57	33.802931034482754
guideSeq_hek	HEK293_sgRNA4	GGCACTGCGGCTGGAGGTGGNGG	GGCACTGAGGCCGGAGGAGGAAG	+	1956135	1956157	1.0	17.0	0.0	0.0	0.0	AG	A	G	3.0	3.0	1.0	1.0	0.0	1.0	1.0	0.0	1.0	2.0	0.0	0.0	GG	GA	AG	GG	G	G	A	G	G	0.6816143497757847	188.7	1913.599999999996	6.0	4.0	1.0	12.0	C	C	A	G	G	4.17	34.007586206896555
guideSeq_hek	HEK293_sgRNA4	GGCACTGCGGCTGGAGGTGGNGG	GGCACTGAGGCTGCAGGCGGCGG	-	139284041	139284063	5.0	17.0	0.0	0.0	0.0	GG	C	G	3.0	3.0	1.0	1.0	1.0	0.0	1.0	0.0	1.0	1.0	1.0	0.0	GG	GC	CG	GG	G	G	C	G	G	0.7354260089686099	200.8	2038.399999999997	3.0	6.0	2.0	12.0	G	G	G	C	G	4.33	33.88517241379309
guideSeq_hek	HEK293_sgRNA4	GGCACTGCGGCTGGAGGTGGNGG	GGCACTGAGGGTGGAGGTGGGGG	+	45342994	45343016	20.0	18.0	0.0	0.0	0.0	GG	G	G	2.0	2.0	1.0	0.0	0.0	1.0	1.0	0.0	0.0	2.0	0.0	0.0	GG	GT	TG	GG	G	G	T	G	G	0.5650224215246636	187.4	1795.4999999999955	3.0	2.0	3.0	15.0	C	A	G	T	C	4.29	33.95862068965518
guideSeq_hek	HEK293_sgRNA4	GGCACTGCGGCTGGAGGTGGNGG	GGCACTGCAACTGGAAGTGATGG	+	60790545	60790567	15.0	16.0	0.0	0.0	0.0	GG	T	G	4.0	2.0	2.0	1.0	1.0	2.0	0.0	0.0	4.0	0.0	0.0	0.0	AG	GT	TG	GA	A	G	T	G	A	0.4798206278026906	170.89999999999995	1742.399999999995	6.0	4.0	4.0	9.0	C	A	T	C	C	4.14	34.26241379310345
guideSeq_hek	HEK293_sgRNA4	GGCACTGCGGCTGGAGGTGGNGG	GGCACTGCAGACGGAGGTGTGGG	+	1029961	1029983	16.0	16.0	0.0	0.0	0.0	GG	G	G	4.0	2.0	2.0	1.0	0.0	3.0	0.0	0.0	2.0	1.0	1.0	0.0	GG	GT	TG	GT	G	G	T	G	T	0.6905829596412556	178.70000000000005	1933.699999999996	4.0	4.0	3.0	12.0	T	C	T	T	C	4.37	34.1896551724138
guideSeq_hek	HEK293_sgRNA4	GGCACTGCGGCTGGAGGTGGNGG	GGCACTGCAGCAGGGGATGGGGG	-	74103949	74103971	9.0	16.0	0.0	0.0	0.0	GG	G	G	4.0	4.0	1.0	1.0	1.0	2.0	0.0	0.0	2.0	1.0	0.0	1.0	GA	AT	TG	GG	G	A	T	G	G	0.5201793721973094	194.4	1796.6999999999946	4.0	4.0	2.0	13.0	C	A	T	A	G	4.05	33.91172413793104
guideSeq_hek	HEK293_sgRNA4	GGCACTGCGGCTGGAGGTGGNGG	GGCACTGCAGCCTGGGGGTGGGG	-	126752482	126752504	10.0	15.5	2.0	1.0	1.0	GG	G	G	2.0	4.0	1.0	0.0	1.0	1.0	0.0	0.0	0.0	0.0	1.0	1.0	GG	GG	GT	TG	G	G	G	T	G	0.5650224215246636	197.7	1836.599999999996	2.0	5.0	3.0	13.0	G	A	A	A	A	4.05	34.23879310344828
guideSeq_hek	HEK293_sgRNA4	GGCACTGCGGCTGGAGGTGGNGG	GGCACTGCAGCTGGCGGTGCTGG	-	150530472	150530494	1.0	17.0	0.0	0.0	0.0	GG	T	G	3.0	2.0	1.5	1.0	1.0	1.0	0.0	0.0	1.0	0.0	2.0	0.0	GG	GT	TG	GC	G	G	T	G	C	0.6816143497757847	190.4	1909.3999999999953	2.0	6.0	4.0	11.0	G	T	G	C	C	4.66	34.023793103448284
guideSeq_hek	HEK293_sgRNA4	GGCACTGCGGCTGGAGGTGGNGG	GGCACTGCCACTGGGGGTGAGGG	+	24740254	24740276	14.0	16.0	0.0	0.0	0.0	GG	G	G	4.0	2.0	2.0	1.0	1.0	2.0	0.0	0.0	2.0	0.0	1.0	1.0	GG	GT	TG	GA	G	G	T	G	A	0.6098654708520179	187.7	1847.9999999999961	3.0	5.0	3.0	12.0	C	G	C	G	G	4.58	33.81224137931035
guideSeq_hek	HEK293_sgRNA4	GGCACTGCGGCTGGAGGTGGNGG	GGCACTGCGGCCAGAGGGAGCGG	-	15302530	15302552	19.0	16.0	0.0	0.0	0.0	GG	C	G	4.0	2.0	2.0	2.0	1.0	1.0	0.0	0.0	3.0	1.0	0.0	0.0	GG	GG	GA	AG	G	G	G	A	G	0.6322869955156951	200.5	1798.799999999996	4.0	6.0	1.0	12.0	G	G	A	G	G	4.68	33.82431034482759
guideSeq_hek	HEK293_sgRNA4	GGCACTGCGGCTGGAGGTGGNGG	GGCACTGCGGCTGGAGGTGGGGG	+	31349756	31349778	20.0	20.0	0.0	0.0	0.0	GG	G	G	0.0	0.0	0.0	0.0	0.0	0.0	0.0	0.0	0.0	0.0	0.0	0.0	GG	GT	TG	GG	G	G	T	G	G	0.6591928251121076	198.4	1899.0999999999967	2.0	4.0	3.0	14.0	T	T	A	A	A	4.03	34.20775862068966
guideSeq_hek	HEK293_sgRNA4	GGCACTGCGGCTGGAGGTGGNGG	GGCACTGCGGGTGGAGGCGGGGG	-	37194552	37194574	18.0	18.0	0.0	0.0	0.0	GG	G	G	2.0	2.0	1.0	1.0	0.0	1.0	0.0	0.0	1.0	1.0	0.0	0.0	GG	GC	CG	GG	G	G	C	G	G	0.4035874439461883	207.7	1719.699999999995	2.0	4.0	2.0	15.0	G	T	G	C	T	4.58	33.88137931034482
guideSeq_hek	HEK293_sgRNA4	GGCACTGCGGCTGGAGGTGGNGG	GGCACTGCTGCTAGAGGTGCAGG	+	201067361	201067383	1.0	17.0	0.0	0.0	0.0	GG	A	G	3.0	2.0	1.5	1.0	1.0	1.0	0.0	0.0	1.0	0.0	2.0	0.0	GG	GT	TG	GC	G	G	T	G	C	0.5067264573991032	177.8	1719.7999999999954	4.0	5.0	4.0	10.0	C	T	G	T	G	4.33	33.95120689655173
guideSeq_hek	HEK293_sgRNA4	GGCACTGCGGCTGGAGGTGGNGG	GGCACTGCTGCTGGGGGTGGTGG	-	160517875	160517897	6.0	18.0	0.0	0.0	0.0	GG	T	G	2.0	2.0	1.0	0.0	1.0	1.0	0.0	0.0	0.0	0.0	1.0	1.0	GG	GT	TG	GG	G	G	T	G	G	0.5650224215246636	188.0	1807.7999999999954	1.0	4.0	5.0	13.0	G	A	G	G	T	4.37	33.92948275862069
guideSeq_hek	HEK293_sgRNA4	GGCACTGCGGCTGGAGGTGGNGG	GGCACTGGGAATGGAGGTTGGGG	-	98637976	98637998	2.0	16.0	0.0	0.0	0.0	GG	G	G	4.0	3.0	1.3333333333333333	1.0	0.0	2.0	1.0	0.0	1.0	2.0	1.0	0.0	GG	GT	TT	TG	G	G	T	T	G	0.6188340807174888	188.9	1853.699999999996	4.0	2.0	4.0	13.0	A	A	G	G	G	3.64	33.93534482758621
guideSeq_hek	HEK293_sgRNA4	GGCACTGCGGCTGGAGGTGGNGG	GGCACTGGGGCAGGAGATGGGGG	-	136602364	136602386	9.0	17.0	0.0	0.0	0.0	GG	G	G	3.0	3.0	1.0	1.0	0.0	1.0	1.0	0.0	1.0	2.0	0.0	0.0	GA	AT	TG	GG	G	A	T	G	G	0.6457399103139013	194.1	1832.699999999996	4.0	3.0	2.0	14.0	G	C	A	G	C	4.63	33.92120689655173
guideSeq_hek	HEK293_sgRNA4	GGCACTGCGGCTGGAGGTGGNGG	GGCACTGGGGCAGGAGTTGGGGG	+	66705558	66705580	3.0	17.0	0.0	0.0	0.0	GG	G	G	3.0	3.0	1.0	1.0	0.0	1.0	1.0	0.0	0.0	2.0	1.0	0.0	GT	TT	TG	GG	G	T	T	G	G	0.4977578475336323	195.5	1779.3999999999958	3.0	3.0	3.0	14.0	T	G	G	A	T	3.95	33.87189655172414
guideSeq_hek	HEK293_sgRNA4	GGCACTGCGGCTGGAGGTGGNGG	GGCACTGGGGCTGGAGACGGGGG	-	20854494	20854516	8.0	17.0	0.0	0.0	0.0	GG	G	G	3.0	2.0	1.5	2.0	0.0	0.0	1.0	0.0	2.0	1.0	0.0	0.0	GA	AC	CG	GG	G	A	C	G	G	0.5426008968609866	198.1	1851.2999999999947	3.0	4.0	2.0	14.0	A	T	G	G	A	4.61	33.98931034482759
guideSeq_hek	HEK293_sgRNA4	GGCACTGCGGCTGGAGGTGGNGG	GGCACTGGGGCTGGGGGAGGGGG	+	13692620	13692642	10.0	17.0	0.0	0.0	0.0	GG	G	G	3.0	3.0	1.0	1.0	1.0	0.0	1.0	0.0	0.0	2.0	0.0	1.0	GG	GA	AG	GG	G	G	A	G	G	0.4753363228699552	207.1	1796.2999999999947	2.0	3.0	2.0	16.0	T	C	T	A	C	4.45	33.7601724137931
guideSeq_hek	HEK293_sgRNA4	GGCACTGCGGCTGGAGGTGGNGG	GGCACTGGGGCTGGGGGTGCAGG	-	33611478	33611500	6.0	17.0	0.0	0.0	0.0	GG	A	G	3.0	2.0	1.5	1.0	1.0	0.0	1.0	0.0	0.0	1.0	1.0	1.0	GG	GT	TG	GC	G	G	T	G	C	0.6053811659192825	197.7	1837.699999999995	2.0	4.0	3.0	14.0	C	T	C	T	G	4.33	33.86155172413793
guideSeq_hek	HEK293_sgRNA4	GGCACTGCGGCTGGAGGTGGNGG	GGCACTGGGGTTGGAGGTGGGGG	-	27629404	27629426	13.0	18.0	0.0	0.0	0.0	GG	G	G	2.0	2.0	1.0	0.0	0.0	1.0	1.0	0.0	0.0	1.0	0.0	1.0	GG	GT	TG	GG	G	G	T	G	G	0.5426008968609866	194.1	1765.9999999999961	2.0	2.0	4.0	15.0	C	T	C	G	G	4.03	33.90034482758622
guideSeq_hek	HEK293_sgRNA4	GGCACTGCGGCTGGAGGTGGNGG	GGCACTGGGTCTGAAGGTGGAGG	+	157443376	157443398	7.0	17.0	0.0	0.0	0.0	GG	A	G	3.0	3.0	1.0	0.0	1.0	1.0	1.0	0.0	1.0	1.0	1.0	0.0	GG	GT	TG	GG	G	G	T	G	G	0.6322869955156951	176.9	1876.4999999999966	4.0	3.0	4.0	12.0	G	A	C	T	G	3.75	33.977586206896554
guideSeq_hek	HEK293_sgRNA4	GGCACTGCGGCTGGAGGTGGNGG	GGCACTGTGGCAAGAGGTGGGAG	-	183980131	183980153	4.0	17.0	0.0	0.0	0.0	AG	G	G	3.0	2.0	1.5	0.0	1.0	1.0	1.0	0.0	1.0	1.0	0.0	1.0	GG	GT	TG	GG	G	G	T	G	G	0.4798206278026906	177.2	1760.1999999999946	5.0	3.0	3.0	12.0	A	A	G	T	T	3.34	34.144310344827595
guideSeq_hek	HEK293_sgRNA4	GGCACTGCGGCTGGAGGTGGNGG	GGCACTGTGGCTGCAGGTGGAGG	-	1151848	1151870	20.0	18.0	0.0	0.0	0.0	GG	A	G	2.0	2.0	1.0	0.0	1.0	0.0	1.0	0.0	0.0	0.0	1.0	1.0	GG	GT	TG	GG	G	G	T	G	G	0.5291479820627802	179.4	1731.0999999999951	3.0	4.0	4.0	12.0	T	A	C	T	C	4.33	34.07103448275862
guideSeq_hek	HEK293_sgRNA4	GGCACTGCGGCTGGAGGTGGNGG	GGCACTTCGGTTGGGGGTGGGGG	-	152827909	152827931	2.0	17.0	0.0	0.0	0.0	GG	G	G	3.0	3.0	1.0	0.0	1.0	1.0	1.0	0.0	0.0	0.0	1.0	2.0	GG	GT	TG	GG	G	G	T	G	G	0.4932735426008968	201.5	1781.299999999996	1.0	3.0	5.0	14.0	T	T	G	G	G	4.03	33.913275862068964
guideSeq_hek	HEK293_sgRNA4	GGCACTGCGGCTGGAGGTGGNGG	GGCAGGGCGGCTGGAGGAGGTGG	+	64544860	64544882	17.0	17.0	0.0	0.0	0.0	GG	T	G	3.0	2.0	1.5	1.0	0.0	0.0	2.0	0.0	0.0	3.0	0.0	0.0	GG	GA	AG	GG	G	G	A	G	G	0.5336322869955157	199.50000000000003	1812.0999999999954	3.0	3.0	2.0	15.0	G	A	G	C	T	4.37	33.908965517241384
guideSeq_hek	HEK293_sgRNA4	GGCACTGCGGCTGGAGGTGGNGG	GGCAGTCCGGATGGAGGTGGGGG	-	142741799	142741821	3.0	17.0	0.0	0.0	0.0	GG	G	G	3.0	3.0	1.0	0.0	0.0	1.0	2.0	0.0	0.0	2.0	1.0	0.0	GG	GT	TG	GG	G	G	T	G	G	0.4125560538116592	193.4	1809.2999999999952	3.0	3.0	3.0	14.0	A	A	G	C	G	4.05	34.09534482758622
guideSeq_hek	HEK293_sgRNA4	GGCACTGCGGCTGGAGGTGGNGG	GGCAGTGCGGCTGGAGCTGCGGG	-	46875419	46875441	21.0	17.0	0.0	0.0	0.0	GG	G	G	3.0	2.0	1.5	2.0	0.0	0.0	1.0	0.0	0.0	1.0	2.0	0.0	GC	CT	TG	GC	G	C	T	G	C	0.695067264573991	200.8	1940.899999999996	2.0	5.0	3.0	13.0	C	G	G	C	G	4.63	33.97706896551724
guideSeq_hek	HEK293_sgRNA4	GGCACTGCGGCTGGAGGTGGNGG	GGCATCACGGCTGGAGGTGGAGG	+	77103103	77103125	10.0	17.0	0.0	0.0	0.0	GG	A	G	3.0	1.0	3.0	0.0	0.0	0.0	3.0	0.0	2.0	0.0	0.0	1.0	GG	GT	TG	GG	G	G	T	G	G	0.5919282511210763	185.1	1829.7999999999965	4.0	4.0	3.0	12.0	G	G	G	C	C	4.37	34.05655172413793
guideSeq_hek	HEK293_sgRNA4	GGCACTGCGGCTGGAGGTGGNGG	GGCCCTGCGGCTGGAGATATGGG	+	113935444	113935466	12.0	16.0	0.0	0.0	0.0	GG	G	G	4.0	2.0	2.0	3.0	0.0	0.0	0.0	1.0	2.0	0.0	2.0	0.0	GA	AT	TA	AT	G	A	T	A	T	0.5739910313901345	197.4	1826.8999999999944	3.0	5.0	4.0	11.0	C	A	T	G	A	4.72	34.028103448275864
guideSeq_hek	HEK293_sgRNA4	GGCACTGCGGCTGGAGGTGGNGG	GGCCCTGGGGCTGGAGGTGTTGG	+	140205560	140205582	9.0	17.0	0.0	0.0	0.0	GG	T	G	3.0	2.0	1.5	1.0	0.0	0.0	1.0	1.0	0.0	1.0	2.0	0.0	GG	GT	TG	GT	G	G	T	G	T	0.6412556053811659	195.5	1877.9999999999955	1.0	4.0	5.0	13.0	A	C	A	G	G	4.37	33.93189655172415
guideSeq_hek	HEK293_sgRNA4	GGCACTGCGGCTGGAGGTGGNGG	GGCGCAGCGGCTGGAGGAGGTGC	+	101714907	101714929	15.0	17.0	0.0	0.0	0.0	GC	T	G	3.0	3.0	1.0	1.0	0.0	0.0	1.0	1.0	0.0	2.0	0.0	1.0	GG	GA	AG	GG	G	G	A	G	G	0.6412556053811659	200.6	1865.7999999999965	3.0	5.0	2.0	13.0	C	C	T	G	T	4.37	33.970344827586196
guideSeq_hek	HEK293_sgRNA4	GGCACTGCGGCTGGAGGTGGNGG	GGCGCTGCGGCCCGAGGGGGTGG	-	10416015	10416037	6.0	16.0	0.0	0.0	0.0	GG	T	G	4.0	3.0	1.3333333333333333	1.0	1.0	1.0	0.0	1.0	1.0	1.0	1.0	1.0	GG	GG	GG	GG	G	G	G	G	G	0.5515695067264574	218.4	1908.4999999999955	1.0	6.0	2.0	14.0	C	T	G	C	C	4.51	34.0248275862069
guideSeq_hek	HEK293_sgRNA4	GGCACTGCGGCTGGAGGTGGNGG	GGCGCTGCGGCGGGAGGTGGAGG	-	41044236	41044258	15.0	18.0	0.0	0.0	0.0	GG	A	G	2.0	2.0	1.0	0.0	0.0	1.0	0.0	1.0	0.0	1.0	0.0	1.0	GG	GT	TG	GG	G	G	T	G	G	0.6322869955156951	209.8	1884.2999999999952	2.0	4.0	2.0	15.0	A	G	C	T	G	4.37	33.977931034482765
guideSeq_hek	HEK293_sgRNA4	GGCACTGCGGCTGGAGGTGGNGG	GGCGCTGCGGCTGGAGCCGGCGG	-	204463905	204463927	1.0	17.0	0.0	0.0	0.0	GG	C	G	3.0	2.0	1.5	2.0	0.0	0.0	0.0	1.0	1.0	0.0	1.0	1.0	GC	CC	CG	GG	G	C	C	G	G	0.7488789237668162	220.8	2037.399999999997	1.0	7.0	2.0	13.0	C	C	G	G	G	4.67	34.017931034482764
guideSeq_hek	HEK293_sgRNA4	GGCACTGCGGCTGGAGGTGGNGG	GGCTCCGCAGCTGGAGGTGGGGG	-	10418950	10418972	3.0	17.0	0.0	0.0	0.0	GG	G	G	3.0	3.0	1.0	0.0	0.0	1.0	1.0	1.0	2.0	0.0	1.0	0.0	GG	GT	TG	GG	G	G	T	G	G	0.6098654708520179	199.5	1864.199999999996	2.0	5.0	3.0	13.0	T	G	G	A	G	4.33	33.885
guideSeq_hek	HEK293_sgRNA4	GGCACTGCGGCTGGAGGTGGNGG	GGCTCTGAGGCCAGAGGTGGTGG	-	53375989	53376011	3.0	16.0	0.0	0.0	0.0	GG	T	G	4.0	3.0	1.3333333333333333	0.0	1.0	1.0	1.0	1.0	2.0	1.0	1.0	0.0	GG	GT	TG	GG	G	G	T	G	G	0.4484304932735426	180.2	1764.5999999999967	3.0	4.0	4.0	12.0	C	T	C	A	T	4.37	33.91310344827587
guideSeq_hek	HEK293_sgRNA4	GGCACTGCGGCTGGAGGTGGNGG	GGCTCTGCGGCTGGAGGGGGTGG	-	33382075	33382097	19.0	18.0	0.0	0.0	0.0	GG	T	G	2.0	2.0	1.0	1.0	0.0	0.0	0.0	1.0	0.0	1.0	1.0	0.0	GG	GG	GG	GG	G	G	G	G	G	0.6322869955156951	199.5	1880.5999999999954	1.0	4.0	4.0	14.0	G	G	T	T	G	4.03	33.85879310344828
guideSeq_hek	HEK293_sgRNA4	GGCACTGCGGCTGGAGGTGGNGG	GGCTCTGTGGCCGGAGGAGGCGG	-	1832932	1832954	5.0	16.0	0.0	0.0	0.0	GG	C	G	4.0	4.0	1.0	1.0	0.0	1.0	1.0	1.0	1.0	1.0	1.0	1.0	GG	GA	AG	GG	G	G	A	G	G	0.6547085201793722	200.2	1871.099999999996	2.0	5.0	3.0	13.0	A	G	G	C	A	4.61	34.01793103448276
guideSeq_hek	HEK293_sgRNA4	GGCACTGCGGCTGGAGGTGGNGG	GGCTCTGTGGCTGGAGGAGGTGG	-	51725446	51725468	3.0	17.0	0.0	0.0	0.0	GG	T	G	3.0	3.0	1.0	1.0	0.0	0.0	1.0	1.0	0.0	1.0	1.0	1.0	GG	GA	AG	GG	G	G	A	G	G	0.5874439461883408	180.2	1827.5999999999951	2.0	3.0	5.0	13.0	A	A	G	A	G	4.33	33.9396551724138
guideSeq_hek	HEK293_sgRNA4	GGCACTGCGGCTGGAGGTGGNGG	GGCTCTTCGGCTGGAGGTAGCGG	-	28266962	28266984	16.0	17.0	0.0	0.0	0.0	GG	C	G	3.0	3.0	1.0	1.0	0.0	0.0	1.0	1.0	1.0	0.0	2.0	0.0	GG	GT	TA	AG	G	G	T	A	G	0.5291479820627802	195.3	1769.199999999995	2.0	5.0	5.0	11.0	G	T	A	G	A	4.33	33.89655172413795
guideSeq_hek	HEK293_sgRNA4	GGCACTGCGGCTGGAGGTGGNGG	GGCTGTGCGGCCAGAGGTGGAGG	+	30130848	30130870	22.0	16.0	0.0	0.0	0.0	GG	A	G	4.0	2.0	2.0	0.0	1.0	1.0	1.0	1.0	2.0	1.0	1.0	0.0	GG	GT	TG	GG	G	G	T	G	G	0.6995515695067265	189.8	1929.399999999996	3.0	4.0	3.0	13.0	A	T	G	T	G	4.37	34.051034482758624
guideSeq_hek	HEK293_sgRNA4	GGCACTGCGGCTGGAGGTGGNGG	GGGCACGCGGCTGGAGGAGGGGG	+	41374168	41374190	6.0	17.25	1.0	1.0	0.0	GG	G	G	1.0	2.0	1.0	1.0	0.0	0.0	0.0	0.0	0.0	1.0	0.0	0.0	GG	GA	AG	GG	G	G	A	G	G	0.4977578475336323	208.8	1872.6999999999946	3.0	4.0	1.0	15.0	C	C	G	G	G	4.62	33.941034482758624
guideSeq_hek	HEK293_sgRNA4	GGCACTGCGGCTGGAGGTGGNGG	GGGCATGCGGCTGGAAGTGGTGG	+	41620056	41620078	22.0	17.25	1.0	1.0	0.0	GG	T	G	1.0	2.0	1.0	0.0	1.0	0.0	0.0	0.0	1.0	0.0	0.0	0.0	AG	GT	TG	GG	A	G	T	G	G	0.5919282511210763	192.1	1782.5999999999972	3.0	3.0	4.0	13.0	A	C	A	A	G	4.14	34.16603448275862
guideSeq_hek	HEK293_sgRNA4	GGCACTGCGGCTGGAGGTGGNGG	GGGCGCTGCGGCCGGAGGTGGGG	-	29815558	29815580	17.0	16.25	1.0	1.0	0.0	GG	G	G	2.0	3.0	1.0	0.0	0.0	1.0	0.0	1.0	1.0	0.0	0.0	1.0	AG	GG	GT	TG	A	G	G	T	G	0.7085201793721974	218.4	2017.5999999999967	1.0	5.0	2.0	15.0	C	C	C	G	C	4.37	33.95637931034482
guideSeq_hek	HEK293_sgRNA4	GGCACTGCGGCTGGAGGTGGNGG	GGGGCTGCGGCCGGAGGTGGTGG	-	241640848	241640870	2.0	17.0	0.0	0.0	0.0	GG	T	G	3.0	2.0	1.5	0.0	0.0	1.0	0.0	2.0	1.0	1.0	0.0	1.0	GG	GT	TG	GG	G	G	T	G	G	0.757847533632287	207.7	2044.2999999999965	1.0	4.0	3.0	15.0	C	G	C	T	G	4.37	34.011034482758625
guideSeq_hek	HEK293_sgRNA4	GGCACTGCGGCTGGAGGTGGNGG	GGTACAGCGGCTGGGGGAGGCGG	-	21993449	21993471	14.0	16.0	0.0	0.0	0.0	GG	C	G	4.0	4.0	1.0	1.0	1.0	0.0	1.0	1.0	0.0	2.0	0.0	2.0	GG	GA	AG	GG	G	G	A	G	G	0.6771300448430493	204.7	1910.0999999999967	3.0	4.0	2.0	14.0	G	G	G	C	C	4.33	33.875517241379306
guideSeq_hek	HEK293_sgRNA4	GGCACTGCGGCTGGAGGTGGNGG	GGTACTCTGGCTGGAGGTGGTGG	-	72251116	72251138	17.0	17.0	0.0	0.0	0.0	GG	T	G	3.0	2.0	1.5	0.0	0.0	0.0	2.0	1.0	0.0	0.0	1.0	2.0	GG	GT	TG	GG	G	G	T	G	G	0.5560538116591929	174.7	1752.599999999996	2.0	3.0	6.0	12.0	G	G	T	G	G	4.33	33.88327586206897
guideSeq_hek	HEK293_sgRNA4	GGCACTGCGGCTGGAGGTGGNGG	GTAACTGCGGCTGGCGGTGGTGG	-	73435242	73435264	10.0	17.0	0.0	0.0	0.0	GG	T	G	3.0	2.0	1.5	0.0	1.0	0.0	0.0	2.0	0.0	1.0	2.0	0.0	GG	GT	TG	GG	G	G	T	G	G	0.4977578475336323	192.0	1735.199999999995	2.0	4.0	5.0	12.0	C	G	G	T	G	4.49	34.071034482758634
guideSeq_hek	HEK293_sgRNA4	GGCACTGCGGCTGGAGGTGGNGG	GTCACTGCAGCTGGAGGAGGGGG	+	133039159	133039181	9.0	17.25	0.0	0.0	1.0	GG	G	G	2.0	3.0	1.0	1.0	0.0	1.0	0.0	0.0	1.0	1.0	0.0	0.0	GG	GA	AG	GG	G	G	A	G	G	0.5874439461883408	180.2	1830.4999999999952	4.0	4.0	3.0	12.0	A	T	A	T	G	4.45	33.93017241379311
guideSeq_hek	HEK293_sgRNA4	GGCACTGCGGCTGGAGGTGGNGG	GTCACTGCGGCTGCAGATGGCGG	-	61810733	61810755	20.0	17.0	0.0	0.0	0.0	GG	C	G	3.0	3.0	1.0	1.0	1.0	0.0	0.0	1.0	1.0	0.0	2.0	0.0	GA	AT	TG	GG	G	A	T	G	G	0.6905829596412556	186.4	1986.699999999996	3.0	6.0	4.0	10.0	C	G	G	G	G	4.66	33.99982758620689
guideSeq_hek	HEK293_sgRNA4	GGCACTGCGGCTGGAGGTGGNGG	TACACTGCGGCCGGGAGTGGTGG	-	138465745	138465767	9.0	15.5	0.0	0.0	2.0	GG	T	T	3.0	3.0	1.6666666666666667	0.0	2.0	1.0	0.0	0.0	2.0	0.0	0.0	1.0	AG	GT	TG	GG	A	G	T	G	G	0.5067264573991032	188.40000000000003	1763.0999999999967	3.0	5.0	4.0	11.0	C	T	C	A	C	4.33	34.083965517241374
guideSeq_hek	HEK293_sgRNA4	GGCACTGCGGCTGGAGGTGGNGG	TGCACCGCGGCTGGGGCTGGAGG	-	139625	139647	7.0	16.25	0.0	0.0	1.0	GG	A	T	3.0	4.0	1.0	1.0	1.0	0.0	1.0	0.0	1.0	0.0	1.0	1.0	GC	CT	TG	GG	G	C	T	G	G	0.6457399103139013	203.90000000000003	1880.0999999999967	2.0	6.0	3.0	12.0	G	G	A	G	G	4.61	33.91206896551724
guideSeq_hek	HEK293_sgRNA4	GGCACTGCGGCTGGAGGTGGNGG	TGCACTGCAGCTGCAGGTGGAGG	+	5020574	5020596	9.0	17.25	0.0	0.0	1.0	GG	A	T	2.0	3.0	1.0	0.0	1.0	1.0	0.0	0.0	1.0	0.0	1.0	0.0	GG	GT	TG	GG	G	G	T	G	G	0.5650224215246636	175.6	1764.0999999999951	4.0	5.0	4.0	10.0	C	T	G	T	A	4.33	34.13068965517241
guideSeq_hek	HEK293_sgRNA4	GGCACTGCGGCTGGAGGTGGNGG	TGCACTGCGGCCGGAGGAGGTGG	+	60010546	60010568	20.0	17.25	0.0	0.0	1.0	GG	T	T	2.0	3.0	1.0	1.0	0.0	1.0	0.0	0.0	1.0	1.0	0.0	0.0	GG	GA	AG	GG	G	G	A	G	G	0.5919282511210763	193.9	1811.4999999999952	3.0	5.0	3.0	12.0	A	G	G	A	T	4.37	34.039310344827584
guideSeq_hek	HEK293_sgRNA4	GGCACTGCGGCTGGAGGTGGNGG	TGCACTGTGGCTGGAGATGGGGG	-	176296	176318	17.0	17.25	0.0	0.0	1.0	GG	G	T	2.0	3.0	1.0	1.0	0.0	0.0	1.0	0.0	1.0	0.0	0.0	1.0	GA	AT	TG	GG	G	A	T	G	G	0.6053811659192825	179.2	1820.5999999999951	3.0	3.0	5.0	12.0	T	T	C	T	C	4.03	34.18362068965517
guideSeq_hek	HEK293_sgRNA4	GGCACTGCGGCTGGAGGTGGNGG	TGCTCTGCGGCAGGAGGAGGAGG	-	71686922	71686944	15.0	16.0	0.0	0.0	0.0	GG	A	T	4.0	4.0	1.0	1.0	0.0	1.0	0.0	2.0	0.0	2.0	2.0	0.0	GG	GA	AG	GG	G	G	A	G	G	0.5336322869955157	186.8	1743.8999999999958	4.0	4.0	3.0	12.0	A	G	T	G	A	4.63	33.94793103448275
guideSeq_hek	HEK293_sgRNA4	GGCACTGCGGCTGGAGGTGGNGG	TGCTGCTGCGGCTGGAGGTGGGG	-	150498854	150498876	7.0	15.75	1.0	1.0	2.0	GG	G	T	1.0	3.0	1.3333333333333333	0.0	0.0	0.0	0.0	1.0	0.0	0.0	0.0	1.0	AG	GG	GT	TG	A	G	G	T	G	0.6681614349775785	194.6	1896.7999999999965	1.0	4.0	5.0	13.0	A	G	T	T	C	3.95	34.09327586206897
guideSeq_hek	HEK293_sgRNA4	GGCACTGCGGCTGGAGGTGGNGG	TGGACTGCGGCTGGAGAGGGAGG	+	53453540	53453562	12.0	16.25	0.0	1.0	0.0	GG	A	T	2.0	2.0	1.5	2.0	0.0	0.0	0.0	0.0	1.0	1.0	0.0	0.0	GA	AG	GG	GG	G	A	G	G	G	0.6636771300448431	185.4	1886.0999999999954	4.0	3.0	3.0	13.0	C	T	G	G	A	4.33	33.89568965517241
guideSeq_hek	HEK293_sgRNA4	GGCACTGCGGCTGGAGGTGGNGG	TGGCCCTGCGGCCGGGGGTGGAG	-	95064065	95064087	7.0	15.25	1.0	1.0	0.0	AG	G	T	3.0	4.0	1.0	0.0	1.0	1.0	0.0	1.0	1.0	0.0	1.0	1.0	GG	GG	GT	TG	G	G	G	T	G	0.6591928251121076	212.2	1963.4999999999948	1.0	6.0	3.0	13.0	A	A	T	T	T	2.85	34.26275862068965
guideSeq_hek	HEK293_sgRNA1	GGGAAAGACCCAGCATCCGTNGG	GAGAAAAACCCAGCAGGAGTTGG	-	74267388	74267410	14.0	15.0	0.0	0.0	0.0	GG	T	G	5.0	3.0	1.6666666666666667	2.0	1.0	0.0	1.0	1.0	2.0	3.0	0.0	0.0	GG	GA	AG	GT	G	G	A	G	T	0.5560538116591929	179.0	1801.199999999995	9.0	4.0	2.0	8.0	C	A	G	G	G	3.38	34.428448275862074
guideSeq_hek	HEK293_sgRNA1	GGGAAAGACCCAGCATCCGTNGG	GGGAAAGACGCCAGCTCCGCAAG	+	15036776	15036798	21.0	15.0	2.0	1.0	1.0	AG	A	G	1.0	2.0	1.5	1.0	0.0	0.0	0.0	0.0	1.0	0.0	0.0	0.0	TC	CC	CG	GC	T	C	C	G	C	0.6098654708520179	194.5	1789.6999999999966	7.0	7.0	1.0	8.0	C	C	A	G	G	4.02	34.26068965517241
guideSeq_hek	HEK293_sgRNA1	GGGAAAGACCCAGCATCCGTNGG	TGGAAAGACCCCTCCTCCGATGG	+	211710192	211710214	1.0	15.0	0.0	0.0	0.0	GG	T	T	5.0	3.0	1.6666666666666667	1.0	2.0	1.0	0.0	1.0	0.0	1.0	4.0	0.0	TC	CC	CG	GA	T	C	C	G	A	0.5964125560538116	185.2	1846.6999999999955	5.0	8.0	4.0	6.0	G	C	T	G	C	4.02	34.235862068965524
guideSeq_hek	HEK293_sgRNA1	GGGAAAGACCCAGCATCCGTNGG	GATAAAGAGCCAACATCCATCAG	+	75745999	75746021	12.0	15.0	0.0	0.0	0.0	AG	C	G	5.0	4.0	1.25	1.0	1.0	1.0	0.0	2.0	3.0	1.0	1.0	0.0	TC	CC	CA	AT	T	C	C	A	T	0.3901345291479821	167.7	1728.5999999999945	10.0	6.0	3.0	4.0	T	G	A	G	C	4.02	34.28396551724138
guideSeq_hek	HEK293_sgRNA1	GGGAAAGACCCAGCATCCGTNGG	GGAAAGCCCCAGCATCCCTGAAG	+	164176988	164177010	1.0	15.5	1.0	0.0	1.0	AG	A	G	3.0	3.0	1.3333333333333333	1.0	0.0	0.0	1.0	1.0	1.0	0.0	2.0	0.0	CC	CC	CT	TG	C	C	C	T	G	0.4260089686098655	189.5	1741.399999999995	7.0	8.0	2.0	6.0	A	G	C	A	A	4.03	34.255172413793105
guideSeq_hek	HEK293_sgRNA1	GGGAAAGACCCAGCATCCGTNGG	AAGCAAAACCCAGCATCCATCAG	-	34495888	34495910	8.0	15.0	0.0	0.0	0.0	AG	C	A	5.0	4.0	1.25	1.0	0.0	0.0	1.0	3.0	4.0	0.0	1.0	0.0	TC	CC	CA	AT	T	C	C	A	T	0.3811659192825112	178.9	1747.9999999999955	10.0	8.0	2.0	3.0	C	T	G	A	G	3.38	34.62655172413794
guideSeq_hek	HEK293_sgRNA1	GGGAAAGACCCAGCATCCGTNGG	GGGCAAGACACAGCAGCAATTGG	-	18102717	18102739	12.0	15.0	0.0	0.0	0.0	GG	T	G	5.0	4.0	1.25	2.0	1.0	1.0	0.0	1.0	1.0	3.0	1.0	0.0	GC	CA	AA	AT	G	C	A	A	T	0.600896860986547	179.0	1809.7999999999954	8.0	5.0	2.0	8.0	G	A	A	A	T	3.84	34.39103448275862
guideSeq_hek	HEK293_sgRNA1	GGGAAAGACCCAGCATCCGTNGG	GGGGAAAGACACAGCAGCAGGGG	-	100621040	100621062	11.0	14.5	1.0	1.0	0.0	GG	G	G	3.0	3.0	1.3333333333333333	1.0	1.0	1.0	0.0	0.0	0.0	3.0	0.0	0.0	AG	GC	CA	AG	A	G	C	A	G	0.4887892376681615	185.0	1794.199999999996	8.0	4.0	0.0	11.0	C	C	A	C	G	4.02	34.21396551724138
guideSeq_hek	HEK293_sgRNA1	GGGAAAGACCCAGCATCCGTNGG	GGGAAGACCCAGAATGAAGTGGG	-	6106108	6106130	19.0	14.5	1.0	0.0	1.0	GG	G	G	4.0	3.0	1.6666666666666667	2.0	1.0	0.0	0.0	1.0	0.0	3.0	0.0	1.0	GA	AA	AG	GT	G	A	A	G	T	0.4708520179372198	178.1	1796.6999999999966	8.0	3.0	2.0	10.0	C	G	A	A	A	4.14	34.33862068965517
guideSeq_hek	HEK293_sgRNA1	GGGAAAGACCCAGCATCCGTNGG	GGCAAAGACCTAGCAACCCGGAG	+	20911863	20911885	16.0	15.0	0.0	0.0	0.0	AG	G	G	5.0	3.0	1.6666666666666667	2.0	1.0	1.0	0.0	1.0	0.0	2.0	2.0	1.0	AC	CC	CC	CG	A	C	C	C	G	0.5381165919282511	189.4	1875.199999999995	8.0	7.0	1.0	7.0	G	G	A	G	C	4.02	34.221034482758625
guideSeq_hek	HEK293_sgRNA2	GAACACAAAGCATAGACTGCNGG	TACACATAGGGTAGTACTGCAAG	+	152303462	152303484	5.0	14.75	1.0	0.0	1.0	AG	A	T	4.0	4.0	1.25	0.0	0.0	2.0	1.0	1.0	0.0	1.0	2.0	1.0	AC	CT	TG	GC	A	C	T	G	C	0.3587443946188341	161.70000000000005	1686.1999999999955	8.0	4.0	5.0	6.0	A	C	A	A	G	4.29	33.97068965517242
guideSeq_hek	HEK293_sgRNA2	GAACACAAAGCATAGACTGCNGG	TGACAAAAAGCAGAGACTTCAAG	-	52959608	52959630	14.0	15.0	0.0	0.0	0.0	AG	A	T	5.0	4.0	1.25	1.0	1.0	0.0	1.0	2.0	0.0	2.0	2.0	1.0	AC	CT	TT	TC	A	C	T	T	C	0.452914798206278	163.29999999999995	1736.799999999996	11.0	4.0	3.0	5.0	G	C	A	G	T	3.38	34.57810344827586
guideSeq_hek	HEK293_sgRNA2	GAACACAAAGCATAGACTGCNGG	GAAAACAGAGCACTGACTGCCAG	-	31044379	31044401	15.0	16.0	0.0	0.0	0.0	AG	C	G	4.0	3.0	1.3333333333333333	0.0	2.0	0.0	1.0	1.0	1.0	1.0	1.0	1.0	AC	CT	TG	GC	A	C	T	G	C	0.4349775784753363	164.79999999999995	1683.1999999999955	9.0	6.0	2.0	6.0	T	G	G	T	T	4.05	34.2601724137931
guideSeq_hek	HEK293_sgRNA3	GGCCCAGACTGAGCACGTGANGG	GGCCCACACTGAGCACTGGGCAG	+	75023374	75023396	15.0	16.0	0.0	0.0	0.0	AG	C	G	4.0	2.0	2.0	3.0	0.0	0.0	1.0	0.0	0.0	1.0	2.0	1.0	CT	TG	GG	GG	C	T	G	G	G	0.5381165919282511	179.39999999999995	1754.0999999999951	5.0	8.0	2.0	8.0	A	G	A	A	G	4.5	33.92655172413793
guideSeq_hek	HEK293_sgRNA3	GGCCCAGACTGAGCACGTGANGG	GTCCTGGCTGGGCACGTGGAGGG	-	15551436	15551458	16.0	14.75	1.0	0.0	1.0	GG	G	G	4.0	5.0	1.0	0.0	0.0	1.0	2.0	1.0	0.0	0.0	1.0	3.0	GT	TG	GG	GA	G	T	G	G	A	0.4977578475336323	188.4	1752.2999999999954	2.0	5.0	4.0	12.0	A	G	A	G	G	3.75	33.97327586206897
guideSeq_hek	HEK293_sgRNA3	GGCCCAGACTGAGCACGTGANGG	TGCCCAGAGTGAGATGGTGAGAG	+	4913287	4913309	12.0	15.0	0.0	0.0	0.0	AG	G	T	5.0	3.0	1.6666666666666667	0.0	3.0	1.0	0.0	1.0	0.0	3.0	2.0	0.0	GG	GT	TG	GA	G	G	T	G	A	0.5695067264573991	161.7	1759.7999999999954	6.0	3.0	4.0	10.0	G	A	G	G	G	4.63	33.85137931034483
guideSeq_hek	HEK293_sgRNA3	GGCCCAGACTGAGCACGTGANGG	GTCCAGGCTGAGGCAGGTGAAAG	+	71731788	71731810	18.0	14.75	1.0	0.0	1.0	AG	A	G	4.0	5.0	1.0	0.0	1.0	0.0	1.0	2.0	0.0	1.0	1.0	2.0	GG	GT	TG	GA	G	G	T	G	A	0.5156950672645739	176.4	1763.4999999999952	6.0	4.0	3.0	10.0	A	G	G	C	T	4.02	34.03793103448275
guideSeq_hek	HEK293_sgRNA3	GGCCCAGACTGAGCACGTGANGG	GGGCAAGGCAGAACACGTGATAG	+	33217507	33217529	10.0	15.0	0.0	0.0	0.0	AG	T	G	5.0	5.0	1.0	0.0	1.0	1.0	2.0	1.0	1.0	3.0	0.0	1.0	CG	GT	TG	GA	C	G	T	G	A	0.3856502242152465	177.2	1681.5999999999958	8.0	4.0	2.0	9.0	G	G	T	A	C	4.29	34.19275862068966
guideSeq_hek	HEK293_sgRNA3	GGCCCAGACTGAGCACGTGANGG	GGCTCAGAGTAGGCACTTGAGAG	+	220768889	220768911	1.0	15.0	0.0	0.0	0.0	AG	G	G	5.0	4.0	1.25	1.0	0.0	3.0	0.0	1.0	1.0	1.0	1.0	2.0	CT	TT	TG	GA	C	T	T	G	A	0.4439461883408072	166.70000000000005	1714.2999999999952	6.0	4.0	4.0	9.0	T	C	A	T	G	4.14	33.96741379310345
guideSeq_hek	HEK293_sgRNA4	GGCACTGCGGCTGGAGGTGGNGG	GGCAGTGGGGGTGGGGGTGTGGG	-	151994254	151994276	X	15.0	0.0	0.0	0.0	GG	G	G	5.0	4.0	1.25	1.0	1.0	1.0	2.0	0.0	0.0	3.0	1.0	1.0	GG	GT	TG	GT	G	G	T	G	T	0.5291479820627802	194.90000000000003	1772.799999999996	1.0	1.0	4.0	17.0	G	G	G	A	G	4.58	33.788793103448285
guideSeq_hek	HEK293_sgRNA4	GGCACTGCGGCTGGAGGTGGNGG	TTCACTTCGGCTGGAGCAGGAAG	+	135112278	135112300	9.0	15.0	0.0	0.0	0.0	AG	A	T	5.0	3.0	1.6666666666666667	2.0	0.0	0.0	1.0	2.0	0.0	1.0	4.0	0.0	GC	CA	AG	GG	G	C	A	G	G	0.5650224215246636	179.70000000000005	1817.9999999999948	5.0	5.0	5.0	8.0	A	G	T	G	T	4.14	34.229482758620684
guideSeq_hek	HEK293_sgRNA4	GGCACTGCGGCTGGAGGTGGNGG	GGGGCTGAGGTTGGAGGAGGAGG	+	3544975	3544997	4.0	15.0	0.0	0.0	0.0	GG	A	G	5.0	4.0	1.25	1.0	0.0	1.0	1.0	2.0	0.0	3.0	0.0	2.0	GG	GA	AG	GG	G	G	A	G	G	0.5874439461883408	187.7	1814.199999999996	4.0	1.0	3.0	15.0	G	C	A	G	C	3.64	33.898275862068964
guideSeq_hek	HEK293_sgRNA4	GGCACTGCGGCTGGAGGTGGNGG	GTTACTGAGGCAGGAGGTTGTAG	+	6311451	6311473	2.0	15.25	0.0	0.0	1.0	AG	T	G	4.0	4.0	1.25	1.0	0.0	1.0	1.0	1.0	0.0	2.0	1.0	1.0	GG	GT	TT	TG	G	G	T	T	G	0.4080717488789238	167.9	1708.899999999996	5.0	2.0	6.0	10.0	A	C	A	T	C	3.64	34.16172413793104
guideSeq_hek	HEK293_sgRNA4	GGCACTGCGGCTGGAGGTGGNGG	TGCAGCAAGGCTGGAGGTGGGAG	+	34194459	34194481	6.0	15.0	0.0	0.0	0.0	AG	G	T	5.0	2.0	2.5	0.0	0.0	0.0	4.0	1.0	2.0	2.0	1.0	0.0	GG	GT	TG	GG	G	G	T	G	G	0.5919282511210763	183.1	1828.199999999996	5.0	3.0	3.0	12.0	A	T	G	A	A	4.33	34.13551724137932
guideSeq_hek	HEK293_sgRNA4	GGCACTGCGGCTGGAGGTGGNGG	GCAAGGGGCCTGGAGGTGTGGGG	+	3205735	3205757	19.0	15.25	1.0	0.0	1.0	GG	G	G	4.0	4.0	1.25	0.0	0.0	1.0	2.0	1.0	0.0	3.0	1.0	0.0	GT	TG	GT	TG	G	T	G	T	G	0.4977578475336323	195.5	1822.2999999999945	3.0	3.0	3.0	14.0	C	C	C	C	C	4.37	34.01120689655173
guideSeq_hek	HEK293_sgRNA4	GGCACTGCGGCTGGAGGTGGNGG	GGCTATGGTGGTGGAGGTGGTGG	-	44285072	44285094	10.0	15.0	0.0	0.0	0.0	GG	T	G	5.0	3.0	1.6666666666666667	0.0	0.0	2.0	2.0	1.0	0.0	3.0	2.0	0.0	GG	GT	TG	GG	G	G	T	G	G	0.5156950672645739	178.90000000000003	1759.6999999999966	2.0	1.0	6.0	14.0	C	A	G	C	A	4.33	34.136379310344836
guideSeq_hek	HEK293_sgRNA4	GGCACTGCGGCTGGAGGTGGNGG	CTGCCTGCTGCTGGAGGTGCTGG	+	1220204	1220226	2.0	15.25	1.0	1.0	0.0	GG	T	C	3.0	3.0	1.3333333333333333	1.0	0.0	1.0	0.0	1.0	0.0	0.0	3.0	0.0	GG	GT	TG	GC	G	G	T	G	C	0.600896860986547	182.1	1746.8999999999958	1.0	6.0	6.0	10.0	A	T	C	G	C	4.37	34.08275862068966
guideSeq_hek	HEK293_sgRNA4	GGCACTGCGGCTGGAGGTGGNGG	GCCCCTGCGGCTGGGGAAGGGGG	-	2913378	2913400	11.0	15.0	0.0	0.0	0.0	GG	G	G	5.0	4.0	1.25	2.0	1.0	0.0	0.0	2.0	1.0	1.0	2.0	1.0	GA	AA	AG	GG	G	A	A	G	G	0.6905829596412556	215.9	1942.199999999996	2.0	6.0	2.0	13.0	C	A	C	G	G	4.42	33.853793103448275
guideSeq_hek	HEK293_sgRNA4	GGCACTGCGGCTGGAGGTGGNGG	TGCACTGCCGCTTGTGGCGGGGG	+	118597784	118597806	11.0	15.0	0.0	0.0	0.0	GG	G	T	5.0	5.0	1.0	1.0	2.0	1.0	0.0	1.0	1.0	0.0	4.0	0.0	GG	GC	CG	GG	G	G	C	G	G	0.5112107623318386	200.9	1804.4999999999952	1.0	6.0	5.0	11.0	A	C	A	A	T	4.24	34.19551724137932
guideSeq_hek	HEK293_sgRNA4	GGCACTGCGGCTGGAGGTGGNGG	AGCACTGCAAATGGAGCTGGCAG	-	152594097	152594119	4.0	15.0	0.0	0.0	0.0	AG	C	A	5.0	3.0	1.6666666666666667	1.0	0.0	3.0	0.0	1.0	3.0	1.0	1.0	0.0	GC	CT	TG	GG	G	C	T	G	G	0.5515695067264574	179.10000000000005	1796.4999999999945	7.0	5.0	3.0	8.0	A	A	G	A	G	3.84	34.184482758620696
guideSeq_hek	HEK293_sgRNA4	GGCACTGCGGCTGGAGGTGGNGG	GGCCCTGCAGCTGTAGTTAGAAG	-	50682334	50682356	20.0	15.0	0.0	0.0	0.0	AG	A	G	5.0	5.0	1.0	2.0	1.0	1.0	0.0	1.0	2.0	0.0	3.0	0.0	GT	TT	TA	AG	G	T	T	A	G	0.4932735426008968	179.29999999999995	1721.699999999996	5.0	5.0	5.0	8.0	T	A	T	A	G	4.03	33.922586206896554
guideSeq_hek	HEK293_sgRNA4	GGCACTGCGGCTGGAGGTGGNGG	GGGCTGAGGCTGGAGGCTGGTGG	-	79338482	79338504	17.0	16.25	1.0	0.0	1.0	GG	T	G	3.0	3.0	1.3333333333333333	0.0	0.0	0.0	1.0	2.0	0.0	2.0	0.0	1.0	GC	CT	TG	GG	G	C	T	G	G	0.6457399103139013	190.2	1833.9999999999966	2.0	3.0	4.0	14.0	T	G	T	C	G	4.33	34.046896551724146
guideSeq_hek	HEK293_sgRNA4	GGCACTGCGGCTGGAGGTGGNGG	GCCCCGCGGATGGGAGGAGGGGG	-	47517925	47517947	21.0	15.25	1.0	0.0	1.0	GG	G	G	4.0	5.0	1.0	1.0	0.0	1.0	1.0	1.0	1.0	2.0	1.0	0.0	GG	GA	AG	GG	G	G	A	G	G	0.7892376681614349	213.8	2125.899999999997	3.0	5.0	1.0	14.0	C	C	G	G	G	4.47	33.742586206896554
guideSeq_hek	HEK293_sgRNA4	GGCACTGCGGCTGGAGGTGGNGG	GCCCTGAGGCTGACGGTCGGGAG	+	208031285	208031307	2.0	15.25	1.0	0.0	1.0	AG	G	G	4.0	4.0	1.25	0.0	2.0	0.0	1.0	1.0	1.0	1.0	2.0	0.0	GT	TC	CG	GG	G	T	C	G	G	0.7668161434977578	190.2	2063.4999999999977	3.0	6.0	3.0	11.0	G	T	G	A	A	4.33	34.04206896551725
guideSeq_hek	HEK293_sgRNA4	GGCACTGCGGCTGGAGGTGGNGG	GGTGCTGAGACTGGAGGTGGGGG	+	29890822	29890844	7.0	16.0	0.0	0.0	0.0	GG	G	G	4.0	3.0	1.3333333333333333	0.0	0.0	1.0	1.0	2.0	1.0	1.0	0.0	2.0	GG	GT	TG	GG	G	G	T	G	G	0.5874439461883408	178.79999999999995	1803.2999999999947	3.0	2.0	4.0	14.0	A	C	G	G	A	4.29	33.964655172413785
guideSeq_hek	HEK293_sgRNA4	GGCACTGCGGCTGGAGGTGGNGG	GGCAGTCCTGCTGTAGCTGGGGG	-	2905407	2905429	2.0	15.0	0.0	0.0	0.0	GG	G	G	5.0	5.0	1.0	1.0	1.0	1.0	2.0	0.0	0.0	1.0	4.0	0.0	GC	CT	TG	GG	G	C	T	G	G	0.4753363228699552	186.1	1782.7999999999954	2.0	5.0	5.0	11.0	T	G	C	A	T	4.51	33.92327586206896
guideSeq_hek	HEK293_sgRNA4	GGCACTGCGGCTGGAGGTGGNGG	GGCACTGGGCTGGGGGTGTGGAG	-	104186014	104186036	2.0	16.5	2.0	1.0	1.0	AG	G	G	1.0	3.0	1.0	0.0	1.0	0.0	0.0	0.0	0.0	0.0	0.0	1.0	GT	TG	GT	TG	G	T	G	T	G	0.4663677130044843	187.7	1748.5999999999954	2.0	3.0	4.0	14.0	A	A	T	G	G	4.39	33.976896551724145
guideSeq_hek	HEK293_sgRNA4	GGCACTGCGGCTGGAGGTGGNGG	GCACAGCAGGCTGGTACTGGGAG	-	8948328	8948350	16.0	15.25	1.0	0.0	1.0	AG	G	G	4.0	3.0	1.6666666666666667	1.0	2.0	0.0	1.0	0.0	1.0	1.0	2.0	0.0	AC	CT	TG	GG	A	C	T	G	G	0.5739910313901345	176.4	1824.8999999999953	5.0	5.0	3.0	10.0	G	C	T	G	A	4.33	33.97482758620691
guideSeq_hek	HEK293_sgRNA4	GGCACTGCGGCTGGAGGTGGNGG	GGCTGTGGGGCTGGTGGTGCAGG	+	124641178	124641200	9.0	15.0	0.0	0.0	0.0	GG	A	G	5.0	3.0	1.6666666666666667	1.0	1.0	0.0	2.0	1.0	0.0	2.0	3.0	0.0	GG	GT	TG	GC	G	G	T	G	C	0.5784753363228701	188.00000000000003	1790.4999999999952	1.0	3.0	5.0	14.0	G	G	G	T	C	4.45	34.08551724137932
guideSeq_hek	HEK293_sgRNA4	GGCACTGCGGCTGGAGGTGGNGG	TGGACGGCGACTGGATGTGGTGG	-	102611734	102611756	10.0	15.25	0.0	1.0	0.0	GG	T	T	3.0	4.0	1.0	0.0	1.0	1.0	1.0	0.0	1.0	1.0	1.0	0.0	TG	GT	TG	GG	T	G	T	G	G	0.4843049327354261	178.1	1797.399999999996	3.0	3.0	5.0	12.0	C	T	T	A	C	4.17	34.24793103448276
guideSeq_hek	HEK293_sgRNA4	GGCACTGCGGCTGGAGGTGGNGG	GGCAGGCGGCTGGGAGGTGGAGG	+	11900450	11900472	2.0	16.5	2.0	1.0	1.0	GG	A	G	1.0	2.0	1.5	0.0	0.0	0.0	1.0	0.0	0.0	1.0	0.0	0.0	GG	GT	TG	GG	G	G	T	G	G	0.6322869955156951	199.50000000000003	1842.199999999996	3.0	3.0	2.0	15.0	T	T	G	T	A	3.64	34.08189655172413
guideSeq_hek	HEK293_sgRNA4	GGCACTGCGGCTGGAGGTGGNGG	AGGCAAAGGGGCTGGAGTGGAAG	-	85791841	85791863	4.0	15.25	1.0	1.0	0.0	AG	A	A	3.0	3.0	1.3333333333333333	0.0	0.0	0.0	3.0	0.0	0.0	3.0	0.0	0.0	AG	GT	TG	GG	A	G	T	G	G	0.4887892376681615	189.6	1773.7999999999952	7.0	2.0	2.0	12.0	A	A	A	T	G	3.84	34.50275862068965
guideSeq_hek	HEK293_sgRNA4	GGCACTGCGGCTGGAGGTGGNGG	GAACTGCCAGCTGGAGGTATCAG	-	18962003	18962025	8.0	15.25	1.0	0.0	1.0	AG	C	G	4.0	3.0	1.6666666666666667	2.0	0.0	1.0	0.0	1.0	2.0	1.0	1.0	0.0	GG	GT	TA	AT	G	G	T	A	T	0.5022421524663677	170.89999999999995	1699.3999999999962	6.0	5.0	4.0	8.0	G	G	T	G	A	4.25	34.00362068965518
guideSeq_hek	HEK293_sgRNA4	GGCACTGCGGCTGGAGGTGGNGG	AAGCCTGCGGCTGGCTGTGGTAG	-	27776401	27776423	11.0	15.25	1.0	1.0	0.0	AG	T	A	3.0	3.0	1.3333333333333333	0.0	2.0	0.0	0.0	1.0	1.0	0.0	2.0	0.0	TG	GT	TG	GG	T	G	T	G	G	0.4304932735426009	190.6	1760.199999999995	3.0	5.0	5.0	10.0	C	C	T	T	C	4.17	34.256896551724125
guideSeq_hek	HEK293_sgRNA4	GGCACTGCGGCTGGAGGTGGNGG	GCAGTGCCGGCTGGGTGTGGTGG	+	49808559	49808581	19.0	15.5	1.0	0.0	2.0	GG	T	G	3.0	4.0	1.25	0.0	2.0	0.0	0.0	1.0	0.0	1.0	1.0	1.0	TG	GT	TG	GG	T	G	T	G	G	0.5650224215246636	187.6	1789.1999999999955	1.0	4.0	5.0	13.0	C	T	C	A	C	4.53	34.111724137931034
guideSeq_hek	HEK293_sgRNA4	GGCACTGCGGCTGGAGGTGGNGG	GTGTCAACGGCTGGAGGTGGGAG	+	24431338	24431360	18.0	15.0	0.0	0.0	0.0	AG	G	G	5.0	2.0	2.5	0.0	0.0	0.0	2.0	3.0	1.0	2.0	2.0	0.0	GG	GT	TG	GG	G	G	T	G	G	0.3811659192825112	176.49999999999997	1671.6999999999955	4.0	3.0	4.0	12.0	T	G	G	G	A	4.37	34.089655172413785
guideSeq_hek	HEK293_sgRNA4	GGCACTGCGGCTGGAGGTGGNGG	AGTACTGCGCCAGGAGGCGGAAG	-	123319126	123319148	6.0	15.0	0.0	0.0	0.0	AG	A	A	5.0	5.0	1.0	1.0	0.0	2.0	0.0	2.0	2.0	1.0	1.0	1.0	GG	GC	CG	GG	G	G	C	G	G	0.5650224215246636	191.0	1855.7999999999952	6.0	5.0	2.0	10.0	G	C	C	T	C	3.35	34.11379310344829
guideSeq_hek	HEK293_sgRNA4	GGCACTGCGGCTGGAGGTGGNGG	GAAGTGTGGCTGGGAGGTGGGGG	-	179770243	179770265	5.0	15.5	1.0	0.0	2.0	GG	G	G	3.0	5.0	1.0	0.0	0.0	0.0	1.0	2.0	0.0	2.0	0.0	1.0	GG	GT	TG	GG	G	G	T	G	G	0.5739910313901345	185.5	1807.9999999999945	3.0	1.0	4.0	15.0	A	G	C	T	G	4.14	34.00293103448276
guideSeq_hek	HEK293_sgRNA4	GGCACTGCGGCTGGAGGTGGNGG	GTCATTGGGGCTGGGCGTGGTGG	+	19519968	19519990	22.0	15.25	0.0	0.0	1.0	GG	T	G	4.0	4.0	1.25	0.0	2.0	0.0	2.0	0.0	0.0	1.0	1.0	2.0	CG	GT	TG	GG	C	G	T	G	G	0.452914798206278	190.7	1818.4999999999973	1.0	3.0	6.0	13.0	C	T	C	A	C	3.75	34.160000000000004
guideSeq_hek	HEK293_sgRNA4	GGCACTGCGGCTGGAGGTGGNGG	GCACAGCGGCTGCAGGAGGGGAG	+	18905321	18905343	22.0	15.25	1.0	0.0	1.0	AG	G	G	4.0	4.0	1.25	1.0	1.0	0.0	1.0	1.0	0.0	2.0	2.0	0.0	GA	AG	GG	GG	G	A	G	G	G	0.5560538116591929	191.2	1801.699999999995	5.0	5.0	1.0	12.0	C	T	G	G	A	4.62	33.96362068965517
guideSeq_hek	HEK293_sgRNA4	GGCACTGCGGCTGGAGGTGGNGG	TCACTAGAGGCTGGGAGTGGGAG	-	76099614	76099636	18.0	15.5	1.0	0.0	2.0	AG	G	T	3.0	4.0	1.25	0.0	2.0	0.0	1.0	0.0	1.0	1.0	0.0	1.0	AG	GT	TG	GG	A	G	T	G	G	0.3991031390134529	171.70000000000005	1708.899999999995	5.0	3.0	4.0	11.0	G	C	A	G	A	4.33	33.89
guideSeq_hek	HEK293_sgRNA4	GGCACTGCGGCTGGAGGTGGNGG	GCATTGGGGGACGGAGGTGGGGG	+	92168441	92168463	2.0	15.25	1.0	0.0	1.0	GG	G	G	4.0	4.0	1.25	0.0	0.0	2.0	1.0	1.0	1.0	2.0	0.0	1.0	GG	GT	TG	GG	G	G	T	G	G	0.6278026905829597	200.1	1905.7999999999965	3.0	2.0	3.0	15.0	G	C	G	C	T	4.37	33.942758620689666
guideSeq_hek	HEK293_sgRNA4	GGCACTGCGGCTGGAGGTGGNGG	GGCATTGATGCAGGAGGTCGGGG	+	106790989	106791011	3.0	15.0	0.0	0.0	0.0	GG	G	G	5.0	4.0	1.25	1.0	0.0	2.0	2.0	0.0	0.0	2.0	2.0	1.0	GG	GT	TC	CG	G	G	T	C	G	0.4394618834080717	188.5	1732.0999999999951	4.0	3.0	4.0	12.0	A	C	A	C	A	4.18	34.163965517241394
guideSeq_hek	HEK293_sgRNA4	GGCACTGCGGCTGGAGGTGGNGG	AGGCTCCGCAGCTGGAGGTGGGG	-	10418951	10418973	3.0	15.25	1.0	1.0	0.0	GG	G	A	3.0	4.0	1.0	0.0	0.0	1.0	1.0	1.0	2.0	0.0	1.0	0.0	AG	GG	GT	TG	A	G	G	T	G	0.6053811659192825	196.3	1858.9999999999961	3.0	5.0	3.0	12.0	G	T	G	G	A	4.33	33.99224137931034
guideSeq_hek	HEK293_sgRNA4	GGCACTGCGGCTGGAGGTGGNGG	CTGCACTGAGGGTGGAGGTGAAG	-	33271550	33271572	8.0	15.25	1.0	1.0	0.0	AG	A	C	3.0	4.0	1.0	0.0	0.0	1.0	1.0	1.0	0.0	2.0	1.0	0.0	AG	GG	GT	TG	A	G	G	T	G	0.4260089686098655	168.5	1749.0999999999954	5.0	3.0	4.0	11.0	G	G	G	G	G	4.29	33.81293103448277
guideSeq_hek	HEK293_sgRNA4	GGCACTGCGGCTGGAGGTGGNGG	GCAGCTGCTTCTGGTGGGGGAGG	-	2911013	2911035	12.0	15.25	1.0	0.0	1.0	GG	A	G	4.0	4.0	1.25	1.0	1.0	2.0	0.0	0.0	0.0	1.0	3.0	0.0	GG	GG	GG	GG	G	G	G	G	G	0.4618834080717489	188.3	1763.8999999999944	2.0	4.0	5.0	12.0	C	A	G	A	C	4.5	34.076724137931045
guideSeq_hek	HEK293_sgRNA4	GGCACTGCGGCTGGAGGTGGNGG	TCACTTAGGCTGGAGTGTAGTGG	+	16663933	16663955	6.0	15.25	1.0	0.0	1.0	GG	T	T	4.0	4.0	1.25	1.0	0.0	0.0	2.0	1.0	1.0	1.0	2.0	0.0	TG	GT	TA	AG	T	G	T	A	G	0.4304932735426009	164.6	1730.8999999999962	4.0	3.0	7.0	9.0	T	G	T	G	A	4.14	34.14258620689655
guideSeq_hek	HEK293_sgRNA4	GGCACTGCGGCTGGAGGTGGNGG	GGCAGGCGGCTGGGAGGTGGAGG	+	90639147	90639169	5.0	16.5	2.0	1.0	1.0	GG	A	G	1.0	2.0	1.5	0.0	0.0	0.0	1.0	0.0	0.0	1.0	0.0	0.0	GG	GT	TG	GG	G	G	T	G	G	0.5560538116591929	199.50000000000003	1824.199999999995	3.0	3.0	2.0	15.0	T	T	G	T	A	3.64	34.08189655172413
guideSeq_hek	HEK293_sgRNA4	GGCACTGCGGCTGGAGGTGGNGG	GGAAATGTGGGTGGAGCTGGTGG	+	50105395	50105417	10.0	15.0	0.0	0.0	0.0	GG	T	G	5.0	5.0	1.0	1.0	0.0	1.0	2.0	1.0	0.0	3.0	1.0	1.0	GC	CT	TG	GG	G	C	T	G	G	0.5246636771300448	179.20000000000005	1725.2999999999952	4.0	1.0	5.0	13.0	A	G	G	G	C	3.84	34.375172413793095
guideSeq_hek	HEK293_sgRNA4	GGCACTGCGGCTGGAGGTGGNGG	GCATGTGGGGCTGCAGGAGGAAG	+	59446113	59446135	14.0	15.25	1.0	0.0	1.0	AG	A	G	4.0	4.0	1.25	1.0	1.0	0.0	2.0	0.0	0.0	3.0	1.0	0.0	GG	GA	AG	GG	G	G	A	G	G	0.5650224215246636	183.9	1782.9999999999955	5.0	3.0	3.0	12.0	G	G	A	G	C	4.42	34.074137931034485
guideSeq_hek	HEK293_sgRNA4	GGCACTGCGGCTGGAGGTGGNGG	GGTCACTGCTGCGGGGGTGGCAG	+	24179054	24179076	22.0	15.5	1.0	1.0	1.0	AG	C	G	2.0	4.0	1.0	0.0	1.0	1.0	0.0	0.0	0.0	0.0	1.0	1.0	GG	GT	TG	GG	G	G	T	G	G	0.6278026905829597	188.7	1895.7999999999952	2.0	5.0	4.0	12.0	A	T	G	G	G	4.45	33.89931034482758
guideSeq_hek	HEK293_sgRNA4	GGCACTGCGGCTGGAGGTGGNGG	GGCATGTCGGCTGGGCGTGGTGG	+	9396769	9396791	18.0	15.5	0.0	1.0	1.0	GG	T	G	2.0	3.0	1.3333333333333333	0.0	2.0	0.0	0.0	0.0	0.0	0.0	1.0	1.0	CG	GT	TG	GG	C	G	T	G	G	0.4798206278026906	193.6	1765.3999999999967	1.0	4.0	5.0	13.0	C	T	C	A	T	4.05	34.14948275862069
guideSeq_hek	HEK293_sgRNA4	GGCACTGCGGCTGGAGGTGGNGG	GGGCACAGAGGCTGAGGTGGGAG	+	139695382	139695404	5.0	16.25	1.0	1.0	0.0	AG	G	G	2.0	3.0	1.0	0.0	0.0	0.0	2.0	0.0	0.0	2.0	0.0	0.0	GG	GT	TG	GG	G	G	T	G	G	0.4932735426008968	180.2	1791.399999999995	5.0	3.0	2.0	13.0	G	A	T	C	A	4.33	33.90362068965517
guideSeq_hek	HEK293_sgRNA4	GGCACTGCGGCTGGAGGTGGNGG	GGAGCTGCTGGTGGTGGTGGTGG	+	24047524	24047546	16.0	15.0	0.0	0.0	0.0	GG	T	G	5.0	4.0	1.25	0.0	1.0	2.0	0.0	2.0	0.0	2.0	2.0	1.0	GG	GT	TG	GG	G	G	T	G	G	0.4484304932735426	178.0	1713.3999999999949	1.0	2.0	6.0	14.0	T	G	G	T	G	4.63	34.172241379310364
guideSeq_hek	HEK293_sgRNA4	GGCACTGCGGCTGGAGGTGGNGG	GGCCCTGCTGCTGTATCTGGAAG	-	220847526	220847548	1.0	15.0	0.0	0.0	0.0	AG	A	G	5.0	4.0	1.25	1.0	2.0	1.0	0.0	1.0	0.0	0.0	5.0	0.0	TC	CT	TG	GG	T	C	T	G	G	0.4887892376681615	180.9	1733.1999999999948	3.0	6.0	6.0	8.0	G	T	C	T	C	3.75	34.09413793103448
guideSeq_hek	HEK293_sgRNA4	GGCACTGCGGCTGGAGGTGGNGG	GCTACCGCAGCTCGAGGTGGCGG	+	812146	812168	18.0	15.25	0.0	0.0	1.0	GG	C	G	4.0	5.0	1.0	0.0	1.0	1.0	1.0	1.0	2.0	0.0	2.0	0.0	GG	GT	TG	GG	G	G	T	G	G	0.7623318385650224	197.1	2053.7999999999975	3.0	7.0	3.0	10.0	A	G	G	G	C	4.37	33.93206896551724
guideSeq_hek	HEK293_sgRNA4	GGCACTGCGGCTGGAGGTGGNGG	GTGCTGGGCACTGGAGGTGGGAG	+	71797218	71797240	17.0	15.25	1.0	0.0	1.0	AG	G	G	4.0	3.0	1.6666666666666667	0.0	0.0	1.0	1.0	2.0	1.0	1.0	0.0	2.0	GG	GT	TG	GG	G	G	T	G	G	0.5112107623318386	179.1	1798.299999999996	3.0	3.0	4.0	13.0	G	A	G	G	C	4.33	34.06724137931035
guideSeq_hek	HEK293_sgRNA4	GGCACTGCGGCTGGAGGTGGNGG	GGGGACTGTGGCTGAGGTGGGAG	-	27309780	27309802	17.0	16.25	1.0	1.0	0.0	AG	G	G	2.0	3.0	1.0	0.0	0.0	0.0	1.0	1.0	0.0	1.0	0.0	1.0	GG	GT	TG	GG	G	G	T	G	G	0.5336322869955157	178.79999999999995	1746.1999999999955	3.0	2.0	4.0	14.0	G	A	T	C	G	4.37	33.93896551724138
guideSeq_hek	HEK293_sgRNA4	GGCACTGCGGCTGGAGGTGGNGG	GTCGCTGCCGCTGGGTGTGGAGG	+	176794738	176794760	5.0	15.0	0.0	0.0	0.0	GG	A	G	5.0	4.0	1.25	0.0	2.0	1.0	0.0	2.0	0.0	0.0	3.0	2.0	TG	GT	TG	GG	T	G	T	G	G	0.695067264573991	189.4	1936.299999999996	1.0	5.0	5.0	12.0	A	G	T	T	G	3.74	34.12482758620689
guideSeq_hek	HEK293_sgRNA4	GGCACTGCGGCTGGAGGTGGNGG	GGAACTGTTGGTGGAGCTGGGGG	+	358795	358817	11.0	15.0	0.0	0.0	0.0	GG	G	G	5.0	4.0	1.25	1.0	0.0	2.0	1.0	1.0	0.0	2.0	2.0	1.0	GC	CT	TG	GG	G	C	T	G	G	0.4304932735426009	183.6	1800.399999999995	3.0	2.0	5.0	13.0	G	C	G	G	G	4.25	34.03
guideSeq_hek	HEK293_sgRNA4	GGCACTGCGGCTGGAGGTGGNGG	GGCACTGGGGCTGGTGGAGTCGG	-	3220754	3220776	19.0	16.0	0.0	0.0	0.0	GG	C	G	4.0	3.0	1.3333333333333333	2.0	1.0	0.0	1.0	0.0	0.0	2.0	2.0	0.0	GG	GA	AG	GT	G	G	A	G	T	0.5919282511210763	188.4	1817.4999999999945	2.0	4.0	4.0	13.0	C	C	A	G	G	4.53	33.96603448275863
guideSeq_hek	HEK293_sgRNA4	GGCACTGCGGCTGGAGGTGGNGG	TGGTACTGCGGTAGGAGGTGGAG	-	46963626	46963648	19.0	15.25	1.0	1.0	0.0	AG	G	T	3.0	3.0	1.3333333333333333	0.0	0.0	2.0	0.0	1.0	0.0	1.0	0.0	2.0	AG	GG	GT	TG	A	G	G	T	G	0.4618834080717489	175.8	1729.799999999996	4.0	2.0	5.0	12.0	C	T	C	A	A	4.37	33.98137931034483
guideSeq_hek	HEK293_sgRNA4	GGCACTGCGGCTGGAGGTGGNGG	GCCCTGGATGCTGGAGCTGGAGG	+	49022674	49022696	3.0	15.25	1.0	0.0	1.0	GG	A	G	4.0	4.0	1.25	1.0	0.0	1.0	1.0	1.0	0.0	1.0	3.0	0.0	GC	CT	TG	GG	G	C	T	G	G	0.5650224215246636	186.9	1754.899999999995	3.0	5.0	4.0	11.0	G	T	T	T	T	4.03	34.28896551724138
guideSeq_hek	HEK293_sgRNA4	GGCACTGCGGCTGGAGGTGGNGG	GCAGCTGCAGCTGCACCTGGGAG	-	20863224	20863246	13.0	15.25	1.0	0.0	1.0	AG	G	G	4.0	4.0	1.25	1.0	2.0	1.0	0.0	0.0	1.0	0.0	3.0	0.0	CC	CT	TG	GG	C	C	T	G	G	0.6098654708520179	182.2	1827.2999999999947	4.0	7.0	3.0	9.0	A	G	C	A	G	4.42	33.884482758620685
guideSeq_hek	HEK293_sgRNA4	GGCACTGCGGCTGGAGGTGGNGG	GTACTACTGGCTGGACATGGTGG	-	150558452	150558474	1.0	15.25	1.0	0.0	1.0	GG	T	G	4.0	4.0	1.25	1.0	1.0	0.0	1.0	1.0	2.0	0.0	1.0	1.0	CA	AT	TG	GG	C	A	T	G	G	0.4753363228699552	166.2	1737.1999999999955	4.0	4.0	6.0	9.0	C	T	C	A	C	4.33	34.009482758620685
guideSeq_hek	HEK293_sgRNA4	GGCACTGCGGCTGGAGGTGGNGG	CCCTGCTGGCCGAGAGGTGGAAG	-	80052213	80052235	17.0	16.5	2.0	0.0	2.0	AG	A	C	2.0	4.0	1.0	0.0	0.0	1.0	0.0	1.0	1.0	0.0	1.0	0.0	GG	GT	TG	GG	G	G	T	G	G	0.6860986547085202	188.9	1914.199999999996	4.0	6.0	3.0	10.0	C	C	C	T	T	4.17	34.00827586206897
guideSeq_hek	HEK293_sgRNA4	GGCACTGCGGCTGGAGGTGGNGG	TGGCATTGGGGGTGGAGTGGAGG	-	6179473	6179495	4.0	15.25	1.0	1.0	0.0	GG	A	T	3.0	4.0	1.0	0.0	0.0	1.0	2.0	0.0	0.0	2.0	0.0	1.0	AG	GT	TG	GG	A	G	T	G	G	0.5919282511210763	185.6	1781.1999999999955	3.0	1.0	5.0	14.0	A	G	G	T	T	3.64	33.94120689655172
guideSeq_hek	HEK293_sgRNA4	GGCACTGCGGCTGGAGGTGGNGG	GGCTCTGTAGCTGGAGGATGCGG	-	31795262	31795284	20.0	15.0	0.0	0.0	0.0	GG	C	G	5.0	3.0	1.6666666666666667	2.0	0.0	1.0	1.0	1.0	1.0	1.0	2.0	1.0	GG	GA	AT	TG	G	G	A	T	G	0.4215246636771301	183.5	1696.2999999999938	3.0	4.0	5.0	11.0	G	T	T	C	A	4.03	34.12827586206897
guideSeq_hek	HEK293_sgRNA4	GGCACTGCGGCTGGAGGTGGNGG	GACACTGTGGCTGGAAGTGGAAG	-	130508519	130508541	3.0	17.0	0.0	0.0	0.0	AG	A	G	3.0	3.0	1.0	0.0	1.0	0.0	1.0	1.0	2.0	0.0	0.0	1.0	AG	GT	TG	GG	A	G	T	G	G	0.4663677130044843	165.29999999999995	1751.7999999999952	6.0	3.0	4.0	10.0	G	C	T	A	T	4.14	34.088793103448275
guideSeq_hek	HEK293_sgRNA4	GGCACTGCGGCTGGAGGTGGNGG	GCAGCGGCGGCAGGTGGAGGAGG	-	144998321	144998343	8.0	15.25	1.0	0.0	1.0	GG	A	G	4.0	5.0	1.0	1.0	1.0	1.0	1.0	0.0	0.0	3.0	1.0	0.0	GG	GA	AG	GG	G	G	A	G	G	0.6860986547085202	200.5	1934.7999999999954	4.0	4.0	1.0	14.0	A	G	A	T	C	4.36	34.00896551724137
guideSeq_hek	HEK293_sgRNA4	GGCACTGCGGCTGGAGGTGGNGG	GCCACTGGGCCTGCAGGTGCGAG	+	88571303	88571325	16.0	15.25	0.0	0.0	1.0	AG	G	G	4.0	4.0	1.25	1.0	1.0	1.0	1.0	0.0	0.0	1.0	3.0	0.0	GG	GT	TG	GC	G	G	T	G	C	0.6905829596412556	190.1	1941.899999999996	3.0	7.0	3.0	10.0	G	G	C	C	C	4.42	33.91206896551724
guideSeq_hek	HEK293_sgRNA4	GGCACTGCGGCTGGAGGTGGNGG	GGCAGTGACCCTGGAGGTAGCGG	-	29103116	29103138	22.0	15.0	0.0	0.0	0.0	GG	C	G	5.0	3.0	1.6666666666666667	1.0	0.0	2.0	2.0	0.0	1.0	2.0	2.0	0.0	GG	GT	TA	AG	G	G	T	A	G	0.5022421524663677	185.4	1721.2999999999954	4.0	5.0	3.0	11.0	A	C	A	C	T	4.29	33.91448275862069
guideSeq_hek	HEK293_sgRNA4	GGCACTGCGGCTGGAGGTGGNGG	GAACCTGCGGGTGGGGGAGGCGG	+	4516387	4516409	6.0	15.25	1.0	0.0	1.0	GG	C	G	4.0	5.0	1.0	1.0	1.0	1.0	0.0	1.0	0.0	3.0	0.0	1.0	GG	GA	AG	GG	G	G	A	G	G	0.4708520179372198	205.5	1809.5999999999951	3.0	4.0	2.0	14.0	T	G	G	G	A	3.64	34.03672413793104
guideSeq_hek	HEK293_sgRNA4	GGCACTGCGGCTGGAGGTGGNGG	GGCGATGGTGGTGGAGGTGGCGG	-	77459459	77459481	17.0	15.0	0.0	0.0	0.0	GG	C	G	5.0	3.0	1.6666666666666667	0.0	0.0	2.0	2.0	1.0	0.0	3.0	1.0	1.0	GG	GT	TG	GG	G	G	T	G	G	0.6681614349775785	193.3	1841.5999999999967	2.0	2.0	4.0	15.0	T	G	G	C	A	4.37	34.18120689655173
guideSeq_hek	HEK293_sgRNA4	GGCACTGCGGCTGGAGGTGGNGG	AGGGACTGGGGCTGGGGAGGCAG	-	113189259	113189281	13.0	15.25	1.0	1.0	0.0	AG	C	A	3.0	4.0	1.0	1.0	0.0	0.0	1.0	1.0	0.0	3.0	0.0	0.0	GG	GA	AG	GG	G	G	A	G	G	0.4439461883408072	195.3	1723.8999999999958	4.0	3.0	2.0	14.0	A	G	A	G	G	4.51	33.73931034482759
guideSeq_hek	HEK293_sgRNA4	GGCACTGCGGCTGGAGGTGGNGG	GCAGTGTGGCTGGAGCAGGGCAG	+	82711921	82711943	1.0	15.25	1.0	0.0	1.0	AG	C	G	4.0	3.0	1.6666666666666667	2.0	0.0	0.0	1.0	1.0	1.0	2.0	0.0	1.0	CA	AG	GG	GG	C	A	G	G	G	0.5291479820627802	180.8	1727.2999999999952	4.0	4.0	3.0	12.0	T	G	G	G	T	4.53	33.882241379310344
guideSeq_hek	HEK293_sgRNA4	GGCACTGCGGCTGGAGGTGGNGG	GCAATGCTGGCTGGAAGTGCAGG	+	142130940	142130962	5.0	16.25	1.0	0.0	1.0	GG	A	G	3.0	3.0	1.3333333333333333	1.0	1.0	0.0	0.0	1.0	1.0	1.0	1.0	0.0	AG	GT	TG	GC	A	G	T	G	C	0.4798206278026906	182.3	1716.7999999999954	5.0	4.0	4.0	10.0	C	T	C	A	G	4.14	34.13655172413793
guideSeq_hek	HEK293_sgRNA4	GGCACTGCGGCTGGAGGTGGNGG	AGCAGTGTGGCTGGGCGTGGTGG	+	205663705	205663727	1.0	15.0	0.0	0.0	0.0	GG	T	A	5.0	4.0	1.25	0.0	2.0	0.0	2.0	1.0	1.0	1.0	1.0	2.0	CG	GT	TG	GG	C	G	T	G	G	0.4618834080717489	184.4	1756.7999999999954	2.0	3.0	5.0	13.0	C	T	C	A	C	4.53	34.021034482758616
guideSeq_hek	HEK293_sgRNA4	GGCACTGCGGCTGGAGGTGGNGG	GGCTCTGGGGCTGAGGGTTGAGG	-	97357241	97357263	2.0	15.0	0.0	0.0	0.0	GG	A	G	5.0	4.0	1.25	1.0	2.0	0.0	1.0	1.0	1.0	1.0	2.0	1.0	GG	GT	TT	TG	G	G	T	T	G	0.6591928251121076	188.0	1917.9999999999961	2.0	3.0	5.0	13.0	T	G	G	A	A	4.03	34.00413793103448
guideSeq_hek	HEK293_sgRNA4	GGCACTGCGGCTGGAGGTGGNGG	GCAATGTGGCCTGGAGGTGCTGG	+	154948874	154948896	3.0	15.5	1.0	0.0	2.0	GG	T	G	3.0	4.0	1.25	1.0	0.0	0.0	1.0	1.0	0.0	1.0	1.0	1.0	GG	GT	TG	GC	G	G	T	G	C	0.4304932735426009	182.8	1736.899999999995	3.0	4.0	5.0	11.0	T	G	G	T	A	4.27	34.23655172413793
guideSeq_hek	HEK293_sgRNA4	GGCACTGCGGCTGGAGGTGGNGG	TGGCAGTGGGCAGAAGGTGGAGG	-	20244428	20244450	22.0	15.25	1.0	1.0	0.0	GG	A	T	3.0	4.0	1.0	0.0	1.0	1.0	1.0	0.0	1.0	2.0	0.0	0.0	GG	GT	TG	GG	G	G	T	G	G	0.6053811659192825	181.7	1814.799999999996	5.0	2.0	3.0	13.0	G	G	T	G	T	3.75	33.97793103448276
guideSeq_hek	HEK293_sgRNA4	GGCACTGCGGCTGGAGGTGGNGG	TCACTGAGGCTGGAGTGCAGTGG	-	62342959	62342981	15.0	15.25	1.0	0.0	1.0	GG	T	T	4.0	4.0	1.25	2.0	0.0	0.0	1.0	1.0	2.0	1.0	1.0	0.0	TG	GC	CA	AG	T	G	C	A	G	0.452914798206278	165.3	1725.7999999999954	4.0	4.0	5.0	10.0	C	A	T	G	A	4.33	34.077068965517235
guideSeq_hek	HEK293_sgRNA4	GGCACTGCGGCTGGAGGTGGNGG	GCACGTGAGCTGGGAGGTGGGAG	+	112034039	112034061	2.0	15.75	1.0	1.0	2.0	AG	G	G	1.0	3.0	1.3333333333333333	0.0	0.0	0.0	1.0	0.0	1.0	0.0	0.0	0.0	GG	GT	TG	GG	G	G	T	G	G	0.4708520179372198	179.79999999999995	1754.4999999999952	4.0	3.0	3.0	13.0	G	T	G	A	A	4.37	34.115517241379315
guideSeq_hek	HEK293_sgRNA4	GGCACTGCGGCTGGAGGTGGNGG	CCACTGTGGGCTGGATGTGGTAG	-	58344550	58344572	11.0	16.25	1.0	0.0	1.0	AG	T	C	3.0	3.0	1.3333333333333333	0.0	1.0	0.0	1.0	1.0	0.0	1.0	2.0	0.0	TG	GT	TG	GG	T	G	T	G	G	0.4798206278026906	170.5	1799.2999999999965	3.0	4.0	6.0	10.0	C	T	C	A	C	4.17	34.06655172413794
guideSeq_hek	HEK293_sgRNA4	GGCACTGCGGCTGGAGGTGGNGG	CCAGGTGTGGCTGGATGTGGTGG	-	78363449	78363471	15.0	15.25	1.0	0.0	1.0	GG	T	C	4.0	4.0	1.25	0.0	1.0	0.0	2.0	1.0	0.0	1.0	2.0	1.0	TG	GT	TG	GG	T	G	T	G	G	0.5156950672645739	173.5	1773.699999999996	2.0	3.0	6.0	12.0	C	T	C	A	C	4.42	34.11241379310345
guideSeq_hek	HEK293_sgRNA4	GGCACTGCGGCTGGAGGTGGNGG	GGCACTGAGACTGGAGCAGTCAG	+	48783583	48783605	X	15.0	0.0	0.0	0.0	AG	C	G	5.0	3.0	1.6666666666666667	3.0	0.0	1.0	1.0	0.0	1.0	2.0	2.0	0.0	GC	CA	AG	GT	G	C	A	G	T	0.5201793721973094	161.9	1779.9999999999952	6.0	5.0	3.0	9.0	G	T	G	C	C	4.42	34.023103448275855
guideSeq_hek	HEK293_sgRNA4	GGCACTGCGGCTGGAGGTGGNGG	GGCGCTCTGGCATGAGGTGGTAG	-	47376197	47376219	3.0	15.0	0.0	0.0	0.0	AG	T	G	5.0	3.0	1.6666666666666667	0.0	1.0	1.0	2.0	1.0	0.0	1.0	2.0	2.0	GG	GT	TG	GG	G	G	T	G	G	0.5739910313901345	182.4	1820.8999999999953	3.0	4.0	5.0	11.0	T	C	C	T	T	4.05	34.02293103448276
guideSeq_hek	HEK293_sgRNA4	GGCACTGCGGCTGGAGGTGGNGG	GTACTTCAGGCTGGATGTGGTGG	-	80599361	80599383	9.0	16.25	1.0	0.0	1.0	GG	T	G	3.0	4.0	1.0	0.0	1.0	0.0	1.0	1.0	0.0	0.0	2.0	1.0	TG	GT	TG	GG	T	G	T	G	G	0.4439461883408072	168.39999999999995	1758.9999999999955	3.0	3.0	7.0	10.0	C	T	C	A	C	4.03	34.089137931034486
guideSeq_hek	HEK293_sgRNA4	GGCACTGCGGCTGGAGGTGGNGG	GGCCCTGCAGCTGGCTGGGGGAG	+	6803760	6803782	1.0	15.0	0.0	0.0	0.0	AG	G	G	5.0	4.0	1.25	1.0	2.0	1.0	0.0	1.0	1.0	1.0	3.0	0.0	TG	GG	GG	GG	T	G	G	G	G	0.6233183856502242	200.2	1847.599999999996	2.0	6.0	3.0	12.0	G	C	C	T	C	4.53	33.871034482758624
guideSeq_hek	HEK293_sgRNA4	GGCACTGCGGCTGGAGGTGGNGG	GGCAGGGCGGGTAGGGGTGGGGG	-	125828872	125828894	4.0	15.0	0.0	0.0	0.0	GG	G	G	5.0	4.0	1.25	0.0	2.0	1.0	2.0	0.0	1.0	3.0	0.0	1.0	GG	GT	TG	GG	G	G	T	G	G	0.37668161434977576	212.3	1740.8999999999949	2.0	2.0	2.0	17.0	A	C	T	G	A	4.51	33.863965517241375
guideSeq_hek	HEK293_sgRNA4	GGCACTGCGGCTGGAGGTGGNGG	GGAACCACGGCAGGACGTGGAAG	+	345614	345636	7.0	15.0	0.0	0.0	0.0	AG	A	G	5.0	4.0	1.25	0.0	1.0	1.0	2.0	1.0	2.0	2.0	1.0	0.0	CG	GT	TG	GG	C	G	T	G	G	0.5291479820627802	183.9	1821.9999999999961	7.0	5.0	1.0	10.0	A	A	A	T	T	2.85	34.58241379310344
guideSeq_hek	HEK293_sgRNA4	GGCACTGCGGCTGGAGGTGGNGG	GCCAGTGGGGCTGGAGGAAGGGG	-	87109601	87109623	16.0	15.0	0.0	0.0	0.0	GG	G	G	5.0	4.0	1.25	2.0	0.0	0.0	2.0	1.0	1.0	3.0	1.0	0.0	GG	GA	AA	AG	G	G	A	A	G	0.452914798206278	196.6	1799.3999999999949	4.0	3.0	2.0	14.0	T	A	G	C	A	4.42	33.910344827586215
guideSeq_hek	HEK293_sgRNA4	GGCACTGCGGCTGGAGGTGGNGG	GCATTGAGGGGTGGAGTTGGTGG	+	87596237	87596259	X	15.25	1.0	0.0	1.0	GG	T	G	4.0	4.0	1.25	1.0	0.0	1.0	1.0	1.0	0.0	2.0	1.0	1.0	GT	TT	TG	GG	G	T	T	G	G	0.4394618834080717	179.20000000000005	1757.2999999999954	3.0	1.0	6.0	13.0	G	A	C	T	T	3.74	34.22603448275862
guideSeq_hek	HEK293_sgRNA4	GGCACTGCGGCTGGAGGTGGNGG	GGCTCTGTGTCCAGAGGTGGGAG	+	65576628	65576650	11.0	15.0	0.0	0.0	0.0	AG	G	G	5.0	4.0	1.25	0.0	1.0	2.0	1.0	1.0	2.0	0.0	2.0	1.0	GG	GT	TG	GG	G	G	T	G	G	0.6412556053811659	170.2	1876.9999999999961	3.0	4.0	5.0	11.0	A	G	G	C	C	4.37	34.00120689655172
guideSeq_hek	HEK293_sgRNA4	GGCACTGCGGCTGGAGGTGGNGG	GGCTCTGTGGCTGGCTTTGGGGG	-	76056195	76056217	15.0	15.0	0.0	0.0	0.0	GG	G	G	5.0	3.0	1.6666666666666667	1.0	2.0	0.0	1.0	1.0	0.0	0.0	4.0	1.0	TT	TT	TG	GG	T	T	T	G	G	0.6278026905829597	195.0	1834.5999999999954	0.0	4.0	7.0	12.0	G	T	C	A	A	4.03	34.164655172413795
guideSeq_hek	HEK293_sgRNA4	GGCACTGCGGCTGGAGGTGGNGG	GCATGTGGGGCTGGGGGTGGGGG	-	198210950	198210972	2.0	15.25	1.0	0.0	1.0	GG	G	G	4.0	4.0	1.25	0.0	1.0	0.0	2.0	1.0	1.0	2.0	0.0	1.0	GG	GT	TG	GG	G	G	T	G	G	0.5112107623318386	201.6	1740.299999999996	1.0	2.0	4.0	16.0	T	T	G	T	T	4.03	34.07931034482758
guideSeq_hek	HEK293_sgRNA4	GGCACTGCGGCTGGAGGTGGNGG	GGCAGGCGGCTGGGAGGTGGAGG	-	225803098	225803120	1.0	16.5	2.0	1.0	1.0	GG	A	G	1.0	2.0	1.5	0.0	0.0	0.0	1.0	0.0	0.0	1.0	0.0	0.0	GG	GT	TG	GG	G	G	T	G	G	0.6547085201793722	199.50000000000003	1871.099999999996	3.0	3.0	2.0	15.0	T	T	G	T	A	3.64	34.08189655172413
guideSeq_hek	HEK293_sgRNA4	GGCACTGCGGCTGGAGGTGGNGG	AGCATTTCGGCCGGACGTGGTGG	-	795812	795834	3.0	15.0	0.0	0.0	0.0	GG	T	A	5.0	5.0	1.0	0.0	1.0	1.0	2.0	1.0	2.0	0.0	2.0	1.0	CG	GT	TG	GG	C	G	T	G	G	0.4439461883408072	195.6	1746.2999999999965	3.0	5.0	5.0	10.0	C	T	C	A	C	3.84	34.3648275862069
guideSeq_hek	HEK293_sgRNA4	GGCACTGCGGCTGGAGGTGGNGG	GGAACTGGGGCTGGGGGTGGGGG	+	127971427	127971449	10.0	17.0	0.0	0.0	0.0	GG	G	G	3.0	3.0	1.0	0.0	1.0	0.0	1.0	1.0	0.0	2.0	0.0	1.0	GG	GT	TG	GG	G	G	T	G	G	0.4080717488789238	203.8	1734.399999999995	2.0	2.0	3.0	16.0	A	T	G	G	T	4.25	33.960689655172416
guideSeq_hek	HEK293_sgRNA4	GGCACTGCGGCTGGAGGTGGNGG	CAGCATGGGGCTGGAGGCGGGGG	-	7489448	7489470	4.0	16.5	2.0	0.0	2.0	GG	G	C	2.0	4.0	1.0	1.0	0.0	0.0	1.0	0.0	1.0	1.0	0.0	0.0	GG	GC	CG	GG	G	G	C	G	G	0.5919282511210763	205.0	1846.299999999996	3.0	4.0	2.0	14.0	A	G	C	C	A	4.53	33.993620689655174
guideSeq_hek	HEK293_sgRNA4	GGCACTGCGGCTGGAGGTGGNGG	GCCACTGAGGCTTGTGGTGAAGG	+	66634888	66634910	11.0	15.0	0.0	0.0	0.0	GG	A	G	5.0	4.0	1.25	1.0	2.0	0.0	1.0	1.0	1.0	1.0	3.0	0.0	GG	GT	TG	GA	G	G	T	G	A	0.5246636771300448	175.3	1749.099999999996	4.0	4.0	5.0	10.0	C	A	G	C	C	4.17	34.29862068965518
guideSeq_hek	HEK293_sgRNA4	GGCACTGCGGCTGGAGGTGGNGG	TGGCACTGCGCTGGGTGTAGGGG	+	195556664	195556686	3.0	15.25	1.0	1.0	0.0	GG	G	T	3.0	3.0	1.3333333333333333	1.0	2.0	0.0	0.0	0.0	1.0	0.0	1.0	1.0	TG	GT	TA	AG	T	G	T	A	G	0.5381165919282511	189.1	1841.699999999996	2.0	4.0	5.0	12.0	A	G	T	C	A	4.53	33.98362068965518
guideSeq_hek	HEK293_sgRNA4	GGCACTGCGGCTGGAGGTGGNGG	GGCGATGGGGCTGGGGGCGGAGG	+	25475161	25475183	2.0	15.0	0.0	0.0	0.0	GG	A	G	5.0	4.0	1.25	1.0	1.0	0.0	2.0	1.0	1.0	2.0	0.0	2.0	GG	GC	CG	GG	G	G	C	G	G	0.6995515695067265	214.1	1978.4999999999966	2.0	3.0	2.0	16.0	G	G	G	C	C	4.61	33.857586206896556
guideSeq_hek	HEK293_sgRNA4	GGCACTGCGGCTGGAGGTGGNGG	GGCAGGCGGCTGGAAGGTGGAGG	-	107078694	107078716	9.0	16.5	2.0	1.0	1.0	GG	A	G	1.0	2.0	1.5	0.0	0.0	0.0	1.0	0.0	0.0	1.0	0.0	0.0	GG	GT	TG	GG	G	G	T	G	G	0.6412556053811659	197.6	1869.0999999999954	4.0	3.0	2.0	14.0	T	T	G	T	G	3.64	34.17482758620689
guideSeq_hek	HEK293_sgRNA4	GGCACTGCGGCTGGAGGTGGNGG	GGCACTGCTGATGGCGGGTGGGG	-	1154561	1154583	19.0	15.0	0.0	0.0	0.0	GG	G	G	5.0	4.0	1.25	2.0	1.0	2.0	0.0	0.0	0.0	2.0	3.0	0.0	GG	GG	GT	TG	G	G	G	T	G	0.6816143497757847	194.0	1947.699999999996	2.0	4.0	4.0	13.0	G	T	G	A	G	4.58	33.94758620689656
guideSeq_hek	HEK293_sgRNA4	GGCACTGCGGCTGGAGGTGGNGG	GCACCGGGCCTGGGGGTTGGGGG	+	3062069	3062091	19.0	15.25	1.0	0.0	1.0	GG	G	G	4.0	5.0	1.0	0.0	1.0	1.0	2.0	0.0	1.0	1.0	1.0	1.0	GT	TT	TG	GG	G	T	T	G	G	0.8026905829596412	213.4	2155.499999999999	1.0	5.0	3.0	14.0	G	C	G	C	G	4.03	33.7746551724138
guideSeq_hek	HEK293_sgRNA4	GGCACTGCGGCTGGAGGTGGNGG	CCACTGCGCCTGGCCGGTAGGAG	+	49751964	49751986	2.0	15.25	1.0	0.0	1.0	AG	G	C	4.0	4.0	1.25	1.0	1.0	1.0	0.0	1.0	1.0	0.0	3.0	0.0	GG	GT	TA	AG	G	G	T	A	G	0.4798206278026906	196.3	1779.7999999999952	3.0	8.0	3.0	9.0	G	T	T	C	T	3.64	34.05137931034482
guideSeq_hek	HEK293_sgRNA4	GGCACTGCGGCTGGAGGTGGNGG	GAAGCTGTGGGTGGAGGTGGTGG	+	204305073	204305095	2.0	15.5	0.0	0.0	2.0	GG	T	G	3.0	5.0	1.0	0.0	0.0	1.0	1.0	1.0	0.0	2.0	0.0	1.0	GG	GT	TG	GG	G	G	T	G	G	0.6098654708520179	175.8	1835.899999999996	3.0	1.0	5.0	14.0	T	G	G	T	G	4.14	34.232586206896556
guideSeq_hek	HEK293_sgRNA4	GGCACTGCGGCTGGAGGTGGNGG	CGCGCTGCTGCTGGAGCTGGCAG	+	19173621	19173643	13.0	16.0	0.0	0.0	0.0	AG	C	C	4.0	4.0	1.0	1.0	0.0	1.0	0.0	2.0	0.0	0.0	3.0	1.0	GC	CT	TG	GG	G	C	T	G	G	0.6367713004484304	193.8	1866.8999999999949	2.0	7.0	4.0	10.0	A	G	A	C	C	4.63	34.04948275862069
guideSeq_hek	HEK293_sgRNA4	GGCACTGCGGCTGGAGGTGGNGG	GGCTGTGAGATTGGAGGTGGGGG	-	76595754	76595776	17.0	15.0	0.0	0.0	0.0	GG	G	G	5.0	3.0	1.6666666666666667	0.0	0.0	2.0	2.0	1.0	1.0	2.0	1.0	1.0	GG	GT	TG	GG	G	G	T	G	G	0.4573991031390134	182.2	1745.0999999999951	3.0	1.0	5.0	14.0	G	G	G	C	T	3.75	33.908448275862085
guideSeq_hek	HEK293_sgRNA4	GGCACTGCGGCTGGAGGTGGNGG	GGGCCGCGGCTGGCAGGCGGAGG	-	17122504	17122526	19.0	15.25	1.0	0.0	1.0	GG	A	G	4.0	4.0	1.25	1.0	0.0	0.0	1.0	2.0	2.0	1.0	0.0	1.0	GG	GC	CG	GG	G	G	C	G	G	0.6367713004484304	219.8	1900.099999999997	2.0	6.0	1.0	14.0	A	G	G	G	G	4.62	33.84965517241378
guideSeq_hek	HEK293_sgRNA4	GGCACTGCGGCTGGAGGTGGNGG	GGCTCTAGGGCTCGAGGTTGGGG	-	27692505	27692527	1.0	15.0	0.0	0.0	0.0	GG	G	G	5.0	4.0	1.25	1.0	1.0	0.0	2.0	1.0	1.0	1.0	3.0	0.0	GG	GT	TT	TG	G	G	T	T	G	0.6860986547085202	194.3	2011.499999999997	2.0	4.0	5.0	12.0	C	T	T	A	G	3.64	33.851206896551716
guideSeq_hek	HEK293_sgRNA4	GGCACTGCGGCTGGAGGTGGNGG	TCACCCAGGCTGGAGTGTGGTGG	+	32176747	32176769	15.0	15.25	1.0	0.0	1.0	GG	T	T	4.0	3.0	1.6666666666666667	0.0	0.0	0.0	3.0	1.0	1.0	1.0	2.0	0.0	TG	GT	TG	GG	T	G	T	G	G	0.4304932735426009	172.5	1725.0999999999967	3.0	5.0	5.0	10.0	T	A	T	G	A	4.33	34.12293103448276
guideSeq_hek	HEK293_sgRNA4	GGCACTGCGGCTGGAGGTGGNGG	TCACTCTGGCTGGAGTGCGGTGG	-	45365912	45365934	20.0	15.25	1.0	0.0	1.0	GG	T	T	4.0	4.0	1.25	1.0	0.0	0.0	2.0	1.0	1.0	0.0	2.0	1.0	TG	GC	CG	GG	T	G	C	G	G	0.4843049327354261	174.6	1742.0999999999967	2.0	5.0	6.0	10.0	C	A	C	A	A	4.53	34.174310344827596
guideSeq_hek	HEK293_sgRNA4	GGCACTGCGGCTGGAGGTGGNGG	GGCATTAAGGGTGGAGGAGGTGG	-	2713447	2713469	19.0	15.0	0.0	0.0	0.0	GG	T	G	5.0	4.0	1.25	1.0	0.0	1.0	3.0	0.0	1.0	3.0	0.0	1.0	GG	GA	AG	GG	G	G	A	G	G	0.5560538116591929	185.9	1727.1999999999966	5.0	1.0	4.0	13.0	T	G	G	G	T	4.29	34.081034482758625
guideSeq_hek	HEK293_sgRNA4	GGCACTGCGGCTGGAGGTGGNGG	GCAGTGTGGGGTGGAGGAGGAGG	-	87947306	87947328	16.0	15.25	1.0	0.0	1.0	GG	A	G	4.0	4.0	1.25	1.0	0.0	1.0	1.0	1.0	0.0	4.0	0.0	0.0	GG	GA	AG	GG	G	G	A	G	G	0.6233183856502242	178.8	1813.899999999995	4.0	1.0	3.0	15.0	G	A	G	G	G	4.58	33.83344827586207
guideSeq_hek	HEK293_sgRNA4	GGCACTGCGGCTGGAGGTGGNGG	TCACTGCAGGCTGGGCGTGGTGG	+	40227125	40227147	19.0	15.25	1.0	0.0	1.0	GG	T	T	4.0	3.0	1.6666666666666667	0.0	2.0	0.0	0.0	2.0	0.0	0.0	3.0	1.0	CG	GT	TG	GG	C	G	T	G	G	0.5067264573991032	183.5	1770.5999999999954	2.0	5.0	5.0	11.0	C	T	C	A	C	3.95	34.069482758620694
guideSeq_hek	HEK293_sgRNA4	GGCACTGCGGCTGGAGGTGGNGG	AGCACCGTGGCTGGAGCTCGTGG	-	134529974	134529996	10.0	15.25	0.0	0.0	1.0	GG	T	A	4.0	5.0	1.0	2.0	0.0	0.0	2.0	0.0	1.0	0.0	2.0	1.0	GC	CT	TC	CG	G	C	T	C	G	0.6143497757847534	186.2	1806.099999999996	3.0	6.0	4.0	10.0	A	G	A	C	G	4.53	34.09586206896551
guideSeq_hek	HEK293_sgRNA4	GGCACTGCGGCTGGAGGTGGNGG	AGCCCTGGGGGTGGAGGTTGCAG	+	234415477	234415499	2.0	15.25	0.0	0.0	1.0	AG	C	A	4.0	5.0	1.0	1.0	0.0	1.0	1.0	1.0	0.0	2.0	2.0	0.0	GG	GT	TT	TG	G	G	T	T	G	0.4170403587443946	192.3	1792.6999999999946	3.0	4.0	4.0	12.0	T	G	A	G	C	3.64	34.043965517241375
guideSeq_hek	HEK293_sgRNA4	GGCACTGCGGCTGGAGGTGGNGG	GGCACTCAAGCAGGAGGGGGCAG	-	86006096	86006118	2.0	15.0	0.0	0.0	0.0	AG	C	G	5.0	3.0	1.6666666666666667	1.0	0.0	2.0	2.0	0.0	1.0	3.0	1.0	0.0	GG	GG	GG	GG	G	G	G	G	G	0.6860986547085202	188.3	1877.0999999999951	6.0	5.0	1.0	11.0	C	C	C	A	C	4.61	34.00327586206897
guideSeq_hek	HEK293_sgRNA4	GGCACTGCGGCTGGAGGTGGNGG	TCACTGAGGCTGGAGTGCAGTGG	+	61573050	61573072	13.0	15.25	1.0	0.0	1.0	GG	T	T	4.0	4.0	1.25	2.0	0.0	0.0	1.0	1.0	2.0	1.0	1.0	0.0	TG	GC	CA	AG	T	G	C	A	G	0.4573991031390134	165.3	1761.4999999999966	4.0	4.0	5.0	10.0	C	A	T	G	A	4.33	34.077068965517235
guideSeq_hek	HEK293_sgRNA4	GGCACTGCGGCTGGAGGTGGNGG	TTGACTGGGGCTGGCGGTGGAAG	-	205398161	205398183	1.0	15.25	0.0	1.0	0.0	AG	A	T	3.0	4.0	1.0	0.0	1.0	0.0	1.0	1.0	0.0	1.0	2.0	0.0	GG	GT	TG	GG	G	G	T	G	G	0.5560538116591929	189.1	1776.899999999995	3.0	3.0	5.0	12.0	T	G	G	C	T	4.03	34.16172413793103
guideSeq_hek	HEK293_sgRNA4	GGCACTGCGGCTGGAGGTGGNGG	GTCACTGTGGCTGCAGGCGATGG	-	18328095	18328117	17.0	15.25	0.0	0.0	1.0	GG	T	G	4.0	4.0	1.25	2.0	1.0	0.0	1.0	0.0	2.0	0.0	1.0	1.0	GG	GC	CG	GA	G	G	C	G	A	0.6233183856502242	175.7	1784.899999999996	3.0	5.0	5.0	10.0	A	G	G	A	G	4.53	34.02431034482758
guideSeq_hek	HEK293_sgRNA4	GGCACTGCGGCTGGAGGTGGNGG	AGGCATGGGGGTGGGGGTGGGGG	-	111846205	111846227	12.0	15.25	1.0	1.0	0.0	GG	G	A	3.0	4.0	1.0	0.0	1.0	1.0	1.0	0.0	0.0	2.0	0.0	1.0	GG	GT	TG	GG	G	G	T	G	G	0.5336322869955157	206.7	1823.0999999999951	2.0	1.0	3.0	17.0	G	A	T	G	A	4.58	33.801034482758624
guideSeq_hek	HEK293_sgRNA4	GGCACTGCGGCTGGAGGTGGNGG	GGGCACCGCGGAGGGAGGGGGAG	-	133051922	133051944	12.0	15.25	1.0	1.0	0.0	AG	G	G	3.0	3.0	1.3333333333333333	0.0	0.0	2.0	1.0	0.0	1.0	2.0	0.0	0.0	AG	GG	GG	GG	A	G	G	G	G	0.7847533632286996	208.5	2092.4999999999977	4.0	4.0	0.0	15.0	G	G	T	T	C	4.03	33.886034482758625
guideSeq_hek	HEK293_sgRNA4	GGCACTGCGGCTGGAGGTGGNGG	TCACCCAGGCTGGAGAGTGGCAG	-	56459281	56459303	18.0	15.25	1.0	0.0	1.0	AG	C	T	4.0	3.0	1.6666666666666667	0.0	0.0	0.0	3.0	1.0	1.0	1.0	2.0	0.0	AG	GT	TG	GG	A	G	T	G	G	0.5560538116591929	175.0	1788.299999999996	5.0	6.0	3.0	9.0	C	A	C	A	A	4.33	34.13793103448276
guideSeq_hek	HEK293_sgRNA4	GGCACTGCGGCTGGAGGTGGNGG	GGCTCTGTGGGTGGAGCTGGGAG	-	25166835	25166857	6.0	16.0	0.0	0.0	0.0	AG	G	G	4.0	4.0	1.0	1.0	0.0	1.0	1.0	1.0	0.0	1.0	2.0	1.0	GC	CT	TG	GG	G	C	T	G	G	0.4753363228699552	180.2	1705.399999999995	2.0	3.0	5.0	13.0	G	G	T	A	A	4.29	33.98103448275861
guideSeq_hek	HEK293_sgRNA4	GGCACTGCGGCTGGAGGTGGNGG	AGGCCTGCTGGTGGGGGTGGAGG	-	113834716	113834738	9.0	15.25	1.0	1.0	0.0	GG	A	A	3.0	4.0	1.0	0.0	1.0	2.0	0.0	0.0	0.0	1.0	1.0	1.0	GG	GT	TG	GG	G	G	T	G	G	0.4798206278026906	194.2	1725.4999999999961	2.0	3.0	4.0	14.0	T	A	G	G	G	4.33	33.845
guideSeq_hek	HEK293_sgRNA4	GGCACTGCGGCTGGAGGTGGNGG	GCGGCAGCGGTTGGAGGTTGTAG	+	572591	572613	19.0	15.25	1.0	0.0	1.0	AG	T	G	4.0	4.0	1.25	1.0	0.0	1.0	1.0	1.0	0.0	1.0	1.0	2.0	GG	GT	TT	TG	G	G	T	T	G	0.7399103139013453	191.2	2076.899999999996	3.0	3.0	5.0	12.0	G	A	C	C	G	3.64	34.03568965517241
guideSeq_hek	HEK293_sgRNA4	GGCACTGCGGCTGGAGGTGGNGG	GGACTGAGGGGGGCAGGTGGGAG	-	139850607	139850629	4.0	15.25	1.0	0.0	1.0	AG	G	G	4.0	4.0	1.25	0.0	0.0	2.0	1.0	1.0	0.0	4.0	0.0	0.0	GG	GT	TG	GG	G	G	T	G	G	0.5605381165919282	188.5	1808.3999999999953	4.0	2.0	2.0	15.0	G	G	A	A	A	4.36	34.00724137931035
guideSeq_hek	HEK293_sgRNA4	GGCACTGCGGCTGGAGGTGGNGG	CTCCTGCTGCTGGAGGTGTGCAG	-	3626206	3626228	1.0	16.5	2.0	0.0	2.0	AG	C	C	2.0	3.0	1.3333333333333333	0.0	0.0	0.0	1.0	1.0	0.0	0.0	2.0	0.0	GT	TG	GT	TG	G	T	G	T	G	0.600896860986547	172.1	1799.3999999999958	2.0	6.0	6.0	9.0	G	T	G	A	G	4.33	34.02482758620691
guideSeq_hek	HEK293_sgRNA4	GGCACTGCGGCTGGAGGTGGNGG	TCACCCAGGCTGGAGTGTGGTGG	+	36382990	36383012	19.0	15.25	1.0	0.0	1.0	GG	T	T	4.0	3.0	1.6666666666666667	0.0	0.0	0.0	3.0	1.0	1.0	1.0	2.0	0.0	TG	GT	TG	GG	T	G	T	G	G	0.5291479820627802	172.5	1749.399999999996	3.0	5.0	5.0	10.0	C	A	A	A	A	3.63	34.402241379310354
guideSeq_hek	HEK293_sgRNA4	GGCACTGCGGCTGGAGGTGGNGG	GAGCTGCGGTTGGGGGTGGGAAG	+	42469591	42469613	22.0	15.25	1.0	0.0	1.0	AG	A	G	4.0	4.0	1.25	0.0	1.0	1.0	0.0	2.0	0.0	1.0	0.0	3.0	GT	TG	GG	GG	G	T	G	G	G	0.5964125560538116	194.3	1812.099999999996	3.0	2.0	4.0	14.0	G	A	A	G	G	4.31	34.03672413793104
guideSeq_hek	HEK293_sgRNA4	GGCACTGCGGCTGGAGGTGGNGG	TGATCTGCCCCTGGAGGTGGTAG	-	73454478	73454500	15.0	15.25	0.0	0.0	1.0	AG	T	T	4.0	3.0	1.6666666666666667	0.0	0.0	2.0	0.0	2.0	0.0	1.0	3.0	0.0	GG	GT	TG	GG	G	G	T	G	G	0.4618834080717489	175.9	1729.0999999999954	3.0	5.0	6.0	9.0	C	A	A	G	G	3.75	34.04068965517242
guideSeq_hek	HEK293_sgRNA4	GGCACTGCGGCTGGAGGTGGNGG	GTCTCCTCGGTTGGAGGTGGTAG	+	109429439	109429461	3.0	15.25	0.0	0.0	1.0	AG	T	G	4.0	4.0	1.25	0.0	0.0	1.0	2.0	1.0	1.0	0.0	2.0	1.0	GG	GT	TG	GG	G	G	T	G	G	0.4573991031390134	173.2	1706.0999999999951	2.0	4.0	7.0	10.0	C	A	G	G	T	4.36	33.992758620689656
guideSeq_hek	HEK293_sgRNA4	GGCACTGCGGCTGGAGGTGGNGG	GGCAGGCGGCTGGGAGGTGGAGG	+	48451057	48451079	16.0	16.5	2.0	1.0	1.0	GG	A	G	1.0	2.0	1.5	0.0	0.0	0.0	1.0	0.0	0.0	1.0	0.0	0.0	GG	GT	TG	GG	G	G	T	G	G	0.6636771300448431	199.50000000000003	1893.799999999996	3.0	3.0	2.0	15.0	T	T	G	T	A	3.64	34.08189655172413
guideSeq_hek	HEK293_sgRNA4	GGCACTGCGGCTGGAGGTGGNGG	GCACTGTGGCCTGGCACTGGCGG	-	107212301	107212323	5.0	15.25	1.0	0.0	1.0	GG	C	G	4.0	3.0	1.6666666666666667	1.0	2.0	0.0	1.0	0.0	1.0	0.0	2.0	1.0	AC	CT	TG	GG	A	C	T	G	G	0.4753363228699552	189.0	1780.6999999999966	2.0	7.0	4.0	10.0	A	A	A	A	A	3.38	34.47258620689655
guideSeq_hek	HEK293_sgRNA4	GGCACTGCGGCTGGAGGTGGNGG	GGGAGAGGGGTTGGAGGTGGTGG	-	99397589	99397611	14.0	15.0	0.0	0.0	0.0	GG	T	G	5.0	4.0	1.25	0.0	0.0	1.0	3.0	1.0	0.0	4.0	0.0	1.0	GG	GT	TG	GG	G	G	T	G	G	0.5426008968609866	185.2	1749.0999999999954	3.0	0.0	4.0	16.0	G	A	T	G	T	4.03	33.925344827586216
guideSeq_hek	HEK293_sgRNA4	GGCACTGCGGCTGGAGGTGGNGG	GGCAGGCGGCTGGGAGGTGGAGG	-	196700422	196700444	3.0	16.5	2.0	1.0	1.0	GG	A	G	1.0	2.0	1.5	0.0	0.0	0.0	1.0	0.0	0.0	1.0	0.0	0.0	GG	GT	TG	GG	G	G	T	G	G	0.6591928251121076	199.50000000000003	1875.099999999996	3.0	3.0	2.0	15.0	T	T	G	T	A	3.64	34.08189655172413
guideSeq_hek	HEK293_sgRNA4	GGCACTGCGGCTGGAGGTGGNGG	GTGACTTGGGGTGGAGGTGGCAG	+	3962799	3962821	2.0	15.25	0.0	0.0	1.0	AG	C	G	4.0	3.0	1.6666666666666667	0.0	0.0	1.0	2.0	1.0	0.0	3.0	1.0	0.0	GG	GT	TG	GG	G	G	T	G	G	0.5112107623318386	175.8	1772.9999999999955	3.0	2.0	5.0	13.0	G	A	G	T	C	3.74	34.14344827586208
guideSeq_hek	HEK293_sgRNA4	GGCACTGCGGCTGGAGGTGGNGG	GCCCTGCAGCTGGATGGTGTGAG	+	70341481	70341503	X	16.25	1.0	0.0	1.0	AG	G	G	3.0	3.0	1.3333333333333333	1.0	0.0	0.0	1.0	1.0	1.0	0.0	2.0	0.0	GG	GT	TG	GT	G	G	T	G	T	0.5560538116591929	176.1	1747.199999999996	3.0	5.0	5.0	10.0	C	A	G	T	C	4.73	34.072068965517246
guideSeq_hek	HEK293_sgRNA4	GGCACTGCGGCTGGAGGTGGNGG	GGGTGTGGGGGTGGAGGTGGCAG	-	25844235	25844257	4.0	15.0	0.0	0.0	0.0	AG	C	G	5.0	3.0	1.6666666666666667	0.0	0.0	1.0	2.0	2.0	0.0	4.0	1.0	0.0	GG	GT	TG	GG	G	G	T	G	G	0.5470852017937221	186.3	1762.4999999999961	2.0	1.0	4.0	16.0	T	G	C	T	C	4.29	34.0251724137931
guideSeq_hek	HEK293_sgRNA4	GGCACTGCGGCTGGAGGTGGNGG	GGAAATGAAGCTGGAGGGGGTGG	-	96514959	96514981	12.0	15.0	0.0	0.0	0.0	GG	T	G	5.0	4.0	1.25	1.0	0.0	1.0	2.0	1.0	1.0	4.0	0.0	0.0	GG	GG	GG	GG	G	G	G	G	G	0.4753363228699552	188.1	1738.2999999999954	6.0	1.0	3.0	13.0	G	G	A	G	G	3.84	34.16913793103448
guideSeq_HF1	EMX1-2	GTCACCTCCAATGACTAGGGNGG	GTGAGCTGCAGTGGCTAGGGCAG	+	170880553	170880575	5.0	15.0	0.0	0.0	0.0	AG	C	G	5.0	5.0	1.0	0.0	1.0	1.0	2.0	1.0	0.0	3.0	0.0	2.0	TA	AG	GG	GG	T	A	G	G	G	0.5560538116591929	177.8	1805.099999999994	4.0	4.0	4.0	11.0	G	T	T	C	A	3.64	34.108275862068965
guideSeq_HF1	EMX1-2	GTCACCTCCAATGACTAGGGNGG	GTCACCTGCATTGTCCTGGGAAG	-	3239796	3239818	6.0	15.0	0.0	0.0	0.0	AG	A	G	5.0	4.0	1.25	1.0	2.0	1.0	1.0	0.0	1.0	1.0	3.0	0.0	CT	TG	GG	GG	C	T	G	G	G	0.5739910313901345	170.59999999999997	1804.599999999996	4.0	6.0	6.0	7.0	G	T	C	A	G	3.75	34.106379310344835
guideSeq_HF1	EMX1-2	GTCACCTCCAATGACTAGGGNGG	GTCCCATCCCATGCCTATGGCAG	+	119320594	119320616	2.0	15.0	0.0	0.0	0.0	AG	C	G	5.0	5.0	1.0	1.0	1.0	1.0	1.0	1.0	0.0	1.0	4.0	0.0	TA	AT	TG	GG	T	A	T	G	G	0.4977578475336323	182.3	1704.7999999999952	4.0	9.0	5.0	5.0	A	C	A	T	T	4.27	34.03086206896552
guideSeq_HF1	EMX1-2	GTCACCTCCAATGACTAGGGNGG	TGTTACCTCTAATGACTAGTAAG	+	5877441	5877463	18.0	15.25	1.0	1.0	0.0	AG	A	T	3.0	3.0	1.3333333333333333	1.0	0.0	1.0	0.0	1.0	0.0	0.0	1.0	2.0	CT	TA	AG	GT	C	T	A	G	T	0.4125560538116592	158.7	1716.2999999999954	7.0	4.0	8.0	4.0	T	G	A	A	T	3.75	34.148793103448284
guideSeq_HF1	EMX1-2	GTCACCTCCAATGACTAGGGNGG	TTCTCCTCCAGTGCCTCGGGAGG	-	3297711	3297733	4.0	15.25	0.0	0.0	1.0	GG	A	T	4.0	5.0	1.0	1.0	1.0	1.0	0.0	1.0	0.0	0.0	3.0	1.0	TC	CG	GG	GG	T	C	G	G	G	0.5829596412556054	183.2	1835.4999999999948	2.0	8.0	6.0	7.0	G	A	G	C	T	4.14	33.93810344827586
guideSeq_HF1	EMX1-2	GTCACCTCCAATGACTAGGGNGG	CTTCACCTCCATGGTTAGGGTGG	-	100249376	100249398	2.0	15.25	1.0	1.0	0.0	GG	T	C	3.0	3.0	1.3333333333333333	0.0	2.0	0.0	0.0	1.0	0.0	0.0	1.0	2.0	TA	AG	GG	GG	T	A	G	G	G	0.4035874439461883	176.1	1707.199999999995	3.0	6.0	7.0	7.0	C	T	G	G	T	4.29	34.06655172413792
guideSeq_HF1	EMX1-2	GTCACCTCCAATGACTAGGGNGG	GTCATCACCCCTGACTGGGGTGG	+	45129451	45129473	7.0	15.0	0.0	0.0	0.0	GG	T	G	5.0	4.0	1.25	1.0	0.0	2.0	2.0	0.0	0.0	1.0	2.0	2.0	TG	GG	GG	GG	T	G	G	G	G	0.5650224215246636	173.0	1772.699999999995	3.0	7.0	5.0	8.0	G	G	G	G	A	4.58	33.99879310344827
guideSeq_HF1	EMX1-2	GTCACCTCCAATGACTAGGGNGG	GTCAGCAACAAAGACTAGAGGAG	+	26234735	26234757	5.0	15.0	0.0	0.0	0.0	AG	G	G	5.0	4.0	1.25	1.0	0.0	1.0	3.0	0.0	1.0	4.0	0.0	0.0	TA	AG	GA	AG	T	A	G	A	G	0.3946188340807175	161.5	1692.099999999996	10.0	4.0	2.0	7.0	A	A	C	T	T	3.34	34.551379310344835
guideSeq_HF1	EMX1-2	GTCACCTCCAATGACTAGGGNGG	TCATCTCCAATGACTACATGGAG	-	61197575	61197597	8.0	16.25	1.0	0.0	1.0	AG	G	T	3.0	2.0	2.0	2.0	0.0	0.0	0.0	1.0	1.0	0.0	1.0	1.0	AC	CA	AT	TG	A	C	A	T	G	0.3946188340807175	156.29999999999995	1717.7999999999952	7.0	6.0	6.0	4.0	C	C	C	T	A	4.46	34.15086206896552
guideSeq_HF1	EMX1-2	GTCACCTCCAATGACTAGGGNGG	TGTCTCCTCCAAAGCTAGGATGG	+	145222842	145222864	2.0	15.25	1.0	1.0	0.0	GG	T	T	3.0	3.0	1.3333333333333333	1.0	0.0	1.0	0.0	1.0	1.0	1.0	1.0	0.0	TA	AG	GG	GA	T	A	G	G	A	0.3811659192825112	173.19999999999996	1658.7999999999954	5.0	6.0	6.0	6.0	T	G	C	C	T	4.03	34.33603448275862
guideSeq_HF1	EMX1-2	GTCACCTCCAATGACTAGGGNGG	TGATCTTCCAAAGACTAGGTCAG	-	13460975	13460997	12.0	15.25	1.0	0.0	1.0	AG	C	T	4.0	4.0	1.25	1.0	0.0	1.0	1.0	1.0	0.0	2.0	1.0	1.0	TA	AG	GG	GT	T	A	G	G	T	0.4304932735426009	161.29999999999995	1746.5999999999951	7.0	5.0	6.0	5.0	A	G	C	A	T	3.9	34.328275862068985
guideSeq	FANCF	GGAATCCCTTCTGCAGCACCNGG	CGGAATCCCAGCTCAGGACCAAG	+	102069358	102069380	15.0	15.25	1.0	1.0	0.0	AG	A	C	3.0	3.0	1.3333333333333333	1.0	0.0	2.0	0.0	0.0	0.0	3.0	0.0	0.0	GG	GA	AC	CC	G	G	A	C	C	0.5739910313901345	182.3	1773.899999999996	7.0	8.0	2.0	6.0	G	A	A	T	G	4.19	34.31068965517241
guideSeq	FANCF	GGAATCCCTTCTGCAGCACCNGG	GGGATACAGTCTGCAGCCCCAAG	-	43026127	43026149	8.0	15.0	0.0	0.0	0.0	AG	A	G	5.0	4.0	1.25	1.0	0.0	1.0	2.0	1.0	0.0	3.0	1.0	1.0	GC	CC	CC	CC	G	C	C	C	C	0.5291479820627802	179.49999999999997	1735.2999999999954	6.0	7.0	3.0	7.0	T	A	A	C	A	4.03	34.08275862068966
guideSeq	FANCF	GGAATCCCTTCTGCAGCACCNGG	GAACCCTCTTCTGCTTCAGCCAG	+	28923141	28923163	2.0	15.25	1.0	0.0	1.0	AG	C	G	4.0	4.0	1.25	1.0	2.0	0.0	0.0	1.0	1.0	1.0	2.0	0.0	TC	CA	AG	GC	T	C	A	G	C	0.5022421524663677	175.6	1754.9999999999948	4.0	9.0	6.0	4.0	G	C	C	C	T	4.03	34.14103448275862
guideSeq	FANCF	GGAATCCCTTCTGCAGCACCNGG	AATGCCCTTCTGCGGCATCCTGG	-	112164777	112164799	10.0	16.75	2.0	0.0	3.0	GG	T	A	1.0	4.0	1.0	0.0	1.0	0.0	0.0	0.0	0.0	0.0	0.0	1.0	CA	AT	TC	CC	C	A	T	C	C	0.5695067264573991	193.4	1839.799999999996	3.0	8.0	6.0	6.0	A	A	T	A	C	3.84	34.43465517241379
guideSeq	FANCF	GGAATCCCTTCTGCAGCACCNGG	TGAACCCCTTCTGCAGTAGCTGG	-	38077780	38077802	19.0	16.0	0.0	0.0	0.0	GG	T	T	4.0	4.0	1.0	2.0	0.0	0.0	1.0	1.0	1.0	1.0	1.0	1.0	GT	TA	AG	GC	G	T	A	G	C	0.4663677130044843	176.79999999999995	1761.4999999999952	4.0	7.0	6.0	6.0	C	T	T	C	C	4.03	34.103103448275874
guideSeq	FANCF	GGAATCCCTTCTGCAGCACCNGG	GAACCACCTCTCCTAGCACCTGG	-	72497251	72497273	10.0	15.25	1.0	0.0	1.0	GG	T	G	4.0	5.0	1.0	0.0	0.0	1.0	2.0	1.0	2.0	1.0	1.0	0.0	GC	CA	AC	CC	G	C	A	C	C	0.5964125560538116	173.9	1796.4999999999952	5.0	10.0	4.0	4.0	C	T	T	C	T	4.17	34.138103448275864
guideSeq	FANCF	GGAATCCCTTCTGCAGCACCNGG	GCATCCCTGCTGCAGCCACACAG	+	23989341	23989363	20.0	16.25	1.0	0.0	1.0	AG	C	G	3.0	3.0	1.3333333333333333	1.0	0.0	1.0	0.0	1.0	0.0	2.0	1.0	0.0	CC	CA	AC	CA	C	C	A	C	A	0.5784753363228701	176.40000000000003	1811.8999999999949	5.0	10.0	3.0	5.0	G	G	C	C	C	4.53	34.08999999999999
guideSeq	FANCF	GGAATCCCTTCTGCAGCACCNGG	GGAAAGCCTCCTGCAGCCCCCAG	+	104825796	104825818	10.0	16.0	0.0	0.0	0.0	AG	C	G	4.0	3.0	1.3333333333333333	1.0	0.0	1.0	2.0	0.0	1.0	2.0	1.0	0.0	GC	CC	CC	CC	G	C	C	C	C	0.6278026905829597	196.1	1864.299999999996	5.0	10.0	2.0	6.0	C	G	G	C	C	4.03	34.14586206896552
guideSeq	FANCF	GGAATCCCTTCTGCAGCACCNGG	CGGAATCCCTTCTGTCGCACAGG	+	5610515	5610537	7.0	16.25	1.0	1.0	0.0	GG	A	C	2.0	2.0	1.5	0.0	2.0	0.0	0.0	0.0	0.0	0.0	1.0	1.0	CG	GC	CA	AC	C	G	C	A	C	0.5470852017937221	181.9	1830.4999999999966	4.0	8.0	5.0	6.0	C	T	G	G	A	4.19	34.34310344827586
guideSeq_HF1	FANCF-3	GGCGGCTGCACAACCAGTGGNGG	GCTGGCTGCTGCACCATTGGAGG	+	160987524	160987546	3.0	15.25	1.0	0.0	1.0	GG	A	G	4.0	3.0	1.6666666666666667	1.0	0.0	3.0	0.0	0.0	0.0	1.0	3.0	0.0	AT	TT	TG	GG	A	T	T	G	G	0.4932735426008968	184.2	1752.399999999995	3.0	6.0	5.0	9.0	C	A	C	T	G	4.53	34.1351724137931
guideSeq_HF1	FANCF-3	GGCGGCTGCACAACCAGTGGNGG	GCAGGCTGCTCTACAAGTGGCAG	+	111557672	111557694	9.0	15.25	0.0	0.0	1.0	AG	C	G	4.0	5.0	1.0	0.0	1.0	2.0	0.0	1.0	1.0	1.0	2.0	0.0	AG	GT	TG	GG	A	G	T	G	G	0.4080717488789238	175.9	1720.3999999999962	5.0	6.0	4.0	8.0	A	G	A	G	A	4.14	34.04603448275863
guideSeq_HF1	FANCF-3	GGCGGCTGCACAACCAGTGGNGG	AGCGCCTGCACAACCTCCGGGGG	-	63785410	63785432	1.0	15.0	0.0	0.0	0.0	GG	G	A	5.0	3.0	1.6666666666666667	2.0	1.0	0.0	1.0	1.0	2.0	0.0	3.0	0.0	TC	CC	CG	GG	T	C	C	G	G	0.6995515695067265	202.6	2039.2999999999965	4.0	9.0	2.0	8.0	C	G	G	G	A	3.64	34.00310344827585
guideSeq_HF1	FANCF-3	GGCGGCTGCACAACCAGTGGNGG	GCAGGCATCACAGCCAGTGGGAG	+	7237923	7237945	2.0	15.25	0.0	0.0	1.0	AG	G	G	4.0	4.0	1.25	0.0	1.0	0.0	2.0	1.0	1.0	1.0	1.0	1.0	AG	GT	TG	GG	A	G	T	G	G	0.6188340807174888	176.1	1828.3999999999953	6.0	6.0	2.0	9.0	G	G	G	C	C	4.53	33.92672413793104
guideSeq_HF1	FANCF-3	GGCGGCTGCACAACCAGTGGNGG	GGCGCCTGTACACCCAGAGCTGG	-	39553034	39553056	19.0	15.0	0.0	0.0	0.0	GG	T	G	5.0	4.0	1.25	2.0	1.0	1.0	1.0	0.0	0.0	1.0	3.0	1.0	AG	GA	AG	GC	A	G	A	G	C	0.4932735426008968	185.70000000000005	1786.5999999999958	4.0	8.0	3.0	8.0	G	C	T	G	G	4.61	33.83241379310344
guideSeq_HF1	FANCF-3	GGCGGCTGCACAACCAGTGGNGG	GGGAGGCTTCACAATCATGGTGG	+	36974823	36974845	1.0	15.25	1.0	1.0	0.0	GG	T	G	3.0	4.0	1.0	0.0	1.0	0.0	1.0	1.0	0.0	1.0	1.0	1.0	CA	AT	TG	GG	C	A	T	G	G	0.4439461883408072	175.89999999999995	1743.5999999999954	5.0	4.0	5.0	9.0	A	A	G	G	C	4.17	34.30344827586207
guideSeq_HF1	FANCF-3	GGCGGCTGCACAACCAGTGGNGG	GGCAGCTGCTCAGGCAGTGCCAG	+	140800777	140800799	8.0	15.0	0.0	0.0	0.0	AG	C	G	5.0	3.0	1.6666666666666667	1.0	2.0	1.0	0.0	1.0	1.0	1.0	2.0	1.0	AG	GT	TG	GC	A	G	T	G	C	0.6905829596412556	182.2	1915.1999999999966	4.0	7.0	3.0	9.0	C	A	G	A	C	4.73	33.96086206896551
guideSeq_HF1	FANCF-3	GGCGGCTGCACAACCAGTGGNGG	ACAGCTGCATAAGCCATTGGAAG	+	149806352	149806374	X	15.25	1.0	0.0	1.0	AG	A	A	4.0	5.0	1.0	1.0	0.0	1.0	0.0	2.0	2.0	0.0	1.0	1.0	AT	TT	TG	GG	A	T	T	G	G	0.5381165919282511	178.1	1748.7999999999954	8.0	5.0	4.0	6.0	G	A	C	T	T	3.74	34.27413793103448
guideSeq_HF1	FANCF-3	GGCGGCTGCACAACCAGTGGNGG	GGAGGAAGCACAGCCAGTGATGG	+	39501645	39501667	X	15.0	0.0	0.0	0.0	GG	T	G	5.0	3.0	1.6666666666666667	1.0	1.0	0.0	2.0	1.0	1.0	3.0	0.0	1.0	AG	GT	TG	GA	A	G	T	G	A	0.5695067264573991	173.9	1820.1999999999955	7.0	4.0	2.0	10.0	C	A	G	C	A	4.53	34.15034482758621
guideSeq_HF1	FANCF-2	GCTGCAGAAGGGATTCCATGNGG	GGCTGCAGAGATATTCCACGAAG	+	2716321	2716343	8.0	15.25	1.0	1.0	0.0	AG	A	G	3.0	3.0	1.3333333333333333	1.0	0.0	2.0	0.0	0.0	2.0	0.0	1.0	0.0	CC	CA	AC	CG	C	C	A	C	G	0.3587443946188341	174.99999999999997	1702.5999999999954	7.0	5.0	4.0	7.0	G	A	A	C	C	4.31	34.35362068965517
guideSeq_HF1	FANCF-2	GCTGCAGAAGGGATTCCATGNGG	TTTGCAGAAGCATTTCCATGGAG	+	200899052	200899074	1.0	15.0	0.0	0.0	0.0	AG	G	T	5.0	2.0	2.5	0.0	1.0	2.0	0.0	2.0	1.0	0.0	3.0	1.0	CC	CA	AT	TG	C	C	A	T	G	0.4753363228699552	176.1	1765.1999999999955	6.0	4.0	7.0	6.0	C	A	T	G	G	3.84	34.566206896551726
guideSeq_HF1	FANCF-2	GCTGCAGAAGGGATTCCATGNGG	GCTTCAGTAGGGACTCTGTGTGG	-	137612392	137612414	8.0	15.0	0.0	0.0	0.0	GG	T	G	5.0	4.0	1.25	2.0	1.0	0.0	1.0	1.0	1.0	0.0	2.0	2.0	CT	TG	GT	TG	C	T	G	T	G	0.5336322869955157	164.20000000000005	1741.0999999999954	3.0	4.0	7.0	9.0	G	A	G	C	T	4.51	33.98431034482759
guideSeq_HF1	FANCF-2	GCTGCAGAAGGGATTCCATGNGG	AGCTGCAGCAGGTAATCCAGAAG	+	140657379	140657401	7.0	15.25	1.0	1.0	0.0	AG	A	A	3.0	4.0	1.0	0.0	1.0	1.0	1.0	0.0	0.0	1.0	2.0	0.0	TC	CC	CA	AG	T	C	C	A	G	0.4170403587443946	175.8	1706.3999999999944	8.0	5.0	3.0	7.0	A	T	C	T	G	3.9	34.31396551724138
guideSeq_HF1	FANCF-2	GCTGCAGAAGGGATTCCATGNGG	TTTCAAGAAAGGATTCAATGGAG	-	105010139	105010161	1.0	15.25	1.0	0.0	1.0	AG	G	T	4.0	5.0	1.0	1.0	0.0	1.0	0.0	2.0	1.0	1.0	1.0	1.0	CA	AA	AT	TG	C	A	A	T	G	0.4439461883408072	171.7	1747.2999999999954	9.0	2.0	6.0	6.0	A	C	T	A	T	3.85	34.505517241379316
guideSeq_HF1	FANCF-2	GCTGCAGAAGGGATTCCATGNGG	GACACAGAATGGATTTCATGTAG	+	89119289	89119311	15.0	15.0	0.0	0.0	0.0	AG	T	G	5.0	3.0	1.6666666666666667	0.0	1.0	1.0	0.0	3.0	2.0	1.0	1.0	1.0	TC	CA	AT	TG	T	C	A	T	G	0.4125560538116592	156.6	1711.0999999999954	8.0	3.0	6.0	6.0	A	G	C	A	A	4.12	34.48275862068966
guideSeq_HF1	FANCF-2	GCTGCAGAAGGGATTCCATGNGG	GCTGCAGGAGGGAGTGTAGGCAG	-	123041476	123041498	3.0	15.0	0.0	0.0	0.0	AG	C	G	5.0	4.0	1.25	2.0	2.0	0.0	1.0	0.0	0.0	3.0	0.0	2.0	GT	TA	AG	GG	G	T	A	G	G	0.5426008968609866	177.5	1828.4999999999961	5.0	3.0	3.0	12.0	A	C	T	G	G	4.57	33.885
guideSeq_HF1	FANCF-2	GCTGCAGAAGGGATTCCATGNGG	GCGGCTGTAATGATTCCATGGAG	+	106319190	106319212	10.0	15.0	0.0	0.0	0.0	AG	G	G	5.0	4.0	1.25	0.0	0.0	2.0	2.0	1.0	1.0	1.0	3.0	0.0	CC	CA	AT	TG	C	C	A	T	G	0.4977578475336323	179.2	1728.4999999999955	5.0	4.0	6.0	8.0	A	A	C	G	C	4.36	34.357586206896556
guideSeq_HF1	FANCF-2	GCTGCAGAAGGGATTCCATGNGG	GCCCCAGTAGGGACTCCTTGTGG	+	82313610	82313632	2.0	15.0	0.0	0.0	0.0	GG	T	G	5.0	4.0	1.25	1.0	1.0	0.0	1.0	2.0	2.0	0.0	3.0	0.0	CC	CT	TT	TG	C	C	T	T	G	0.5650224215246636	182.5	1768.2999999999952	3.0	7.0	5.0	8.0	G	G	G	C	T	4.31	33.99120689655173
guideSeq_HF1	FANCF-2	GCTGCAGAAGGGATTCCATGNGG	GTGCAGAAGTGATACGCATTCAG	+	782652	782674	6.0	15.25	1.0	0.0	1.0	AG	C	G	4.0	4.0	1.25	1.0	1.0	1.0	0.0	1.0	0.0	2.0	2.0	0.0	GC	CA	AT	TT	G	C	A	T	T	0.4260089686098655	164.2	1742.3999999999958	7.0	4.0	5.0	7.0	T	A	G	A	A	4.14	34.33206896551723
guideSeq_HF1	FANCF-2	GCTGCAGAAGGGATTCCATGNGG	TGTGCAGCAGGGATGTCATGGAG	-	29807498	29807520	8.0	15.25	0.0	1.0	0.0	AG	G	T	3.0	3.0	1.3333333333333333	0.0	2.0	0.0	1.0	0.0	0.0	1.0	1.0	1.0	TC	CA	AT	TG	T	C	A	T	G	0.4887892376681615	166.2	1757.699999999995	5.0	3.0	5.0	10.0	G	G	T	G	T	4.29	34.03862068965516
guideSeq_HF1	FANCF-2	GCTGCAGAAGGGATTCCATGNGG	CTGGAAAGGGGCTCTCCATGGAG	+	141132780	141132802	5.0	15.25	1.0	0.0	1.0	AG	G	C	4.0	5.0	1.0	0.0	0.0	1.0	2.0	1.0	1.0	1.0	1.0	1.0	CC	CA	AT	TG	C	C	A	T	G	0.6591928251121076	182.7	1908.4999999999973	5.0	5.0	4.0	9.0	A	A	A	C	A	4.05	34.328103448275854
guideSeq_HF1	FANCF-2	GCTGCAGAAGGGATTCCATGNGG	GCCCCAGTAGGCACTCCATGTGG	+	163079241	163079263	1.0	15.0	0.0	0.0	0.0	GG	T	G	5.0	4.0	1.25	0.0	1.0	1.0	1.0	2.0	2.0	0.0	3.0	0.0	CC	CA	AT	TG	C	C	A	T	G	0.5695067264573991	180.3	1785.4999999999961	4.0	8.0	4.0	7.0	G	G	G	T	T	4.03	34.04896551724137
guideSeq_HF1	FANCF-2	GCTGCAGAAGGGATTCCATGNGG	CCTGCAGATGGGAAAGCATGCAG	+	2908893	2908915	2.0	15.25	0.0	0.0	1.0	AG	C	C	4.0	3.0	1.6666666666666667	0.0	3.0	1.0	0.0	0.0	0.0	3.0	1.0	0.0	GC	CA	AT	TG	G	C	A	T	G	0.5336322869955157	178.9	1760.199999999995	7.0	5.0	3.0	8.0	C	C	A	T	C	4.03	34.291724137931034
guideSeq_HF1	FANCF-2	GCTGCAGAAGGGATTCCATGNGG	TGCTGCAGAGGGAATTCCTGCAG	-	114911413	114911435	13.0	16.25	1.0	1.0	0.0	AG	C	T	2.0	3.0	1.0	0.0	0.0	2.0	0.0	0.0	1.0	0.0	0.0	1.0	TC	CC	CT	TG	T	C	C	T	G	0.5515695067264574	177.9	1789.399999999995	5.0	5.0	5.0	8.0	A	G	A	G	C	3.75	34.124482758620694
guideSeq_HF1	FANCF-2	GCTGCAGAAGGGATTCCATGNGG	CCGCCAAAGGGATTCCATTAAGG	+	30883249	30883271	19.0	15.25	1.0	0.0	1.0	GG	A	C	4.0	3.0	1.6666666666666667	1.0	0.0	0.0	2.0	1.0	3.0	0.0	1.0	0.0	CA	AT	TT	TA	C	A	T	T	A	0.5201793721973094	196.1	1819.299999999996	7.0	6.0	4.0	6.0	A	G	A	C	C	4.05	34.33827586206896
guideSeq_HF1	FANCF-2	GCTGCAGAAGGGATTCCATGNGG	GCTCCAGTGGGGACTCTATGTGG	-	26300584	26300606	21.0	15.0	0.0	0.0	0.0	GG	T	G	5.0	4.0	1.25	1.0	1.0	1.0	1.0	1.0	1.0	0.0	2.0	2.0	CT	TA	AT	TG	C	T	A	T	G	0.5829596412556054	171.4	1778.0999999999954	3.0	5.0	6.0	9.0	G	G	G	A	T	4.51	33.91206896551723
guideSeq_HF1	FANCF-2	GCTGCAGAAGGGATTCCATGNGG	GCTGCAATAGGGACTCTGTGTGG	+	123801970	123801992	4.0	15.0	0.0	0.0	0.0	GG	T	G	5.0	3.0	1.6666666666666667	2.0	1.0	0.0	2.0	0.0	2.0	0.0	1.0	2.0	CT	TG	GT	TG	C	T	G	T	G	0.5695067264573991	169.8	1784.4999999999955	4.0	4.0	6.0	9.0	G	G	G	C	T	4.51	34.043448275862076
guideSeq_HF1	FANCF-2	GCTGCAGAAGGGATTCCATGNGG	GCTGGAGAAGGAGTTTCAGGAGG	+	47397371	47397393	1.0	15.0	0.0	0.0	0.0	GG	A	G	5.0	4.0	1.25	1.0	2.0	1.0	1.0	0.0	1.0	2.0	0.0	2.0	TC	CA	AG	GG	T	C	A	G	G	0.4035874439461883	175.3	1721.199999999995	6.0	2.0	4.0	11.0	A	A	G	C	T	3.85	34.33517241379311
guideSeq_HF1	FANCF-2	GCTGCAGAAGGGATTCCATGNGG	CTAAAAAATGGGATCCCATGGAG	+	96361180	96361202	15.0	15.25	1.0	0.0	1.0	AG	G	C	4.0	4.0	1.25	0.0	1.0	0.0	1.0	2.0	3.0	1.0	0.0	0.0	CC	CA	AT	TG	C	C	A	T	G	0.4170403587443946	182.1	1758.6999999999966	9.0	4.0	4.0	6.0	A	C	A	G	T	3.38	34.47862068965517
guideSeq_HF1	FANCF-2	GCTGCAGAAGGGATTCCATGNGG	ATCCAGAGGGCAGTTCCATGTGG	+	34565269	34565291	1.0	15.25	1.0	0.0	1.0	GG	T	A	4.0	5.0	1.0	0.0	0.0	1.0	1.0	2.0	0.0	1.0	2.0	1.0	CC	CA	AT	TG	C	C	A	T	G	0.4887892376681615	174.6	1681.5999999999954	5.0	5.0	5.0	8.0	G	A	G	A	G	4.25	33.99999999999999
guideSeq_HF1	FANCF-2	GCTGCAGAAGGGATTCCATGNGG	CTCTAGAAGGGAGATCCAGGTGG	-	79592363	79592385	15.0	15.25	1.0	0.0	1.0	GG	T	C	4.0	3.0	1.6666666666666667	1.0	1.0	0.0	0.0	2.0	0.0	2.0	1.0	1.0	CC	CA	AG	GG	C	C	A	G	G	0.4304932735426009	171.6	1698.199999999995	6.0	4.0	4.0	9.0	T	C	T	T	A	4.36	34.12275862068966
guideSeq_HF1	FANCF-2	GCTGCAGAAGGGATTCCATGNGG	TGCAGAAGGGACTTGCCCTTTGG	-	12946903	12946925	18.0	16.5	2.0	0.0	2.0	GG	T	T	2.0	3.0	1.3333333333333333	2.0	0.0	0.0	0.0	0.0	0.0	0.0	2.0	0.0	CC	CC	CT	TT	C	C	C	T	T	0.4439461883408072	185.7	1805.0999999999951	4.0	5.0	6.0	8.0	A	T	T	T	T	3.63	34.644655172413785
guideSeq_HF1	FANCF-2	GCTGCAGAAGGGATTCCATGNGG	GCTTCAAAAAGGATTGCAAGTGG	-	50726777	50726799	15.0	15.0	0.0	0.0	0.0	GG	T	G	5.0	5.0	1.0	1.0	1.0	1.0	1.0	1.0	2.0	2.0	1.0	0.0	GC	CA	AA	AG	G	C	A	A	G	0.3408071748878924	180.8	1746.5999999999954	8.0	3.0	5.0	7.0	A	A	A	A	A	3.38	35.15706896551724
guideSeq_HF1	FANCF-2	GCTGCAGAAGGGATTCCATGNGG	GCTCCAGTAGGGACTCTGTGTGG	+	122355462	122355484	4.0	15.0	0.0	0.0	0.0	GG	T	G	5.0	4.0	1.25	2.0	1.0	0.0	1.0	1.0	1.0	0.0	2.0	2.0	CT	TG	GT	TG	C	T	G	T	G	0.5426008968609866	166.1	1766.899999999995	3.0	5.0	6.0	9.0	G	G	G	C	T	4.17	33.952586206896555
guideSeq_HF1	FANCF-2	GCTGCAGAAGGGATTCCATGNGG	GTTGCAGAAGAGATTCTAAAGAG	+	44905418	44905440	12.0	15.0	0.0	0.0	0.0	AG	G	G	5.0	3.0	1.6666666666666667	3.0	0.0	1.0	0.0	1.0	2.0	1.0	0.0	2.0	CT	TA	AA	AA	C	T	A	A	A	0.4035874439461883	164.09999999999997	1694.899999999995	9.0	2.0	5.0	7.0	C	A	A	A	T	3.75	34.60775862068965
guideSeq	VEGFA_site2	GACCCCCTCCACCCCGCCTCNGG	AGCCCCTCCATCTGGCCTCTGGG	+	3660495	3660517	17.0	14.75	1.0	0.0	1.0	GG	G	A	4.0	3.0	1.6666666666666667	0.0	2.0	1.0	0.0	1.0	0.0	2.0	0.0	2.0	CC	CT	TC	CT	C	C	T	C	T	0.5605381165919282	192.0	1813.7999999999952	2.0	10.0	5.0	6.0	G	C	C	C	T	4.61	33.78293103448276
guideSeq	VEGFA_site2	GACCCCCTCCACCCCGCCTCNGG	GAGCCACTGCACCCAGCCTTGAG	+	104669443	104669465	12.0	15.0	0.0	0.0	0.0	AG	G	G	5.0	4.0	1.25	1.0	1.0	1.0	1.0	1.0	0.0	4.0	0.0	1.0	GC	CC	CT	TT	G	C	C	T	T	0.4887892376681615	178.6	1753.399999999995	5.0	9.0	3.0	6.0	T	T	A	A	G	3.95	34.110517241379306
guideSeq	VEGFA_site2	GACCCCCTCCACCCCGCCTCNGG	GAGCCCCTGTACCCAGCCTTAAG	-	45120209	45120231	3.0	15.0	0.0	0.0	0.0	AG	A	G	5.0	3.0	1.6666666666666667	1.0	1.0	2.0	0.0	1.0	0.0	3.0	0.0	2.0	GC	CC	CT	TT	G	C	C	T	T	0.4932735426008968	187.6	1775.4999999999952	5.0	9.0	4.0	5.0	A	A	C	C	T	3.64	34.0651724137931
guideSeq	VEGFA_site2	GACCCCCTCCACCCCGCCTCNGG	AACCTCCTCCTCCCAGGCTCAAG	-	53273624	53273646	X	15.0	0.0	0.0	0.0	AG	A	A	5.0	5.0	1.0	1.0	1.0	1.0	1.0	1.0	1.0	2.0	1.0	1.0	GG	GC	CT	TC	G	G	C	T	C	0.4618834080717489	182.6	1771.4999999999955	5.0	11.0	4.0	3.0	C	T	A	T	T	3.64	34.08120689655172
guideSeq	VEGFA_site2	GACCCCCTCCACCCCGCCTCNGG	AACCTCCTACACCCGGGCTCAAG	+	32553584	32553606	3.0	15.0	0.0	0.0	0.0	AG	A	A	5.0	5.0	1.0	1.0	1.0	1.0	1.0	1.0	1.0	3.0	0.0	1.0	GG	GC	CT	TC	G	G	C	T	C	0.5470852017937221	186.7	1823.6999999999955	6.0	10.0	3.0	4.0	C	C	A	T	C	3.64	34.18655172413793
guideSeq	VEGFA_site2	GACCCCCTCCACCCCGCCTCNGG	GAGCCACTGCGCCCAGCCTCCAG	-	26411096	26411118	1.0	15.0	0.0	0.0	0.0	AG	C	G	5.0	5.0	1.0	0.0	1.0	2.0	1.0	1.0	0.0	4.0	0.0	1.0	GC	CC	CT	TC	G	C	C	T	C	0.5156950672645739	191.2	1743.4999999999948	4.0	11.0	2.0	6.0	T	C	T	G	A	4.33	34.027068965517245
guideSeq	VEGFA_site2	GACCCCCTCCACCCCGCCTCNGG	ACCCCCAGCCTCCCCACCTACAG	-	22158960	22158982	1.0	14.75	1.0	0.0	1.0	AG	C	A	4.0	3.0	1.6666666666666667	1.0	1.0	1.0	1.0	0.0	1.0	2.0	1.0	0.0	AC	CC	CT	TA	A	C	C	T	A	0.6233183856502242	189.8	1886.699999999996	5.0	14.0	2.0	2.0	G	G	G	G	A	4.33	33.82103448275862
guideSeq	VEGFA_site2	GACCCCCTCCACCCCGCCTCNGG	GACCCCCCCCACCTCCCTCCGGG	+	123169693	123169715	6.0	15.0	0.0	0.0	0.0	GG	G	G	5.0	4.0	1.25	2.0	2.0	0.0	1.0	0.0	2.0	0.0	1.0	2.0	CC	CT	TC	CC	C	C	T	C	C	0.7982062780269058	206.1	2093.299999999998	2.0	15.0	2.0	4.0	A	C	G	G	G	4.37	33.76120689655171
guideSeq	VEGFA_site2	GACCCCCTCCACCCCGCCTCNGG	AGCCACTGCACCCAGCCTTCTGG	+	46195761	46195783	3.0	14.75	1.0	0.0	1.0	GG	T	A	4.0	5.0	1.0	0.0	1.0	0.0	2.0	1.0	0.0	4.0	0.0	0.0	CC	CT	TT	TC	C	C	T	T	C	0.5515695067264574	184.0	1795.699999999995	4.0	10.0	4.0	5.0	A	C	A	C	T	4.14	34.14568965517241
guideSeq	VEGFA_site2	GACCCCCTCCACCCCGCCTCNGG	GAGCCACTACACCTGGCCTCAAG	-	54350557	54350579	14.0	15.0	0.0	0.0	0.0	AG	A	G	5.0	4.0	1.25	0.0	2.0	1.0	1.0	1.0	0.0	4.0	0.0	1.0	GC	CC	CT	TC	G	C	C	T	C	0.3811659192825112	174.2	1716.199999999994	6.0	9.0	3.0	5.0	T	T	G	A	T	3.34	34.164655172413795
guideSeq	VEGFA_site2	GACCCCCTCCACCCCGCCTCNGG	ACCCCGTGCCACCCCCCAGCGAG	+	6496077	6496099	19.0	14.75	1.0	0.0	1.0	AG	G	A	4.0	4.0	1.25	2.0	1.0	0.0	1.0	0.0	0.0	3.0	1.0	0.0	CC	CA	AG	GC	C	C	A	G	C	0.6412556053811659	203.1	1846.3999999999967	4.0	13.0	1.0	5.0	T	G	G	G	T	4.45	33.997241379310346
guideSeq	VEGFA_site2	GACCCCCTCCACCCCGCCTCNGG	GTTCCCCTGCACCCCAGCTCTGG	+	44802067	44802089	21.0	15.0	0.0	0.0	0.0	GG	T	G	5.0	3.0	1.6666666666666667	1.0	1.0	1.0	0.0	2.0	1.0	2.0	1.0	1.0	AG	GC	CT	TC	A	G	C	T	C	0.6412556053811659	186.90000000000003	1863.1999999999966	2.0	11.0	5.0	5.0	G	C	C	A	G	4.58	33.86500000000001
guideSeq	VEGFA_site2	GACCCCCTCCACCCCGCCTCNGG	GTTACCCTCCACCCCATCTCAAG	+	30458704	30458726	14.0	15.0	0.0	0.0	0.0	AG	A	G	5.0	2.0	2.5	1.0	1.0	0.0	0.0	3.0	1.0	1.0	1.0	2.0	AT	TC	CT	TC	A	T	C	T	C	0.3811659192825112	175.9	1706.1999999999966	5.0	11.0	5.0	2.0	A	G	T	G	T	4.29	34.044310344827586
guideSeq	VEGFA_site2	GACCCCCTCCACCCCGCCTCNGG	AGACCTTCTCCACCCGGCTCTGG	+	20023396	20023418	1.0	14.75	1.0	1.0	0.0	GG	T	A	3.0	3.0	1.3333333333333333	1.0	0.0	0.0	2.0	0.0	0.0	1.0	0.0	2.0	GG	GC	CT	TC	G	G	C	T	C	0.4932735426008968	184.1	1716.9999999999955	3.0	10.0	5.0	5.0	A	C	C	A	T	3.75	34.136034482758625
guideSeq	VEGFA_site2	GACCCCCTCCACCCCGCCTCNGG	ACCACCCCCCACCCCACCACCAG	-	97542495	97542517	2.0	15.75	1.0	0.0	1.0	AG	C	A	3.0	4.0	1.0	1.0	1.0	0.0	1.0	0.0	2.0	1.0	0.0	0.0	AC	CC	CA	AC	A	C	C	A	C	0.6098654708520179	190.30000000000004	1804.8999999999953	6.0	16.0	0.0	1.0	T	G	C	C	C	4.58	34.09586206896552
guideSeq	VEGFA_site2	GACCCCCTCCACCCCGCCTCNGG	GACCCCACCCACCCTCCATCCAG	+	46064398	46064420	18.0	15.0	0.0	0.0	0.0	AG	C	G	5.0	3.0	1.6666666666666667	1.0	2.0	0.0	2.0	0.0	1.0	2.0	1.0	1.0	CC	CA	AT	TC	C	C	A	T	C	0.4394618834080717	182.7	1750.799999999996	5.0	14.0	2.0	2.0	T	T	G	G	C	4.29	34.057068965517246
guideSeq	VEGFA_site2	GACCCCCTCCACCCCGCCTCNGG	GAGCCACTGCACCCGGCCTGTAG	+	42415729	42415751	17.0	15.0	0.0	0.0	0.0	AG	T	G	5.0	4.0	1.25	1.0	1.0	1.0	1.0	1.0	0.0	5.0	0.0	0.0	GC	CC	CT	TG	G	C	C	T	G	0.5739910313901345	185.7	1821.3999999999953	4.0	9.0	3.0	7.0	A	G	C	T	T	4.03	34.05862068965518
guideSeq	VEGFA_site2	GACCCCCTCCACCCCGCCTCNGG	CAGCCCCTCCATCCCACCTCCAG	-	67539049	67539071	10.0	16.0	0.0	0.0	0.0	AG	C	C	4.0	4.0	1.0	0.0	1.0	1.0	0.0	2.0	1.0	1.0	1.0	1.0	AC	CC	CT	TC	A	C	C	T	C	0.6143497757847534	185.4	1826.7999999999954	4.0	14.0	3.0	2.0	C	C	T	C	C	4.33	33.84655172413793
guideSeq	VEGFA_site2	GACCCCCTCCACCCCGCCTCNGG	ACCCCACCCCACCCCACCCCTGG	+	28337967	28337989	16.0	14.75	1.0	0.0	1.0	GG	T	A	4.0	5.0	1.0	1.0	1.0	0.0	1.0	1.0	3.0	0.0	1.0	0.0	AC	CC	CC	CC	A	C	C	C	C	0.4304932735426009	200.00000000000003	1760.7999999999952	4.0	16.0	1.0	2.0	T	C	C	G	T	4.58	33.96844827586208
guideSeq	VEGFA_site2	GACCCCCTCCACCCCGCCTCNGG	AACCTCCGCCTCCCCGCTTCAAG	-	53510166	53510188	8.0	15.0	0.0	0.0	0.0	AG	A	A	5.0	5.0	1.0	1.0	0.0	1.0	2.0	1.0	1.0	1.0	1.0	2.0	GC	CT	TT	TC	G	C	T	T	C	0.4349775784753363	199.6	1784.1999999999955	4.0	12.0	4.0	3.0	C	T	A	T	T	3.64	34.202241379310344
guideSeq	VEGFA_site2	GACCCCCTCCACCCCGCCTCNGG	GACCTCCGCCTCCCGGCTTCAAG	+	129959982	129960004	2.0	15.0	0.0	0.0	0.0	AG	A	G	5.0	5.0	1.0	1.0	1.0	1.0	2.0	0.0	0.0	2.0	1.0	2.0	GC	CT	TT	TC	G	C	T	T	C	0.4932735426008968	196.1	1836.8999999999953	3.0	11.0	4.0	5.0	C	C	A	T	T	3.84	34.31637931034483
guideSeq	VEGFA_site2	GACCCCCTCCACCCCGCCTCNGG	GGCCCCCTCCACCCATTCTGGGG	+	3759789	3759811	19.0	15.0	0.0	0.0	0.0	GG	G	G	5.0	2.0	2.5	2.0	2.0	0.0	0.0	1.0	0.0	2.0	1.0	2.0	TT	TC	CT	TG	T	T	C	T	G	0.6457399103139013	200.5	1853.3999999999953	2.0	11.0	4.0	6.0	A	G	T	C	A	4.39	34.000517241379306
guideSeq	VEGFA_site2	GACCCCCTCCACCCCGCCTCNGG	TGCCCCTGCACCCCAGCCTGGGG	+	67646553	67646575	9.0	14.75	1.0	0.0	1.0	GG	G	T	4.0	3.0	1.6666666666666667	1.0	0.0	0.0	1.0	2.0	0.0	3.0	1.0	0.0	GC	CC	CT	TG	G	C	C	T	G	0.4977578475336323	202.2	1833.4999999999936	2.0	11.0	3.0	7.0	A	A	C	A	G	4.33	33.985
guideSeq	VEGFA_site2	GACCCCCTCCACCCCGCCTCNGG	GAGCCCCTGCTCCTGGCCTCTAG	-	74938323	74938345	17.0	15.0	0.0	0.0	0.0	AG	T	G	5.0	4.0	1.25	0.0	2.0	2.0	0.0	1.0	0.0	3.0	1.0	1.0	GC	CC	CT	TC	G	C	C	T	C	0.5650224215246636	188.3	1834.6999999999955	2.0	10.0	5.0	6.0	T	T	G	C	T	4.24	33.97465517241379
guideSeq	VEGFA_site2	GACCCCCTCCACCCCGCCTCNGG	GTCCCCCACCCACCCACCTCAAG	-	8407556	8407578	19.0	15.0	0.0	0.0	0.0	AG	A	G	5.0	4.0	1.25	0.0	1.0	2.0	1.0	1.0	1.0	2.0	2.0	0.0	AC	CC	CT	TC	A	C	C	T	C	0.6412556053811659	184.1	1835.099999999996	5.0	14.0	2.0	2.0	A	G	T	C	T	4.37	33.96913793103448
guideSeq	VEGFA_site2	GACCCCCTCCACCCCGCCTCNGG	GAGCCACTACACCCAGCCACCAG	+	49925080	49925102	12.0	15.0	0.0	0.0	0.0	AG	C	G	5.0	5.0	1.0	1.0	1.0	1.0	1.0	1.0	0.0	5.0	0.0	0.0	GC	CC	CA	AC	G	C	C	A	C	0.4932735426008968	175.0	1746.6999999999948	7.0	11.0	1.0	4.0	G	T	T	T	A	3.64	34.22
guideSeq	VEGFA_site2	GACCCCCTCCACCCCGCCTCNGG	TGACCTCCTCCAGGCCCCTCAAG	+	149479727	149479749	6.0	14.75	1.0	1.0	0.0	AG	A	T	3.0	3.0	1.3333333333333333	0.0	1.0	1.0	1.0	0.0	0.0	2.0	0.0	1.0	CC	CC	CT	TC	C	C	C	T	C	0.4304932735426009	182.5	1772.1999999999955	4.0	11.0	4.0	4.0	A	A	G	A	A	4.18	34.235862068965524
guideSeq	VEGFA_site2	GACCCCCTCCACCCCGCCTCNGG	ACCCACCCCACCCCAGTCTCAAG	-	4797559	4797581	19.0	14.75	1.0	0.0	1.0	AG	A	A	4.0	5.0	1.0	1.0	0.0	0.0	2.0	1.0	1.0	1.0	1.0	1.0	GT	TC	CT	TC	G	T	C	T	C	0.5291479820627802	180.9	1797.899999999995	6.0	13.0	2.0	2.0	G	G	A	G	C	4.42	34.038620689655176
guideSeq	VEGFA_site2	GACCCCCTCCACCCCGCCTCNGG	GAGCCCCTCAACTCCCTCTCGAG	-	32279834	32279856	6.0	15.0	0.0	0.0	0.0	AG	G	G	5.0	4.0	1.25	1.0	2.0	1.0	0.0	1.0	0.0	2.0	1.0	2.0	CT	TC	CT	TC	C	T	C	T	C	0.4708520179372198	179.79999999999995	1709.1999999999955	4.0	11.0	4.0	4.0	C	A	A	T	A	3.95	33.94293103448276
guideSeq	VEGFA_site2	GACCCCCTCCACCCCGCCTCNGG	GACCCTCTCCACCTCCCCAGCAG	+	11173742	11173764	21.0	15.0	0.0	0.0	0.0	AG	C	G	5.0	3.0	1.6666666666666667	2.0	2.0	0.0	1.0	0.0	0.0	2.0	1.0	2.0	CC	CC	CA	AG	C	C	C	A	G	0.4439461883408072	179.90000000000003	1719.699999999995	4.0	13.0	3.0	3.0	C	C	T	C	T	4.29	33.8201724137931
guideSeq	VEGFA_site2	GACCCCCTCCACCCCGCCTCNGG	GCCCCCACAACCCCAGACTCTAG	-	72384591	72384613	4.0	14.75	1.0	0.0	1.0	AG	T	G	4.0	5.0	1.0	1.0	0.0	1.0	1.0	1.0	0.0	3.0	0.0	1.0	GA	AC	CT	TC	G	A	C	T	C	0.5650224215246636	182.50000000000003	1788.399999999996	6.0	12.0	2.0	3.0	T	T	G	G	T	4.03	33.93775862068965
guideSeq	VEGFA_site2	GACCCCCTCCACCCCGCCTCNGG	GAGCCACTGCACCCTGCCTACAG	-	47577146	47577168	8.0	15.0	0.0	0.0	0.0	AG	C	G	5.0	4.0	1.25	1.0	1.0	1.0	1.0	1.0	0.0	4.0	0.0	1.0	GC	CC	CT	TA	G	C	C	T	A	0.452914798206278	176.4	1679.4999999999952	5.0	10.0	3.0	5.0	T	T	T	G	T	3.85	34.18810344827586
guideSeq	VEGFA_site2	GACCCCCTCCACCCCGCCTCNGG	CACCACCACCACCACGCCGCCGG	-	79633231	79633253	16.0	15.0	0.0	0.0	0.0	GG	C	C	5.0	5.0	1.0	1.0	1.0	0.0	2.0	1.0	0.0	4.0	1.0	0.0	GC	CC	CG	GC	G	C	C	G	C	0.8430493273542601	196.4	2183.6999999999994	5.0	14.0	0.0	4.0	C	C	A	C	C	4.84	34.2398275862069
guideSeq	VEGFA_site2	GACCCCCTCCACCCCGCCTCNGG	TACCCCCTCCCCTCAGCCTTAAG	+	39170650	39170672	19.0	15.0	0.0	0.0	0.0	AG	A	T	5.0	4.0	1.25	1.0	2.0	1.0	0.0	1.0	0.0	1.0	2.0	2.0	GC	CC	CT	TT	G	C	C	T	T	0.4977578475336323	191.8	1729.1999999999966	4.0	12.0	5.0	2.0	T	A	C	C	C	4.03	33.94431034482758
guideSeq	VEGFA_site2	GACCCCCTCCACCCCGCCTCNGG	CACCCCCTCCACCCCGCCAACAG	+	101632199	101632221	9.0	17.0	0.0	0.0	0.0	AG	C	C	3.0	1.0	3.0	2.0	0.0	0.0	0.0	1.0	0.0	2.0	1.0	0.0	GC	CC	CA	AA	G	C	C	A	A	0.5829596412556054	195.0	1834.9999999999961	5.0	15.0	1.0	2.0	A	A	G	G	G	4.42	33.89810344827587
guideSeq	VEGFA_site2	GACCCCCTCCACCCCGCCTCNGG	ACCCCCTCCTCCCAGGCCTGGGG	+	93979035	93979057	9.0	14.75	1.0	0.0	1.0	GG	G	A	4.0	3.0	1.6666666666666667	1.0	1.0	1.0	0.0	1.0	0.0	2.0	2.0	0.0	GC	CC	CT	TG	G	C	C	T	G	0.4753363228699552	203.6	1780.9999999999961	2.0	12.0	3.0	6.0	C	C	T	T	C	4.51	33.8351724137931
guideSeq	VEGFA_site2	GACCCCCTCCACCCCGCCTCNGG	GAGCCACCGCACCCAGCCTCAAG	-	21719509	21719531	1.0	15.0	0.0	0.0	0.0	AG	A	G	5.0	4.0	1.25	0.0	1.0	1.0	2.0	1.0	1.0	4.0	0.0	0.0	GC	CC	CT	TC	G	C	C	T	C	0.5156950672645739	187.9	1785.4999999999952	6.0	11.0	1.0	5.0	A	T	A	A	T	3.9	34.153275862068966
guideSeq	VEGFA_site2	GACCCCCTCCACCCCGCCTCNGG	GACCCCCCCCACCTCCCTCCCGG	+	16395054	16395076	4.0	15.0	0.0	0.0	0.0	GG	C	G	5.0	4.0	1.25	2.0	2.0	0.0	1.0	0.0	2.0	0.0	1.0	2.0	CC	CT	TC	CC	C	C	T	C	C	0.8026905829596412	206.1	2091.399999999998	2.0	16.0	2.0	3.0	A	C	G	G	G	4.37	33.757413793103446
guideSeq	VEGFA_site2	GACCCCCTCCACCCCGCCTCNGG	GAGCCACTGCACCCAGCCTTTGG	+	100620936	100620958	1.0	15.0	0.0	0.0	0.0	GG	T	G	5.0	4.0	1.25	1.0	1.0	1.0	1.0	1.0	0.0	4.0	0.0	1.0	GC	CC	CT	TT	G	C	C	T	T	0.4304932735426009	185.3	1722.199999999995	4.0	9.0	4.0	6.0	T	T	C	T	T	4.05	34.352931034482765
guideSeq	VEGFA_site2	GACCCCCTCCACCCCGCCTCNGG	CCCCCTCTCCAGCCCTCCTCAGG	-	140684039	140684061	4.0	15.0	0.0	0.0	0.0	GG	A	C	5.0	4.0	1.25	0.0	1.0	1.0	1.0	2.0	0.0	1.0	3.0	1.0	TC	CC	CT	TC	T	C	C	T	C	0.5381165919282511	190.90000000000003	1795.5999999999967	2.0	14.0	4.0	3.0	A	A	A	G	A	4.02	34.015
guideSeq	VEGFA_site2	GACCCCCTCCACCCCGCCTCNGG	GACCCCCCCCACCTCCCTCCGGG	+	69152525	69152547	15.0	15.0	0.0	0.0	0.0	GG	G	G	5.0	4.0	1.25	2.0	2.0	0.0	1.0	0.0	2.0	0.0	1.0	2.0	CC	CT	TC	CC	C	C	T	C	C	0.820627802690583	206.1	2118.4999999999973	2.0	15.0	2.0	4.0	A	C	G	G	G	4.37	33.76120689655171
guideSeq	VEGFA_site2	GACCCCCTCCACCCCGCCTCNGG	CCCCCCTCCACCCCCACCCCAGG	-	53916108	53916130	18.0	15.75	1.0	0.0	1.0	GG	A	C	3.0	4.0	1.0	1.0	1.0	0.0	0.0	1.0	2.0	0.0	1.0	0.0	AC	CC	CC	CC	A	C	C	C	C	0.5650224215246636	205.6	1815.0999999999951	3.0	17.0	1.0	2.0	T	C	T	T	G	4.18	33.93465517241379
guideSeq	VEGFA_site2	GACCCCCTCCACCCCGCCTCNGG	GGCCGCCTCCACCTCTCCTATGG	+	11348899	11348921	10.0	15.0	0.0	0.0	0.0	GG	T	G	5.0	4.0	1.25	1.0	2.0	0.0	1.0	1.0	0.0	2.0	1.0	2.0	TC	CC	CT	TA	T	C	C	T	A	0.5022421524663677	191.8	1789.3999999999958	2.0	11.0	5.0	5.0	C	C	C	C	C	4.37	33.89913793103448
guideSeq	VEGFA_site2	GACCCCCTCCACCCCGCCTCNGG	TCCCCCACCACCTCCTCCTCCAG	+	48425022	48425044	17.0	14.75	1.0	0.0	1.0	AG	C	T	4.0	4.0	1.25	0.0	1.0	0.0	1.0	2.0	1.0	1.0	2.0	0.0	TC	CC	CT	TC	T	C	C	T	C	0.5784753363228701	183.00000000000003	1850.2999999999952	3.0	15.0	4.0	1.0	C	T	T	C	C	4.14	34.026896551724136
guideSeq	VEGFA_site2	GACCCCCTCCACCCCGCCTCNGG	GACCCTCCACACCACGCCCCAGG	+	156471926	156471948	7.0	15.0	0.0	0.0	0.0	GG	A	G	5.0	4.0	1.25	1.0	1.0	1.0	2.0	0.0	2.0	2.0	0.0	1.0	GC	CC	CC	CC	G	C	C	C	C	0.5022421524663677	187.00000000000003	1767.3999999999944	5.0	13.0	1.0	4.0	C	C	C	C	T	4.29	33.99103448275862
guideSeq	VEGFA_site2	GACCCCCTCCACCCCGCCTCNGG	GCTCCCCTCCACCACCCCCCAAG	-	78565755	78565777	11.0	15.0	0.0	0.0	0.0	AG	A	G	5.0	4.0	1.25	1.0	2.0	0.0	0.0	2.0	1.0	1.0	2.0	1.0	CC	CC	CC	CC	C	C	C	C	C	0.4663677130044843	195.2	1754.2999999999954	4.0	15.0	2.0	2.0	A	T	T	C	T	3.75	34.022413793103446
guideSeq	VEGFA_site2	GACCCCCTCCACCCCGCCTCNGG	ACCTCCTCCTCCACCTCCTCCAG	+	116666069	116666091	8.0	14.75	1.0	0.0	1.0	AG	C	A	4.0	5.0	1.0	0.0	1.0	1.0	0.0	2.0	0.0	0.0	3.0	1.0	TC	CC	CT	TC	T	C	C	T	C	0.4843049327354261	176.4	1750.0999999999951	3.0	14.0	5.0	1.0	C	A	T	T	T	3.84	34.14137931034482
guideSeq	VEGFA_site2	GACCCCCTCCACCCCGCCTCNGG	CCCCGCCCACACCCCGCCTCCGG	+	3054065	3054087	6.0	15.75	1.0	0.0	1.0	GG	C	C	3.0	3.0	1.3333333333333333	0.0	0.0	1.0	1.0	1.0	1.0	1.0	1.0	0.0	GC	CC	CT	TC	G	C	C	T	C	0.7488789237668162	216.9	2028.2999999999965	2.0	16.0	1.0	4.0	C	T	C	C	A	4.58	33.96206896551724
guideSeq	VEGFA_site2	GACCCCCTCCACCCCGCCTCNGG	GACCCTGACCAACCCTCCTCAGG	+	92357182	92357204	14.0	15.0	0.0	0.0	0.0	GG	A	G	5.0	3.0	1.6666666666666667	0.0	1.0	1.0	3.0	0.0	0.0	3.0	1.0	1.0	TC	CC	CT	TC	T	C	C	T	C	0.4932735426008968	176.6	1770.2999999999952	5.0	11.0	3.0	4.0	C	C	T	C	A	4.03	33.97517241379309
guideSeq	VEGFA_site2	GACCCCCTCCACCCCGCCTCNGG	CACCACCCCCACCACCCCTCAAG	+	159803076	159803098	6.0	15.0	0.0	0.0	0.0	AG	A	C	5.0	5.0	1.0	0.0	2.0	0.0	2.0	1.0	1.0	2.0	2.0	0.0	CC	CC	CT	TC	C	C	C	T	C	0.4798206278026906	184.3	1769.399999999995	6.0	15.0	1.0	1.0	C	C	C	A	G	4.17	33.887241379310346
guideSeq	VEGFA_site2	GACCCCCTCCACCCCGCCTCNGG	AGCCACTGCACCCAGCCTCAAAG	+	44869670	44869692	11.0	14.75	1.0	0.0	1.0	AG	A	A	4.0	4.0	1.25	0.0	1.0	0.0	2.0	1.0	0.0	4.0	0.0	0.0	CC	CT	TC	CA	C	C	T	C	A	0.5515695067264574	182.1	1792.399999999996	7.0	10.0	2.0	4.0	T	A	C	C	T	3.35	34.22086206896552
guideSeq	VEGFA_site2	GACCCCCTCCACCCCGCCTCNGG	GACCCCCCCCACCTCCCTCCCGG	-	90411140	90411162	15.0	15.0	0.0	0.0	0.0	GG	C	G	5.0	4.0	1.25	2.0	2.0	0.0	1.0	0.0	2.0	0.0	1.0	2.0	CC	CT	TC	CC	C	C	T	C	C	0.7847533632286996	206.1	2061.8999999999965	2.0	16.0	2.0	3.0	A	C	G	G	G	4.37	33.757413793103446
guideSeq	VEGFA_site2	GACCCCCTCCACCCCGCCTCNGG	CGACTCCCTCCAGCTCCCTCCAG	-	134066914	134066936	10.0	14.75	1.0	1.0	0.0	AG	C	C	3.0	4.0	1.0	0.0	1.0	1.0	0.0	1.0	0.0	1.0	0.0	2.0	CC	CC	CT	TC	C	C	C	T	C	0.6771300448430493	181.9	1858.6999999999955	3.0	13.0	4.0	3.0	C	T	C	C	C	4.53	33.81879310344827
guideSeq	VEGFA_site2	GACCCCCTCCACCCCGCCTCNGG	GGACCCCATCCGCCCCTCTCCAG	-	24582800	24582822	Y	14.75	1.0	1.0	0.0	AG	C	G	3.0	3.0	1.3333333333333333	1.0	0.0	1.0	1.0	0.0	0.0	1.0	0.0	2.0	CT	TC	CT	TC	C	T	C	T	C	0.4484304932735426	194.50000000000003	1735.9999999999952	3.0	13.0	3.0	4.0	A	T	T	G	T	3.75	33.93086206896551
guideSeq	VEGFA_site2	GACCCCCTCCACCCCGCCTCNGG	ACCCCCTCGCACCCAGCGCCCGG	-	60718618	60718640	20.0	15.75	1.0	0.0	1.0	GG	C	A	3.0	3.0	1.3333333333333333	2.0	1.0	0.0	0.0	0.0	1.0	2.0	0.0	0.0	GC	CG	GC	CC	G	C	G	C	C	0.8251121076233184	213.8	2148.599999999999	3.0	14.0	1.0	5.0	C	C	C	T	C	4.45	33.91482758620691
guideSeq	VEGFA_site2	GACCCCCTCCACCCCGCCTCNGG	CACCCCCTCACCCCCCCCCCAAG	+	17160212	17160234	21.0	15.0	0.0	0.0	0.0	AG	A	C	5.0	4.0	1.25	1.0	1.0	2.0	0.0	1.0	1.0	1.0	3.0	0.0	CC	CC	CC	CC	C	C	C	C	C	0.3721973094170404	203.7	1781.6999999999955	4.0	17.0	1.0	1.0	T	A	A	A	A	4.03	34.16827586206897
guideSeq	VEGFA_site2	GACCCCCTCCACCCCGCCTCNGG	GGCCCCAACCACACAGCCTCAGG	-	45323010	45323032	2.0	15.0	0.0	0.0	0.0	GG	A	G	5.0	4.0	1.25	0.0	2.0	0.0	2.0	1.0	0.0	4.0	0.0	1.0	GC	CC	CT	TC	G	C	C	T	C	0.5291479820627802	185.8	1749.0999999999958	6.0	11.0	1.0	5.0	C	T	A	G	T	4.33	33.86827586206896
guideSeq	VEGFA_site2	GACCCCCTCCACCCCGCCTCNGG	AAGCCCTGCCACCCCTCCCCAAG	+	17729916	17729938	17.0	14.75	1.0	0.0	1.0	AG	A	A	4.0	4.0	1.25	1.0	1.0	0.0	0.0	2.0	1.0	2.0	1.0	0.0	TC	CC	CC	CC	T	C	C	C	C	0.5874439461883408	200.1	1814.3999999999953	5.0	13.0	2.0	3.0	C	C	T	G	G	4.17	33.97448275862069
guideSeq	VEGFA_site2	GACCCCCTCCACCCCGCCTCNGG	GAGCCTCTGCACCCGGCCTGTAG	-	53896817	53896839	17.0	15.0	0.0	0.0	0.0	AG	T	G	5.0	4.0	1.25	1.0	1.0	1.0	1.0	1.0	0.0	4.0	0.0	1.0	GC	CC	CT	TG	G	C	C	T	G	0.3856502242152465	186.80000000000004	1763.9999999999939	3.0	9.0	4.0	7.0	T	A	A	A	T	2.85	34.07103448275862
guideSeq	VEGFA_site2	GACCCCCTCCACCCCGCCTCNGG	AGGAACTCCAGCCCCGCCTCTGG	+	201022827	201022849	1.0	14.75	1.0	0.0	1.0	GG	T	A	4.0	2.0	2.5	0.0	0.0	0.0	1.0	3.0	0.0	4.0	0.0	0.0	GC	CC	CT	TC	G	C	C	T	C	0.6547085201793722	194.1	1868.899999999996	4.0	10.0	3.0	6.0	C	C	C	C	T	3.95	33.95068965517242
guideSeq	VEGFA_site2	GACCCCCTCCACCCCGCCTCNGG	GTCCCCCTGCTCCCCACCTCTGG	-	161125785	161125807	6.0	16.0	0.0	0.0	0.0	GG	T	G	4.0	4.0	1.0	0.0	1.0	2.0	0.0	1.0	1.0	1.0	2.0	0.0	AC	CC	CT	TC	A	C	C	T	C	0.5112107623318386	188.50000000000003	1793.2999999999945	1.0	13.0	5.0	4.0	G	A	C	T	T	3.35	34.12741379310345
guideSeq	VEGFA_site2	GACCCCCTCCACCCCGCCTCNGG	CACGCCATCCTCCCTGCCTCAGG	+	201091351	201091373	1.0	15.0	0.0	0.0	0.0	GG	A	C	5.0	5.0	1.0	0.0	1.0	1.0	1.0	2.0	0.0	2.0	2.0	1.0	GC	CC	CT	TC	G	C	C	T	C	0.5829596412556054	186.4	1839.9999999999945	3.0	12.0	4.0	4.0	T	T	T	G	G	3.64	34.14827586206897
guideSeq	VEGFA_site2	GACCCCCTCCACCCCGCCTCNGG	TTCCCCCTCCTCCCCCCATCAGG	+	3572440	3572462	20.0	15.0	0.0	0.0	0.0	GG	A	T	5.0	4.0	1.25	1.0	1.0	1.0	0.0	2.0	0.0	1.0	4.0	0.0	CC	CA	AT	TC	C	C	A	T	C	0.5426008968609866	196.1	1796.9999999999955	2.0	14.0	5.0	2.0	A	G	G	C	C	3.75	33.95068965517242
guideSeq	VEGFA_site2	GACCCCCTCCACCCCGCCTCNGG	GTCCCCCTCCAAGCCACCTGAGG	-	119362163	119362185	10.0	15.0	0.0	0.0	0.0	GG	A	G	5.0	3.0	1.6666666666666667	1.0	2.0	1.0	0.0	1.0	1.0	3.0	1.0	0.0	AC	CC	CT	TG	A	C	C	T	G	0.5964125560538116	186.6	1801.0999999999954	4.0	11.0	3.0	5.0	T	T	G	C	T	3.64	34.060172413793104
guideSeq	VEGFA_site2	GACCCCCTCCACCCCGCCTCNGG	AACCTCCGCCTCCCCGGCTCAAG	+	47582580	47582602	21.0	15.0	0.0	0.0	0.0	AG	A	A	5.0	5.0	1.0	1.0	0.0	1.0	2.0	1.0	1.0	2.0	1.0	1.0	GG	GC	CT	TC	G	G	C	T	C	0.5470852017937221	201.5	1818.599999999996	4.0	12.0	3.0	4.0	C	G	A	T	T	3.64	34.13862068965517
guideSeq	VEGFA_site2	GACCCCCTCCACCCCGCCTCNGG	TTACCCCCTCCAGGCCCCTCAGG	+	26188103	26188125	10.0	14.75	1.0	1.0	0.0	GG	A	T	3.0	3.0	1.3333333333333333	0.0	1.0	1.0	0.0	1.0	0.0	2.0	1.0	0.0	CC	CC	CT	TC	C	C	C	T	C	0.4349775784753363	196.7	1777.899999999995	3.0	12.0	4.0	4.0	A	A	G	A	A	4.05	34.22293103448276
guideSeq	VEGFA_site2	GACCCCCTCCACCCCGCCTCNGG	CGACCCCCGCCACCGCCCACAGG	-	14076358	14076380	19.0	14.75	1.0	1.0	0.0	GG	A	C	3.0	4.0	1.0	1.0	1.0	0.0	1.0	0.0	0.0	3.0	0.0	0.0	CC	CC	CA	AC	C	C	C	A	C	0.6591928251121076	207.2	1898.699999999996	4.0	14.0	0.0	5.0	T	G	C	C	T	4.42	34.04637931034482
guideSeq	VEGFA_site2	GACCCCCTCCACCCCGCCTCNGG	CACCCCCTCACCCCCACCACAGG	+	81185975	81185997	3.0	15.0	0.0	0.0	0.0	GG	A	C	5.0	4.0	1.25	1.0	1.0	2.0	0.0	1.0	1.0	2.0	2.0	0.0	AC	CC	CA	AC	A	C	C	A	C	0.4932735426008968	186.2	1758.9999999999952	5.0	15.0	1.0	2.0	C	C	C	C	A	4.58	33.83689655172414
guideSeq	VEGFA_site2	GACCCCCTCCACCCCGCCTCNGG	GACCATCTCCTCCACGCTTCTGG	+	48486958	48486980	4.0	15.0	0.0	0.0	0.0	GG	T	G	5.0	4.0	1.25	1.0	1.0	1.0	2.0	0.0	0.0	2.0	1.0	2.0	GC	CT	TT	TC	G	C	T	T	C	0.5156950672645739	174.3	1749.899999999997	3.0	10.0	6.0	4.0	C	C	C	T	C	4.5	34.097068965517245
guideSeq	VEGFA_site2	GACCCCCTCCACCCCGCCTCNGG	GACCCCCCCCACCTCCCTCCCGG	-	112836595	112836617	1.0	15.0	0.0	0.0	0.0	GG	C	G	5.0	4.0	1.25	2.0	2.0	0.0	1.0	0.0	2.0	0.0	1.0	2.0	CC	CT	TC	CC	C	C	T	C	C	0.8251121076233184	206.1	2124.3999999999983	2.0	16.0	2.0	3.0	A	C	G	G	G	4.37	33.757413793103446
guideSeq	VEGFA_site2	GACCCCCTCCACCCCGCCTCNGG	ACCCCACTCCACACGGCCTGCAG	+	74963178	74963200	13.0	14.75	1.0	0.0	1.0	AG	C	A	4.0	4.0	1.25	1.0	2.0	0.0	0.0	1.0	0.0	3.0	1.0	0.0	GC	CC	CT	TG	G	C	C	T	G	0.5784753363228701	184.1	1811.099999999996	5.0	12.0	2.0	4.0	T	C	C	T	A	4.51	34.02655172413793
guideSeq	VEGFA_site2	GACCCCCTCCACCCCGCCTCNGG	TCCGCCTCCGCCCCCGCCCCCGG	-	820050	820072	4.0	14.75	1.0	0.0	1.0	GG	C	T	4.0	4.0	1.25	1.0	0.0	1.0	0.0	2.0	1.0	1.0	2.0	0.0	GC	CC	CC	CC	G	C	C	C	C	0.9103139013452914	231.9	2296.099999999999	0.0	16.0	2.0	5.0	G	T	C	C	A	4.45	34.014482758620694
guideSeq	VEGFA_site2	GACCCCCTCCACCCCGCCTCNGG	GACCCAGGCCACTCCGCCCCAAG	+	3722696	3722718	19.0	15.0	0.0	0.0	0.0	AG	A	G	5.0	3.0	1.6666666666666667	1.0	1.0	0.0	3.0	0.0	1.0	3.0	0.0	1.0	GC	CC	CC	CC	G	C	C	C	C	0.6053811659192825	196.2	1849.8999999999953	5.0	12.0	1.0	5.0	C	T	T	C	A	4.14	34.04206896551725
guideSeq	VEGFA_site2	GACCCCCTCCACCCCGCCTCNGG	AACCTCCGCCTCCCCGCCTCAAG	-	122724791	122724813	12.0	16.0	0.0	0.0	0.0	AG	A	A	4.0	4.0	1.0	0.0	0.0	1.0	2.0	1.0	1.0	1.0	1.0	1.0	GC	CC	CT	TC	G	C	C	T	C	0.5067264573991032	201.5	1784.5999999999967	4.0	13.0	3.0	3.0	T	G	A	T	T	3.64	34.11224137931035
guideSeq	VEGFA_site2	GACCCCCTCCACCCCGCCTCNGG	GAGCCACTGCACCCGGCCACTAG	+	171603273	171603295	2.0	15.0	0.0	0.0	0.0	AG	T	G	5.0	5.0	1.0	1.0	1.0	1.0	1.0	1.0	0.0	5.0	0.0	0.0	GC	CC	CA	AC	G	C	C	A	C	0.4260089686098655	185.7	1758.8999999999944	5.0	10.0	2.0	6.0	C	A	A	C	C	4.33	34.11120689655173
guideSeq	VEGFA_site2	GACCCCCTCCACCCCGCCTCNGG	GACCCCCTGCACCCTCCCTTGAG	+	1221837	1221859	10.0	16.0	0.0	0.0	0.0	AG	G	G	4.0	2.0	2.0	1.0	2.0	1.0	0.0	0.0	0.0	1.0	1.0	2.0	CC	CC	CT	TT	C	C	C	T	T	0.5784753363228701	186.6	1824.4999999999955	3.0	12.0	4.0	4.0	T	G	G	A	G	4.29	33.91568965517241
guideSeq	VEGFA_site2	GACCCCCTCCACCCCGCCTCNGG	CACCCACCCCACCTCCCCTCAGG	+	69645537	69645559	X	15.0	0.0	0.0	0.0	GG	A	C	5.0	5.0	1.0	0.0	2.0	0.0	2.0	1.0	1.0	1.0	2.0	1.0	CC	CC	CT	TC	C	C	C	T	C	0.5919282511210763	187.3	1831.0999999999967	4.0	15.0	2.0	2.0	C	C	A	C	T	4.37	33.88568965517241
guideSeq	VEGFA_site2	GACCCCCTCCACCCCGCCTCNGG	AACCCACTCCTCCTCGCCACTAG	-	75897285	75897307	1.0	15.0	0.0	0.0	0.0	AG	T	A	5.0	5.0	1.0	1.0	1.0	1.0	1.0	1.0	1.0	2.0	1.0	1.0	GC	CC	CA	AC	G	C	C	A	C	0.33183856502242154	180.00000000000003	1707.199999999995	5.0	12.0	4.0	2.0	A	C	T	A	T	3.38	34.31810344827586
guideSeq	VEGFA_site2	GACCCCCTCCACCCCGCCTCNGG	GCCCCCGCGCCCCCCTCCTCGAG	-	12902194	12902216	19.0	14.75	1.0	0.0	1.0	AG	G	G	4.0	5.0	1.0	0.0	1.0	1.0	1.0	1.0	0.0	1.0	2.0	1.0	TC	CC	CT	TC	T	C	C	T	C	0.7174887892376681	219.2	2008.8999999999974	1.0	15.0	2.0	5.0	C	G	T	G	G	4.62	33.827241379310344
guideSeq	VEGFA_site2	GACCCCCTCCACCCCGCCTCNGG	GACCTCCTGGAGCCCGCCTGGAG	+	28185840	28185862	1.0	15.0	0.0	0.0	0.0	AG	G	G	5.0	3.0	1.6666666666666667	1.0	0.0	3.0	1.0	0.0	0.0	4.0	0.0	1.0	GC	CC	CT	TG	G	C	C	T	G	0.600896860986547	190.6	1823.899999999996	3.0	9.0	3.0	8.0	C	C	C	A	G	4.18	33.807586206896545
guideSeq	VEGFA_site2	GACCCCCTCCACCCCGCCTCNGG	ACCCCACTACACCACACCTAGAG	+	6523040	6523062	7.0	14.75	1.0	0.0	1.0	AG	G	A	4.0	4.0	1.25	1.0	2.0	1.0	0.0	0.0	1.0	3.0	0.0	0.0	AC	CC	CT	TA	A	C	C	T	A	0.6771300448430493	166.00000000000003	1892.6999999999966	8.0	11.0	2.0	2.0	C	C	C	G	G	4.42	33.92758620689656
guideSeq	VEGFA_site2	GACCCCCTCCACCCCGCCTCNGG	ACCCCATCCACCTGTGCCCCCAG	-	97795182	97795204	7.0	14.75	1.0	0.0	1.0	AG	C	A	4.0	3.0	1.6666666666666667	1.0	2.0	0.0	1.0	0.0	1.0	2.0	0.0	1.0	GC	CC	CC	CC	G	C	C	C	C	0.6367713004484304	188.4	1815.799999999996	4.0	13.0	3.0	3.0	C	T	C	T	C	4.42	34.05068965517241
guideSeq	VEGFA_site2	GACCCCCTCCACCCCGCCTCNGG	GCCACCTCCGCCCCCCTCTCAGG	-	139130830	139130852	5.0	14.75	1.0	0.0	1.0	GG	A	G	4.0	5.0	1.0	0.0	1.0	1.0	0.0	2.0	0.0	1.0	1.0	2.0	CT	TC	CT	TC	C	T	C	T	C	0.5426008968609866	199.20000000000005	1778.3999999999949	2.0	14.0	3.0	4.0	C	A	G	G	A	4.37	33.892931034482764
guideSeq	VEGFA_site2	GACCCCCTCCACCCCGCCTCNGG	CACCCCCACCCCCCCGACCCAGG	+	51221662	51221684	10.0	15.0	0.0	0.0	0.0	GG	A	C	5.0	5.0	1.0	2.0	0.0	1.0	1.0	1.0	1.0	2.0	2.0	0.0	GA	AC	CC	CC	G	A	C	C	C	0.5381165919282511	205.2	1827.399999999996	4.0	16.0	0.0	3.0	G	C	T	T	C	4.17	33.976206896551716
guideSeq	VEGFA_site2	GACCCCCTCCACCCCGCCTCNGG	GCCCCCTCCACCCCCCATGCTGG	+	126224731	126224753	3.0	14.75	1.0	0.0	1.0	GG	T	G	4.0	4.0	1.25	1.0	1.0	0.0	0.0	2.0	0.0	1.0	2.0	1.0	CA	AT	TG	GC	C	A	T	G	C	0.6367713004484304	202.70000000000005	1849.899999999996	2.0	14.0	3.0	4.0	G	A	A	G	C	4.17	33.929827586206905
guideSeq	VEGFA_site2	GACCCCCTCCACCCCGCCTCNGG	TGACTCCCTCCAGGCCCCTCAAG	-	144113170	144113192	8.0	14.75	1.0	1.0	0.0	AG	A	T	3.0	3.0	1.3333333333333333	0.0	1.0	1.0	0.0	1.0	0.0	2.0	0.0	1.0	CC	CC	CT	TC	C	C	C	T	C	0.5246636771300448	182.5	1753.0999999999967	4.0	11.0	4.0	4.0	A	A	G	A	A	4.5	34.15724137931035
guideSeq	VEGFA_site2	GACCCCCTCCACCCCGCCTCNGG	TCCCCCTCCTCCCCCGCCAGGAG	-	131976553	131976575	2.0	14.75	1.0	0.0	1.0	AG	G	T	4.0	2.0	2.5	2.0	0.0	1.0	0.0	1.0	0.0	2.0	2.0	0.0	GC	CC	CA	AG	G	C	C	A	G	0.5874439461883408	203.4	1825.899999999996	2.0	14.0	3.0	4.0	G	G	T	A	T	4.18	33.80689655172414
guideSeq	VEGFA_site2	GACCCCCTCCACCCCGCCTCNGG	ACCCCCTCCACCCCCTCCCTGAG	+	77653290	77653312	17.0	14.75	1.0	0.0	1.0	AG	G	A	4.0	3.0	1.6666666666666667	2.0	1.0	0.0	0.0	1.0	2.0	0.0	1.0	1.0	TC	CC	CC	CT	T	C	C	C	T	0.6098654708520179	193.6	1790.899999999996	3.0	15.0	3.0	2.0	C	C	C	C	C	4.03	33.89982758620691
guideSeq	VEGFA_site2	GACCCCCTCCACCCCGCCTCNGG	GACTGCCCCCACCCCACCCCAGG	-	30128124	30128146	20.0	15.0	0.0	0.0	0.0	GG	A	G	5.0	4.0	1.25	1.0	1.0	0.0	2.0	1.0	3.0	1.0	0.0	1.0	AC	CC	CC	CC	A	C	C	C	C	0.5739910313901345	196.00000000000003	1809.8999999999953	4.0	14.0	1.0	4.0	T	C	C	A	C	4.18	34.0001724137931
guideSeq	VEGFA_site2	GACCCCCTCCACCCCGCCTCNGG	GACCCCCCCCACCTCCCTCCCGG	+	56773260	56773282	16.0	15.0	0.0	0.0	0.0	GG	C	G	5.0	4.0	1.25	2.0	2.0	0.0	1.0	0.0	2.0	0.0	1.0	2.0	CC	CT	TC	CC	C	C	T	C	C	0.7982062780269058	206.1	2090.7999999999975	2.0	16.0	2.0	3.0	A	C	G	G	G	4.37	33.757413793103446
guideSeq	VEGFA_site2	GACCCCCTCCACCCCGCCTCNGG	ACCCCCACAGCCCCTGACTCCAG	+	190286343	190286365	2.0	14.75	1.0	0.0	1.0	AG	C	A	4.0	4.0	1.25	1.0	0.0	2.0	1.0	0.0	0.0	3.0	0.0	1.0	GA	AC	CT	TC	G	A	C	T	C	0.5381165919282511	184.2	1733.7999999999954	5.0	13.0	2.0	3.0	G	C	C	A	G	4.45	33.84137931034483
guideSeq	VEGFA_site2	GACCCCCTCCACCCCGCCTCNGG	CCCCACTCCTTCCCCGCCTCTGG	+	10143160	10143182	8.0	14.75	1.0	0.0	1.0	GG	T	C	4.0	3.0	1.6666666666666667	0.0	0.0	1.0	1.0	2.0	0.0	1.0	3.0	0.0	GC	CC	CT	TC	G	C	C	T	C	0.4394618834080717	197.2	1734.7999999999952	1.0	14.0	5.0	3.0	T	A	A	C	C	4.31	33.952413793103446
guideSeq	VEGFA_site2	GACCCCCTCCACCCCGCCTCNGG	TCCATCTCCACCCCATCCTCAGG	-	55147031	55147053	19.0	14.75	1.0	0.0	1.0	GG	A	T	4.0	3.0	1.6666666666666667	0.0	1.0	0.0	1.0	2.0	0.0	1.0	2.0	1.0	TC	CC	CT	TC	T	C	C	T	C	0.6188340807174888	175.3	1809.599999999996	4.0	12.0	5.0	2.0	C	T	G	T	G	4.33	34.053620689655176
guideSeq	VEGFA_site2	GACCCCCTCCACCCCGCCTCNGG	GGAGCTCCTCCACCCCCCACTAG	-	34194860	34194882	19.0	14.75	1.0	1.0	0.0	AG	T	G	3.0	4.0	1.0	1.0	0.0	0.0	1.0	1.0	0.0	2.0	0.0	1.0	CC	CC	CA	AC	C	C	C	A	C	0.5739910313901345	185.50000000000003	1853.8999999999949	4.0	12.0	3.0	4.0	G	A	G	C	C	4.33	33.885344827586216
guideSeq	VEGFA_site2	GACCCCCTCCACCCCGCCTCNGG	GTTCCCCTCTGCCCCTCCTCTGG	+	861969	861991	5.0	15.0	0.0	0.0	0.0	GG	T	G	5.0	3.0	1.6666666666666667	0.0	1.0	2.0	0.0	2.0	0.0	0.0	2.0	3.0	TC	CC	CT	TC	T	C	C	T	C	0.6322869955156951	187.7	1800.2999999999952	0.0	12.0	7.0	4.0	C	C	T	C	A	4.62	33.836379310344824
guideSeq	VEGFA_site2	GACCCCCTCCACCCCGCCTCNGG	GACCCCCCCCACCTCCCTCCCGG	+	237290864	237290886	1.0	15.0	0.0	0.0	0.0	GG	C	G	5.0	4.0	1.25	2.0	2.0	0.0	1.0	0.0	2.0	0.0	1.0	2.0	CC	CT	TC	CC	C	C	T	C	C	0.7847533632286996	206.1	2061.699999999997	2.0	16.0	2.0	3.0	A	C	G	G	G	4.37	33.757413793103446
guideSeq	VEGFA_site2	GACCCCCTCCACCCCGCCTCNGG	GACCCCCCCCACCTCCCTCCCAG	-	72394017	72394039	15.0	15.0	0.0	0.0	0.0	AG	C	G	5.0	4.0	1.25	2.0	2.0	0.0	1.0	0.0	2.0	0.0	1.0	2.0	CC	CT	TC	CC	C	C	T	C	C	0.7892376681614349	196.8	2072.8999999999974	3.0	16.0	2.0	2.0	A	C	G	G	G	4.37	33.72258620689655
guideSeq	VEGFA_site2	GACCCCCTCCACCCCGCCTCNGG	GACCCCCCCCACCTCCCTCCCGG	-	156527440	156527462	1.0	15.0	0.0	0.0	0.0	GG	C	G	5.0	4.0	1.25	2.0	2.0	0.0	1.0	0.0	2.0	0.0	1.0	2.0	CC	CT	TC	CC	C	C	T	C	C	0.8475336322869955	206.1	2160.5999999999985	2.0	16.0	2.0	3.0	A	C	G	G	G	4.37	33.757413793103446
guideSeq	VEGFA_site2	GACCCCCTCCACCCCGCCTCNGG	GAGCCACTGCACCCGGCCTTGAG	-	131457334	131457356	10.0	15.0	0.0	0.0	0.0	AG	G	G	5.0	4.0	1.25	1.0	1.0	1.0	1.0	1.0	0.0	4.0	0.0	1.0	GC	CC	CT	TT	G	C	C	T	T	0.452914798206278	187.9	1748.699999999994	4.0	9.0	3.0	7.0	T	A	T	C	T	3.9	34.07103448275862
guideSeq	VEGFA_site2	GACCCCCTCCACCCCGCCTCNGG	GAGCCACTGCACCCAGCCCCCAG	-	58416486	58416508	19.0	15.0	0.0	0.0	0.0	AG	C	G	5.0	5.0	1.0	1.0	1.0	1.0	1.0	1.0	1.0	4.0	0.0	0.0	GC	CC	CC	CC	G	C	C	C	C	0.4887892376681615	189.1	1787.599999999994	5.0	12.0	1.0	5.0	C	A	T	C	A	4.53	33.97241379310345
guideSeq	VEGFA_site2	GACCCCCTCCACCCCGCCTCNGG	TGACCTCCCCACCCCGCCGCCGG	+	1243065	1243087	1.0	15.75	1.0	1.0	0.0	GG	C	T	2.0	3.0	1.0	1.0	0.0	0.0	1.0	0.0	0.0	1.0	0.0	1.0	GC	CC	CG	GC	G	C	C	G	C	0.7847533632286996	211.5	2131.7999999999984	2.0	14.0	2.0	5.0	G	C	A	C	A	4.18	34.083103448275864
guideSeq	VEGFA_site2	GACCCCCTCCACCCCGCCTCNGG	GACCCTCACCACCCACCCTGTGG	-	14583279	14583301	3.0	15.0	0.0	0.0	0.0	GG	T	G	5.0	3.0	1.6666666666666667	1.0	2.0	0.0	2.0	0.0	0.0	3.0	1.0	1.0	CC	CC	CT	TG	C	C	C	T	G	0.5515695067264574	176.3	1791.0999999999954	4.0	12.0	3.0	4.0	C	T	G	A	G	4.29	33.91379310344827
guideSeq	VEGFA_site2	GACCCCCTCCACCCCGCCTCNGG	ACCCTCTCCTACCCAGCATAGAG	+	134048052	134048074	6.0	14.75	1.0	0.0	1.0	AG	G	A	4.0	4.0	1.25	2.0	1.0	0.0	1.0	0.0	0.0	3.0	0.0	1.0	GC	CA	AT	TA	G	C	A	T	A	0.4349775784753363	174.9	1739.7999999999954	6.0	10.0	4.0	3.0	G	T	G	C	C	4.29	33.95068965517242
guideSeq	VEGFA_site2	GACCCCCTCCACCCCGCCTCNGG	TCCCCACTCCACCCCATCTCCAG	-	105347395	105347417	8.0	15.0	0.0	0.0	0.0	AG	C	T	5.0	3.0	1.6666666666666667	1.0	1.0	0.0	1.0	2.0	1.0	1.0	2.0	1.0	AT	TC	CT	TC	A	T	C	T	C	0.4035874439461883	178.60000000000005	1727.8999999999944	4.0	14.0	4.0	1.0	C	C	A	C	C	4.53	33.91172413793104
guideSeq	VEGFA_site2	GACCCCCTCCACCCCGCCTCNGG	CACTCCCTCTCTCCCGCCTCTAG	-	98486064	98486086	9.0	15.0	0.0	0.0	0.0	AG	T	C	5.0	3.0	1.6666666666666667	0.0	0.0	3.0	0.0	2.0	0.0	0.0	2.0	3.0	GC	CC	CT	TC	G	C	C	T	C	0.4394618834080717	178.90000000000003	1705.8999999999944	2.0	13.0	6.0	2.0	T	A	G	T	C	4.57	33.711379310344824
guideSeq	VEGFA_site2	GACCCCCTCCACCCCGCCTCNGG	AACCTCCTCCTCCCAGGCTCAAG	+	132127504	132127526	X	15.0	0.0	0.0	0.0	AG	A	A	5.0	5.0	1.0	1.0	1.0	1.0	1.0	1.0	1.0	2.0	1.0	1.0	GG	GC	CT	TC	G	G	C	T	C	0.4843049327354261	182.6	1712.2999999999954	5.0	11.0	4.0	3.0	C	G	A	T	C	3.64	34.09931034482758
guideSeq	VEGFA_site2	GACCCCCTCCACCCCGCCTCNGG	GACCCCCTTCACTCCATCCCTGG	-	44179087	44179109	10.0	15.0	0.0	0.0	0.0	GG	T	G	5.0	4.0	1.25	2.0	2.0	1.0	0.0	0.0	2.0	0.0	0.0	3.0	AT	TC	CC	CC	A	T	C	C	C	0.5246636771300448	181.9	1762.199999999995	3.0	12.0	5.0	3.0	G	C	T	A	G	4.42	33.896551724137936
guideSeq	VEGFA_site2	GACCCCCTCCACCCCGCCTCNGG	CACCCCCTCCCCACCCTCTCCAG	+	101330210	101330232	8.0	15.0	0.0	0.0	0.0	AG	C	C	5.0	4.0	1.25	1.0	2.0	1.0	0.0	1.0	0.0	1.0	3.0	1.0	CT	TC	CT	TC	C	T	C	T	C	0.5022421524663677	188.40000000000003	1805.199999999996	3.0	16.0	3.0	1.0	C	C	C	C	T	4.29	33.83465517241379
guideSeq	VEGFA_site2	GACCCCCTCCACCCCGCCTCNGG	GAGCACCTCCTTCCCGACTCTAG	+	2441899	2441921	11.0	15.0	0.0	0.0	0.0	AG	T	G	5.0	4.0	1.25	1.0	0.0	2.0	1.0	1.0	0.0	3.0	1.0	1.0	GA	AC	CT	TC	G	A	C	T	C	0.6636771300448431	175.7	1923.299999999996	4.0	10.0	5.0	4.0	G	G	C	T	G	4.31	33.943965517241374
guideSeq	VEGFA_site2	GACCCCCTCCACCCCGCCTCNGG	ACACCCTCCTCACCCTCCTTCAG	+	44207848	44207870	20.0	14.75	1.0	0.0	1.0	AG	C	A	4.0	4.0	1.25	1.0	1.0	1.0	0.0	1.0	0.0	1.0	2.0	1.0	TC	CC	CT	TT	T	C	C	T	T	0.5739910313901345	173.39999999999995	1768.699999999995	4.0	13.0	5.0	1.0	T	T	C	G	G	4.25	34.04724137931035
guideSeq	VEGFA_site2	GACCCCCTCCACCCCGCCTCNGG	CACCCCCAGCACCCCGAGTCAGG	+	22604658	22604680	19.0	15.0	0.0	0.0	0.0	GG	A	C	5.0	3.0	1.6666666666666667	2.0	0.0	1.0	1.0	1.0	0.0	4.0	1.0	0.0	GA	AG	GT	TC	G	A	G	T	C	0.5381165919282511	188.3	1820.7999999999965	5.0	12.0	1.0	5.0	A	T	T	C	T	4.19	33.90172413793103
guideSeq	VEGFA_site2	GACCCCCTCCACCCCGCCTCNGG	ACGCCCCACCACGCAGCTTCCAG	+	3634917	3634939	1.0	14.75	1.0	0.0	1.0	AG	C	A	4.0	5.0	1.0	1.0	2.0	0.0	1.0	0.0	0.0	3.0	0.0	1.0	GC	CT	TT	TC	G	C	T	T	C	0.6860986547085202	192.9	1905.899999999996	5.0	12.0	2.0	4.0	A	G	C	A	A	4.14	34.22724137931035
guideSeq	VEGFA_site2	GACCCCCTCCACCCCGCCTCNGG	TCCCCTTCCCACCCCACCTCCGG	-	41797966	41797988	17.0	14.75	1.0	0.0	1.0	GG	C	T	4.0	4.0	1.25	0.0	1.0	0.0	1.0	2.0	1.0	0.0	2.0	1.0	AC	CC	CT	TC	A	C	C	T	C	0.726457399103139	199.0	1977.9999999999966	2.0	15.0	4.0	2.0	A	G	C	C	T	4.33	33.88379310344827
guideSeq	VEGFA_site2	GACCCCCTCCACCCCGCCTCNGG	ACCCTCCTGCTCCCCGCGTCCAG	-	46374518	46374540	22.0	15.75	1.0	0.0	1.0	AG	C	A	3.0	4.0	1.0	1.0	0.0	2.0	0.0	0.0	0.0	2.0	1.0	0.0	GC	CG	GT	TC	G	C	G	T	C	0.7174887892376681	195.6	2009.1999999999955	2.0	13.0	4.0	4.0	C	T	T	C	C	4.14	34.010172413793114
guideSeq	VEGFA_site2	GACCCCCTCCACCCCGCCTCNGG	GCCCGCCCCGCCCCGCCTGCAGG	-	118764793	118764815	10.0	14.75	1.0	0.0	1.0	GG	A	G	4.0	5.0	1.0	0.0	0.0	1.0	2.0	1.0	1.0	1.0	0.0	2.0	CC	CT	TG	GC	C	C	T	G	C	0.7399103139013453	228.40000000000003	2024.9999999999966	1.0	14.0	1.0	7.0	T	G	A	A	G	4.42	33.945689655172416
guideSeq	VEGFA_site2	GACCCCCTCCACCCCGCCTCNGG	ACTACCTCAACCCCCGCCTCTGG	+	150949770	150949792	7.0	15.75	1.0	0.0	1.0	GG	T	A	3.0	3.0	1.3333333333333333	0.0	0.0	1.0	0.0	2.0	0.0	2.0	0.0	1.0	GC	CC	CT	TC	G	C	C	T	C	0.6816143497757847	188.6	1913.299999999996	4.0	12.0	4.0	3.0	T	G	A	C	G	4.03	33.90362068965517
guideSeq	VEGFA_site2	GACCCCCTCCACCCCGCCTCNGG	ACCCCCTTCACCCCGGCCCCAGG	-	56012880	56012902	17.0	16.75	1.0	0.0	1.0	GG	A	A	2.0	3.0	1.0	1.0	0.0	0.0	1.0	0.0	1.0	0.0	0.0	1.0	GC	CC	CC	CC	G	C	C	C	C	0.5739910313901345	209.9	1866.2999999999947	3.0	14.0	2.0	4.0	C	A	T	A	T	4.42	33.959137931034476
guideSeq	VEGFA_site2	GACCCCCTCCACCCCGCCTCNGG	CACCCACCCCTCCCCGCCGCCAG	-	154971071	154971093	1.0	15.0	0.0	0.0	0.0	AG	C	C	5.0	5.0	1.0	1.0	0.0	1.0	2.0	1.0	1.0	2.0	2.0	0.0	GC	CC	CG	GC	G	C	C	G	C	0.5919282511210763	207.6	1873.799999999996	3.0	16.0	1.0	3.0	A	T	T	A	T	3.75	33.93431034482759
guideSeq	VEGFA_site2	GACCCCCTCCACCCCGCCTCNGG	ACCCCCTCCCACACCTGCTCCAG	+	72488070	72488092	11.0	14.75	1.0	0.0	1.0	AG	C	A	4.0	4.0	1.25	1.0	2.0	0.0	0.0	1.0	0.0	2.0	2.0	0.0	TG	GC	CT	TC	T	G	C	T	C	0.6278026905829597	184.20000000000005	1801.0999999999954	4.0	14.0	3.0	2.0	G	G	C	C	A	4.42	33.925689655172405
guideSeq	VEGFA_site2	GACCCCCTCCACCCCGCCTCNGG	TCACCCCCTCCACCTCACTCCAG	-	38037913	38037935	21.0	14.75	1.0	1.0	0.0	AG	C	T	3.0	3.0	1.3333333333333333	1.0	1.0	0.0	0.0	1.0	0.0	1.0	1.0	1.0	CA	AC	CT	TC	C	A	C	T	C	0.4215246636771301	173.3	1767.7999999999952	4.0	14.0	4.0	1.0	C	T	G	G	C	4.37	33.955344827586195
guideSeq	VEGFA_site2	GACCCCCTCCACCCCGCCTCNGG	AGACCACCTCCCCCCAGCCTGGG	+	96903872	96903894	15.0	14.75	1.0	1.0	0.0	GG	G	A	3.0	3.0	1.3333333333333333	0.0	1.0	1.0	1.0	0.0	0.0	2.0	1.0	0.0	AG	GC	CC	CT	A	G	C	C	T	0.6995515695067265	193.90000000000003	1954.9999999999966	4.0	12.0	2.0	5.0	C	C	T	C	C	4.33	33.93
guideSeq	VEGFA_site2	GACCCCCTCCACCCCGCCTCNGG	GTCCCACCCATCCCCGCCTCCAG	-	819369	819391	16.0	15.0	0.0	0.0	0.0	AG	C	G	5.0	4.0	1.25	0.0	0.0	2.0	2.0	1.0	1.0	2.0	2.0	0.0	GC	CC	CT	TC	G	C	C	T	C	0.6681614349775785	193.4	1924.0999999999967	3.0	14.0	3.0	3.0	G	C	C	C	T	4.66	33.87086206896551
guideSeq	VEGFA_site2	GACCCCCTCCACCCCGCCTCNGG	GAACCACTGCACCCAGCCTCCAG	+	38335434	38335456	1.0	16.0	0.0	0.0	0.0	AG	C	G	4.0	4.0	1.0	0.0	1.0	1.0	1.0	1.0	0.0	4.0	0.0	0.0	GC	CC	CT	TC	G	C	C	T	C	0.5201793721973094	177.20000000000005	1748.199999999995	6.0	11.0	2.0	4.0	G	T	C	C	A	4.18	34.19637931034483
guideSeq	VEGFA_site2	GACCCCCTCCACCCCGCCTCNGG	GACCTCCACCACCCGGGTTCAAG	+	218541566	218541588	1.0	15.0	0.0	0.0	0.0	AG	A	G	5.0	4.0	1.25	2.0	1.0	0.0	2.0	0.0	0.0	3.0	0.0	2.0	GG	GT	TT	TC	G	G	T	T	C	0.4887892376681615	182.9	1775.8999999999962	5.0	10.0	3.0	5.0	C	A	A	T	T	3.75	34.43672413793104
guideSeq	VEGFA_site2	GACCCCCTCCACCCCGCCTCNGG	GACTCGCTCCAGGCCTCCTCCAG	-	14537435	14537457	9.0	15.0	0.0	0.0	0.0	AG	C	G	5.0	4.0	1.25	0.0	2.0	1.0	1.0	1.0	0.0	3.0	1.0	1.0	TC	CC	CT	TC	T	C	C	T	C	0.5515695067264574	182.00000000000003	1796.9999999999955	3.0	11.0	4.0	5.0	A	C	A	G	C	4.53	33.93293103448276
guideSeq	VEGFA_site2	GACCCCCTCCACCCCGCCTCNGG	AACCCCCCCCCCCCCGGGTCAGG	+	58297662	58297684	X	15.0	0.0	0.0	0.0	GG	A	A	5.0	4.0	1.25	2.0	0.0	1.0	1.0	1.0	2.0	2.0	1.0	0.0	GG	GG	GT	TC	G	G	G	T	C	0.6188340807174888	218.2	1854.599999999996	3.0	14.0	1.0	5.0	C	G	C	A	G	4.03	33.76655172413793
guideSeq	VEGFA_site2	GACCCCCTCCACCCCGCCTCNGG	ACCCCACCCACCCCTGCCACTGG	+	76254616	76254638	X	15.75	1.0	0.0	1.0	GG	T	A	3.0	3.0	1.3333333333333333	1.0	0.0	0.0	2.0	0.0	1.0	2.0	0.0	0.0	GC	CC	CA	AC	G	C	C	A	C	0.5829596412556054	191.7	1767.3999999999958	4.0	14.0	2.0	3.0	T	A	G	C	C	4.45	34.007586206896555
guideSeq	VEGFA_site2	GACCCCCTCCACCCCGCCTCNGG	GAACCACTGCACCCGGCCTAAAG	+	88917806	88917828	9.0	15.0	0.0	0.0	0.0	AG	A	G	5.0	4.0	1.25	1.0	1.0	1.0	1.0	1.0	0.0	5.0	0.0	0.0	GC	CC	CT	TA	G	C	C	T	A	0.4035874439461883	188.3	1744.7999999999945	7.0	9.0	2.0	5.0	T	C	A	T	G	3.35	34.35810344827586
guideSeq	VEGFA_site2	GACCCCCTCCACCCCGCCTCNGG	ACCAACCTTCACCTCGCCTATAG	-	7030226	7030248	7.0	14.75	1.0	0.0	1.0	AG	T	A	4.0	3.0	1.6666666666666667	1.0	1.0	1.0	1.0	0.0	0.0	2.0	0.0	2.0	GC	CC	CT	TA	G	C	C	T	A	0.4349775784753363	179.3	1748.299999999996	6.0	10.0	5.0	2.0	C	T	C	A	G	3.64	33.93103448275862
guideSeq	VEGFA_site2	GACCCCCTCCACCCCGCCTCNGG	ACCCCATCCCGCCCCTCCACAGG	-	10226261	10226283	19.0	14.75	1.0	0.0	1.0	GG	A	A	4.0	5.0	1.0	1.0	1.0	1.0	1.0	0.0	0.0	2.0	1.0	1.0	TC	CC	CA	AC	T	C	C	A	C	0.6502242152466368	198.80000000000004	1882.0999999999967	4.0	14.0	2.0	3.0	G	C	T	T	T	4.03	34.08448275862068
guideSeq	VEGFA_site2	GACCCCCTCCACCCCGCCTCNGG	TCCCCCACCACCCCCCACTCCAG	+	95672956	95672978	2.0	14.75	1.0	0.0	1.0	AG	C	T	4.0	4.0	1.25	0.0	1.0	0.0	1.0	2.0	0.0	1.0	3.0	0.0	CA	AC	CT	TC	C	A	C	T	C	0.6188340807174888	190.50000000000003	1870.699999999996	4.0	16.0	2.0	1.0	G	T	G	C	T	4.27	34.07448275862068
guideSeq	VEGFA_site2	GACCCCCTCCACCCCGCCTCNGG	GAGCCACTACACCCAGCCTCCAG	-	85709549	85709571	11.0	16.0	0.0	0.0	0.0	AG	C	G	4.0	4.0	1.0	0.0	1.0	1.0	1.0	1.0	0.0	4.0	0.0	0.0	GC	CC	CT	TC	G	C	C	T	C	0.4439461883408072	176.1	1770.4999999999948	6.0	11.0	2.0	4.0	A	C	C	C	C	4.33	33.94827586206896
guideSeq	VEGFA_site2	GACCCCCTCCACCCCGCCTCNGG	ACCCCTCCCCCCCGCGCCCCAGG	+	50095329	50095351	19.0	14.75	1.0	0.0	1.0	GG	A	A	4.0	5.0	1.0	1.0	1.0	1.0	1.0	0.0	2.0	1.0	1.0	0.0	GC	CC	CC	CC	G	C	C	C	C	0.6188340807174888	222.50000000000003	1922.9999999999955	2.0	16.0	1.0	4.0	C	A	C	T	G	4.45	33.81327586206897
guideSeq	VEGFA_site2	GACCCCCTCCACCCCGCCTCNGG	TCTCCGTCCACTCCCACCTCAAG	-	143475560	143475582	X	14.75	1.0	0.0	1.0	AG	A	T	4.0	5.0	1.0	0.0	1.0	0.0	1.0	2.0	1.0	1.0	1.0	1.0	AC	CC	CT	TC	A	C	C	T	C	0.30493273542600896	172.10000000000005	1684.5999999999951	4.0	12.0	5.0	2.0	G	C	T	G	T	4.33	34.16620689655173
guideSeq	VEGFA_site2	GACCCCCTCCACCCCGCCTCNGG	CACTCCCTCCACCCAGGCTGGGG	+	100692044	100692066	7.0	15.0	0.0	0.0	0.0	GG	G	C	5.0	4.0	1.25	2.0	1.0	0.0	0.0	2.0	0.0	3.0	1.0	1.0	GG	GC	CT	TG	G	G	C	T	G	0.4260089686098655	188.7	1771.7999999999954	3.0	11.0	3.0	6.0	G	C	A	G	A	4.33	33.78948275862069
guideSeq	VEGFA_site2	GACCCCCTCCACCCCGCCTCNGG	GATCCTCTCCTCTCAGCCTCCAG	+	104528979	104529001	14.0	15.0	0.0	0.0	0.0	AG	C	G	5.0	5.0	1.0	0.0	2.0	1.0	1.0	1.0	0.0	1.0	1.0	3.0	GC	CC	CT	TC	G	C	C	T	C	0.4932735426008968	169.1	1714.399999999995	3.0	11.0	6.0	3.0	A	G	T	A	C	4.33	33.86448275862069
guideSeq	VEGFA_site2	GACCCCCTCCACCCCGCCTCNGG	ACCCCCTCCCCCACCACCACAAG	-	68030168	68030190	18.0	14.75	1.0	0.0	1.0	AG	A	A	4.0	5.0	1.0	1.0	1.0	1.0	0.0	1.0	1.0	1.0	2.0	0.0	AC	CC	CA	AC	A	C	C	A	C	0.3632286995515695	189.50000000000003	1740.5999999999945	6.0	15.0	1.0	1.0	C	A	C	T	T	3.35	34.18637931034483
guideSeq	VEGFA_site2	GACCCCCTCCACCCCGCCTCNGG	AGCCCCCCCGCCCCGCACTCTGG	-	2941305	2941327	11.0	14.75	1.0	0.0	1.0	GG	T	A	4.0	5.0	1.0	0.0	0.0	1.0	1.0	2.0	1.0	1.0	1.0	1.0	CA	AC	CT	TC	C	A	C	T	C	0.6681614349775785	214.20000000000005	1878.9999999999961	2.0	14.0	2.0	5.0	C	T	G	T	C	4.53	33.90948275862068
guideSeq	VEGFA_site2	GACCCCCTCCACCCCGCCTCNGG	AGAATCCCCCACCCCGGCTCCAG	+	97395746	97395768	8.0	14.75	1.0	1.0	0.0	AG	C	A	3.0	3.0	1.3333333333333333	1.0	0.0	0.0	0.0	2.0	0.0	2.0	0.0	1.0	GG	GC	CT	TC	G	G	C	T	C	0.4887892376681615	198.00000000000003	1798.1999999999946	5.0	12.0	2.0	4.0	T	G	T	C	A	4.19	34.10431034482759
guideSeq	VEGFA_site2	GACCCCCTCCACCCCGCCTCNGG	CCTCCCCACACCCCTGCCTCCAG	+	133353909	133353931	10.0	14.75	1.0	0.0	1.0	AG	C	C	4.0	4.0	1.25	0.0	0.0	0.0	2.0	2.0	1.0	1.0	1.0	1.0	GC	CC	CT	TC	G	C	C	T	C	0.6367713004484304	188.7	1839.5999999999951	3.0	15.0	3.0	2.0	C	C	C	A	G	4.33	33.76879310344828
guideSeq	VEGFA_site2	GACCCCCTCCACCCCGCCTCNGG	GACCCCCCCCACCTCCCTCCCGG	+	78459999	78460021	14.0	15.0	0.0	0.0	0.0	GG	C	G	5.0	4.0	1.25	2.0	2.0	0.0	1.0	0.0	2.0	0.0	1.0	2.0	CC	CT	TC	CC	C	C	T	C	C	0.7713004484304933	206.1	2018.3999999999974	2.0	16.0	2.0	3.0	A	C	G	G	G	4.37	33.757413793103446
guideSeq	VEGFA_site2	GACCCCCTCCACCCCGCCTCNGG	GAAACCCTGCCCCCCGCCCCTGG	+	113030490	113030512	13.0	15.0	0.0	0.0	0.0	GG	T	G	5.0	4.0	1.25	1.0	0.0	2.0	0.0	2.0	1.0	3.0	1.0	0.0	GC	CC	CC	CC	G	C	C	C	C	0.5829596412556054	212.6	1772.799999999996	3.0	13.0	2.0	5.0	C	A	A	G	A	3.9	34.244482758620684
guideSeq	VEGFA_site2	GACCCCCTCCACCCCGCCTCNGG	GAGCCACCACACCCAGCCTCAAG	-	129123527	129123549	2.0	15.0	0.0	0.0	0.0	AG	A	G	5.0	4.0	1.25	0.0	1.0	1.0	2.0	1.0	1.0	4.0	0.0	0.0	GC	CC	CT	TC	G	C	C	T	C	0.4708520179372198	177.20000000000005	1749.2999999999954	7.0	11.0	1.0	4.0	C	C	A	C	T	4.14	34.12275862068966
guideSeq	VEGFA_site2	GACCCCCTCCACCCCGCCTCNGG	CCCCATCCACCCTGCTCTTCAAG	+	99071459	99071481	9.0	15.5	2.0	0.0	2.0	AG	A	C	2.0	4.0	1.0	0.0	1.0	0.0	1.0	0.0	0.0	1.0	0.0	1.0	TC	CT	TT	TC	T	C	T	T	C	0.4349775784753363	181.6	1718.0999999999951	4.0	12.0	5.0	2.0	C	C	A	G	T	4.17	34.11155172413793
guideSeq	VEGFA_site2	GACCCCCTCCACCCCGCCTCNGG	GACCCCCGCCACCCGCGCTTAGG	+	23115257	23115279	15.0	15.0	0.0	0.0	0.0	GG	A	G	5.0	2.0	2.5	2.0	2.0	0.0	1.0	0.0	0.0	3.0	1.0	1.0	CG	GC	CT	TT	C	G	C	T	T	0.7085201793721974	212.1	2018.599999999996	3.0	12.0	2.0	6.0	G	C	C	A	A	4.45	34.01862068965517
guideSeq	VEGFA_site2	GACCCCCTCCACCCCGCCTCNGG	CCCCGCCCCCGCCCCGCCCCCAG	+	75494180	75494202	15.0	14.75	1.0	0.0	1.0	AG	C	C	4.0	5.0	1.0	1.0	0.0	1.0	1.0	1.0	2.0	0.0	1.0	1.0	GC	CC	CC	CC	G	C	C	C	C	0.7847533632286996	236.6	2101.4999999999977	1.0	18.0	0.0	4.0	C	C	C	G	C	4.61	33.85362068965517
guideSeq	VEGFA_site2	GACCCCCTCCACCCCGCCTCNGG	CCCACCCTTCACCCCGCCTGCGG	-	157793892	157793914	7.0	15.0	0.0	0.0	0.0	GG	C	C	5.0	3.0	1.6666666666666667	1.0	0.0	1.0	0.0	3.0	0.0	2.0	2.0	1.0	GC	CC	CT	TG	G	C	C	T	G	0.7040358744394619	205.7	1947.1999999999973	2.0	14.0	3.0	4.0	C	C	C	G	A	4.29	33.94293103448276
guideSeq	VEGFA_site2	GACCCCCTCCACCCCGCCTCNGG	ACTCCCTCCCTCCCTTCCTCCAG	+	117765951	117765973	12.0	14.75	1.0	0.0	1.0	AG	C	A	4.0	4.0	1.25	0.0	2.0	1.0	0.0	1.0	0.0	0.0	2.0	2.0	TC	CC	CT	TC	T	C	C	T	C	0.5426008968609866	184.2	1754.1999999999955	2.0	14.0	6.0	1.0	G	C	A	T	T	3.84	33.950172413793105
guideSeq	VEGFA_site2	GACCCCCTCCACCCCGCCTCNGG	GCAGCCTCCACTCCCGCCTGGAG	-	31178208	31178230	1.0	14.75	1.0	0.0	1.0	AG	G	G	4.0	3.0	1.6666666666666667	1.0	0.0	0.0	0.0	3.0	0.0	3.0	0.0	1.0	GC	CC	CT	TG	G	C	C	T	G	0.6233183856502242	190.9	1852.899999999995	3.0	11.0	3.0	6.0	G	C	C	T	G	4.33	33.863620689655164
guideSeq	VEGFA_site2	GACCCCCTCCACCCCGCCTCNGG	AAGCCCTCCACCCCATCCCCCAG	-	44238600	44238622	19.0	14.75	1.0	0.0	1.0	AG	C	A	4.0	3.0	1.6666666666666667	1.0	1.0	0.0	0.0	2.0	1.0	2.0	1.0	0.0	TC	CC	CC	CC	T	C	C	C	C	0.6278026905829597	197.3	1839.7999999999965	5.0	14.0	2.0	2.0	C	C	A	C	G	4.17	34.01068965517241
guideSeq	VEGFA_site2	GACCCCCTCCACCCCGCCTCNGG	CTACCACCCCACCCCGTCTCTAG	-	45173890	45173912	3.0	14.75	1.0	1.0	0.0	AG	T	C	3.0	4.0	1.0	1.0	0.0	0.0	1.0	1.0	0.0	1.0	1.0	1.0	GT	TC	CT	TC	G	T	C	T	C	0.4304932735426009	180.9	1765.0999999999951	4.0	13.0	4.0	2.0	T	G	T	T	A	4.58	33.99293103448276
guideSeq	VEGFA_site2	GACCCCCTCCACCCCGCCTCNGG	GGCTCCCTCCACTCTGCCCCCAG	-	83135636	83135658	15.0	15.0	0.0	0.0	0.0	AG	C	G	5.0	5.0	1.0	1.0	2.0	0.0	0.0	2.0	1.0	0.0	0.0	4.0	GC	CC	CC	CC	G	C	C	C	C	0.6188340807174888	189.9	1827.699999999996	2.0	13.0	4.0	4.0	A	G	C	T	G	4.61	33.75568965517242
guideSeq_HF1	FANCF-4	GCTCCAGAGCCGTGCGAATGNGG	CTCTCCCAGCCGGGCGAGTGCAG	+	80275387	80275409	17.0	14.75	1.0	0.0	1.0	AG	C	C	4.0	4.0	1.25	1.0	1.0	0.0	2.0	0.0	0.0	1.0	2.0	1.0	GA	AG	GT	TG	G	A	G	T	G	0.6905829596412556	191.80000000000004	1899.399999999995	3.0	9.0	3.0	8.0	C	T	G	A	G	4.63	33.79637931034483
guideSeq	VEGFA_site3	GGTGAGTGAGTGTGTGCGTGNGG	GGTGAGAGAGTCAGAGCATGTGG	+	35112114	35112136	20.0	15.0	0.0	0.0	0.0	GG	T	G	5.0	4.0	1.25	1.0	2.0	1.0	1.0	0.0	1.0	3.0	1.0	0.0	GC	CA	AT	TG	G	C	A	T	G	0.6098654708520179	157.2	1795.3999999999958	6.0	2.0	4.0	11.0	G	G	C	C	A	4.53	33.96775862068965
guideSeq	VEGFA_site3	GGTGAGTGAGTGTGTGCGTGNGG	GTGAGTGTGTGTGTGTGTGGGGG	+	65232536	65232558	14.0	15.75	1.0	0.0	1.0	GG	G	G	3.0	4.0	1.0	0.0	1.0	0.0	1.0	1.0	0.0	0.0	2.0	1.0	TG	GT	TG	GG	T	G	T	G	G	0.5560538116591929	155.79999999999995	1639.4999999999966	1.0	0.0	8.0	14.0	T	G	T	G	G	4.58	34.169655172413805
guideSeq	VEGFA_site3	GGTGAGTGAGTGTGTGCGTGNGG	GTGTGGGAAGTGTGTGAGAGAGG	+	73767837	73767859	13.0	14.75	1.0	0.0	1.0	GG	A	G	4.0	5.0	1.0	2.0	0.0	0.0	1.0	1.0	0.0	3.0	1.0	0.0	GA	AG	GA	AG	G	A	G	A	G	0.37668161434977576	157.2	1676.699999999995	5.0	0.0	5.0	13.0	A	A	A	C	A	4.14	34.33793103448276
guideSeq	VEGFA_site3	GGTGAGTGAGTGTGTGCGTGNGG	GGTGCAGCAGTGTGTGCCTGCAG	+	2195024	2195046	17.0	15.0	0.0	0.0	0.0	AG	C	G	5.0	2.0	2.5	1.0	0.0	0.0	4.0	0.0	1.0	1.0	3.0	0.0	GC	CC	CT	TG	G	C	C	T	G	0.5695067264573991	170.00000000000003	1791.1999999999955	3.0	5.0	5.0	10.0	T	C	C	C	A	4.51	34.055
guideSeq	VEGFA_site3	GGTGAGTGAGTGTGTGCGTGNGG	TGTGTGTGTGTGTGTGTGTAAAG	+	56704373	56704395	15.0	15.0	0.0	0.0	0.0	AG	A	T	5.0	4.0	1.25	2.0	0.0	1.0	1.0	1.0	1.0	0.0	3.0	1.0	GT	TG	GT	TA	G	T	G	T	A	0.3452914798206278	142.7	1704.3999999999944	3.0	0.0	10.0	10.0	T	T	T	G	A	3.34	34.61879310344828
guideSeq	VEGFA_site3	GGTGAGTGAGTGTGTGCGTGNGG	TGTGTGTGTGTGTGTGTGTGTGG	-	49189705	49189727	15.0	16.0	0.0	0.0	0.0	GG	T	T	4.0	4.0	1.0	1.0	0.0	1.0	1.0	1.0	0.0	0.0	3.0	1.0	GT	TG	GT	TG	G	T	G	T	G	0.4215246636771301	139.79999999999998	1749.699999999995	0.0	0.0	11.0	12.0	C	G	A	C	A	5.02	34.42689655172415
guideSeq	VEGFA_site3	GGTGAGTGAGTGTGTGCGTGNGG	AGGTGAGAGAGTCTGTGCATGAG	+	46854324	46854346	21.0	14.75	1.0	1.0	0.0	AG	G	A	3.0	3.0	1.3333333333333333	1.0	0.0	1.0	1.0	0.0	1.0	1.0	1.0	0.0	TG	GC	CA	AT	T	G	C	A	T	0.600896860986547	154.0	1808.799999999996	6.0	2.0	5.0	10.0	A	C	C	T	A	4.18	33.98827586206896
guideSeq	VEGFA_site3	GGTGAGTGAGTGTGTGCGTGNGG	TGTGTGTGTGTGTGTGTGTGTAG	-	73345575	73345597	1.0	16.0	0.0	0.0	0.0	AG	T	T	4.0	4.0	1.0	1.0	0.0	1.0	1.0	1.0	0.0	0.0	3.0	1.0	GT	TG	GT	TG	G	T	G	T	G	0.32286995515695066	136.8	1624.2999999999954	1.0	0.0	11.0	11.0	A	T	T	T	T	3.63	34.58275862068966
guideSeq	VEGFA_site3	GGTGAGTGAGTGTGTGCGTGNGG	TGTGTGTGTGTGTGTGTGTTTGG	-	85634190	85634212	16.0	15.0	0.0	0.0	0.0	GG	T	T	5.0	4.0	1.25	2.0	0.0	1.0	1.0	1.0	0.0	0.0	4.0	1.0	GT	TG	GT	TT	G	T	G	T	T	0.5067264573991032	145.7	1728.399999999995	0.0	0.0	12.0	11.0	G	G	T	G	T	4.58	34.444827586206905
guideSeq	VEGFA_site3	GGTGAGTGAGTGTGTGCGTGNGG	TGTGTGTGTGTGTGTGTGTGTGG	-	119721854	119721876	X	16.0	0.0	0.0	0.0	GG	T	T	4.0	4.0	1.0	1.0	0.0	1.0	1.0	1.0	0.0	0.0	3.0	1.0	GT	TG	GT	TG	G	T	G	T	G	0.3991031390134529	139.79999999999998	1657.2999999999954	0.0	0.0	11.0	12.0	G	T	G	T	C	4.66	34.42706896551725
guideSeq	VEGFA_site3	GGTGAGTGAGTGTGTGCGTGNGG	CGTGTGTGTGTGTGTGTGTGTGG	-	15414392	15414414	11.0	16.0	0.0	0.0	0.0	GG	T	C	4.0	4.0	1.0	1.0	0.0	1.0	1.0	1.0	0.0	0.0	3.0	1.0	GT	TG	GT	TG	G	T	G	T	G	0.3587443946188341	145.89999999999995	1668.0999999999945	0.0	1.0	10.0	12.0	T	G	T	G	T	4.36	34.362758620689675
guideSeq	VEGFA_site3	GGTGAGTGAGTGTGTGCGTGNGG	GTGTGTGAATGTGAGTGTGTGGG	-	71949666	71949688	17.0	14.75	1.0	0.0	1.0	GG	G	G	4.0	4.0	1.25	0.0	2.0	1.0	0.0	1.0	1.0	1.0	1.0	1.0	TG	GT	TG	GT	T	G	T	G	T	0.452914798206278	150.6	1573.0999999999972	3.0	0.0	8.0	12.0	C	A	T	G	G	4.27	34.248965517241395
guideSeq	VEGFA_site3	GGTGAGTGAGTGTGTGCGTGNGG	GGAGTGTATGTGTGTGTGTGTGG	-	19191166	19191188	20.0	15.0	0.0	0.0	0.0	GG	T	G	5.0	4.0	1.25	1.0	0.0	1.0	2.0	1.0	1.0	1.0	2.0	1.0	GT	TG	GT	TG	G	T	G	T	G	0.5112107623318386	148.39999999999995	1781.5999999999954	2.0	0.0	9.0	12.0	C	G	G	G	G	4.58	34.04344827586207
guideSeq	VEGFA_site3	GGTGAGTGAGTGTGTGCGTGNGG	AGTGAGTGAGTGAGTGAAGGAGG	+	131247728	131247750	10.0	15.0	0.0	0.0	0.0	GG	A	A	5.0	3.0	1.6666666666666667	3.0	1.0	0.0	0.0	1.0	2.0	3.0	0.0	0.0	GA	AA	AG	GG	G	A	A	G	G	0.5246636771300448	155.09999999999997	1780.4999999999952	7.0	0.0	4.0	12.0	G	A	G	G	G	4.31	33.86568965517242
guideSeq	VEGFA_site3	GGTGAGTGAGTGTGTGCGTGNGG	CTGACTGTGTGTGTGGCCTGGAG	-	134404702	134404724	9.0	14.75	1.0	0.0	1.0	AG	G	C	4.0	5.0	1.0	1.0	0.0	0.0	2.0	1.0	0.0	0.0	4.0	0.0	GC	CC	CT	TG	G	C	C	T	G	0.6412556053811659	159.6	1834.2999999999965	2.0	4.0	7.0	10.0	A	C	C	C	T	4.14	34.035
guideSeq	VEGFA_site3	GGTGAGTGAGTGTGTGCGTGNGG	TGTGTGTGTGTGTGTGCATGAAG	-	77133313	77133335	17.0	16.0	0.0	0.0	0.0	AG	A	T	4.0	4.0	1.0	1.0	0.0	1.0	1.0	1.0	1.0	0.0	3.0	0.0	GC	CA	AT	TG	G	C	A	T	G	0.5426008968609866	145.7	1611.0999999999967	3.0	1.0	9.0	10.0	A	G	G	G	T	4.29	34.31775862068966
guideSeq	VEGFA_site3	GGTGAGTGAGTGTGTGCGTGNGG	GTGAGTGTGTGTGAGTGTGTGAG	-	72559750	72559772	17.0	14.75	1.0	0.0	1.0	AG	G	G	4.0	4.0	1.25	0.0	2.0	0.0	1.0	1.0	0.0	1.0	2.0	1.0	TG	GT	TG	GT	T	G	T	G	T	0.5156950672645739	138.6	1512.4999999999966	3.0	0.0	8.0	12.0	G	G	A	G	C	4.68	34.115172413793104
guideSeq	VEGFA_site3	GGTGAGTGAGTGTGTGCGTGNGG	TGTGTGTGTGTGTGTGTGTGAAG	-	60259075	60259097	14.0	16.0	0.0	0.0	0.0	AG	A	T	4.0	4.0	1.0	1.0	0.0	1.0	1.0	1.0	0.0	0.0	3.0	1.0	GT	TG	GT	TG	G	T	G	T	G	0.4080717488789238	139.0	1623.4999999999952	2.0	0.0	10.0	11.0	T	C	T	T	T	3.68	34.61534482758621
guideSeq	VEGFA_site3	GGTGAGTGAGTGTGTGCGTGNGG	TGTGAGGGTGTGTGTGTGTGAAG	-	48244286	48244308	17.0	16.0	0.0	0.0	0.0	AG	A	T	4.0	4.0	1.0	1.0	0.0	1.0	1.0	1.0	0.0	1.0	2.0	1.0	GT	TG	GT	TG	G	T	G	T	G	0.5919282511210763	149.79999999999995	1671.999999999998	3.0	0.0	8.0	12.0	G	T	G	T	G	3.75	34.30844827586208
guideSeq	VEGFA_site3	GGTGAGTGAGTGTGTGCGTGNGG	TGTAAGTGTATGTGTGGGTGTGG	+	6823275	6823297	16.0	15.0	0.0	0.0	0.0	GG	T	T	5.0	4.0	1.25	1.0	0.0	2.0	0.0	2.0	2.0	1.0	2.0	0.0	GG	GG	GT	TG	G	G	G	T	G	0.5067264573991032	156.6	1673.3999999999967	3.0	0.0	9.0	11.0	G	G	T	G	C	4.14	34.22258620689656
guideSeq	VEGFA_site3	GGTGAGTGAGTGTGTGCGTGNGG	GGGAGGGAGTGAGTGGGATGTGG	+	19244744	19244766	1.0	14.75	1.0	0.0	1.0	GG	T	G	4.0	5.0	1.0	0.0	1.0	1.0	1.0	1.0	0.0	4.0	0.0	0.0	GG	GA	AT	TG	G	G	A	T	G	0.6233183856502242	174.1	1839.899999999996	4.0	0.0	4.0	15.0	A	G	G	C	A	4.42	33.90413793103448
guideSeq	VEGFA_site3	GGTGAGTGAGTGTGTGCGTGNGG	GTGTATGAATGTGTGTGTGTAGG	-	35739444	35739466	22.0	14.75	1.0	0.0	1.0	GG	A	G	4.0	3.0	1.6666666666666667	0.0	1.0	1.0	1.0	1.0	2.0	0.0	1.0	1.0	TG	GT	TG	GT	T	G	T	G	T	0.5022421524663677	148.8	1559.8999999999976	4.0	0.0	9.0	10.0	T	G	T	G	T	4.27	34.22379310344828
guideSeq	VEGFA_site3	GGTGAGTGAGTGTGTGCGTGNGG	GTGTGTGTGTGTGTGTGTGTGAG	+	27963234	27963256	1.0	14.75	1.0	0.0	1.0	AG	G	G	4.0	4.0	1.25	0.0	1.0	0.0	1.0	2.0	0.0	0.0	3.0	1.0	TG	GT	TG	GT	T	G	T	G	T	0.5022421524663677	136.4	1661.2999999999952	1.0	0.0	10.0	12.0	A	G	A	G	A	4.93	34.24758620689656
guideSeq	VEGFA_site3	GGTGAGTGAGTGTGTGCGTGNGG	CGTGAGTGCATGTGTGTGTTAGG	+	204611125	204611147	1.0	15.0	0.0	0.0	0.0	GG	A	C	5.0	3.0	1.6666666666666667	2.0	0.0	2.0	0.0	1.0	1.0	0.0	3.0	1.0	GT	TG	GT	TT	G	T	G	T	T	0.5829596412556054	158.5	1771.899999999995	3.0	2.0	8.0	10.0	G	G	A	G	G	4.37	34.16293103448276
guideSeq	VEGFA_site3	GGTGAGTGAGTGTGTGCGTGNGG	GGTGTGGGTTTGTGTGCATGAGG	+	25727230	25727252	22.0	15.0	0.0	0.0	0.0	GG	A	G	5.0	4.0	1.25	1.0	0.0	2.0	2.0	0.0	1.0	1.0	3.0	0.0	GC	CA	AT	TG	G	C	A	T	G	0.4663677130044843	168.39999999999995	1696.6999999999966	2.0	1.0	8.0	12.0	G	T	T	G	G	4.03	34.262241379310346
guideSeq	VEGFA_site3	GGTGAGTGAGTGTGTGCGTGNGG	GTGTGTGCGTGTGTGTGTGAGAG	-	51197439	51197461	19.0	14.75	1.0	0.0	1.0	AG	G	G	4.0	4.0	1.25	0.0	1.0	0.0	1.0	2.0	0.0	0.0	3.0	1.0	TG	GT	TG	GA	T	G	T	G	A	0.5919282511210763	148.2	1707.199999999996	2.0	1.0	8.0	12.0	A	G	A	G	A	4.67	34.23224137931035
guideSeq	VEGFA_site3	GGTGAGTGAGTGTGTGCGTGNGG	TGTGTGTGTCTGTGTGTGTGCGG	+	49302099	49302121	4.0	15.0	0.0	0.0	0.0	GG	C	T	5.0	4.0	1.25	1.0	0.0	2.0	1.0	1.0	0.0	0.0	4.0	1.0	GT	TG	GT	TG	G	T	G	T	G	0.4932735426008968	151.6	1663.3999999999949	0.0	2.0	10.0	11.0	T	G	T	G	A	4.92	34.385517241379326
guideSeq	VEGFA_site3	GGTGAGTGAGTGTGTGCGTGNGG	GGGTGGGTGAGTGAGTGGGTAGG	+	66393240	66393262	15.0	14.75	1.0	1.0	0.0	GG	A	G	3.0	3.0	1.3333333333333333	1.0	1.0	0.0	1.0	0.0	0.0	2.0	0.0	1.0	TG	GG	GG	GT	T	G	G	G	T	0.6278026905829597	173.29999999999995	1756.3999999999967	3.0	0.0	5.0	15.0	T	A	G	G	T	4.33	33.95172413793104
guideSeq	VEGFA_site3	GGTGAGTGAGTGTGTGCGTGNGG	GTGTGTGTGTGTGTGCGTGCAAG	-	55123390	55123412	7.0	15.75	1.0	0.0	1.0	AG	A	G	3.0	3.0	1.3333333333333333	0.0	0.0	0.0	1.0	2.0	0.0	0.0	3.0	0.0	CG	GT	TG	GC	C	G	T	G	C	0.5067264573991032	155.20000000000005	1647.7999999999947	2.0	2.0	8.0	11.0	A	G	G	G	A	4.68	34.315344827586216
guideSeq	VEGFA_site3	GGTGAGTGAGTGTGTGCGTGNGG	GTGTGTGTGTGTGTGTGTGAGAG	-	149157961	149157983	X	14.75	1.0	0.0	1.0	AG	G	G	4.0	4.0	1.25	0.0	1.0	0.0	1.0	2.0	0.0	0.0	3.0	1.0	TG	GT	TG	GA	T	G	T	G	A	0.4215246636771301	137.5	1622.9999999999955	2.0	0.0	9.0	12.0	A	G	A	G	A	4.93	34.19431034482759
guideSeq	VEGFA_site3	GGTGAGTGAGTGTGTGCGTGNGG	GTGTGTGTGTGTGTGTGTGTAAG	+	154949780	154949802	6.0	14.75	1.0	0.0	1.0	AG	A	G	4.0	4.0	1.25	0.0	1.0	0.0	1.0	2.0	0.0	0.0	3.0	1.0	TG	GT	TG	GT	T	G	T	G	T	0.34977578475336324	140.1	1626.9999999999952	2.0	0.0	10.0	11.0	A	G	C	A	C	4.68	34.34844827586207
guideSeq	VEGFA_site3	GGTGAGTGAGTGTGTGCGTGNGG	GTGTGTGTGTGTGTGTGTGTGAG	-	18291744	18291766	9.0	14.75	1.0	0.0	1.0	AG	G	G	4.0	4.0	1.25	0.0	1.0	0.0	1.0	2.0	0.0	0.0	3.0	1.0	TG	GT	TG	GT	T	G	T	G	T	0.4798206278026906	136.4	1605.4999999999948	1.0	0.0	10.0	12.0	A	G	A	G	A	4.93	34.24758620689656
guideSeq	VEGFA_site3	GGTGAGTGAGTGTGTGCGTGNGG	TGTGTGTGTGTGTGTGTGTTGGG	+	28312423	28312445	13.0	15.0	0.0	0.0	0.0	GG	G	T	5.0	4.0	1.25	2.0	0.0	1.0	1.0	1.0	0.0	0.0	4.0	1.0	GT	TG	GT	TT	G	T	G	T	T	0.2869955156950673	147.59999999999997	1666.4999999999939	0.0	0.0	11.0	12.0	G	A	A	G	A	4.52	34.286206896551725
guideSeq	VEGFA_site3	GGTGAGTGAGTGTGTGCGTGNGG	GATGTGTGGGGGTGTGTGTGTGG	+	180022056	180022078	5.0	15.0	0.0	0.0	0.0	GG	T	G	5.0	5.0	1.0	1.0	0.0	2.0	1.0	1.0	1.0	1.0	1.0	2.0	GT	TG	GT	TG	G	T	G	T	G	0.5291479820627802	161.10000000000005	1618.2999999999954	1.0	0.0	8.0	14.0	A	G	G	G	G	4.58	34.075172413793105
guideSeq	VEGFA_site3	GGTGAGTGAGTGTGTGCGTGNGG	TGGGTGTGGGTGTGTGCATGTGG	-	12106966	12106988	1.0	15.0	0.0	0.0	0.0	GG	T	T	5.0	5.0	1.0	1.0	0.0	1.0	1.0	2.0	1.0	1.0	2.0	1.0	GC	CA	AT	TG	G	C	A	T	G	0.5381165919282511	165.9	1680.699999999996	1.0	1.0	8.0	13.0	G	T	G	G	G	4.66	34.217586206896556
guideSeq	VEGFA_site3	GGTGAGTGAGTGTGTGCGTGNGG	GTGTGTGTGTGTGTGTGTGTGAG	-	32967953	32967975	4.0	14.75	1.0	0.0	1.0	AG	G	G	4.0	4.0	1.25	0.0	1.0	0.0	1.0	2.0	0.0	0.0	3.0	1.0	TG	GT	TG	GT	T	G	T	G	T	0.2466367713004484	136.4	1597.4999999999952	1.0	0.0	10.0	12.0	T	T	T	G	T	3.85	34.51603448275863
guideSeq	VEGFA_site3	GGTGAGTGAGTGTGTGCGTGNGG	GTGAGTGTATGTGTGTGTGTGAG	+	101923960	101923982	13.0	14.75	1.0	0.0	1.0	AG	G	G	4.0	3.0	1.6666666666666667	0.0	1.0	1.0	1.0	1.0	1.0	0.0	2.0	1.0	TG	GT	TG	GT	T	G	T	G	T	0.3901345291479821	139.8	1633.5999999999954	3.0	0.0	9.0	11.0	G	T	A	T	G	4.33	34.154655172413804
guideSeq	VEGFA_site3	GGTGAGTGAGTGTGTGCGTGNGG	GTGTGTGTGTGTGTGTGTGTGAG	+	14597735	14597757	17.0	14.75	1.0	0.0	1.0	AG	G	G	4.0	4.0	1.25	0.0	1.0	0.0	1.0	2.0	0.0	0.0	3.0	1.0	TG	GT	TG	GT	T	G	T	G	T	0.37668161434977576	136.4	1643.3999999999944	1.0	0.0	10.0	12.0	A	G	A	G	A	4.93	34.24758620689656
guideSeq	VEGFA_site3	GGTGAGTGAGTGTGTGCGTGNGG	AGGCGGTGTGTGTGTGCATGGGG	-	70168467	70168489	15.0	14.75	1.0	1.0	0.0	GG	G	A	3.0	4.0	1.0	1.0	0.0	1.0	0.0	1.0	2.0	0.0	1.0	0.0	GC	CA	AT	TG	G	C	A	T	G	0.5784753363228701	178.6	1794.8999999999962	2.0	2.0	6.0	13.0	G	T	T	G	G	4.03	34.144310344827595
guideSeq	VEGFA_site3	GGTGAGTGAGTGTGTGCGTGNGG	GTGTGTGTGTGTGTGTGTGAGGG	-	27871375	27871397	3.0	14.75	1.0	0.0	1.0	GG	G	G	4.0	4.0	1.25	0.0	1.0	0.0	1.0	2.0	0.0	0.0	3.0	1.0	TG	GT	TG	GA	T	G	T	G	A	0.3901345291479821	146.09999999999997	1641.3999999999949	1.0	0.0	9.0	13.0	A	G	A	G	A	4.68	34.179310344827584
guideSeq	VEGFA_site3	GGTGAGTGAGTGTGTGCGTGNGG	GGGCTGTGTGTGTGTGTGTGTGG	-	146162226	146162248	7.0	15.0	0.0	0.0	0.0	GG	T	G	5.0	3.0	1.6666666666666667	1.0	0.0	1.0	1.0	2.0	0.0	1.0	3.0	1.0	GT	TG	GT	TG	G	T	G	T	G	0.4394618834080717	156.1	1696.5999999999954	0.0	1.0	9.0	13.0	T	G	T	G	T	4.05	34.31465517241381
guideSeq	VEGFA_site3	GGTGAGTGAGTGTGTGCGTGNGG	GTGTGTGTGTGTGTGTGTGTCAG	+	135179612	135179634	4.0	14.75	1.0	0.0	1.0	AG	C	G	4.0	4.0	1.25	0.0	1.0	0.0	1.0	2.0	0.0	0.0	3.0	1.0	TG	GT	TG	GT	T	G	T	G	T	0.3811659192825112	136.4	1653.5999999999951	1.0	1.0	10.0	11.0	G	G	A	G	A	4.67	34.245344827586216
guideSeq	VEGFA_site3	GGTGAGTGAGTGTGTGCGTGNGG	GTGTGTGTGTGTGTGCTGTTGGG	+	54013016	54013038	20.0	14.75	1.0	0.0	1.0	GG	G	G	4.0	4.0	1.25	1.0	0.0	0.0	1.0	2.0	0.0	0.0	4.0	0.0	CT	TG	GT	TT	C	T	G	T	T	0.4349775784753363	154.2	1664.7999999999954	0.0	1.0	10.0	12.0	A	A	G	G	G	4.42	34.21931034482758
guideSeq	VEGFA_site3	GGTGAGTGAGTGTGTGCGTGNGG	TGTGTGTGTGTGTGTGTGTGGAG	+	123699626	123699648	6.0	16.0	0.0	0.0	0.0	AG	G	T	4.0	4.0	1.0	1.0	0.0	1.0	1.0	1.0	0.0	0.0	3.0	1.0	GT	TG	GT	TG	G	T	G	T	G	0.5336322869955157	140.9	1669.899999999995	1.0	0.0	10.0	12.0	A	C	A	A	A	4.52	34.514482758620694
guideSeq	VEGFA_site3	GGTGAGTGAGTGTGTGCGTGNGG	GTGTGTGTGTGTGTGTGTTGGAG	+	68872896	68872918	1.0	14.75	1.0	0.0	1.0	AG	G	G	4.0	5.0	1.0	0.0	1.0	0.0	1.0	2.0	0.0	0.0	3.0	1.0	TG	GT	TT	TG	T	G	T	T	G	0.4439461883408072	144.2	1655.699999999995	1.0	0.0	10.0	12.0	A	A	C	A	G	4.67	34.37620689655173
guideSeq	VEGFA_site3	GGTGAGTGAGTGTGTGCGTGNGG	GGGTGAGTTAGTGTGTGAATGAG	+	1045561	1045583	5.0	14.75	1.0	1.0	0.0	AG	G	G	3.0	2.0	2.0	2.0	0.0	0.0	1.0	0.0	1.0	1.0	1.0	0.0	TG	GA	AA	AT	T	G	A	A	T	0.4753363228699552	156.5	1619.1999999999966	5.0	0.0	7.0	11.0	T	G	G	C	T	3.95	34.12724137931035
guideSeq	VEGFA_site3	GGTGAGTGAGTGTGTGCGTGNGG	GTGTGTGTGTGTGTGTGTGATGG	+	102579115	102579137	2.0	14.75	1.0	0.0	1.0	GG	T	G	4.0	4.0	1.25	0.0	1.0	0.0	1.0	2.0	0.0	0.0	3.0	1.0	TG	GT	TG	GA	T	G	T	G	A	0.5291479820627802	141.7	1702.399999999995	1.0	0.0	10.0	12.0	A	A	A	G	C	4.03	34.51948275862069
guideSeq	VEGFA_site3	GGTGAGTGAGTGTGTGCGTGNGG	GTGTGTGTGTGTGTGTGTGTGAG	-	53269581	53269603	12.0	14.75	1.0	0.0	1.0	AG	G	G	4.0	4.0	1.25	0.0	1.0	0.0	1.0	2.0	0.0	0.0	3.0	1.0	TG	GT	TG	GT	T	G	T	G	T	0.4573991031390134	136.4	1597.899999999995	1.0	0.0	10.0	12.0	T	A	A	T	G	4.46	34.33741379310346
guideSeq	VEGFA_site3	GGTGAGTGAGTGTGTGCGTGNGG	GTGTGTGTGTGTGTGTGTGTGAG	+	133199161	133199183	8.0	14.75	1.0	0.0	1.0	AG	G	G	4.0	4.0	1.25	0.0	1.0	0.0	1.0	2.0	0.0	0.0	3.0	1.0	TG	GT	TG	GT	T	G	T	G	T	0.4439461883408072	136.4	1598.9999999999952	1.0	0.0	10.0	12.0	A	G	A	G	A	4.93	34.24758620689656
guideSeq	VEGFA_site3	GGTGAGTGAGTGTGTGCGTGNGG	GGTGAGTGTGTGTGAGTGTGTGG	+	1714300	1714322	12.0	17.0	0.0	0.0	0.0	GG	T	G	3.0	3.0	1.0	1.0	1.0	1.0	0.0	0.0	0.0	1.0	1.0	1.0	GT	TG	GT	TG	G	T	G	T	G	0.5426008968609866	147.2	1530.6999999999966	2.0	0.0	8.0	13.0	G	G	G	T	G	4.58	34.03327586206897
guideSeq	VEGFA_site3	GGTGAGTGAGTGTGTGCGTGNGG	GTGTGTGTGTGTGTGTGTGAGAG	-	98757928	98757950	13.0	14.75	1.0	0.0	1.0	AG	G	G	4.0	4.0	1.25	0.0	1.0	0.0	1.0	2.0	0.0	0.0	3.0	1.0	TG	GT	TG	GA	T	G	T	G	A	0.4708520179372198	137.5	1693.5999999999954	2.0	0.0	9.0	12.0	A	G	A	G	A	4.93	34.19431034482759
guideSeq	VEGFA_site3	GGTGAGTGAGTGTGTGCGTGNGG	AGGTGGGGAGTGTGTACATGTAG	-	29691717	29691739	13.0	14.75	1.0	1.0	0.0	AG	T	A	3.0	4.0	1.0	1.0	1.0	0.0	1.0	0.0	2.0	1.0	0.0	0.0	AC	CA	AT	TG	A	C	A	T	G	0.4843049327354261	161.6	1741.9999999999955	5.0	1.0	6.0	11.0	A	C	A	C	A	4.37	34.101724137931036
guideSeq	VEGFA_site3	GGTGAGTGAGTGTGTGCGTGNGG	CGTGTGCGTGTGTGTGTGTGAAG	+	30952602	30952624	7.0	15.0	0.0	0.0	0.0	AG	A	C	5.0	5.0	1.0	1.0	0.0	1.0	2.0	1.0	1.0	0.0	3.0	1.0	GT	TG	GT	TG	G	T	G	T	G	0.5381165919282511	155.79999999999995	1698.199999999995	2.0	2.0	8.0	11.0	G	T	G	T	G	3.75	34.43620689655173
guideSeq	VEGFA_site3	GGTGAGTGAGTGTGTGCGTGNGG	GTGTGTAGAGTTTGTGTGTGTAG	-	45130086	45130108	9.0	14.75	1.0	0.0	1.0	AG	T	G	4.0	5.0	1.0	1.0	0.0	1.0	0.0	2.0	0.0	0.0	3.0	1.0	GT	TG	GT	TG	G	T	G	T	G	0.3587443946188341	146.0	1536.6999999999966	3.0	0.0	10.0	10.0	T	T	T	G	T	3.85	34.52810344827587
guideSeq	VEGFA_site3	GGTGAGTGAGTGTGTGCGTGNGG	CAGAGTGGTGTGTGTGCTTGTAG	+	4769048	4769070	17.0	14.75	1.0	0.0	1.0	AG	T	C	4.0	4.0	1.25	1.0	0.0	1.0	0.0	2.0	0.0	1.0	3.0	0.0	GC	CT	TT	TG	G	C	T	T	G	0.5112107623318386	153.6	1748.1999999999966	3.0	2.0	8.0	10.0	T	C	C	C	A	4.51	34.19
guideSeq	VEGFA_site3	GGTGAGTGAGTGTGTGCGTGNGG	TGTGTGTGTGTGTGTGTGTGTAG	+	3557219	3557241	6.0	16.0	0.0	0.0	0.0	AG	T	T	4.0	4.0	1.0	1.0	0.0	1.0	1.0	1.0	0.0	0.0	3.0	1.0	GT	TG	GT	TG	G	T	G	T	G	0.3721973094170404	136.8	1629.7999999999952	1.0	0.0	11.0	11.0	G	A	A	A	T	3.84	34.48275862068966
guideSeq	VEGFA_site3	GGTGAGTGAGTGTGTGCGTGNGG	GGGAGGTGTGTGTGTGTGTGTGG	+	105653350	105653372	14.0	15.0	0.0	0.0	0.0	GG	T	G	5.0	3.0	1.6666666666666667	1.0	0.0	1.0	1.0	2.0	1.0	1.0	1.0	2.0	GT	TG	GT	TG	G	T	G	T	G	0.5695067264573991	155.79999999999995	1701.2999999999972	1.0	0.0	8.0	14.0	G	T	A	T	G	4.37	34.17000000000001
guideSeq	VEGFA_site3	GGTGAGTGAGTGTGTGCGTGNGG	GTGAGTGAATCTTTGCTTGCCAG	-	154262413	154262435	2.0	14.75	1.0	0.0	1.0	AG	C	G	4.0	4.0	1.25	1.0	1.0	2.0	0.0	0.0	1.0	0.0	3.0	0.0	CT	TT	TG	GC	C	T	T	G	C	0.4708520179372198	168.2	1748.5999999999958	4.0	4.0	8.0	7.0	T	C	T	G	C	3.75	34.472068965517245
guideSeq	VEGFA_site3	GGTGAGTGAGTGTGTGCGTGNGG	GTGTGTGTGTGTGTGTGTGATGG	+	84763269	84763291	8.0	14.75	1.0	0.0	1.0	GG	T	G	4.0	4.0	1.25	0.0	1.0	0.0	1.0	2.0	0.0	0.0	3.0	1.0	TG	GT	TG	GA	T	G	T	G	A	0.4887892376681615	141.7	1648.2999999999952	1.0	0.0	10.0	12.0	G	G	C	C	T	4.72	34.18948275862069
guideSeq	VEGFA_site3	GGTGAGTGAGTGTGTGCGTGNGG	GTGTGTGTGTGTGTGTGTGTCGG	+	12003068	12003090	2.0	14.75	1.0	0.0	1.0	GG	C	G	4.0	4.0	1.25	0.0	1.0	0.0	1.0	2.0	0.0	0.0	3.0	1.0	TG	GT	TG	GT	T	G	T	G	T	0.4618834080717489	145.7	1657.0999999999951	0.0	1.0	10.0	12.0	G	G	G	G	T	4.58	34.23896551724139
guideSeq	EMX1	GAGTCCGAGCAGAAGAAGAANGG	TACTCCCAGCGGAAGAAAAATAG	+	14338116	14338138	10.0	15.0	0.0	0.0	0.0	AG	T	T	5.0	5.0	1.0	1.0	0.0	1.0	1.0	2.0	1.0	0.0	3.0	1.0	AA	AA	AA	AA	A	A	A	A	A	0.4484304932735426	182.4	1802.199999999995	10.0	5.0	3.0	5.0	A	G	C	C	A	3.38	34.421896551724146
guideSeq	EMX1	GAGTCCGAGCAGAAGAAGAANGG	AGGAGGAGAAGAAGAAGAAGAAG	+	71916168	71916190	7.0	14.5	1.0	0.0	1.0	AG	A	A	4.0	2.0	2.5	0.0	0.0	1.0	1.0	2.0	0.0	4.0	0.0	0.0	AG	GA	AA	AG	A	G	A	A	G	0.5291479820627802	169.09999999999997	1769.899999999995	13.0	0.0	0.0	10.0	A	A	G	A	A	4.5	34.56706896551724
guideSeq	EMX1	GAGTCCGAGCAGAAGAAGAANGG	TAGTCCATCCAGAAGATGAAAAG	+	21693143	21693165	9.0	15.0	0.0	0.0	0.0	AG	A	T	5.0	3.0	1.6666666666666667	1.0	0.0	1.0	2.0	1.0	1.0	0.0	4.0	0.0	AT	TG	GA	AA	A	T	G	A	A	0.4439461883408072	164.69999999999996	1741.5999999999967	10.0	4.0	4.0	5.0	A	C	A	C	A	3.68	34.535344827586215
guideSeq	EMX1	GAGTCCGAGCAGAAGAAGAANGG	GTCAGAGGCAGAGGAAGCAAGAG	+	27905662	27905684	17.0	15.0	2.0	0.0	2.0	AG	G	G	2.0	4.0	1.0	0.0	1.0	0.0	0.0	1.0	0.0	1.0	0.0	1.0	AG	GC	CA	AA	A	G	C	A	A	0.5739910313901345	168.9	1785.199999999995	9.0	3.0	1.0	10.0	C	A	G	A	G	4.53	33.93586206896552
guideSeq	EMX1	GAGTCCGAGCAGAAGAAGAANGG	ACTCTGAGCAGAACAGGGAAGGG	+	84814466	84814488	1.0	14.5	1.0	0.0	1.0	GG	G	A	4.0	4.0	1.25	1.0	1.0	0.0	1.0	1.0	0.0	0.0	2.0	2.0	GG	GG	GA	AA	G	G	G	A	A	0.4977578475336323	172.89999999999995	1748.899999999996	8.0	4.0	2.0	9.0	A	T	T	T	T	3.63	34.379482758620696
guideSeq	EMX1	GAGTCCGAGCAGAAGAAGAANGG	AGCCCAGAGCAGAATAAGGATGG	-	29069073	29069095	18.0	14.5	1.0	0.0	1.0	GG	T	A	4.0	5.0	1.0	1.0	1.0	0.0	0.0	2.0	1.0	0.0	2.0	1.0	AA	AG	GG	GA	A	A	G	G	A	0.4215246636771301	180.8	1663.899999999995	9.0	4.0	2.0	8.0	C	A	G	C	T	4.31	34.08293103448277
guideSeq	EMX1	GAGTCCGAGCAGAAGAAGAANGG	AGGAGGAGGAGAAGAAGAAGAAG	+	185383235	185383257	3.0	14.5	1.0	0.0	1.0	AG	A	A	4.0	2.0	2.5	0.0	0.0	1.0	1.0	2.0	0.0	4.0	0.0	0.0	AG	GA	AA	AG	A	G	A	A	G	0.5605381165919282	170.99999999999997	1766.699999999995	12.0	0.0	0.0	11.0	A	A	G	A	A	4.5	34.47258620689655
guideSeq	EMX1	GAGTCCGAGCAGAAGAAGAANGG	GAATCTGAGAAGCCGAAGAAGAG	-	22946531	22946553	20.0	15.0	0.0	0.0	0.0	AG	G	G	5.0	4.0	1.25	0.0	2.0	1.0	1.0	1.0	1.0	1.0	2.0	1.0	AA	AG	GA	AA	A	A	G	A	A	0.3856502242152465	170.79999999999995	1709.2999999999947	10.0	3.0	2.0	8.0	G	A	T	C	A	3.75	34.277241379310354
guideSeq	EMX1	GAGTCCGAGCAGAAGAAGAANGG	AGTCGGAACAAAAGGAAGTAAAG	-	76317044	76317066	11.0	14.5	1.0	0.0	1.0	AG	A	A	4.0	5.0	1.0	1.0	0.0	1.0	2.0	0.0	2.0	1.0	1.0	0.0	AA	AG	GT	TA	A	A	G	T	A	0.4618834080717489	176.89999999999995	1785.299999999996	12.0	2.0	2.0	7.0	T	A	C	A	C	3.35	34.66706896551723
guideSeq	EMX1	GAGTCCGAGCAGAAGAAGAANGG	AGACCGAGGACGAGGAGGAAGAG	-	6672895	6672917	12.0	14.5	1.0	0.0	1.0	AG	G	A	4.0	5.0	1.0	1.0	1.0	1.0	0.0	1.0	0.0	2.0	0.0	2.0	AG	GG	GA	AA	A	G	G	A	A	0.5560538116591929	175.89999999999995	1761.099999999996	9.0	3.0	0.0	11.0	A	A	A	G	A	4.02	34.32327586206896
guideSeq	EMX1	GAGTCCGAGCAGAAGAAGAANGG	AGTGGGAGCAGAGAGACCAATGG	+	18157530	18157552	20.0	14.5	1.0	0.0	1.0	GG	T	A	4.0	3.0	1.6666666666666667	2.0	0.0	0.0	1.0	1.0	0.0	2.0	2.0	0.0	AC	CC	CA	AA	A	C	C	A	A	0.4573991031390134	170.39999999999995	1711.299999999996	8.0	3.0	2.0	10.0	G	A	G	G	C	4.68	33.96017241379311
guideSeq	EMX1	GAGTCCGAGCAGAAGAAGAANGG	GAGGACGAGCAGAAGCAGGGTGG	-	55292841	55292863	13.0	15.0	0.0	0.0	0.0	GG	T	G	5.0	2.0	2.5	2.0	1.0	0.0	1.0	1.0	0.0	2.0	1.0	2.0	CA	AG	GG	GG	C	A	G	G	G	0.5695067264573991	178.99999999999997	1802.4999999999961	7.0	3.0	1.0	12.0	G	G	T	G	T	4.29	34.05258620689653
guideSeq	EMX1	GAGTCCGAGCAGAAGAAGAANGG	ACTCTGAGCAGAAGAACAATAGG	-	37330182	37330204	8.0	14.5	1.0	0.0	1.0	GG	A	A	4.0	4.0	1.25	1.0	0.0	0.0	1.0	2.0	0.0	0.0	3.0	1.0	AC	CA	AA	AT	A	C	A	A	T	0.4394618834080717	163.59999999999997	1710.4999999999966	10.0	4.0	3.0	6.0	C	A	T	A	A	4.5	34.157758620689656
guideSeq	EMX1	GAGTCCGAGCAGAAGAAGAANGG	ACAGGCCCAGCAGAAGAGAAAGG	-	58550010	58550032	1.0	14.5	1.0	1.0	0.0	GG	A	A	3.0	4.0	1.0	0.0	0.0	0.0	1.0	2.0	0.0	1.0	2.0	0.0	GA	AG	GA	AA	G	A	G	A	A	0.4618834080717489	181.0	1788.2999999999947	10.0	5.0	0.0	8.0	C	A	G	A	G	4.05	34.055517241379306
guideSeq	EMX1	GAGTCCGAGCAGAAGAAGAANGG	CAGTACGTGCAGAATGAGAAGGG	+	163410620	163410642	5.0	15.0	0.0	0.0	0.0	GG	G	C	5.0	4.0	1.25	0.0	2.0	0.0	2.0	1.0	0.0	1.0	3.0	1.0	GA	AG	GA	AA	G	A	G	A	A	0.4618834080717489	168.49999999999997	1765.0999999999967	8.0	3.0	3.0	9.0	T	C	T	T	A	4.29	34.33706896551725
guideSeq	EMX1	GAGTCCGAGCAGAAGAAGAANGG	AGTCAGAGACAGAAGTAGTGCAG	+	160072236	160072258	1.0	14.5	1.0	0.0	1.0	AG	C	A	4.0	3.0	1.6666666666666667	2.0	1.0	0.0	1.0	0.0	0.0	1.0	2.0	1.0	TA	AG	GT	TG	T	A	G	T	G	0.4618834080717489	152.4	1691.7999999999952	9.0	3.0	3.0	8.0	A	A	A	C	C	3.64	34.31879310344828
guideSeq	VEGFA_site1	GGGTGGGGGGAGTTTGCTCCNGG	GGTGGGGGGTGCTTGCCCCACAG	-	136073706	136073728	5.0	15.75	1.0	0.0	1.0	AG	C	G	3.0	3.0	1.3333333333333333	1.0	0.0	2.0	0.0	0.0	2.0	0.0	1.0	0.0	CC	CC	CC	CA	C	C	C	C	A	0.5560538116591929	194.4	1818.399999999996	2.0	6.0	4.0	11.0	A	A	A	A	G	3.35	34.35793103448275
guideSeq	VEGFA_site1	GGGTGGGGGGAGTTTGCTCCNGG	GGTGGGGGGATGATTCTCCCCAG	-	49034771	49034793	8.0	14.75	1.0	0.0	1.0	AG	C	G	4.0	3.0	1.6666666666666667	2.0	2.0	0.0	0.0	0.0	1.0	1.0	1.0	1.0	CT	TC	CC	CC	C	T	C	C	C	0.4932735426008968	187.2	1796.299999999996	3.0	5.0	5.0	10.0	G	G	C	A	C	4.36	33.967586206896556
guideSeq	VEGFA_site1	GGGTGGGGGGAGTTTGCTCCNGG	GATGGGGGGACATTTGCAGCCAG	-	29779731	29779753	6.0	14.75	1.0	0.0	1.0	AG	C	G	4.0	3.0	1.6666666666666667	2.0	0.0	1.0	0.0	1.0	2.0	2.0	0.0	0.0	GC	CA	AG	GC	G	C	A	G	C	0.5515695067264574	185.9	1783.9999999999955	5.0	4.0	4.0	10.0	T	G	T	T	C	3.84	34.36224137931035
guideSeq	VEGFA_site1	GGGTGGGGGGAGTTTGCTCCNGG	GGGTGAGTTGAGTGTGTTCCAGG	-	154071969	154071991	5.0	15.0	0.0	0.0	0.0	GG	A	G	5.0	4.0	1.25	1.0	1.0	1.0	2.0	0.0	1.0	1.0	2.0	1.0	GT	TT	TC	CC	G	T	T	C	C	0.452914798206278	163.9	1734.4999999999955	3.0	2.0	7.0	11.0	A	A	C	T	A	3.95	34.30965517241379
guideSeq	VEGFA_site1	GGGTGGGGGGAGTTTGCTCCNGG	GTGGAAGGCAGTTTGCTCCTAGG	-	140475377	140475399	3.0	15.5	2.0	0.0	2.0	GG	A	G	2.0	2.0	2.0	0.0	0.0	1.0	1.0	0.0	1.0	0.0	1.0	0.0	CT	TC	CC	CT	C	T	C	C	T	0.5022421524663677	180.1	1744.2999999999954	4.0	4.0	6.0	9.0	T	T	G	T	T	3.64	34.419482758620696
guideSeq	VEGFA_site1	GGGTGGGGGGAGTTTGCTCCNGG	GAGGGGAGGAGGTTGCTTCCTGG	-	52673420	52673442	12.0	14.75	1.0	0.0	1.0	GG	T	G	4.0	4.0	1.25	0.0	0.0	1.0	1.0	2.0	2.0	2.0	0.0	0.0	CT	TT	TC	CC	C	T	T	C	C	0.5381165919282511	185.8	1786.399999999996	3.0	3.0	5.0	12.0	T	A	C	T	G	3.64	33.95103448275861
guideSeq	VEGFA_site1	GGGTGGGGGGAGTTTGCTCCNGG	GGTGGGTGGCACTGGGCTCCAAG	-	169955811	169955833	3.0	14.75	1.0	0.0	1.0	AG	A	G	4.0	4.0	1.25	0.0	2.0	2.0	0.0	0.0	0.0	2.0	2.0	0.0	GC	CT	TC	CC	G	C	T	C	C	0.4663677130044843	185.8	1842.2999999999952	3.0	5.0	4.0	11.0	C	T	C	C	C	4.14	34.01827586206897
guideSeq	VEGFA_site1	GGGTGGGGGGAGTTTGCTCCNGG	GGTGGGCCAGAGTTTGCCCCCAG	+	220747879	220747901	1.0	14.75	1.0	0.0	1.0	AG	C	G	4.0	3.0	1.6666666666666667	1.0	0.0	1.0	1.0	1.0	3.0	0.0	1.0	0.0	GC	CC	CC	CC	G	C	C	C	C	0.4349775784753363	193.6	1747.599999999994	3.0	7.0	4.0	9.0	C	T	C	G	A	3.85	34.11827586206897
guideSeq	VEGFA_site1	GGGTGGGGGGAGTTTGCTCCNGG	GGTGGGGGGAGTGGCGTTTCTGG	+	14397138	14397160	16.0	14.75	1.0	0.0	1.0	GG	T	G	4.0	3.0	1.6666666666666667	2.0	2.0	0.0	0.0	0.0	1.0	1.0	0.0	2.0	GT	TT	TT	TC	G	T	T	T	C	0.4708520179372198	192.9	1849.1999999999955	1.0	2.0	6.0	14.0	T	T	T	C	T	4.06	34.327586206896555
guideSeq	VEGFA_site1	GGGTGGGGGGAGTTTGCTCCNGG	GGTGGGGGTAGTTGATCTCATAG	-	57744138	57744160	4.0	14.75	1.0	0.0	1.0	AG	T	G	4.0	2.0	2.5	1.0	2.0	1.0	0.0	0.0	0.0	2.0	2.0	0.0	TC	CT	TC	CA	T	C	T	C	A	0.5919282511210763	170.4	1807.6999999999955	4.0	2.0	7.0	10.0	A	A	G	T	A	4.03	34.09155172413793
guideSeq	VEGFA_site1	GGGTGGGGGGAGTTTGCTCCNGG	GGGGTGGGGGGAGTAGTTCCAGG	-	39409210	39409232	21.0	15.75	1.0	1.0	0.0	GG	A	G	2.0	3.0	1.0	1.0	1.0	0.0	0.0	0.0	0.0	1.0	0.0	1.0	GT	TT	TC	CC	G	T	T	C	C	0.4618834080717489	190.8	1759.6999999999948	3.0	2.0	4.0	14.0	T	T	T	T	T	3.38	34.41051724137931
guideSeq	VEGFA_site1	GGGTGGGGGGAGTTTGCTCCNGG	GGTGGTGGAGGGGTTGCTCCAAG	-	195109323	195109345	3.0	15.75	1.0	0.0	1.0	AG	A	G	3.0	4.0	1.0	0.0	1.0	2.0	0.0	0.0	1.0	1.0	0.0	1.0	GC	CT	TC	CC	G	C	T	C	C	0.4215246636771301	183.6	1724.0999999999954	3.0	3.0	5.0	12.0	T	C	T	A	G	3.74	34.09362068965517
guideSeq	VEGFA_site1	GGGTGGGGGGAGTTTGCTCCNGG	GGGTGGGGGAAGATGGTTTCAAG	-	10099068	10099090	12.0	15.0	0.0	0.0	0.0	AG	A	G	5.0	5.0	1.0	2.0	2.0	1.0	0.0	0.0	1.0	2.0	0.0	2.0	GT	TT	TT	TC	G	T	T	T	C	0.4035874439461883	184.79999999999995	1737.5999999999951	5.0	1.0	5.0	12.0	A	T	G	A	T	3.9	34.372931034482754
guideSeq	VEGFA_site1	GGGTGGGGGGAGTTTGCTCCNGG	GGTGGGGCTAGTCTGCTCCTAGG	-	237007658	237007680	2.0	14.75	1.0	0.0	1.0	GG	A	G	4.0	3.0	1.6666666666666667	0.0	1.0	1.0	1.0	1.0	2.0	0.0	2.0	0.0	CT	TC	CC	CT	C	T	C	C	T	0.5650224215246636	182.8	1835.9999999999952	2.0	5.0	6.0	10.0	A	C	T	A	G	4.37	33.85103448275863
guideSeq	VEGFA_site1	GGGTGGGGGGAGTTTGCTCCNGG	GTGGGGGTGACGTGAGCTCCCGG	-	150522872	150522894	1.0	15.5	2.0	0.0	2.0	GG	C	G	2.0	3.0	1.3333333333333333	0.0	2.0	0.0	0.0	0.0	0.0	2.0	0.0	0.0	GC	CT	TC	CC	G	C	T	C	C	0.6591928251121076	187.7	1903.7999999999965	2.0	5.0	4.0	12.0	G	G	C	C	C	4.58	34.014137931034476
guideSeq	VEGFA_site1	GGGTGGGGGGAGTTTGCTCCNGG	GGCTGGGCAGAATTTCCTCCGAG	+	32449920	32449942	9.0	15.0	0.0	0.0	0.0	AG	G	G	5.0	4.0	1.25	0.0	1.0	2.0	1.0	1.0	2.0	0.0	3.0	0.0	CC	CT	TC	CC	C	C	T	C	C	0.5470852017937221	190.2	1749.899999999995	4.0	6.0	5.0	8.0	C	A	G	A	G	2.85	34.13413793103448
guideSeq	VEGFA_site1	GGGTGGGGGGAGTTTGCTCCNGG	GGGTGGTGGGAGAGTGTTCCCAG	-	39074664	39074686	19.0	16.0	0.0	0.0	0.0	AG	C	G	4.0	3.0	1.3333333333333333	1.0	2.0	0.0	1.0	0.0	0.0	2.0	1.0	1.0	GT	TT	TC	CC	G	T	T	C	C	0.5605381165919282	175.5	1779.9999999999952	3.0	3.0	5.0	12.0	C	A	G	A	G	4.58	33.88568965517241
guideSeq	VEGFA_site1	GGGTGGGGGGAGTTTGCTCCNGG	GTTGGGGAGGAGGCTTCTCCAGG	+	133238080	133238102	10.0	14.75	1.0	0.0	1.0	GG	A	G	4.0	4.0	1.25	0.0	3.0	0.0	0.0	1.0	1.0	1.0	2.0	0.0	TC	CT	TC	CC	T	C	T	C	C	0.6053811659192825	185.8	1833.4999999999966	3.0	4.0	5.0	11.0	G	T	C	C	T	4.03	33.99224137931034
guideSeq	VEGFA_site1	GGGTGGGGGGAGTTTGCTCCNGG	GGTGGGAGGAGTTTTGGTCATGG	+	128260383	128260405	3.0	14.75	1.0	0.0	1.0	GG	T	G	4.0	4.0	1.25	2.0	0.0	0.0	1.0	1.0	1.0	2.0	1.0	0.0	GG	GT	TC	CA	G	G	T	C	A	0.4887892376681615	176.99999999999997	1741.899999999996	3.0	1.0	7.0	12.0	G	G	G	T	G	3.85	34.246034482758624
guideSeq	VEGFA_site1	GGGTGGGGGGAGTTTGCTCCNGG	GGGTGGTGGGTGCTGGCTCCTAG	+	80552630	80552652	15.0	16.0	0.0	0.0	0.0	AG	T	G	4.0	4.0	1.0	0.0	2.0	1.0	1.0	0.0	1.0	1.0	2.0	0.0	GC	CT	TC	CC	G	C	T	C	C	0.6053811659192825	184.7	1847.1999999999955	1.0	4.0	6.0	12.0	G	A	G	A	G	4.53	33.82931034482758
guideSeq	VEGFA_site1	GGGTGGGGGGAGTTTGCTCCNGG	TGGAGTGGAGAGTATGCTCCAAG	-	25235107	25235129	10.0	15.0	0.0	0.0	0.0	AG	A	T	5.0	5.0	1.0	0.0	1.0	1.0	1.0	2.0	1.0	2.0	2.0	0.0	GC	CT	TC	CC	G	C	T	C	C	0.4573991031390134	165.4	1689.4999999999961	6.0	3.0	5.0	9.0	A	T	T	C	A	3.75	34.18086206896551
guideSeq	VEGFA_site1	GGGTGGGGGGAGTTTGCTCCNGG	AGGGTGGGAGAACTTTGCTCTGG	-	154155093	154155115	1.0	14.75	1.0	1.0	0.0	GG	T	A	3.0	4.0	1.0	0.0	0.0	2.0	1.0	0.0	2.0	0.0	1.0	0.0	TG	GC	CT	TC	T	G	C	T	C	0.5919282511210763	179.6	1863.4999999999961	4.0	3.0	6.0	10.0	C	T	T	G	A	3.34	34.357586206896556
guideSeq_HF1	RUNX1-1	GCATTTTCAGGAGGAAGCGANGG	GCACTGTCAGGGGGAAGAGCAGG	+	87969760	87969782	10.0	15.0	0.0	0.0	0.0	GG	A	G	5.0	4.0	1.25	2.0	0.0	1.0	1.0	1.0	1.0	2.0	1.0	1.0	AG	GA	AG	GC	A	G	A	G	C	0.5695067264573991	178.3	1760.4999999999952	6.0	4.0	2.0	11.0	A	T	G	A	C	4.51	34.07327586206897
guideSeq_HF1	RUNX1-1	GCATTTTCAGGAGGAAGCGANGG	TGATTCTCAGGAGAAGGCGAGAG	-	56789536	56789558	X	15.0	0.0	0.0	0.0	AG	G	T	5.0	4.0	1.25	0.0	2.0	0.0	1.0	2.0	2.0	1.0	1.0	1.0	GG	GC	CG	GA	G	G	C	G	A	0.4798206278026906	169.39999999999995	1744.2999999999954	7.0	3.0	4.0	9.0	T	T	G	C	C	3.95	34.28551724137931
guideSeq_HF1	RUNX1-1	GCATTTTCAGGAGGAAGCGANGG	AGCCTTTTCAGGAGGAACTACAG	-	115729771	115729793	9.0	15.75	1.0	1.0	0.0	AG	C	A	2.0	3.0	1.0	1.0	0.0	0.0	0.0	1.0	0.0	0.0	2.0	0.0	AA	AC	CT	TA	A	A	C	T	A	0.4304932735426009	174.70000000000005	1753.199999999995	7.0	5.0	5.0	6.0	T	A	T	G	A	3.68	34.473103448275864
BLESS	Sp_sg1	GCCTCCCCAAAGCCTGGCCANGG	GCTCCCCAACCCCTGGGCCACGG	-	17818022	17818044	4.0	15.75	1.0	0.0	1.0	GG	C	G	3.0	3.0	1.3333333333333333	0.0	0.0	2.0	0.0	1.0	0.0	1.0	2.0	0.0	GG	GC	CC	CA	G	G	C	C	A	0.5022421524663677	204.8	1777.599999999997	3.0	12.0	2.0	6.0	A	C	T	A	G	4.03	33.82603448275861
BLESS	Sp_sg1	GCCTCCCCAAAGCCTGGCCANGG	CCTCCCCAGCAGCTGGGACACAG	+	996514	996536	7.0	14.75	1.0	0.0	1.0	AG	C	C	4.0	3.0	1.6666666666666667	1.0	2.0	1.0	0.0	0.0	0.0	2.0	1.0	1.0	GG	GA	AC	CA	G	G	A	C	A	0.5739910313901345	180.4	1797.299999999996	5.0	10.0	2.0	6.0	G	T	G	C	A	4.33	34.02086206896552
BLESS	Sp_sg1	GCCTCCCCAAAGCCTGGCCANGG	GCTTGCCCACTGTCTGGCCAAGG	+	20742632	20742654	8.0	15.0	0.0	0.0	0.0	GG	A	G	5.0	4.0	1.25	0.0	1.0	2.0	1.0	1.0	0.0	1.0	2.0	2.0	GG	GC	CC	CA	G	G	C	C	A	0.5426008968609866	185.3	1846.5999999999954	3.0	8.0	5.0	7.0	T	G	C	T	A	3.75	34.16137931034483
BLESS	Sp_sg1	GCCTCCCCAAAGCCTGGCCANGG	GCGCTGCCCAAGCCTGGCCACAG	-	136698819	136698841	9.0	15.5	2.0	1.0	1.0	AG	C	G	1.0	3.0	1.0	0.0	0.0	0.0	1.0	0.0	0.0	1.0	0.0	0.0	GG	GC	CC	CA	G	G	C	C	A	0.6816143497757847	198.2	1883.5999999999967	4.0	10.0	2.0	7.0	C	A	C	C	A	4.17	34.10172413793103
BLESS	Sp_sg1	GCCTCCCCAAAGCCTGGCCANGG	GGCGGCCCACGGCCTGGCCAGGG	-	39202092	39202114	19.0	15.0	0.0	0.0	0.0	GG	G	G	5.0	3.0	1.6666666666666667	0.0	0.0	2.0	1.0	2.0	0.0	3.0	1.0	1.0	GG	GC	CC	CA	G	G	C	C	A	0.6860986547085202	217.7	1882.7999999999954	2.0	9.0	1.0	11.0	C	T	C	C	A	4.61	34.03224137931034
BLESS	Sp_sg1	GCCTCCCCAAAGCCTGGCCANGG	TCCTTCCCAAAGCCAGTCCCGAG	+	77369938	77369960	14.0	15.0	0.0	0.0	0.0	AG	G	T	5.0	4.0	1.25	2.0	1.0	0.0	1.0	1.0	0.0	1.0	3.0	1.0	GT	TC	CC	CC	G	T	C	C	C	0.5022421524663677	188.0	1741.199999999996	5.0	10.0	4.0	4.0	T	C	T	T	C	4.03	34.35120689655173
guideSeq	RNF2	GTCATCTTAGTCATTACCTGNGG	AGTCATGTAAGCATTATCTGGAG	+	56816910	56816932	16.0	14.75	1.0	1.0	0.0	AG	G	A	3.0	4.0	1.0	1.0	0.0	0.0	2.0	0.0	0.0	2.0	0.0	1.0	AT	TC	CT	TG	A	T	C	T	G	0.2914798206278027	162.29999999999995	1723.5999999999951	7.0	3.0	7.0	6.0	G	G	T	G	A	3.74	34.25137931034483
guideSeq_HF1	ZSCAN2	GTGCGGCAAGAGCTTCAGCCNGG	TGCAGCAAAGAGTTTCAGTCCAG	+	69547281	69547303	12.0	12.0	1.0	0.0	1.0	AG	C	T	4.0	5.0	1.0	1.0	1.0	0.0	0.0	2.0	2.0	0.0	0.0	2.0	CA	AG	GT	TC	C	A	G	T	C	0.5291479820627802	167.39999999999995	1735.1999999999955	7.0	5.0	5.0	6.0	T	T	T	G	A	3.84	34.70155172413793
guideSeq_HF1	ZSCAN2	GTGCGGCAAGAGCTTCAGCCNGG	GGGTCAGCAGAGCTTCAGCCCAG	+	107840394	107840416	12.0	14.25	1.0	2.0	0.0	AG	C	G	1.0	3.0	1.0	0.0	0.0	0.0	1.0	0.0	1.0	0.0	0.0	0.0	CA	AG	GC	CC	C	A	G	C	C	0.5156950672645739	179.7	1752.199999999995	5.0	7.0	3.0	8.0	G	G	T	C	T	4.14	33.99482758620689
guideSeq_HF1	ZSCAN2	GTGCGGCAAGAGCTTCAGCCNGG	CTGAGGCAAGAGCTGCATCCTAG	-	45959791	45959813	22.0	13.0	0.0	0.0	0.0	AG	T	C	4.0	4.0	1.0	1.0	1.0	0.0	0.0	2.0	0.0	2.0	2.0	0.0	CA	AT	TC	CC	C	A	T	C	C	0.5381165919282511	173.6	1784.1999999999946	6.0	6.0	4.0	7.0	G	A	G	C	C	4.51	33.98068965517241
guideSeq_HF1	ZSCAN2	GTGCGGCAAGAGCTTCAGCCNGG	TCTGCGGCAGGAGCTCCAGCTGG	-	55266659	55266681	1.0	12.75	1.0	1.0	0.0	GG	T	T	3.0	4.0	1.0	0.0	1.0	1.0	0.0	1.0	1.0	0.0	1.0	1.0	CC	CA	AG	GC	C	C	A	G	C	0.7040358744394619	187.1	1974.5999999999967	3.0	7.0	4.0	9.0	C	G	G	C	C	4.45	34.04568965517242
guideSeq_HF1	ZSCAN2	GTGCGGCAAGAGCTTCAGCCNGG	GTGGGCGAAGTGCTTGAGCCTGG	-	43052760	43052782	1.0	13.5	0.0	1.0	1.0	GG	T	G	2.0	4.0	1.0	0.0	1.0	1.0	0.0	0.0	0.0	1.0	1.0	0.0	GA	AG	GC	CC	G	A	G	C	C	0.4887892376681615	186.0	1769.1999999999948	3.0	4.0	5.0	11.0	G	A	G	G	T	4.14	34.06689655172414
guideSeq_HF1	ZSCAN2	GTGCGGCAAGAGCTTCAGCCNGG	CGTGCGGCTGCACTTCAGCCTGG	-	114089000	114089022	1.0	13.25	1.0	2.0	1.0	GG	T	C	1.0	3.0	1.3333333333333333	0.0	0.0	0.0	1.0	0.0	0.0	0.0	1.0	0.0	CA	AG	GC	CC	C	A	G	C	C	0.4484304932735426	189.1	1743.9999999999939	2.0	8.0	5.0	8.0	G	C	A	A	C	4.14	34.23534482758621
guideSeq_HF1	ZSCAN2	GTGCGGCAAGAGCTTCAGCCNGG	ATGGGGCAGCAGCTCCAGCCAGG	-	1544500	1544522	16.0	11.75	0.0	1.0	1.0	GG	A	A	3.0	5.0	1.0	0.0	1.0	0.0	0.0	2.0	2.0	1.0	0.0	0.0	CA	AG	GC	CC	C	A	G	C	C	0.6636771300448431	192.6	1885.5999999999951	5.0	7.0	2.0	9.0	C	T	G	G	G	4.33	33.86637931034482
guideSeq_HF1	ZSCAN2	GTGCGGCAAGAGCTTCAGCCNGG	GAAGGCAAGAGCATTCATCCTGG	-	117491466	117491488	9.0	12.5	1.0	1.0	2.0	GG	T	G	2.0	4.0	1.25	1.0	0.0	0.0	0.0	1.0	0.0	1.0	1.0	0.0	CA	AT	TC	CC	C	A	T	C	C	0.4304932735426009	176.49999999999997	1735.699999999995	7.0	5.0	4.0	7.0	G	T	C	A	G	4.39	34.216379310344834
guideSeq_HF1	ZSCAN2	GTGCGGCAAGAGCTTCAGCCNGG	ATGTGGAAAGAGCTTCAGATGGG	+	44635895	44635917	19.0	11.25	0.0	0.0	0.0	GG	G	A	5.0	3.0	1.6666666666666667	2.0	0.0	0.0	1.0	2.0	1.0	2.0	0.0	2.0	CA	AG	GA	AT	C	A	G	A	T	0.4035874439461883	171.89999999999995	1705.899999999995	7.0	2.0	5.0	9.0	C	C	T	C	A	4.02	34.430517241379306
BLESS	Sp_sg2	GGCCAGGCTTTGGGGAGGCCNGG	TCCCAGCACTTGGGGAGGCCAAG	-	29834468	29834490	15.0	15.0	0.0	0.0	0.0	AG	A	T	5.0	2.0	2.5	0.0	0.0	1.0	2.0	2.0	1.0	1.0	3.0	0.0	AG	GG	GC	CC	A	G	G	C	C	0.5515695067264574	189.5	1795.2999999999954	5.0	7.0	3.0	8.0	G	C	A	G	G	4.14	34.06655172413793
BLESS	Sp_sg2	GGCCAGGCTTTGGGGAGGCCNGG	TCCCAGGACTTTGGGAGGCCAAG	+	19767282	19767304	12.0	15.0	0.0	0.0	0.0	AG	A	T	5.0	3.0	1.6666666666666667	0.0	0.0	2.0	1.0	2.0	1.0	1.0	3.0	0.0	AG	GG	GC	CC	A	G	G	C	C	0.4484304932735426	187.3	1765.2999999999954	5.0	6.0	4.0	8.0	G	T	G	G	G	3.35	34.254655172413806
BLESS	Sp_sg2	GGCCAGGCTTTGGGGAGGCCNGG	GCCAGGCTCTGTGGGAAGCTTGG	+	85873182	85873204	16.0	15.5	1.0	0.0	1.0	GG	T	G	3.0	3.0	1.3333333333333333	2.0	0.0	1.0	0.0	0.0	2.0	0.0	0.0	1.0	AA	AG	GC	CT	A	A	G	C	T	0.5919282511210763	186.4	1820.899999999996	3.0	5.0	5.0	10.0	G	G	A	C	A	4.14	34.15137931034483
BLESS	Sp_sg2	GGCCAGGCTTTGGGGAGGCCNGG	GCCAGGCTCAGCGGGAGGGCGAG	-	137176240	137176262	9.0	14.5	1.0	0.0	1.0	AG	G	G	4.0	4.0	1.25	1.0	0.0	2.0	0.0	1.0	2.0	2.0	0.0	0.0	AG	GG	GG	GC	A	G	G	G	C	0.6098654708520179	201.6	1802.799999999996	4.0	6.0	1.0	12.0	C	C	C	T	G	4.33	33.87793103448276
BLESS	Sp_sg2	GGCCAGGCTTTGGGGAGGCCNGG	AGCCAGCACTTTGGGAGGCCGAG	-	21484244	21484266	2.0	15.0	0.0	0.0	0.0	AG	G	A	5.0	3.0	1.6666666666666667	0.0	0.0	2.0	2.0	1.0	2.0	1.0	2.0	0.0	AG	GG	GC	CC	A	G	G	C	C	0.4887892376681615	192.5	1806.1999999999966	5.0	6.0	3.0	9.0	G	C	G	G	G	3.35	34.098793103448294
BLESS	Sp_sg2	GGCCAGGCTTTGGGGAGGCCNGG	GTCCAGCACTTTGGGAGGCCAAG	+	62224062	62224084	4.0	15.0	0.0	0.0	0.0	AG	A	G	5.0	3.0	1.6666666666666667	0.0	0.0	2.0	2.0	1.0	1.0	1.0	3.0	0.0	AG	GG	GC	CC	A	G	G	C	C	0.5112107623318386	183.1	1806.899999999996	5.0	6.0	4.0	8.0	G	T	G	G	G	3.35	34.27068965517242
BLESS	Sp_sg2	GGCCAGGCTTTGGGGAGGCCNGG	TCCCAGCCCTTTGGGAGGCCAAG	+	95997924	95997946	10.0	15.0	0.0	0.0	0.0	AG	A	T	5.0	4.0	1.25	0.0	0.0	2.0	1.0	2.0	1.0	0.0	4.0	0.0	AG	GG	GC	CC	A	G	G	C	C	0.4304932735426009	197.3	1763.199999999995	4.0	8.0	4.0	7.0	G	C	A	G	G	4.05	34.12793103448276
BLESS	Sp_sg2	GGCCAGGCTTTGGGGAGGCCNGG	GGCCATGCTGTGAGGAGGCCGAG	-	128994959	128994981	9.0	17.0	0.0	0.0	0.0	AG	G	G	3.0	3.0	1.0	0.0	1.0	1.0	1.0	0.0	1.0	1.0	1.0	0.0	AG	GG	GC	CC	A	G	G	C	C	0.5336322869955157	186.5	1723.199999999995	4.0	5.0	3.0	11.0	C	A	G	C	C	4.53	34.05568965517241
BLESS	Sp_sg2	GGCCAGGCTTTGGGGAGGCCNGG	GGGCAGGAAGTGGGGAGTCCAAG	+	2176765	2176787	11.0	15.0	0.0	0.0	0.0	AG	A	G	5.0	3.0	1.6666666666666667	1.0	0.0	2.0	1.0	1.0	0.0	4.0	1.0	0.0	AG	GT	TC	CC	A	G	T	C	C	0.6905829596412556	184.7	1902.0999999999967	6.0	3.0	2.0	12.0	C	G	A	G	G	4.14	34.01931034482759
BLESS	Sp_sg2	GGCCAGGCTTTGGGGAGGCCNGG	TCCCAGGACTTTGGGAGGCCGAG	+	175241272	175241294	2.0	15.0	0.0	0.0	0.0	AG	G	T	5.0	3.0	1.6666666666666667	0.0	0.0	2.0	1.0	2.0	1.0	1.0	3.0	0.0	AG	GG	GC	CC	A	G	G	C	C	0.4663677130044843	189.9	1785.899999999995	4.0	6.0	4.0	9.0	G	C	G	A	G	3.35	34.0748275862069
BLESS	Sp_sg2	GGCCAGGCTTTGGGGAGGCCNGG	ATCTAGGCTTAGGGGAGGCTGAG	+	24088653	24088675	14.0	15.0	0.0	0.0	0.0	AG	G	A	5.0	3.0	1.6666666666666667	1.0	0.0	1.0	0.0	3.0	1.0	1.0	1.0	2.0	AG	GG	GC	CT	A	G	G	C	T	0.452914798206278	184.1	1719.899999999995	5.0	3.0	5.0	10.0	A	A	A	G	G	3.75	34.05603448275862
BLESS	Sp_sg2	GGCCAGGCTTTGGGGAGGCCNGG	TCCCAGCATTTTGGGAGGCCGAG	-	89629232	89629254	10.0	15.0	0.0	0.0	0.0	AG	G	T	5.0	3.0	1.6666666666666667	0.0	0.0	1.0	2.0	2.0	0.0	1.0	4.0	0.0	AG	GG	GC	CC	A	G	G	C	C	0.5022421524663677	193.6	1786.899999999996	4.0	6.0	5.0	8.0	G	C	A	G	G	3.63	34.156896551724145
BLESS	Sp_sg2	GGCCAGGCTTTGGGGAGGCCNGG	TCCCAGCATTTTGGGAGGCCAAG	+	7164214	7164236	Y	15.0	0.0	0.0	0.0	AG	A	T	5.0	3.0	1.6666666666666667	0.0	0.0	1.0	2.0	2.0	0.0	1.0	4.0	0.0	AG	GG	GC	CC	A	G	G	C	C	0.5022421524663677	191.0	1805.6999999999966	5.0	6.0	5.0	7.0	G	A	G	G	G	3.63	34.30948275862069
[truncated: 33 more columns]
