# Supplementary material for: A machine learning approach for predicting CRISPR-Cas9 cleavage efficiencies and patterns underlying its mechanism of action
Source: PLoS Comput Biol. 2017 Oct 16;13(10):e1005807. doi: 10.1371/journal.pcbi.1005807 (PMC5658169; doi:10.1371/journal.pcbi.1005807)
Supplement: S7 Table — All samples in the training dataset (including the negative samples) with detailed features, corrected observed frequencies, and CRISTA predictions in the leave-study-out procedure. (CSV) [file pcbi.1005807.s020.csv]

Study	Target name	sgRNA sequence	DNA site sequence	strand	start coordinate	end coordinate	chromosome	pairwise alignment score	total_bulges	#RNA bulges	#DNA bulges	PAM type	PAM N nt	20th position nt	#mismatches	#linked mismatches and bulges	continuous_inconsistencies_length	#mismatches - positions 1-4	#mismatches - positions 5-8	#mismatches - positions 9-12	#mismatches - positions 13-16	#mismatches - positions 17-20	#wobble total	#YY total	#RR total	#Tv total	nucleotides - positions 4-5	nucleotides - positions 3-4	nucleotides - positions 2-3	nucleotides - positions 1-2	nucleotide - position 5	nucleotide - position 4	nucleotide - position 3	nucleotide - position 2	nucleotide - position 1	GC content - extended	DNA enthalpy	DNA enthalpy - extended	Adenosine occupancy	Cytosine occupancy	Thymine occupancy	Guanine occupancy	downstream nt - position 1	downstream nt - position 2	downstream nt - position 3	downstream nt - position 4	downstream nt - position 5	min MGW	average Helical Twist
BLESS	EMX1(1)	GAGTCCGAGCAGAAGAAGAAGGG	AAGTCTGAGCACAAGAAGAATGG	+	9227146	9227168	5.0	14.0	0.0	0.0	0.0	GG	T	A	3.0	3.0	1.0	0.0	0.0	1.0	1.0	1.0	1.0	0.0	1.0	1.0	AA	AG	GA	AA	A	A	G	A	A	0.27354260089686105	164.69999999999996	1727.4999999999952	10.0	3.0	3.0	7.0	T	G	A	G	A	3.35	34.57241379310344
BLESS	EMX1(1)	GAGTCCGAGCAGAAGAAGAAGGG	GAGTCCGAGCAGAAGAAGAAGGG	+	73160982	73161004	2.0	20.0	0.0	0.0	0.0	GG	G	G	0.0	0.0	0.0	0.0	0.0	0.0	0.0	0.0	0.0	0.0	0.0	0.0	AA	AG	GA	AA	A	A	G	A	A	0.5829596412556054	175.99999999999997	1815.4999999999961	9.0	3.0	1.0	10.0	C	T	C	C	C	4.42	34.1001724137931
BLESS	EMX1(1)	GAGTCCGAGCAGAAGAAGAAGGG	GAGTCCTAGCAGGAGAAGAAGAG	+	128801242	128801264	8.0	16.0	0.0	0.0	0.0	AG	G	G	2.0	2.0	1.0	0.0	1.0	0.0	1.0	0.0	0.0	0.0	1.0	1.0	AA	AG	GA	AA	A	A	G	A	A	0.5291479820627802	165.59999999999997	1778.1999999999946	9.0	3.0	2.0	9.0	G	C	A	G	C	4.5	34.03068965517242
BLESS	EMX1(1)	GAGTCCGAGCAGAAGAAGAAGGG	GAGTCTAAGCAGAAGAAGAAGAG	+	44109747	44109769	15.0	16.0	0.0	0.0	0.0	AG	G	G	2.0	1.0	2.0	0.0	0.0	0.0	2.0	0.0	1.0	0.0	0.0	1.0	AA	AG	GA	AA	A	A	G	A	A	0.4394618834080717	161.79999999999995	1723.0999999999954	11.0	2.0	2.0	8.0	A	G	C	C	A	4.5	34.25706896551724
BLESS	EMX1(1)	GAGTCCGAGCAGAAGAAGAAGGG	GAGTTAGAGCAGAAGAAGAAAGG	-	45359061	45359083	5.0	16.0	0.0	0.0	0.0	GG	A	G	2.0	1.0	2.0	0.0	0.0	0.0	2.0	0.0	0.0	1.0	0.0	1.0	AA	AG	GA	AA	A	A	G	A	A	0.3946188340807175	168.49999999999997	1727.0999999999951	11.0	1.0	2.0	9.0	C	A	T	G	G	3.95	34.26879310344828
BLESS	Sp_sg1	GCCTCCCCAAAGCCTGGCCANGG	ACCTCCCCACAGCCAGGCCACGG	+	135317598	135317620	2.0	14.25	0.0	0.0	1.0	GG	C	A	2.0	3.0	1.0	0.0	1.0	1.0	0.0	0.0	0.0	1.0	1.0	0.0	GG	GC	CC	CA	G	G	C	C	A	0.600896860986547	193.8	1830.1999999999955	5.0	12.0	1.0	5.0	C	T	C	T	T	4.18	34.07706896551723
BLESS	Sp_sg1	GCCTCCCCAAAGCCTGGCCANGG	ACCTCCCCATAGCCTGGCCAGGG	-	44986455	44986477	11.0	16.25	0.0	0.0	1.0	GG	G	A	1.0	2.0	1.0	0.0	0.0	1.0	0.0	0.0	0.0	0.0	1.0	0.0	GG	GC	CC	CA	G	G	C	C	A	0.5739910313901345	196.5	1841.7999999999952	4.0	10.0	3.0	6.0	A	G	G	C	A	4.18	33.91120689655172
BLESS	Sp_sg1	GCCTCCCCAAAGCCTGGCCANGG	GCCTCCCCAAAGCCTGGCCAGGG	-	73161170	73161192	2.0	20.0	0.0	0.0	0.0	GG	G	G	0.0	0.0	0.0	0.0	0.0	0.0	0.0	0.0	0.0	0.0	0.0	0.0	GG	GC	CC	CA	G	G	C	C	A	0.6591928251121076	204.7	1903.9999999999961	4.0	10.0	2.0	7.0	A	G	T	G	G	4.03	33.925862068965515
BLESS	Sp_sg1	GCCTCCCCAAAGCCTGGCCANGG	GCCTTCCCAAAGCCCGGCCATGG	-	139977219	139977241	3.0	16.0	0.0	0.0	0.0	GG	T	G	2.0	2.0	1.0	0.0	1.0	0.0	1.0	0.0	1.0	0.0	0.0	1.0	GG	GC	CC	CA	G	G	C	C	A	0.3811659192825112	207.7	1761.399999999995	4.0	10.0	3.0	6.0	A	T	T	A	G	4.03	34.223103448275864
BLESS	Sp_sg1	GCCTCCCCAAAGCCTGGCCANGG	TCCTCCCCACAGCCTGGCCAGGG	-	89337380	89337402	9.0	16.0	0.0	0.0	0.0	GG	G	T	2.0	2.0	1.0	0.0	0.0	1.0	0.0	1.0	0.0	0.0	2.0	0.0	GG	GC	CC	CA	G	G	C	C	A	0.5112107623318386	193.3	1769.199999999994	3.0	11.0	3.0	6.0	G	A	A	C	A	4.33	34.02293103448276
BLESS	Sp_sg1	GCCTCCCCAAAGCCTGGCCANGG	TCCTCCCCAGAGCCTGGCCATGG	-	46315635	46315657	22.0	16.0	0.0	0.0	0.0	GG	T	T	2.0	2.0	1.0	0.0	0.0	1.0	0.0	1.0	0.0	0.0	1.0	1.0	GG	GC	CC	CA	G	G	C	C	A	0.6816143497757847	190.0	1901.4999999999961	3.0	10.0	4.0	6.0	C	A	G	G	G	4.33	33.85224137931033
BLESS	Sp_sg2	GGCCAGGCTTTGGGGAGGCCNGG	AGACAGGCTCTGGGGAGGCCTGG	+	73470906	73470928	16.0	14.0	0.0	0.0	0.0	GG	T	A	3.0	3.0	1.0	0.0	0.0	1.0	0.0	2.0	2.0	1.0	0.0	0.0	AG	GG	GC	CC	A	G	G	C	C	0.4439461883408072	186.7	1715.899999999995	4.0	5.0	3.0	11.0	A	G	C	T	C	4.33	33.76758620689655
BLESS	Sp_sg2	GGCCAGGCTTTGGGGAGGCCNGG	AGCCAGGCCCCTGGGGAGGCCGGG	-	174178980	174179003	5.0	12.25	1.0	0.0	1.0	GG	G	A	3.0	3.0	1.3333333333333333	0.0	0.0	2.0	0.0	1.0	3.0	0.0	0.0	0.0	AG	GG	GC	CC	A	G	G	C	C	0.5446428571428571	225.6	1837.9999999999966	3.0	8.0	1.0	12.0	A	G	C	C	C	4.53	33.833275862068966
BLESS	Sp_sg2	GGCCAGGCTTTGGGGAGGCCNGG	AGCCAGGCTATGAGGAGGCCAGG	+	168705441	168705463	6.0	14.0	0.0	0.0	0.0	GG	A	A	3.0	3.0	1.0	0.0	1.0	1.0	0.0	1.0	2.0	1.0	0.0	0.0	AG	GG	GC	CC	A	G	G	C	C	0.5919282511210763	189.3	1821.0999999999967	6.0	5.0	2.0	10.0	C	G	G	G	A	4.33	33.94103448275861
BLESS	Sp_sg2	GGCCAGGCTTTGGGGAGGCCNGG	AGCCAGGTCTTGGGAAGGCCGGG	+	121153615	121153637	2.0	12.0	0.0	0.0	0.0	GG	G	A	4.0	3.0	1.3333333333333333	0.0	1.0	1.0	1.0	1.0	3.0	0.0	0.0	1.0	AG	GG	GC	CC	A	G	G	C	C	0.6457399103139013	200.8	1862.4999999999961	4.0	5.0	3.0	11.0	C	A	G	G	C	4.18	34.111724137931034
BLESS	Sp_sg2	GGCCAGGCTTTGGGGAGGCCNGG	GCCCAGGCATTAGGGAGGCCTGG	-	75311777	75311799	18.0	14.0	0.0	0.0	0.0	GG	T	G	3.0	3.0	1.0	0.0	0.0	2.0	0.0	1.0	1.0	1.0	1.0	0.0	AG	GG	GC	CC	A	G	G	C	C	0.5022421524663677	199.2	1767.2999999999947	4.0	6.0	3.0	10.0	C	A	G	C	T	4.61	33.84655172413793
BLESS	Sp_sg2	GGCCAGGCTTTGGGGAGGCCNGG	GCCCAGGCTTTGGGGAACCCTGG	-	23919928	23919950	3.0	14.25	0.0	0.0	1.0	GG	T	G	2.0	2.0	1.5	2.0	0.0	0.0	0.0	0.0	1.0	0.0	1.0	0.0	AA	AC	CC	CC	A	A	C	C	C	0.4798206278026906	201.4	1785.4999999999945	3.0	7.0	4.0	9.0	A	C	T	A	A	4.03	34.28
BLESS	Sp_sg2	GGCCAGGCTTTGGGGAGGCCNGG	GCCCAGGCTTTGGGGAGGCCCTGG	+	22446343	22446366	1.0	16.5	1.0	0.0	2.0	GG	T	G	0.0	2.0	1.0	0.0	0.0	0.0	0.0	0.0	0.0	0.0	0.0	0.0	GG	GC	CC	CC	G	G	C	C	C	0.5357142857142857	215.7	1850.2999999999952	2.0	7.0	4.0	11.0	T	T	G	G	T	4.03	34.09637931034483
BLESS	Sp_sg2	GGCCAGGCTTTGGGGAGGCCNGG	GGACAGGCTTTGGGGAGGCACGG	-	76992474	76992496	17.0	16.0	0.0	0.0	0.0	GG	C	G	2.0	1.0	2.0	1.0	0.0	0.0	0.0	1.0	0.0	2.0	0.0	0.0	AG	GG	GC	CA	A	G	G	C	A	0.6322869955156951	194.3	1834.3999999999953	4.0	4.0	3.0	12.0	T	G	G	C	C	4.03	34.16103448275862
BLESS	Sp_sg2	GGCCAGGCTTTGGGGAGGCCNGG	GGCCAGGCTCTGAGGAGGCCAGG	+	34026344	34026366	5.0	16.0	0.0	0.0	0.0	GG	A	G	2.0	2.0	1.0	0.0	1.0	1.0	0.0	0.0	2.0	0.0	0.0	0.0	AG	GG	GC	CC	A	G	G	C	C	0.5246636771300448	191.3	1744.0999999999954	4.0	6.0	2.0	11.0	T	G	G	C	A	4.33	33.95620689655173
BLESS	Sp_sg2	GGCCAGGCTTTGGGGAGGCCNGG	GGCCAGGCTTCTGGGAGGCACTGG	+	44277661	44277684	10.0	14.25	1.0	0.0	1.0	GG	T	G	2.0	2.0	1.5	0.0	0.0	2.0	0.0	0.0	1.0	0.0	1.0	0.0	GG	GC	CA	AC	G	G	C	A	C	0.5401785714285714	199.3	1782.1999999999955	3.0	6.0	4.0	11.0	T	G	G	C	A	4.17	34.11327586206897
BLESS	Sp_sg2	GGCCAGGCTTTGGGGAGGCCNGG	GGCCAGGCTTTGGGGAGGCCTGG	+	73161174	73161196	2.0	20.0	0.0	0.0	0.0	GG	T	G	0.0	0.0	0.0	0.0	0.0	0.0	0.0	0.0	0.0	0.0	0.0	0.0	AG	GG	GC	CC	A	G	G	C	C	0.6591928251121076	204.7	1904.899999999996	2.0	5.0	4.0	12.0	A	G	T	C	A	4.03	34.075172413793105
BLESS	Sp_sg2	GGCCAGGCTTTGGGGAGGCCNGG	GGCCAGGGGTTGGGGAGGCCTGG	+	67410062	67410084	11.0	16.0	0.0	0.0	0.0	GG	T	G	2.0	1.0	2.0	0.0	0.0	1.0	1.0	0.0	0.0	2.0	0.0	0.0	AG	GG	GC	CC	A	G	G	C	C	0.5605381165919282	205.2	1782.1999999999966	2.0	4.0	3.0	14.0	C	A	A	G	G	4.03	33.88327586206896
BLESS	Sp_sg2	GGCCAGGCTTTGGGGAGGCCNGG	GGCTAGGCTATGGGGAGACCTGG	+	56715757	56715779	16.0	14.0	0.0	0.0	0.0	GG	T	G	3.0	3.0	1.0	1.0	0.0	1.0	0.0	1.0	1.0	1.0	0.0	1.0	AG	GA	AC	CC	A	G	A	C	C	0.5067264573991032	188.1	1807.9999999999952	4.0	4.0	4.0	11.0	A	G	A	G	T	3.95	33.845172413793094
BLESS	VEGFA(1)	GGTGAGTGAGTGTGTGCGTGTGG	AGAGAGTGAGTGTGTGCATGAGG	-	89440963	89440985	5.0	14.25	0.0	0.0	1.0	GG	A	A	2.0	3.0	1.0	1.0	0.0	0.0	0.0	1.0	1.0	1.0	0.0	0.0	GC	CA	AT	TG	G	C	A	T	G	0.4573991031390134	152.89999999999995	1708.399999999995	6.0	1.0	5.0	11.0	A	A	C	T	G	4.25	34.019310344827595
BLESS	VEGFA(1)	GGTGAGTGAGTGTGTGCGTGTGG	AGCGAGTGGGTGTGTGCGTGGGG	+	74353480	74353502	14.0	14.25	0.0	0.0	1.0	GG	G	A	2.0	3.0	1.0	0.0	0.0	1.0	0.0	1.0	1.0	0.0	0.0	1.0	GC	CG	GT	TG	G	C	G	T	G	0.7174887892376681	183.7	1957.4999999999966	2.0	2.0	5.0	14.0	G	G	T	C	A	4.45	34.05741379310345
BLESS	VEGFA(1)	GGTGAGTGAGTGTGTGCGTGTGG	AGTGAGTGAGTGTGTGTGTGGGG	-	65569153	65569175	14.0	16.25	0.0	0.0	1.0	GG	G	A	1.0	2.0	1.0	1.0	0.0	0.0	0.0	0.0	0.0	0.0	0.0	1.0	GT	TG	GT	TG	G	T	G	T	G	0.6502242152466368	153.7	1843.3999999999967	3.0	0.0	7.0	13.0	G	G	G	A	C	4.51	34.045689655172424
BLESS	VEGFA(1)	GGTGAGTGAGTGTGTGCGTGTGG	AGTGTGTGAGTGTGTGCGTGTGG	-	20178278	20178300	20.0	16.25	0.0	0.0	1.0	GG	T	A	1.0	2.0	1.0	0.0	0.0	0.0	1.0	0.0	0.0	0.0	1.0	0.0	GC	CG	GT	TG	G	C	G	T	G	0.4618834080717489	153.6	1640.799999999996	2.0	1.0	8.0	12.0	G	G	G	A	G	4.75	34.07793103448276
BLESS	VEGFA(1)	GGTGAGTGAGTGTGTGCGTGTGG	GCTGAGTGAGTGTATGCGTGTGG	-	37662818	37662840	22.0	16.0	0.0	0.0	0.0	GG	T	G	2.0	2.0	1.0	0.0	1.0	0.0	0.0	1.0	1.0	0.0	1.0	0.0	GC	CG	GT	TG	G	C	G	T	G	0.6098654708520179	161.6	1841.599999999996	3.0	2.0	7.0	11.0	C	T	T	T	A	4.03	34.246034482758624
BLESS	VEGFA(1)	GGTGAGTGAGTGTGTGCGTGTGG	GGTGAGTGAGTGCGTGCGGGTGG	+	68851126	68851148	11.0	16.0	0.0	0.0	0.0	GG	T	G	2.0	2.0	1.0	1.0	1.0	0.0	0.0	0.0	1.0	1.0	0.0	0.0	GC	CG	GG	GG	G	C	G	G	G	0.6188340807174888	178.29999999999995	1815.1999999999966	2.0	2.0	5.0	14.0	C	G	A	T	G	4.66	34.08431034482759
BLESS	VEGFA(1)	GGTGAGTGAGTGTGTGCGTGTGG	GGTGAGTGAGTGTGTGCGTGTGG	+	43737454	43737476	6.0	20.0	0.0	0.0	0.0	GG	T	G	0.0	0.0	0.0	0.0	0.0	0.0	0.0	0.0	0.0	0.0	0.0	0.0	GC	CG	GT	TG	G	C	G	T	G	0.6367713004484304	157.9	1804.0999999999967	2.0	1.0	7.0	13.0	G	G	T	T	G	4.03	34.15568965517241
BLESS	VEGFA(1)	GGTGAGTGAGTGTGTGCGTGTGG	GGTGAGTGAGTGTGTGTGTGAGG	+	106029015	106029037	14.0	18.0	0.0	0.0	0.0	GG	A	G	1.0	1.0	1.0	1.0	0.0	0.0	0.0	0.0	0.0	0.0	0.0	1.0	GT	TG	GT	TG	G	T	G	T	G	0.5784753363228701	148.29999999999995	1643.4999999999966	3.0	0.0	7.0	13.0	G	T	G	T	A	4.29	34.013103448275864
BLESS	VEGFA(1)	GGTGAGTGAGTGTGTGCGTGTGG	GGTGAGTGTGTGTGTGCATGTGG	-	177463420	177463442	2.0	16.0	0.0	0.0	0.0	GG	T	G	2.0	2.0	1.0	1.0	0.0	1.0	0.0	0.0	1.0	0.0	1.0	0.0	GC	CA	AT	TG	G	C	A	T	G	0.3856502242152465	152.79999999999995	1704.1999999999946	2.0	1.0	8.0	12.0	G	C	A	C	A	4.78	34.34448275862069
BLESS	VEGFA(1)	GGTGAGTGAGTGTGTGCGTGTGG	GTGAGTGAGTGTGTGTGTGTGAG	+	6109017	6109039	19.0	14.5	1.0	0.0	2.0	AG	G	G	1.0	2.0	1.5	0.0	1.0	0.0	0.0	0.0	0.0	0.0	0.0	1.0	TG	GT	TG	GT	T	G	T	G	T	0.5919282511210763	138.6	1851.1999999999966	3.0	0.0	8.0	12.0	T	G	T	G	T	4.78	34.16344827586208
BLESS	VEGFA(1)	GGTGAGTGAGTGTGTGCGTGTGG	GTTGAGTGAATGTGTGCGTGAGG	-	98760582	98760604	10.0	16.0	0.0	0.0	0.0	GG	A	G	2.0	2.0	1.0	0.0	0.0	1.0	0.0	1.0	1.0	0.0	1.0	0.0	GC	CG	GT	TG	G	C	G	T	G	0.5426008968609866	160.5	1856.2999999999947	4.0	1.0	7.0	11.0	T	C	A	G	G	4.18	34.352586206896554
BLESS	VEGFA(1)	GGTGAGTGAGTGTGTGCGTGTGG	TGTGAGTAAGTGTGTGTGTGTGG	-	62078767	62078789	14.0	14.25	0.0	0.0	1.0	GG	T	T	2.0	3.0	1.0	1.0	0.0	0.0	1.0	0.0	1.0	0.0	0.0	1.0	GT	TG	GT	TG	G	T	G	T	G	0.4663677130044843	145.7	1705.3999999999949	3.0	0.0	9.0	11.0	A	G	G	G	G	4.14	34.09568965517241
BLESS	VEGFA(1)	GGTGAGTGAGTGTGTGCGTGTGG	TGTGGGTGAGTGTGTGCGTGAGG	+	115434659	115434681	5.0	16.25	0.0	0.0	1.0	GG	A	T	1.0	2.0	1.0	0.0	0.0	0.0	1.0	0.0	0.0	0.0	0.0	1.0	GC	CG	GT	TG	G	C	G	T	G	0.3452914798206278	162.4	1648.5999999999958	2.0	1.0	7.0	13.0	A	C	A	T	T	3.84	34.371034482758624
HTGTS	Chr12 47.0Mb OT2	TCCTCCTCCCCACCCACCTTCAG	ACCCCTTCCCCACCTACCTTGGG	-	1417534	1417556	19.0	16.0	0.0	0.0	0.0	GG	G	A	4.0	4.0	1.0	0.0	1.0	0.0	1.0	2.0	1.0	1.0	0.0	2.0	AC	CC	CT	TT	A	C	C	T	T	0.5291479820627802	194.3	1804.0999999999951	3.0	12.0	5.0	3.0	T	C	G	T	G	3.75	34.121206896551726
HTGTS	Chr12 47.0Mb OT2	TCCTCCTCCCCACCCACCTTCAG	ACCTCCTTCCCGCCCACCTGGGG	+	143626842	143626864	8.0	16.0	0.0	0.0	0.0	GG	G	A	4.0	3.0	1.3333333333333333	1.0	0.0	1.0	1.0	1.0	0.0	2.0	0.0	2.0	AC	CC	CT	TG	A	C	C	T	G	0.6278026905829597	201.3	1857.9999999999961	2.0	12.0	4.0	5.0	C	T	C	T	G	4.31	33.920517241379315
HTGTS	Chr12 47.0Mb OT2	TCCTCCTCCCCACCCACCTTCAG	ACCTCTTCCCTCCCCACCTTTGG	-	459986	460008	3.0	16.0	0.0	0.0	0.0	GG	T	A	4.0	3.0	1.3333333333333333	0.0	0.0	2.0	1.0	1.0	0.0	1.0	1.0	2.0	AC	CC	CT	TT	A	C	C	T	T	0.3901345291479821	187.9	1702.9999999999955	2.0	12.0	7.0	2.0	A	G	G	T	G	3.75	34.17879310344828
HTGTS	Chr12 47.0Mb OT2	TCCTCCTCCCCACCCACCTTCAG	ACCTCTTTCCATCCCACCTTGGG	-	181516460	181516482	4.0	15.0	0.0	0.0	0.0	GG	G	A	5.0	4.0	1.25	0.0	0.0	2.0	2.0	1.0	0.0	2.0	1.0	2.0	AC	CC	CT	TT	A	C	C	T	T	0.3991031390134529	183.5	1753.2999999999945	3.0	10.0	7.0	3.0	A	A	A	A	A	3.38	34.675862068965515
HTGTS	Chr12 47.0Mb OT2	TCCTCCTCCCCACCCACCTTCAG	ACGTCTTCCCCACCCACCTGGGG	-	94992860	94992882	11.0	16.0	0.0	0.0	0.0	GG	G	A	4.0	3.0	1.3333333333333333	1.0	0.0	0.0	1.0	2.0	0.0	3.0	0.0	1.0	AC	CC	CT	TG	A	C	C	T	G	0.5470852017937221	190.2	1798.399999999995	3.0	11.0	4.0	5.0	C	C	T	T	G	4.42	34.19655172413792
HTGTS	Chr12 47.0Mb OT2	TCCTCCTCCCCACCCACCTTCAG	ACTTCCTTCCCACCCACCTTCAG	-	78583283	78583305	14.0	17.0	0.0	0.0	0.0	AG	C	A	3.0	3.0	1.0	0.0	0.0	0.0	1.0	2.0	0.0	1.0	0.0	2.0	AC	CC	CT	TT	A	C	C	T	T	0.4618834080717489	178.20000000000005	1740.7999999999952	4.0	12.0	6.0	1.0	C	C	A	A	G	3.34	34.38758620689655
HTGTS	Chr12 47.0Mb OT2	TCCTCCTCCCCACCCACCTTCAG	CACCCTTCCCCACCCACCCTGGG	-	234239132	234239154	1.0	15.75	1.0	0.0	1.0	GG	G	C	3.0	4.0	1.0	1.0	0.0	0.0	1.0	1.0	2.0	0.0	0.0	1.0	AC	CC	CC	CT	A	C	C	C	T	0.5246636771300448	194.00000000000003	1792.699999999994	3.0	14.0	3.0	3.0	A	C	C	C	T	4.29	33.89586206896552
HTGTS	Chr12 47.0Mb OT2	TCCTCCTCCCCACCCACCTTCAG	CACCCTTTCCCATCCACCTTTGG	+	38350353	38350375	7.0	14.5	2.0	0.0	2.0	GG	T	C	3.0	4.0	1.25	0.0	1.0	0.0	1.0	1.0	1.0	0.0	0.0	2.0	AC	CC	CT	TT	A	C	C	T	T	0.5650224215246636	185.0	1828.699999999995	3.0	11.0	7.0	2.0	A	T	A	A	C	3.75	34.476724137931036
HTGTS	Chr12 47.0Mb OT2	TCCTCCTCCCCACCCACCTTCAG	CCCCTTCCCCACCCACCCTGTGG	-	87367075	87367097	16.0	14.75	1.0	0.0	1.0	GG	T	C	4.0	4.0	1.25	1.0	0.0	0.0	1.0	2.0	1.0	2.0	0.0	1.0	CC	CC	CT	TG	C	C	C	T	G	0.5515695067264574	194.00000000000003	1821.3999999999967	2.0	14.0	4.0	3.0	A	A	A	G	C	4.03	34.292758620689646
HTGTS	Chr12 47.0Mb OT2	TCCTCCTCCCCACCCACCTTCAG	CCCTCCTTCCCACCCACTTTGGG	-	155931151	155931173	7.0	17.0	0.0	0.0	0.0	GG	G	C	3.0	3.0	1.0	1.0	0.0	0.0	1.0	1.0	1.0	0.0	0.0	2.0	AC	CT	TT	TT	A	C	T	T	T	0.5695067264573991	191.3	1766.7999999999954	2.0	12.0	6.0	3.0	T	G	A	G	G	3.35	34.04448275862068
HTGTS	Chr12 47.0Mb OT2	TCCTCCTCCCCACCCACCTTCAG	GACCTCTTATCCACCCACCTTGG	-	37542362	37542384	17.0	13.75	1.0	1.0	0.0	GG	T	G	4.0	4.0	1.25	0.0	0.0	1.0	2.0	1.0	0.0	2.0	0.0	2.0	CA	AC	CC	CT	C	A	C	C	T	0.4977578475336323	175.9	1772.6999999999948	4.0	10.0	6.0	3.0	C	C	T	C	C	3.75	34.06775862068966
HTGTS	Chr12 47.0Mb OT2	TCCTCCTCCCCACCCACCTTCAG	GACTCTTTTCCACCCACCCTAGG	-	2317765	2317787	17.0	14.0	0.0	0.0	0.0	GG	A	G	6.0	4.0	1.5	1.0	0.0	1.0	2.0	2.0	1.0	2.0	0.0	3.0	AC	CC	CC	CT	A	C	C	C	T	0.5381165919282511	178.40000000000003	1793.3999999999958	4.0	10.0	6.0	3.0	G	G	A	G	C	3.68	34.26189655172413
HTGTS	Chr12 47.0Mb OT2	TCCTCCTCCCCACCCACCTTCAG	GCCCCTCCCCCACCCACCCTGGG	+	2223683	2223705	11.0	15.5	2.0	0.0	2.0	GG	G	G	2.0	4.0	1.0	1.0	0.0	0.0	0.0	1.0	2.0	0.0	0.0	0.0	AC	CC	CC	CT	A	C	C	C	T	0.6143497757847534	205.70000000000005	1888.399999999996	2.0	15.0	2.0	4.0	G	G	A	G	G	4.29	33.785000000000004
HTGTS	Chr12 47.0Mb OT2	TCCTCCTCCCCACCCACCTTCAG	GCCCCTGCCCCACCCACCTGTGG	+	158888725	158888747	7.0	15.0	0.0	0.0	0.0	GG	T	G	5.0	3.0	1.6666666666666667	1.0	0.0	0.0	2.0	2.0	1.0	3.0	0.0	1.0	AC	CC	CT	TG	A	C	C	T	G	0.6502242152466368	196.30000000000004	1855.599999999996	2.0	13.0	3.0	5.0	A	G	C	C	C	4.42	34.05379310344827
HTGTS	Chr12 47.0Mb OT2	TCCTCCTCCCCACCCACCTTCAG	GCCCCTTACCCATCCACCCTGGG	+	17622274	17622296	22.0	14.0	0.0	0.0	0.0	GG	G	G	6.0	6.0	1.0	1.0	1.0	0.0	2.0	2.0	2.0	2.0	0.0	2.0	AC	CC	CC	CT	A	C	C	C	T	0.600896860986547	196.4	1837.4999999999945	3.0	12.0	4.0	4.0	T	G	C	A	C	4.29	34.08310344827587
HTGTS	Chr12 47.0Mb OT2	TCCTCCTCCCCACCCACCTTCAG	GCCTCTTCCACACCCACCCTGGG	+	112930544	112930566	7.0	16.0	0.0	0.0	0.0	GG	G	G	4.0	4.0	1.0	1.0	0.0	1.0	1.0	1.0	1.0	2.0	0.0	1.0	AC	CC	CC	CT	A	C	C	C	T	0.36771300448430494	185.5	1772.5999999999945	3.0	12.0	4.0	4.0	C	C	C	A	A	4.29	34.02275862068966
HTGTS	Chr12 47.0Mb OT2	TCCTCCTCCCCACCCACCTTCAG	GCCTCTTTACCACCTCACCTTGG	+	49046027	49046049	13.0	12.5	2.0	1.0	1.0	GG	T	G	4.0	5.0	1.2	0.0	0.0	0.0	3.0	1.0	0.0	2.0	0.0	2.0	CA	AC	CC	CT	C	A	C	C	T	0.4035874439461883	178.70000000000005	1730.8999999999949	3.0	10.0	7.0	3.0	G	C	A	G	G	3.75	34.143793103448274
HTGTS	Chr12 47.0Mb OT2	TCCTCCTCCCCACCCACCTTCAG	GCCTCTTTCCCACCCACCTTGGG	+	36594861	36594883	11.0	17.0	0.0	0.0	0.0	GG	G	G	3.0	3.0	1.0	0.0	0.0	0.0	2.0	1.0	0.0	1.0	0.0	2.0	AC	CC	CT	TT	A	C	C	T	T	0.3856502242152465	191.4	1742.1999999999948	2.0	11.0	6.0	4.0	A	C	T	C	A	3.75	34.25362068965517
HTGTS	Chr12 47.0Mb OT2	TCCTCCTCCCCACCCACCTTCAG	GCTTCTTCCCCACCCACACTTGG	-	103218297	103218319	12.0	15.0	0.0	0.0	0.0	GG	T	G	5.0	4.0	1.25	2.0	0.0	0.0	1.0	2.0	1.0	2.0	0.0	2.0	AC	CA	AC	CT	A	C	A	C	T	0.6143497757847534	181.7	1827.7999999999954	3.0	11.0	6.0	3.0	T	G	G	G	T	4.14	34.17672413793103
HTGTS	Chr12 47.0Mb OT2	TCCTCCTCCCCACCCACCTTCAG	GGCTCCTCCTCACCCACCTCTGG	-	104164611	104164633	14.0	16.0	0.0	0.0	0.0	GG	T	G	4.0	2.0	2.0	1.0	0.0	1.0	0.0	2.0	1.0	2.0	0.0	1.0	AC	CC	CT	TC	A	C	C	T	C	0.6457399103139013	179.9	1840.799999999996	2.0	12.0	5.0	4.0	G	T	C	C	T	4.31	34.010862068965515
HTGTS	Chr12 47.0Mb OT2	TCCTCCTCCCCACCCACCTTCAG	GTCTCTTTCCCATCCACCTTTGA	+	3557916	3557938	20.0	15.0	0.0	0.0	0.0	GA	T	G	5.0	4.0	1.25	0.0	1.0	0.0	2.0	2.0	0.0	1.0	0.0	4.0	AC	CC	CT	TT	A	C	C	T	T	0.4349775784753363	170.79999999999995	1686.4999999999955	3.0	9.0	9.0	2.0	T	A	A	C	C	3.64	34.62310344827587
HTGTS	Chr12 47.0Mb OT2	TCCTCCTCCCCACCCACCTTCAG	GTCTCTTTCTCACCCACTTTGGG	-	6807481	6807503	17.0	14.0	0.0	0.0	0.0	GG	G	G	6.0	5.0	1.2	1.0	0.0	1.0	2.0	2.0	0.0	1.0	0.0	5.0	AC	CT	TT	TT	A	C	T	T	T	0.4260089686098655	170.9	1735.399999999996	2.0	8.0	9.0	4.0	T	T	G	G	G	3.35	34.29344827586206
HTGTS	Chr12 47.0Mb OT2	TCCTCCTCCCCACCCACCTTCAG	TCCTCTCTCCCACCCACCTCCGG	-	75746654	75746676	15.0	16.0	0.0	0.0	0.0	GG	C	T	4.0	1.0	4.0	1.0	0.0	0.0	3.0	0.0	2.0	0.0	0.0	2.0	AC	CC	CT	TC	A	C	C	T	C	0.6233183856502242	183.7	1899.7999999999952	2.0	14.0	5.0	2.0	C	T	C	T	C	4.36	34.10689655172414
HTGTS	Chr12 47.0Mb OT2	TCCTCCTCCCCACCCACCTTCAG	TCCTCTTCTCCACCCACCATAGG	+	116558848	116558870	11.0	17.0	0.0	0.0	0.0	GG	A	T	3.0	3.0	1.0	1.0	0.0	1.0	1.0	0.0	0.0	1.0	0.0	2.0	AC	CC	CA	AT	A	C	C	A	T	0.6143497757847534	173.70000000000005	1808.799999999996	4.0	11.0	6.0	2.0	G	T	G	G	A	4.29	34.012413793103434
HTGTS	Chr12 47.0Mb OT2	TCCTCCTCCCCACCCACCTTCAG	TCCTCTTCTCCACCCACCTCTGG	+	64992489	64992511	1.0	17.0	0.0	0.0	0.0	GG	T	T	3.0	2.0	1.5	1.0	0.0	1.0	1.0	0.0	1.0	0.0	0.0	2.0	AC	CC	CT	TC	A	C	C	T	C	0.4573991031390134	172.50000000000003	1765.7999999999954	2.0	12.0	7.0	2.0	T	T	T	G	G	4.06	34.426034482758624
HTGTS	Chr12 47.0Mb OT2	TCCTCCTCCCCACCCACCTTCAG	TCTCTTCCCCACCCACCTTTGAG	+	26433108	26433130	4.0	16.75	1.0	0.0	1.0	AG	G	T	2.0	3.0	1.0	0.0	0.0	0.0	1.0	1.0	0.0	0.0	0.0	2.0	CC	CT	TT	TT	C	C	T	T	T	0.3542600896860987	177.3	1753.5999999999951	3.0	11.0	7.0	2.0	C	T	T	T	T	3.68	34.57586206896552
HTGTS	Chr12 47.0Mb OT2	TCCTCCTCCCCACCCACCTTCAG	TGCCTCTCCCCACCCACCCTTGG	+	103631169	103631191	7.0	16.0	0.0	0.0	0.0	GG	T	T	4.0	3.0	1.3333333333333333	1.0	0.0	0.0	1.0	2.0	2.0	1.0	0.0	1.0	AC	CC	CC	CT	A	C	C	C	T	0.5470852017937221	190.0	1896.3999999999953	2.0	13.0	5.0	3.0	C	T	T	G	C	4.17	34.17655172413792
HTGTS	Chr12 47.0Mb OT2	TCCTCCTCCCCACCCACCTTCAG	TGCTCTTCCCCACCCACCCAAGG	-	39189822	39189844	22.0	16.0	0.0	0.0	0.0	GG	A	T	4.0	2.0	2.0	2.0	0.0	0.0	1.0	1.0	1.0	2.0	0.0	1.0	AC	CC	CC	CA	A	C	C	C	A	0.6636771300448431	188.1	1925.2999999999965	4.0	12.0	4.0	3.0	C	C	T	G	C	4.51	34.141034482758606
HTGTS	Chr19 DAZAP1 OT1	ACCCCTTCCCCACCTACCTTGGG	ACCTCCATCCTCCCCACCTTGGG	+	33603499	33603521	1.0	13.5	2.0	1.0	1.0	GG	G	A	3.0	5.0	1.0	0.0	1.0	1.0	1.0	0.0	1.0	1.0	0.0	1.0	AC	CC	CT	TT	A	C	C	T	T	0.6367713004484304	187.3	1873.3999999999967	3.0	12.0	5.0	3.0	T	C	T	T	G	3.75	34.07293103448275
HTGTS	Chr19 DAZAP1 OT1	ACCCCTTCCCCACCTACCTTGGG	ACCTCCTTCCCGCCCACCTGGGG	+	143626842	143626864	8.0	14.0	0.0	0.0	0.0	GG	G	A	6.0	5.0	1.2	1.0	1.0	1.0	2.0	1.0	2.0	1.0	0.0	3.0	AC	CC	CT	TG	A	C	C	T	G	0.6278026905829597	201.3	1857.9999999999961	2.0	12.0	4.0	5.0	C	T	C	T	G	4.31	33.920517241379315
HTGTS	Chr19 DAZAP1 OT1	ACCCCTTCCCCACCTACCTTGGG	ACCTCTTTCCATCCCACCTTGGG	-	181516460	181516482	4.0	15.0	0.0	0.0	0.0	GG	G	A	5.0	4.0	1.25	0.0	1.0	2.0	1.0	1.0	1.0	1.0	1.0	2.0	AC	CC	CT	TT	A	C	C	T	T	0.3991031390134529	183.5	1753.2999999999945	3.0	10.0	7.0	3.0	A	A	A	A	A	3.38	34.675862068965515
HTGTS	Chr19 DAZAP1 OT1	ACCCCTTCCCCACCTACCTTGGG	ACCTTGTCCCCACCCACCAGGGG	+	48975562	48975584	19.0	14.0	0.0	0.0	0.0	GG	G	A	6.0	2.0	3.0	2.0	1.0	0.0	2.0	1.0	1.0	3.0	0.0	2.0	AC	CC	CA	AG	A	C	C	A	G	0.600896860986547	189.5	1818.599999999996	4.0	11.0	3.0	5.0	A	T	C	C	A	3.75	34.127068965517246
HTGTS	Chr19 DAZAP1 OT1	ACCCCTTCCCCACCTACCTTGGG	ACGTCTTCCCCACCCACCTGGGG	-	94992860	94992882	11.0	16.0	0.0	0.0	0.0	GG	G	A	4.0	2.0	2.0	1.0	1.0	0.0	0.0	2.0	1.0	2.0	0.0	1.0	AC	CC	CT	TG	A	C	C	T	G	0.5470852017937221	190.2	1798.399999999995	3.0	11.0	4.0	5.0	C	C	T	T	G	4.42	34.19655172413792
HTGTS	Chr19 DAZAP1 OT1	ACCCCTTCCCCACCTACCTTGGG	ACTTCCTTCCCACCCACCTTCAG	-	78583283	78583305	14.0	15.0	0.0	0.0	0.0	AG	C	A	5.0	4.0	1.25	0.0	1.0	0.0	2.0	2.0	2.0	0.0	0.0	3.0	AC	CC	CT	TT	A	C	C	T	T	0.4618834080717489	178.20000000000005	1740.7999999999952	4.0	12.0	6.0	1.0	C	C	A	A	G	3.34	34.38758620689655
HTGTS	Chr19 DAZAP1 OT1	ACCCCTTCCCCACCTACCTTGGG	AGCCCCTACCCCACCCACCTGGG	-	65384478	65384500	11.0	14.75	1.0	1.0	0.0	GG	G	A	3.0	4.0	1.0	0.0	1.0	0.0	1.0	1.0	1.0	1.0	0.0	1.0	CA	AC	CC	CT	C	A	C	C	T	0.5964125560538116	198.40000000000003	1845.3999999999953	4.0	13.0	2.0	4.0	T	G	G	A	T	4.19	33.946034482758606
HTGTS	Chr19 DAZAP1 OT1	ACCCCTTCCCCACCTACCTTGGG	CACCCTTCCCCACCCACCCTGGG	-	234239132	234239154	1.0	16.0	0.0	0.0	0.0	GG	G	C	4.0	3.0	1.3333333333333333	1.0	1.0	0.0	0.0	2.0	2.0	1.0	1.0	0.0	AC	CC	CC	CT	A	C	C	C	T	0.5246636771300448	194.00000000000003	1792.699999999994	3.0	14.0	3.0	3.0	A	C	C	C	T	4.29	33.89586206896552
HTGTS	Chr19 DAZAP1 OT1	ACCCCTTCCCCACCTACCTTGGG	CACCCTTTCCCATCCACCTTTGG	+	38350353	38350375	7.0	15.0	0.0	0.0	0.0	GG	T	C	5.0	4.0	1.25	0.0	2.0	0.0	1.0	2.0	1.0	1.0	1.0	2.0	AC	CC	CT	TT	A	C	C	T	T	0.5650224215246636	185.0	1828.699999999995	3.0	11.0	7.0	2.0	A	T	A	A	C	3.75	34.476724137931036
HTGTS	Chr19 DAZAP1 OT1	ACCCCTTCCCCACCTACCTTGGG	CCCCTTCCCCACCCACCCTGTGG	-	87367075	87367097	16.0	15.75	1.0	0.0	1.0	GG	T	C	3.0	3.0	1.3333333333333333	1.0	1.0	0.0	0.0	1.0	1.0	1.0	0.0	1.0	CC	CC	CT	TG	C	C	C	T	G	0.5515695067264574	194.00000000000003	1821.3999999999967	2.0	14.0	4.0	3.0	A	A	A	G	C	4.03	34.292758620689646
HTGTS	Chr19 DAZAP1 OT1	ACCCCTTCCCCACCTACCTTGGG	CCCTCCTTCCCACCCACTTTGGG	-	155931151	155931173	7.0	14.0	0.0	0.0	0.0	GG	G	C	6.0	6.0	1.0	1.0	1.0	0.0	2.0	2.0	2.0	0.0	1.0	3.0	AC	CT	TT	TT	A	C	T	T	T	0.5695067264573991	191.3	1766.7999999999954	2.0	12.0	6.0	3.0	T	G	A	G	G	3.35	34.04448275862068
HTGTS	Chr19 DAZAP1 OT1	ACCCCTTCCCCACCTACCTTGGG	GACCTCTTATCCACCCACCTTGG	-	37542362	37542384	17.0	13.75	1.0	1.0	0.0	GG	T	G	4.0	4.0	1.25	0.0	1.0	1.0	1.0	1.0	1.0	1.0	0.0	2.0	CA	AC	CC	CT	C	A	C	C	T	0.4977578475336323	175.9	1772.6999999999948	4.0	10.0	6.0	3.0	C	C	T	C	C	3.75	34.06775862068966
HTGTS	Chr19 DAZAP1 OT1	ACCCCTTCCCCACCTACCTTGGG	GACTCTTTTCCACCCACCCTAGG	-	2317765	2317787	17.0	13.0	0.0	0.0	0.0	GG	A	G	7.0	5.0	1.4	1.0	1.0	1.0	1.0	3.0	2.0	1.0	0.0	4.0	AC	CC	CC	CT	A	C	C	C	T	0.5381165919282511	178.40000000000003	1793.3999999999958	4.0	10.0	6.0	3.0	G	G	A	G	C	3.68	34.26189655172413
HTGTS	Chr19 DAZAP1 OT1	ACCCCTTCCCCACCTACCTTGGG	GCCCCTCCCCCACCCACCCTGGG	+	2223683	2223705	11.0	16.0	0.0	0.0	0.0	GG	G	G	4.0	4.0	1.0	1.0	1.0	0.0	1.0	1.0	3.0	0.0	0.0	1.0	AC	CC	CC	CT	A	C	C	C	T	0.6143497757847534	205.70000000000005	1888.399999999996	2.0	15.0	2.0	4.0	G	G	A	G	G	4.29	33.785000000000004
HTGTS	Chr19 DAZAP1 OT1	ACCCCTTCCCCACCTACCTTGGG	GCCCCTGCCCCACCCACCTGTGG	+	158888725	158888747	7.0	16.0	0.0	0.0	0.0	GG	T	G	4.0	3.0	1.3333333333333333	1.0	1.0	0.0	1.0	1.0	1.0	2.0	0.0	1.0	AC	CC	CT	TG	A	C	C	T	G	0.6502242152466368	196.30000000000004	1855.599999999996	2.0	13.0	3.0	5.0	A	G	C	C	C	4.42	34.05379310344827
HTGTS	Chr19 DAZAP1 OT1	ACCCCTTCCCCACCTACCTTGGG	GCCTCTTCCACACCCACCCTGGG	+	112930544	112930566	7.0	15.0	0.0	0.0	0.0	GG	G	G	5.0	5.0	1.0	1.0	1.0	1.0	0.0	2.0	2.0	1.0	0.0	2.0	AC	CC	CC	CT	A	C	C	C	T	0.36771300448430494	185.5	1772.5999999999945	3.0	12.0	4.0	4.0	C	C	C	A	A	4.29	34.02275862068966
HTGTS	Chr19 DAZAP1 OT1	ACCCCTTCCCCACCTACCTTGGG	GCCTCTTTACCACCTCACCTTGG	+	49046027	49046049	13.0	13.0	0.0	0.0	0.0	GG	T	G	7.0	5.0	1.4	2.0	1.0	1.0	1.0	2.0	1.0	2.0	1.0	3.0	CA	AC	CC	CT	C	A	C	C	T	0.4035874439461883	178.70000000000005	1730.8999999999949	3.0	10.0	7.0	3.0	G	C	A	G	G	3.75	34.143793103448274
HTGTS	Chr19 DAZAP1 OT1	ACCCCTTCCCCACCTACCTTGGG	GCCTCTTTCCCACCCACCTTGGG	+	36594861	36594883	11.0	16.0	0.0	0.0	0.0	GG	G	G	4.0	4.0	1.0	0.0	1.0	0.0	1.0	2.0	1.0	0.0	0.0	3.0	AC	CC	CT	TT	A	C	C	T	T	0.3856502242152465	191.4	1742.1999999999948	2.0	11.0	6.0	4.0	A	C	T	C	A	3.75	34.25362068965517
HTGTS	Chr19 DAZAP1 OT1	ACCCCTTCCCCACCTACCTTGGG	GCTTCTTCCCCACCCACACTTGG	-	103218297	103218319	12.0	14.0	0.0	0.0	0.0	GG	T	G	6.0	4.0	1.5	2.0	1.0	0.0	0.0	3.0	2.0	1.0	0.0	3.0	AC	CA	AC	CT	A	C	A	C	T	0.6143497757847534	181.7	1827.7999999999954	3.0	11.0	6.0	3.0	T	G	G	G	T	4.14	34.17672413793103
HTGTS	Chr19 DAZAP1 OT1	ACCCCTTCCCCACCTACCTTGGG	GGCTCCTCCTCACCCACCTCTGG	-	104164611	104164633	14.0	13.0	0.0	0.0	0.0	GG	T	G	7.0	5.0	1.4	1.0	1.0	1.0	1.0	3.0	3.0	1.0	0.0	3.0	AC	CC	CT	TC	A	C	C	T	C	0.6457399103139013	179.9	1840.799999999996	2.0	12.0	5.0	4.0	G	T	C	C	T	4.31	34.010862068965515
HTGTS	Chr19 DAZAP1 OT1	ACCCCTTCCCCACCTACCTTGGG	GTCTCTTTCCCATCCACCTTTGA	+	3557916	3557938	20.0	14.0	0.0	0.0	0.0	GA	T	G	6.0	5.0	1.2	0.0	2.0	0.0	1.0	3.0	1.0	0.0	0.0	5.0	AC	CC	CT	TT	A	C	C	T	T	0.4349775784753363	170.79999999999995	1686.4999999999955	3.0	9.0	9.0	2.0	T	A	A	C	C	3.64	34.62310344827587
HTGTS	Chr19 DAZAP1 OT1	ACCCCTTCCCCACCTACCTTGGG	GTCTCTTTCTCACCCACTTTGGG	-	6807481	6807503	17.0	13.0	0.0	0.0	0.0	GG	G	G	7.0	6.0	1.1666666666666667	1.0	1.0	1.0	1.0	3.0	1.0	0.0	0.0	6.0	AC	CT	TT	TT	A	C	T	T	T	0.4260089686098655	170.9	1735.399999999996	2.0	8.0	9.0	4.0	T	T	G	G	G	3.35	34.29344827586206
HTGTS	Chr19 DAZAP1 OT1	ACCCCTTCCCCACCTACCTTGGG	TCCTCCTCCCCACCCACCTTCAG	-	47002982	47003004	12.0	16.0	0.0	0.0	0.0	AG	C	T	4.0	4.0	1.0	0.0	1.0	0.0	1.0	2.0	2.0	0.0	1.0	1.0	AC	CC	CT	TT	A	C	C	T	T	0.4843049327354261	181.1	1736.5999999999958	3.0	14.0	5.0	1.0	A	C	T	G	C	3.75	34.1796551724138
HTGTS	Chr19 DAZAP1 OT1	ACCCCTTCCCCACCTACCTTGGG	TCCTCTCTCCCACCCACCTCCGG	-	75746654	75746676	15.0	14.0	0.0	0.0	0.0	GG	C	T	6.0	4.0	1.5	1.0	1.0	0.0	2.0	2.0	3.0	0.0	1.0	2.0	AC	CC	CT	TC	A	C	C	T	C	0.6233183856502242	183.7	1899.7999999999952	2.0	14.0	5.0	2.0	C	T	C	T	C	4.36	34.10689655172414
HTGTS	Chr19 DAZAP1 OT1	ACCCCTTCCCCACCTACCTTGGG	TCCTCTTCTCCACCCACCATAGG	+	116558848	116558870	11.0	15.0	0.0	0.0	0.0	GG	A	T	5.0	5.0	1.0	1.0	1.0	1.0	0.0	2.0	1.0	1.0	1.0	2.0	AC	CC	CA	AT	A	C	C	A	T	0.6143497757847534	173.70000000000005	1808.799999999996	4.0	11.0	6.0	2.0	G	T	G	G	A	4.29	34.012413793103434
HTGTS	Chr19 DAZAP1 OT1	ACCCCTTCCCCACCTACCTTGGG	TCCTCTTCTCCACCCACCTCTGG	+	64992489	64992511	1.0	15.0	0.0	0.0	0.0	GG	T	T	5.0	4.0	1.25	1.0	1.0	1.0	0.0	2.0	2.0	0.0	1.0	2.0	AC	CC	CT	TC	A	C	C	T	C	0.4573991031390134	172.50000000000003	1765.7999999999954	2.0	12.0	7.0	2.0	T	T	T	G	G	4.06	34.426034482758624
HTGTS	Chr19 DAZAP1 OT1	ACCCCTTCCCCACCTACCTTGGG	TCTCTTCCCCACCCACCTTTGAG	+	26433108	26433130	4.0	14.75	1.0	0.0	1.0	AG	G	T	4.0	4.0	1.25	0.0	1.0	0.0	0.0	3.0	1.0	0.0	1.0	2.0	CC	CT	TT	TT	C	C	T	T	T	0.3542600896860987	177.3	1753.5999999999951	3.0	11.0	7.0	2.0	C	T	T	T	T	3.68	34.57586206896552
HTGTS	Chr19 DAZAP1 OT1	ACCCCTTCCCCACCTACCTTGGG	TGCCTCTCCCCACCCACCCTTGG	+	103631169	103631191	7.0	14.75	1.0	0.0	1.0	GG	T	T	4.0	4.0	1.25	1.0	1.0	0.0	0.0	2.0	2.0	1.0	0.0	1.0	AC	CC	CC	CT	A	C	C	C	T	0.5470852017937221	190.0	1896.3999999999953	2.0	13.0	5.0	3.0	C	T	T	G	C	4.17	34.17655172413792
HTGTS	Chr19 DAZAP1 OT1	ACCCCTTCCCCACCTACCTTGGG	TGCTCTTCCCCACCCACCCAAGG	-	39189822	39189844	22.0	14.0	0.0	0.0	0.0	GG	A	T	6.0	3.0	2.0	2.0	1.0	0.0	0.0	3.0	2.0	2.0	1.0	1.0	AC	CC	CC	CA	A	C	C	C	A	0.6636771300448431	188.1	1925.2999999999965	4.0	12.0	4.0	3.0	C	C	T	G	C	4.51	34.141034482758606
HTGTS	Chr7 103.6Mb OT17	GCCTCTCCCCACCCACCCTTGGC	ACCCCTTCCCCACCTACCTTGGG	-	1417534	1417556	19.0	13.75	1.0	1.0	0.0	GG	G	A	4.0	4.0	1.25	0.0	1.0	0.0	1.0	2.0	1.0	0.0	1.0	2.0	AC	CC	CT	TT	A	C	C	T	T	0.5291479820627802	194.3	1804.0999999999951	3.0	12.0	5.0	3.0	T	C	G	T	G	3.75	34.121206896551726
HTGTS	Chr7 103.6Mb OT17	GCCTCTCCCCACCCACCCTTGGC	ACCCCTTCCCCACTCACCTCCGG	-	141351404	141351426	7.0	12.75	1.0	1.0	0.0	GG	C	A	5.0	4.0	1.5	1.0	1.0	0.0	1.0	2.0	2.0	0.0	1.0	2.0	AC	CC	CT	TC	A	C	C	T	C	0.5470852017937221	191.3	1772.899999999996	3.0	14.0	4.0	2.0	G	A	T	A	A	4.37	33.99672413793103
HTGTS	Chr7 103.6Mb OT17	GCCTCTCCCCACCCACCCTTGGC	ACCTCCTTCCCGCCCACCTGGGG	+	143626842	143626864	8.0	12.5	2.0	1.0	1.0	GG	G	A	4.0	5.0	1.2	1.0	0.0	1.0	1.0	1.0	1.0	1.0	0.0	2.0	AC	CC	CT	TG	A	C	C	T	G	0.6278026905829597	201.3	1857.9999999999961	2.0	12.0	4.0	5.0	C	T	C	T	G	4.31	33.920517241379315
HTGTS	Chr7 103.6Mb OT17	GCCTCTCCCCACCCACCCTTGGC	ACCTCTTCCCTCCCCACCTTTGG	-	459986	460008	3.0	15.0	0.0	0.0	0.0	GG	T	A	5.0	4.0	1.25	0.0	2.0	1.0	1.0	1.0	1.0	1.0	2.0	1.0	AC	CC	CT	TT	A	C	C	T	T	0.3901345291479821	187.9	1702.9999999999955	2.0	12.0	7.0	2.0	A	G	G	T	G	3.75	34.17879310344828
HTGTS	Chr7 103.6Mb OT17	GCCTCTCCCCACCCACCCTTGGC	ACCTCTTTCCATCCCACCTTGGG	-	181516460	181516482	4.0	14.0	0.0	0.0	0.0	GG	G	A	6.0	4.0	1.5	0.0	2.0	1.0	2.0	1.0	1.0	1.0	1.0	3.0	AC	CC	CT	TT	A	C	C	T	T	0.3991031390134529	183.5	1753.2999999999945	3.0	10.0	7.0	3.0	A	A	A	A	A	3.38	34.675862068965515
HTGTS	Chr7 103.6Mb OT17	GCCTCTCCCCACCCACCCTTGGC	ACGTCTTCCCCACCCACCTGGGG	-	94992860	94992882	11.0	13.5	2.0	1.0	1.0	GG	G	A	3.0	4.0	1.25	1.0	0.0	0.0	0.0	2.0	1.0	2.0	0.0	0.0	AC	CC	CT	TG	A	C	C	T	G	0.5470852017937221	190.2	1798.399999999995	3.0	11.0	4.0	5.0	C	C	T	T	G	4.42	34.19655172413792
HTGTS	Chr7 103.6Mb OT17	GCCTCTCCCCACCCACCCTTGGC	ACTTCCTTCCCACCCACCTTCAG	-	78583283	78583305	14.0	13.5	2.0	1.0	1.0	AG	C	A	3.0	5.0	1.0	0.0	0.0	0.0	1.0	2.0	1.0	0.0	0.0	2.0	AC	CC	CT	TT	A	C	C	T	T	0.4618834080717489	178.20000000000005	1740.7999999999952	4.0	12.0	6.0	1.0	C	C	A	A	G	3.34	34.38758620689655
HTGTS	Chr7 103.6Mb OT17	GCCTCTCCCCACCCACCCTTGGC	CACCCTTCCCCACCCACCCTGGG	-	234239132	234239154	1.0	14.75	1.0	1.0	0.0	GG	G	C	3.0	3.0	1.3333333333333333	0.0	0.0	0.0	1.0	2.0	2.0	0.0	0.0	1.0	AC	CC	CC	CT	A	C	C	C	T	0.5246636771300448	194.00000000000003	1792.699999999994	3.0	14.0	3.0	3.0	A	C	C	C	T	4.29	33.89586206896552
HTGTS	Chr7 103.6Mb OT17	GCCTCTCCCCACCCACCCTTGGC	CACCCTTTCCCATCCACCTTTGG	+	38350353	38350375	7.0	12.75	1.0	1.0	0.0	GG	T	C	5.0	5.0	1.2	0.0	0.0	1.0	2.0	2.0	2.0	0.0	0.0	3.0	AC	CC	CT	TT	A	C	C	T	T	0.5650224215246636	185.0	1828.699999999995	3.0	11.0	7.0	2.0	A	T	A	A	C	3.75	34.476724137931036
HTGTS	Chr7 103.6Mb OT17	GCCTCTCCCCACCCACCCTTGGC	CCCCTTCCCCACCCACCCTGTGG	-	87367075	87367097	16.0	16.75	1.0	0.0	1.0	GG	T	C	2.0	2.0	1.5	1.0	0.0	0.0	0.0	1.0	1.0	1.0	0.0	0.0	CC	CC	CT	TG	C	C	C	T	G	0.5515695067264574	194.00000000000003	1821.3999999999967	2.0	14.0	4.0	3.0	A	A	A	G	C	4.03	34.292758620689646
HTGTS	Chr7 103.6Mb OT17	GCCTCTCCCCACCCACCCTTGGC	CCCTCCTTCCCACCCACTTTGGG	-	155931151	155931173	7.0	13.5	2.0	1.0	1.0	GG	G	C	3.0	5.0	1.0	1.0	0.0	0.0	1.0	1.0	0.0	0.0	1.0	2.0	AC	CT	TT	TT	A	C	T	T	T	0.5695067264573991	191.3	1766.7999999999954	2.0	12.0	6.0	3.0	T	G	A	G	G	3.35	34.04448275862068
HTGTS	Chr7 103.6Mb OT17	GCCTCTCCCCACCCACCCTTGGC	GACCTCTTATCCACCCACCTTGG	-	37542362	37542384	17.0	11.25	3.0	2.0	1.0	GG	T	G	3.0	5.0	1.2	0.0	0.0	0.0	2.0	1.0	1.0	1.0	0.0	1.0	CA	AC	CC	CT	C	A	C	C	T	0.4977578475336323	175.9	1772.6999999999948	4.0	10.0	6.0	3.0	C	C	T	C	C	3.75	34.06775862068966
HTGTS	Chr7 103.6Mb OT17	GCCTCTCCCCACCCACCCTTGGC	GACTCTTTTCCACCCACCCTAGG	-	2317765	2317787	17.0	13.5	2.0	1.0	1.0	GG	A	G	3.0	4.0	1.25	0.0	0.0	0.0	2.0	1.0	0.0	1.0	0.0	2.0	AC	CC	CC	CT	A	C	C	C	T	0.5381165919282511	178.40000000000003	1793.3999999999958	4.0	10.0	6.0	3.0	G	G	A	G	C	3.68	34.26189655172413
HTGTS	Chr7 103.6Mb OT17	GCCTCTCCCCACCCACCCTTGGC	GCCCCTCCCCCACCCACCCTGGG	+	2223683	2223705	11.0	15.5	2.0	1.0	1.0	GG	G	G	1.0	3.0	1.0	0.0	0.0	0.0	0.0	1.0	1.0	0.0	0.0	0.0	AC	CC	CC	CT	A	C	C	C	T	0.6143497757847534	205.70000000000005	1888.399999999996	2.0	15.0	2.0	4.0	G	G	A	G	G	4.29	33.785000000000004
HTGTS	Chr7 103.6Mb OT17	GCCTCTCCCCACCCACCCTTGGC	GCCCCTGCCCCACCCACCTGTGG	+	158888725	158888747	7.0	14.5	2.0	1.0	1.0	GG	T	G	2.0	3.0	1.3333333333333333	1.0	0.0	0.0	0.0	1.0	1.0	1.0	0.0	0.0	AC	CC	CT	TG	A	C	C	T	G	0.6502242152466368	196.30000000000004	1855.599999999996	2.0	13.0	3.0	5.0	A	G	C	C	C	4.42	34.05379310344827
HTGTS	Chr7 103.6Mb OT17	GCCTCTCCCCACCCACCCTTGGC	GCCTCTTCCACACCCACCCTGGG	+	112930544	112930566	7.0	15.5	2.0	1.0	1.0	GG	G	G	1.0	3.0	1.0	0.0	0.0	1.0	0.0	0.0	0.0	1.0	0.0	0.0	AC	CC	CC	CT	A	C	C	C	T	0.36771300448430494	185.5	1772.5999999999945	3.0	12.0	4.0	4.0	C	C	C	A	A	4.29	34.02275862068966
HTGTS	Chr7 103.6Mb OT17	GCCTCTCCCCACCCACCCTTGGC	GCCTCTTTACCACCTCACCTTGG	+	49046027	49046049	13.0	12.0	0.0	0.0	0.0	GG	T	G	8.0	5.0	1.6	2.0	1.0	3.0	2.0	0.0	1.0	3.0	2.0	2.0	CA	AC	CC	CT	C	A	C	C	T	0.4035874439461883	178.70000000000005	1730.8999999999949	3.0	10.0	7.0	3.0	G	C	A	G	G	3.75	34.143793103448274
HTGTS	Chr7 103.6Mb OT17	GCCTCTCCCCACCCACCCTTGGC	GCCTCTTTCCCACCCACCTTGGG	+	36594861	36594883	11.0	15.5	2.0	1.0	1.0	GG	G	G	1.0	3.0	1.0	0.0	0.0	0.0	1.0	0.0	0.0	0.0	0.0	1.0	AC	CC	CT	TT	A	C	C	T	T	0.3856502242152465	191.4	1742.1999999999948	2.0	11.0	6.0	4.0	A	C	T	C	A	3.75	34.25362068965517
HTGTS	Chr7 103.6Mb OT17	GCCTCTCCCCACCCACCCTTGGC	GCTTCTTCCCCACCCACACTTGG	-	103218297	103218319	12.0	14.5	2.0	1.0	1.0	GG	T	G	2.0	4.0	1.0	1.0	0.0	0.0	0.0	1.0	0.0	1.0	0.0	1.0	AC	CA	AC	CT	A	C	A	C	T	0.6143497757847534	181.7	1827.7999999999954	3.0	11.0	6.0	3.0	T	G	G	G	T	4.14	34.17672413793103
HTGTS	Chr7 103.6Mb OT17	GCCTCTCCCCACCCACCCTTGGC	GGCTCCTCCTCACCCACCTCTGG	-	104164611	104164633	14.0	13.75	1.0	1.0	0.0	GG	T	G	4.0	3.0	1.6666666666666667	1.0	0.0	1.0	0.0	2.0	2.0	0.0	0.0	2.0	AC	CC	CT	TC	A	C	C	T	C	0.6457399103139013	179.9	1840.799999999996	2.0	12.0	5.0	4.0	G	T	C	C	T	4.31	34.010862068965515
HTGTS	Chr7 103.6Mb OT17	GCCTCTCCCCACCCACCCTTGGC	GTCTCTTTCCCATCCACCTTTGA	+	3557916	3557938	20.0	13.5	2.0	1.0	1.0	GA	T	G	3.0	5.0	1.0	0.0	0.0	1.0	1.0	1.0	0.0	0.0	0.0	3.0	AC	CC	CT	TT	A	C	C	T	T	0.4349775784753363	170.79999999999995	1686.4999999999955	3.0	9.0	9.0	2.0	T	A	A	C	C	3.64	34.62310344827587
HTGTS	Chr7 103.6Mb OT17	GCCTCTCCCCACCCACCCTTGGC	GTCTCTTTCTCACCCACTTTGGG	-	6807481	6807503	17.0	12.5	2.0	1.0	1.0	GG	G	G	4.0	6.0	1.0	1.0	0.0	1.0	1.0	1.0	0.0	0.0	0.0	4.0	AC	CT	TT	TT	A	C	T	T	T	0.4260089686098655	170.9	1735.399999999996	2.0	8.0	9.0	4.0	T	T	G	G	G	3.35	34.29344827586206
HTGTS	Chr7 103.6Mb OT17	GCCTCTCCCCACCCACCCTTGGC	TCCTCCTCCCCACCCACCTTCAG	-	47002982	47003004	12.0	15.5	2.0	1.0	1.0	AG	C	T	1.0	3.0	1.0	0.0	0.0	0.0	0.0	1.0	0.0	0.0	1.0	0.0	AC	CC	CT	TT	A	C	C	T	T	0.4843049327354261	181.1	1736.5999999999958	3.0	14.0	5.0	1.0	A	C	T	G	C	3.75	34.1796551724138
HTGTS	Chr7 103.6Mb OT17	GCCTCTCCCCACCCACCCTTGGC	TCCTCTCTCCCACCCACCTCCGG	-	75746654	75746676	15.0	14.5	2.0	1.0	1.0	GG	C	T	2.0	3.0	1.3333333333333333	1.0	0.0	0.0	0.0	1.0	1.0	0.0	1.0	0.0	AC	CC	CT	TC	A	C	C	T	C	0.6233183856502242	183.7	1899.7999999999952	2.0	14.0	5.0	2.0	C	T	C	T	C	4.36	34.10689655172414
HTGTS	Chr7 103.6Mb OT17	GCCTCTCCCCACCCACCCTTGGC	TCCTCTTCTCCACCCACCATAGG	+	116558848	116558870	11.0	13.5	2.0	1.0	1.0	GG	A	T	3.0	5.0	1.0	1.0	0.0	0.0	1.0	1.0	0.0	1.0	1.0	1.0	AC	CC	CA	AT	A	C	C	A	T	0.6143497757847534	173.70000000000005	1808.799999999996	4.0	11.0	6.0	2.0	G	T	G	G	A	4.29	34.012413793103434
HTGTS	Chr7 103.6Mb OT17	GCCTCTCCCCACCCACCCTTGGC	TCCTCTTCTCCACCCACCTCTGG	+	64992489	64992511	1.0	13.5	2.0	1.0	1.0	GG	T	T	3.0	4.0	1.25	1.0	0.0	0.0	1.0	1.0	1.0	0.0	1.0	1.0	AC	CC	CT	TC	A	C	C	T	C	0.4573991031390134	172.50000000000003	1765.7999999999954	2.0	12.0	7.0	2.0	T	T	T	G	G	4.06	34.426034482758624
HTGTS	Chr7 103.6Mb OT17	GCCTCTCCCCACCCACCCTTGGC	TCTCTTCCCCACCCACCTTTGAG	+	26433108	26433130	4.0	15.75	1.0	0.0	1.0	AG	G	T	3.0	3.0	1.3333333333333333	1.0	0.0	0.0	0.0	2.0	0.0	0.0	1.0	2.0	CC	CT	TT	TT	C	C	T	T	T	0.3542600896860987	177.3	1753.5999999999951	3.0	11.0	7.0	2.0	C	T	T	T	T	3.68	34.57586206896552
HTGTS	Chr7 103.6Mb OT17	GCCTCTCCCCACCCACCCTTGGC	TGCTCTTCCCCACCCACCCAAGG	-	39189822	39189844	22.0	13.75	1.0	1.0	0.0	GG	A	T	4.0	1.0	5.0	1.0	0.0	0.0	1.0	2.0	1.0	1.0	0.0	2.0	AC	CC	CC	CA	A	C	C	C	A	0.6636771300448431	188.1	1925.2999999999965	4.0	12.0	4.0	3.0	C	C	T	G	C	4.51	34.141034482758606
HTGTS	EMX1	GAGTCCGAGCAGAAGAAGAAGGG	AAGCCCGAGCAAAGGAAGAAAGG	+	43747932	43747954	11.0	16.0	0.0	0.0	0.0	GG	A	A	4.0	4.0	1.0	0.0	1.0	1.0	0.0	2.0	3.0	0.0	0.0	1.0	AA	AG	GA	AA	A	A	G	A	A	0.4215246636771301	194.3	1760.5999999999958	11.0	4.0	0.0	8.0	A	G	A	A	A	4.03	34.76258620689655
HTGTS	EMX1	GAGTCCGAGCAGAAGAAGAAGGG	AAGTCAGAGCAGAAAAAGAGAGG	+	110491397	110491419	6.0	16.0	0.0	0.0	0.0	GG	A	A	4.0	3.0	1.3333333333333333	1.0	1.0	0.0	1.0	1.0	2.0	1.0	0.0	1.0	AA	AG	GA	AG	A	A	G	A	G	0.4260089686098655	168.29999999999995	1738.7999999999965	12.0	2.0	1.0	8.0	A	C	A	T	T	3.35	34.75620689655173
HTGTS	EMX1	GAGTCCGAGCAGAAGAAGAAGGG	AAGTCCGAGGAGAGGAAGAAAGG	-	23720612	23720634	1.0	17.0	0.0	0.0	0.0	GG	A	A	3.0	3.0	1.0	0.0	1.0	1.0	0.0	1.0	1.0	1.0	0.0	1.0	AA	AG	GA	AA	A	A	G	A	A	0.5470852017937221	179.2	1773.5999999999967	10.0	2.0	1.0	10.0	G	T	T	C	T	3.74	34.31741379310345
HTGTS	EMX1	GAGTCCGAGCAGAAGAAGAAGGG	AAGTCTGAGCACAAGAAGAATGG	+	9227146	9227168	5.0	17.0	0.0	0.0	0.0	GG	T	A	3.0	3.0	1.0	0.0	0.0	1.0	1.0	1.0	1.0	0.0	1.0	1.0	AA	AG	GA	AA	A	A	G	A	A	0.27354260089686105	164.69999999999996	1727.4999999999952	10.0	3.0	3.0	7.0	T	G	A	G	A	3.35	34.57241379310344
HTGTS	EMX1	GAGTCCGAGCAGAAGAAGAAGGG	AATCCAAGCAGAAGAAGAGAAGG	-	62365266	62365288	11.0	16.75	1.0	0.0	1.0	GG	A	A	2.0	3.0	1.0	0.0	0.0	0.0	1.0	1.0	2.0	0.0	0.0	0.0	AG	GA	AG	GA	A	G	A	G	A	0.4932735426008968	173.59999999999997	1759.0999999999954	12.0	3.0	1.0	7.0	A	G	G	A	G	4.19	34.286034482758616
HTGTS	EMX1	GAGTCCGAGCAGAAGAAGAAGGG	ACGTCTGAGCAGAAGAAGAATGG	-	9118793	9118815	6.0	17.0	0.0	0.0	0.0	GG	T	A	3.0	2.0	1.5	0.0	0.0	0.0	1.0	2.0	1.0	0.0	1.0	1.0	AA	AG	GA	AA	A	A	G	A	A	0.5112107623318386	167.29999999999995	1726.5999999999967	9.0	3.0	3.0	8.0	A	C	A	G	A	4.05	34.61275862068965
HTGTS	EMX1	GAGTCCGAGCAGAAGAAGAAGGG	AGTCCTAGCAGGAGAAGAAGAGG	+	128801243	128801265	8.0	16.75	1.0	0.0	1.0	GG	A	A	2.0	2.0	1.5	0.0	0.0	1.0	1.0	0.0	0.0	0.0	1.0	1.0	AG	GA	AA	AG	A	G	A	A	G	0.5291479820627802	170.99999999999997	1777.7999999999945	9.0	3.0	2.0	9.0	C	A	G	C	C	4.33	34.14827586206897
HTGTS	EMX1	GAGTCCGAGCAGAAGAAGAAGGG	GAGCCGGAGCAGAAGAAGGAGGG	-	146833184	146833206	5.0	17.0	0.0	0.0	0.0	GG	G	G	3.0	3.0	1.0	1.0	0.0	0.0	1.0	1.0	1.0	1.0	0.0	1.0	AA	AG	GG	GA	A	A	G	G	A	0.726457399103139	187.9	2009.4999999999961	8.0	3.0	0.0	12.0	A	G	G	G	A	4.31	34.1
HTGTS	EMX1	GAGTCCGAGCAGAAGAAGAAGGG	GAGGCCGAGCAGAAGAAAGACGG	+	219845056	219845078	2.0	17.0	0.0	0.0	0.0	GG	C	G	3.0	2.0	1.5	2.0	0.0	0.0	0.0	1.0	1.0	1.0	0.0	1.0	AA	AA	AG	GA	A	A	A	G	A	0.6233183856502242	185.6	1866.9999999999961	9.0	4.0	0.0	10.0	C	G	A	C	A	4.02	34.29931034482759
HTGTS	EMX1	GAGTCCGAGCAGAAGAAGAAGGG	GAGTCCGAGCAGAAGAAGAAGGG	+	73160982	73161004	2.0	20.0	0.0	0.0	0.0	GG	G	G	0.0	0.0	0.0	0.0	0.0	0.0	0.0	0.0	0.0	0.0	0.0	0.0	AA	AG	GA	AA	A	A	G	A	A	0.5829596412556054	175.99999999999997	1815.4999999999961	9.0	3.0	1.0	10.0	C	T	C	C	C	4.42	34.1001724137931
HTGTS	EMX1	GAGTCCGAGCAGAAGAAGAAGGG	GAGTCCGGGAAGGAGAAGAAAGG	-	53467705	53467727	X	17.0	0.0	0.0	0.0	GG	A	G	3.0	3.0	1.0	0.0	1.0	1.0	1.0	0.0	0.0	1.0	0.0	2.0	AA	AG	GA	AA	A	A	G	A	A	0.6681614349775785	182.4	1902.5999999999967	9.0	2.0	1.0	11.0	C	T	C	A	G	4.05	34.19275862068966
HTGTS	EMX1	GAGTCCGAGCAGAAGAAGAAGGG	GAGTCTAAGCAGAAGAAGAAGAG	+	44109747	44109769	15.0	18.0	0.0	0.0	0.0	AG	G	G	2.0	1.0	2.0	0.0	0.0	0.0	2.0	0.0	1.0	0.0	0.0	1.0	AA	AG	GA	AA	A	A	G	A	A	0.4394618834080717	161.79999999999995	1723.0999999999954	11.0	2.0	2.0	8.0	A	G	C	C	A	4.5	34.25706896551724
HTGTS	EMX1	GAGTCCGAGCAGAAGAAGAAGGG	GAGTTAGAGCAGAAGAAGAAAGG	-	45359061	45359083	5.0	18.0	0.0	0.0	0.0	GG	A	G	2.0	1.0	2.0	0.0	0.0	0.0	2.0	0.0	0.0	1.0	0.0	1.0	AA	AG	GA	AA	A	A	G	A	A	0.3946188340807175	168.49999999999997	1727.0999999999951	11.0	1.0	2.0	9.0	C	A	T	G	G	3.95	34.26879310344828
HTGTS	EMX1	GAGTCCGAGCAGAAGAAGAAGGG	GGAGTAGGAGCAGGAGAAGAAGG	+	27769640	27769662	13.0	14.75	1.0	1.0	0.0	GG	A	G	3.0	3.0	1.3333333333333333	0.0	1.0	0.0	2.0	0.0	0.0	2.0	0.0	1.0	GA	AA	AG	GA	G	A	A	G	A	0.4887892376681615	174.2	1727.0999999999958	9.0	1.0	1.0	12.0	A	G	G	A	A	4.31	34.04931034482759
HTGTS	RAG1A	GCCTCTTTCCCACCCACCTTGGG	ACCCCTTCCCCACCTACCTTGGG	-	1417534	1417556	19.0	16.0	0.0	0.0	0.0	GG	G	A	4.0	4.0	1.0	0.0	1.0	0.0	1.0	2.0	3.0	0.0	0.0	1.0	AC	CC	CT	TT	A	C	C	T	T	0.5291479820627802	194.3	1804.0999999999951	3.0	12.0	5.0	3.0	T	C	G	T	G	3.75	34.121206896551726
HTGTS	RAG1A	GCCTCTTTCCCACCCACCTTGGG	ACCCCTTCCCCACTCACCTCCGG	-	141351404	141351426	7.0	15.0	0.0	0.0	0.0	GG	C	A	5.0	4.0	1.25	1.0	1.0	0.0	1.0	2.0	4.0	0.0	0.0	1.0	AC	CC	CT	TC	A	C	C	T	C	0.5470852017937221	191.3	1772.899999999996	3.0	14.0	4.0	2.0	G	A	T	A	A	4.37	33.99672413793103
HTGTS	RAG1A	GCCTCTTTCCCACCCACCTTGGG	ACCTCCATCCTCCCCACCTTGGG	+	33603499	33603521	1.0	15.0	0.0	0.0	0.0	GG	G	A	5.0	3.0	1.6666666666666667	0.0	0.0	2.0	2.0	1.0	2.0	1.0	1.0	1.0	AC	CC	CT	TT	A	C	C	T	T	0.6367713004484304	187.3	1873.3999999999967	3.0	12.0	5.0	3.0	T	C	T	T	G	3.75	34.07293103448275
HTGTS	RAG1A	GCCTCTTTCCCACCCACCTTGGG	ACCTCCTTCCCGCCCACCTGGGG	+	143626842	143626864	8.0	16.0	0.0	0.0	0.0	GG	G	A	4.0	3.0	1.3333333333333333	1.0	0.0	1.0	1.0	1.0	2.0	1.0	0.0	1.0	AC	CC	CT	TG	A	C	C	T	G	0.6278026905829597	201.3	1857.9999999999961	2.0	12.0	4.0	5.0	C	T	C	T	G	4.31	33.920517241379315
HTGTS	RAG1A	GCCTCTTTCCCACCCACCTTGGG	ACCTCTTCCCTCCCCACCTTTGG	-	459986	460008	3.0	16.0	0.0	0.0	0.0	GG	T	A	4.0	3.0	1.3333333333333333	0.0	0.0	2.0	1.0	1.0	2.0	0.0	1.0	1.0	AC	CC	CT	TT	A	C	C	T	T	0.3901345291479821	187.9	1702.9999999999955	2.0	12.0	7.0	2.0	A	G	G	T	G	3.75	34.17879310344828
HTGTS	RAG1A	GCCTCTTTCCCACCCACCTTGGG	ACCTCTTTCCATCCCACCTTGGG	-	181516460	181516482	4.0	17.0	0.0	0.0	0.0	GG	G	A	3.0	2.0	1.5	0.0	0.0	2.0	0.0	1.0	1.0	1.0	1.0	0.0	AC	CC	CT	TT	A	C	C	T	T	0.3991031390134529	183.5	1753.2999999999945	3.0	10.0	7.0	3.0	A	A	A	A	A	3.38	34.675862068965515
HTGTS	RAG1A	GCCTCTTTCCCACCCACCTTGGG	ACCTTGTCCCCACCCACCAGGGG	+	48975562	48975584	19.0	14.0	0.0	0.0	0.0	GG	G	A	6.0	3.0	2.0	2.0	0.0	0.0	3.0	1.0	2.0	3.0	0.0	1.0	AC	CC	CA	AG	A	C	C	A	G	0.600896860986547	189.5	1818.599999999996	4.0	11.0	3.0	5.0	A	T	C	C	A	3.75	34.127068965517246
HTGTS	RAG1A	GCCTCTTTCCCACCCACCTTGGG	ACGTCTTCCCCACCCACCTGGGG	-	94992860	94992882	11.0	16.0	0.0	0.0	0.0	GG	G	A	4.0	3.0	1.3333333333333333	1.0	0.0	0.0	1.0	2.0	2.0	2.0	0.0	0.0	AC	CC	CT	TG	A	C	C	T	G	0.5470852017937221	190.2	1798.399999999995	3.0	11.0	4.0	5.0	C	C	T	T	G	4.42	34.19655172413792
HTGTS	RAG1A	GCCTCTTTCCCACCCACCTTGGG	ACTTCCTTCCCACCCACCTTCAG	-	78583283	78583305	14.0	17.0	0.0	0.0	0.0	AG	C	A	3.0	3.0	1.0	0.0	0.0	0.0	1.0	2.0	2.0	0.0	0.0	1.0	AC	CC	CT	TT	A	C	C	T	T	0.4618834080717489	178.20000000000005	1740.7999999999952	4.0	12.0	6.0	1.0	C	C	A	A	G	3.34	34.38758620689655
HTGTS	RAG1A	GCCTCTTTCCCACCCACCTTGGG	AGCCCCTACCCCACCCACCTGGG	-	65384478	65384500	11.0	14.75	1.0	1.0	0.0	GG	G	A	3.0	3.0	1.3333333333333333	0.0	0.0	0.0	2.0	1.0	2.0	1.0	0.0	0.0	CA	AC	CC	CT	C	A	C	C	T	0.5964125560538116	198.40000000000003	1845.3999999999953	4.0	13.0	2.0	4.0	T	G	G	A	T	4.19	33.946034482758606
HTGTS	RAG1A	GCCTCTTTCCCACCCACCTTGGG	CACCCTTCCCCACCCACCCTGGG	-	234239132	234239154	1.0	15.0	0.0	0.0	0.0	GG	G	C	5.0	4.0	1.25	1.0	0.0	0.0	1.0	3.0	3.0	1.0	1.0	0.0	AC	CC	CC	CT	A	C	C	C	T	0.5246636771300448	194.00000000000003	1792.699999999994	3.0	14.0	3.0	3.0	A	C	C	C	T	4.29	33.89586206896552
HTGTS	RAG1A	GCCTCTTTCCCACCCACCTTGGG	CACCCTTTCCCATCCACCTTTGG	+	38350353	38350375	7.0	16.0	0.0	0.0	0.0	GG	T	C	4.0	3.0	1.3333333333333333	0.0	1.0	0.0	0.0	3.0	1.0	1.0	1.0	1.0	AC	CC	CT	TT	A	C	C	T	T	0.5650224215246636	185.0	1828.699999999995	3.0	11.0	7.0	2.0	A	T	A	A	C	3.75	34.476724137931036
HTGTS	RAG1A	GCCTCTTTCCCACCCACCTTGGG	CCCCTTCCCCACCCACCCTGTGG	-	87367075	87367097	16.0	15.75	1.0	0.0	1.0	GG	T	C	3.0	3.0	1.3333333333333333	1.0	0.0	0.0	1.0	1.0	2.0	1.0	0.0	0.0	CC	CC	CT	TG	C	C	C	T	G	0.5515695067264574	194.00000000000003	1821.3999999999967	2.0	14.0	4.0	3.0	A	A	A	G	C	4.03	34.292758620689646
HTGTS	RAG1A	GCCTCTTTCCCACCCACCTTGGG	CCCTCCTTCCCACCCACTTTGGG	-	155931151	155931173	7.0	17.0	0.0	0.0	0.0	GG	G	C	3.0	3.0	1.0	1.0	0.0	0.0	1.0	1.0	1.0	0.0	1.0	1.0	AC	CT	TT	TT	A	C	T	T	T	0.5695067264573991	191.3	1766.7999999999954	2.0	12.0	6.0	3.0	T	G	A	G	G	3.35	34.04448275862068
HTGTS	RAG1A	GCCTCTTTCCCACCCACCTTGGG	GACCTCTTATCCACCCACCTTGG	-	37542362	37542384	17.0	14.75	1.0	1.0	0.0	GG	T	G	3.0	3.0	1.3333333333333333	0.0	0.0	1.0	1.0	1.0	1.0	1.0	0.0	1.0	CA	AC	CC	CT	C	A	C	C	T	0.4977578475336323	175.9	1772.6999999999948	4.0	10.0	6.0	3.0	C	C	T	C	C	3.75	34.06775862068966
HTGTS	RAG1A	GCCTCTTTCCCACCCACCTTGGG	GACTCTTTTCCACCCACCCTAGG	-	2317765	2317787	17.0	17.0	0.0	0.0	0.0	GG	A	G	3.0	3.0	1.0	1.0	0.0	1.0	0.0	1.0	1.0	1.0	0.0	1.0	AC	CC	CC	CT	A	C	C	C	T	0.5381165919282511	178.40000000000003	1793.3999999999958	4.0	10.0	6.0	3.0	G	G	A	G	C	3.68	34.26189655172413
HTGTS	RAG1A	GCCTCTTTCCCACCCACCTTGGG	GCCCCTCCCCCACCCACCCTGGG	+	2223683	2223705	11.0	16.0	0.0	0.0	0.0	GG	G	G	4.0	3.0	1.3333333333333333	1.0	0.0	0.0	2.0	1.0	4.0	0.0	0.0	0.0	AC	CC	CC	CT	A	C	C	C	T	0.6143497757847534	205.70000000000005	1888.399999999996	2.0	15.0	2.0	4.0	G	G	A	G	G	4.29	33.785000000000004
HTGTS	RAG1A	GCCTCTTTCCCACCCACCTTGGG	GCCCCTGCCCCACCCACCTGTGG	+	158888725	158888747	7.0	16.0	0.0	0.0	0.0	GG	T	G	4.0	2.0	2.0	1.0	0.0	0.0	2.0	1.0	2.0	2.0	0.0	0.0	AC	CC	CT	TG	A	C	C	T	G	0.6502242152466368	196.30000000000004	1855.599999999996	2.0	13.0	3.0	5.0	A	G	C	C	C	4.42	34.05379310344827
HTGTS	RAG1A	GCCTCTTTCCCACCCACCTTGGG	GCCCCTTACCCATCCACCCTGGG	+	17622274	17622296	22.0	16.0	0.0	0.0	0.0	GG	G	G	4.0	4.0	1.0	1.0	1.0	0.0	1.0	1.0	2.0	1.0	0.0	1.0	AC	CC	CC	CT	A	C	C	C	T	0.600896860986547	196.4	1837.4999999999945	3.0	12.0	4.0	4.0	T	G	C	A	C	4.29	34.08310344827587
HTGTS	RAG1A	GCCTCTTTCCCACCCACCTTGGG	GCCTCTTCCACACCCACCCTGGG	+	112930544	112930566	7.0	17.0	0.0	0.0	0.0	GG	G	G	3.0	3.0	1.0	1.0	0.0	1.0	1.0	0.0	2.0	1.0	0.0	0.0	AC	CC	CC	CT	A	C	C	C	T	0.36771300448430494	185.5	1772.5999999999945	3.0	12.0	4.0	4.0	C	C	C	A	A	4.29	34.02275862068966
HTGTS	RAG1A	GCCTCTTTCCCACCCACCTTGGG	GCCTCTTTACCACCTCACCTTGG	+	49046027	49046049	13.0	15.5	2.0	1.0	1.0	GG	T	G	1.0	3.0	1.0	0.0	0.0	0.0	1.0	0.0	0.0	1.0	0.0	0.0	CA	AC	CC	CT	C	A	C	C	T	0.4035874439461883	178.70000000000005	1730.8999999999949	3.0	10.0	7.0	3.0	G	C	A	G	G	3.75	34.143793103448274
HTGTS	RAG1A	GCCTCTTTCCCACCCACCTTGGG	GCTTCTTCCCCACCCACACTTGG	-	103218297	103218319	12.0	16.0	0.0	0.0	0.0	GG	T	G	4.0	3.0	1.3333333333333333	2.0	0.0	0.0	1.0	1.0	2.0	1.0	0.0	1.0	AC	CA	AC	CT	A	C	A	C	T	0.6143497757847534	181.7	1827.7999999999954	3.0	11.0	6.0	3.0	T	G	G	G	T	4.14	34.17672413793103
HTGTS	RAG1A	GCCTCTTTCCCACCCACCTTGGG	GGCTCCTCCTCACCCACCTCTGG	-	104164611	104164633	14.0	15.0	0.0	0.0	0.0	GG	T	G	5.0	4.0	1.25	1.0	0.0	1.0	2.0	1.0	3.0	1.0	0.0	1.0	AC	CC	CT	TC	A	C	C	T	C	0.6457399103139013	179.9	1840.799999999996	2.0	12.0	5.0	4.0	G	T	C	C	T	4.31	34.010862068965515
HTGTS	RAG1A	GCCTCTTTCCCACCCACCTTGGG	GTCTCTTTCCCATCCACCTTTGA	+	3557916	3557938	20.0	18.0	0.0	0.0	0.0	GA	T	G	2.0	2.0	1.0	0.0	1.0	0.0	0.0	1.0	0.0	0.0	0.0	2.0	AC	CC	CT	TT	A	C	C	T	T	0.4349775784753363	170.79999999999995	1686.4999999999955	3.0	9.0	9.0	2.0	T	A	A	C	C	3.64	34.62310344827587
HTGTS	RAG1A	GCCTCTTTCCCACCCACCTTGGG	GTCTCTTTCTCACCCACTTTGGG	-	6807481	6807503	17.0	17.0	0.0	0.0	0.0	GG	G	G	3.0	3.0	1.0	1.0	0.0	1.0	0.0	1.0	0.0	0.0	0.0	3.0	AC	CT	TT	TT	A	C	T	T	T	0.4260089686098655	170.9	1735.399999999996	2.0	8.0	9.0	4.0	T	T	G	G	G	3.35	34.29344827586206
HTGTS	RAG1A	GCCTCTTTCCCACCCACCTTGGG	GTGTATTCCCCACCCACCTTGGG	+	40034052	40034074	6.0	16.0	0.0	0.0	0.0	GG	G	G	4.0	3.0	1.3333333333333333	0.0	0.0	0.0	2.0	2.0	1.0	2.0	0.0	1.0	AC	CC	CT	TT	A	C	C	T	T	0.4798206278026906	183.4	1727.699999999996	3.0	9.0	6.0	5.0	A	A	G	G	T	3.75	34.19517241379311
HTGTS	RAG1A	GCCTCTTTCCCACCCACCTTGGG	TCCTCCTCCCCACCCACCTTCAG	-	47002982	47003004	12.0	17.0	0.0	0.0	0.0	AG	C	T	3.0	3.0	1.0	0.0	0.0	0.0	2.0	1.0	2.0	0.0	1.0	0.0	AC	CC	CT	TT	A	C	C	T	T	0.4843049327354261	181.1	1736.5999999999958	3.0	14.0	5.0	1.0	A	C	T	G	C	3.75	34.1796551724138
HTGTS	RAG1A	GCCTCTTTCCCACCCACCTTGGG	TCCTCTCTCCCACCCACCTCCGG	-	75746654	75746676	15.0	17.0	0.0	0.0	0.0	GG	C	T	3.0	2.0	1.5	1.0	0.0	0.0	1.0	1.0	2.0	0.0	1.0	0.0	AC	CC	CT	TC	A	C	C	T	C	0.6233183856502242	183.7	1899.7999999999952	2.0	14.0	5.0	2.0	C	T	C	T	C	4.36	34.10689655172414
HTGTS	RAG1A	GCCTCTTTCCCACCCACCTTGGG	TCCTCTTCTCCACCCACCATAGG	+	116558848	116558870	11.0	16.0	0.0	0.0	0.0	GG	A	T	4.0	3.0	1.3333333333333333	1.0	0.0	1.0	1.0	1.0	1.0	1.0	1.0	1.0	AC	CC	CA	AT	A	C	C	A	T	0.6143497757847534	173.70000000000005	1808.799999999996	4.0	11.0	6.0	2.0	G	T	G	G	A	4.29	34.012413793103434
HTGTS	RAG1A	GCCTCTTTCCCACCCACCTTGGG	TCCTCTTCTCCACCCACCTCTGG	+	64992489	64992511	1.0	16.0	0.0	0.0	0.0	GG	T	T	4.0	2.0	2.0	1.0	0.0	1.0	1.0	1.0	2.0	0.0	1.0	1.0	AC	CC	CT	TC	A	C	C	T	C	0.4573991031390134	172.50000000000003	1765.7999999999954	2.0	12.0	7.0	2.0	T	T	T	G	G	4.06	34.426034482758624
HTGTS	RAG1A	GCCTCTTTCCCACCCACCTTGGG	TCTCTTCCCCACCCACCTTTGAG	+	26433108	26433130	4.0	15.75	1.0	0.0	1.0	AG	G	T	3.0	3.0	1.3333333333333333	0.0	0.0	0.0	1.0	2.0	1.0	0.0	1.0	1.0	CC	CT	TT	TT	C	C	T	T	T	0.3542600896860987	177.3	1753.5999999999951	3.0	11.0	7.0	2.0	C	T	T	T	T	3.68	34.57586206896552
HTGTS	RAG1A	GCCTCTTTCCCACCCACCTTGGG	TGCCTCTCCCCACCCACCCTTGG	+	103631169	103631191	7.0	15.75	1.0	1.0	0.0	GG	T	T	2.0	3.0	1.0	1.0	0.0	0.0	1.0	0.0	2.0	0.0	0.0	0.0	AC	CC	CC	CT	A	C	C	C	T	0.5470852017937221	190.0	1896.3999999999953	2.0	13.0	5.0	3.0	C	T	T	G	C	4.17	34.17655172413792
HTGTS	RAG1A	GCCTCTTTCCCACCCACCTTGGG	TGCTCTTCCCCACCCACCCAAGG	-	39189822	39189844	22.0	15.0	0.0	0.0	0.0	GG	A	T	5.0	2.0	2.5	2.0	0.0	0.0	1.0	2.0	2.0	2.0	1.0	0.0	AC	CC	CC	CA	A	C	C	C	A	0.6636771300448431	188.1	1925.2999999999965	4.0	12.0	4.0	3.0	C	C	T	G	C	4.51	34.141034482758606
HTGTS	RAG1B	GACTTGTTTTCATTGTTCTCAGG	CATTTGTTTTCATTGTTCTCTGG	+	120560949	120560971	4.0	18.0	0.0	0.0	0.0	GG	T	C	2.0	2.0	1.0	0.0	0.0	0.0	0.0	2.0	0.0	0.0	1.0	1.0	TT	TC	CT	TC	T	T	C	T	C	0.336322869955157	166.3	1699.899999999995	2.0	4.0	13.0	4.0	C	T	G	T	G	3.84	34.84396551724138
HTGTS	RAG1B	GACTTGTTTTCATTGTTCTCAGG	TCCTTGTTTTCATTGTTCTCTGG	+	89055053	89055075	14.0	18.0	0.0	0.0	0.0	GG	T	T	2.0	1.0	2.0	0.0	0.0	0.0	0.0	2.0	0.0	0.0	2.0	0.0	TT	TC	CT	TC	T	T	C	T	C	0.33183856502242154	167.2	1706.699999999995	1.0	5.0	13.0	4.0	T	G	G	A	A	4.05	34.81879310344829
HTGTS	VEGFA	GGGTGGGGGGAGTTTGCTCCTGG	AAGTAAGGGAAGTTTGCTCCTGG	-	8763207	8763229	16.0	15.0	0.0	0.0	0.0	GG	T	A	5.0	3.0	1.6666666666666667	0.0	0.0	1.0	2.0	2.0	5.0	0.0	0.0	0.0	GC	CT	TC	CC	G	C	T	C	C	0.4035874439461883	181.4	1716.9999999999955	6.0	3.0	6.0	8.0	T	C	C	C	T	3.34	34.31120689655173
HTGTS	VEGFA	GGGTGGGGGGAGTTTGCTCCTGG	AAGTGGGAAGAGTTTGTTCCAGG	-	37116653	37116675	21.0	15.0	0.0	0.0	0.0	GG	A	A	5.0	3.0	1.6666666666666667	1.0	0.0	1.0	1.0	2.0	4.0	0.0	0.0	1.0	GT	TT	TC	CC	G	T	T	C	C	0.5291479820627802	174.4	1769.7999999999952	6.0	2.0	6.0	9.0	C	T	C	A	G	3.85	34.38327586206896
HTGTS	VEGFA	GGGTGGGGGGAGTTTGCTCCTGG	AAGTGGGAGGAGACTGCTCCAGG	+	28483336	28483358	8.0	15.0	0.0	0.0	0.0	GG	A	A	5.0	3.0	1.6666666666666667	0.0	2.0	0.0	1.0	2.0	4.0	1.0	0.0	0.0	GC	CT	TC	CC	G	C	T	C	C	0.4708520179372198	174.8	1765.1999999999966	6.0	4.0	3.0	10.0	T	A	G	A	G	4.14	33.87827586206897
HTGTS	VEGFA	GGGTGGGGGGAGTTTGCTCCTGG	AATGGGGGGAGTTTGCCCCCCGG	-	6789086	6789108	10.0	14.75	1.0	0.0	1.0	GG	C	A	4.0	3.0	1.6666666666666667	1.0	0.0	0.0	0.0	3.0	4.0	0.0	0.0	0.0	CC	CC	CC	CC	C	C	C	C	C	0.4843049327354261	211.4	1755.699999999995	3.0	6.0	4.0	10.0	A	G	G	A	C	3.84	34.248275862068965
HTGTS	VEGFA	GGGTGGGGGGAGTTTGCTCCTGG	AGCTGAGGGGAGCTTGCTCTGGG	-	33682250	33682272	11.0	15.0	0.0	0.0	0.0	GG	G	A	5.0	4.0	1.25	1.0	1.0	0.0	1.0	2.0	3.0	0.0	1.0	1.0	GC	CT	TC	CT	G	C	T	C	T	0.5112107623318386	186.2	1782.899999999995	3.0	4.0	5.0	11.0	C	T	G	T	A	4.14	33.962586206896546
HTGTS	VEGFA	GGGTGGGGGGAGTTTGCTCCTGG	AGCTGGAGGGAGTTTGCCCCAGG	+	124731399	124731421	10.0	16.0	0.0	0.0	0.0	GG	A	A	4.0	4.0	1.0	1.0	0.0	0.0	1.0	2.0	3.0	0.0	1.0	0.0	GC	CC	CC	CC	G	C	C	C	C	0.4035874439461883	191.5	1689.8999999999949	4.0	5.0	4.0	10.0	T	G	A	A	T	3.85	34.10310344827585
HTGTS	VEGFA	GGGTGGGGGGAGTTTGCTCCTGG	AGGAAGGAGGAGTTAGCTCCTGG	+	3445187	3445209	11.0	15.0	0.0	0.0	0.0	GG	T	A	5.0	4.0	1.25	0.0	1.0	0.0	2.0	2.0	3.0	2.0	0.0	0.0	GC	CT	TC	CC	G	C	T	C	C	0.4618834080717489	179.60000000000005	1778.1999999999955	6.0	3.0	4.0	10.0	G	G	G	G	C	3.95	34.00706896551725
HTGTS	VEGFA	GGGTGGGGGGAGTTTGCTCCTGG	AGGAAGGAGGAGTTAGCTCCTGG	+	67574245	67574267	11.0	15.0	0.0	0.0	0.0	GG	T	A	5.0	4.0	1.25	0.0	1.0	0.0	2.0	2.0	3.0	2.0	0.0	0.0	GC	CT	TC	CC	G	C	T	C	C	0.452914798206278	179.60000000000005	1770.899999999995	6.0	3.0	4.0	10.0	G	G	G	G	C	3.95	34.00706896551725
HTGTS	VEGFA	GGGTGGGGGGAGTTTGCTCCTGG	AGGAAGGAGGAGTTAGCTCCTGG	-	71497113	71497135	11.0	15.0	0.0	0.0	0.0	GG	T	A	5.0	4.0	1.25	0.0	1.0	0.0	2.0	2.0	3.0	2.0	0.0	0.0	GC	CT	TC	CC	G	C	T	C	C	0.4573991031390134	179.60000000000005	1758.399999999995	6.0	3.0	4.0	10.0	G	G	G	G	C	3.95	34.00706896551725
HTGTS	VEGFA	GGGTGGGGGGAGTTTGCTCCTGG	AGGGAGGAGGAATTTGCTCCAGG	-	56175350	56175372	20.0	15.0	0.0	0.0	0.0	GG	A	A	5.0	4.0	1.25	0.0	0.0	1.0	2.0	2.0	4.0	1.0	0.0	0.0	GC	CT	TC	CC	G	C	T	C	C	0.5605381165919282	186.0	1801.4999999999945	6.0	3.0	4.0	10.0	A	G	T	T	G	2.85	34.278103448275864
HTGTS	VEGFA	GGGTGGGGGGAGTTTGCTCCTGG	AGGTCGGGGGAGTTAGATCCCGG	+	38219316	38219338	22.0	16.0	0.0	0.0	0.0	GG	C	A	4.0	4.0	1.0	1.0	1.0	0.0	1.0	1.0	1.0	2.0	1.0	0.0	GA	AT	TC	CC	G	A	T	C	C	0.5919282511210763	194.3	1797.699999999995	4.0	4.0	4.0	11.0	G	G	T	C	A	3.95	34.009655172413794
HTGTS	VEGFA	GGGTGGGGGGAGTTTGCTCCTGG	AGGTGGTGGGAGCTTGTTCCTGG	-	128284315	128284337	3.0	16.0	0.0	0.0	0.0	GG	T	A	4.0	4.0	1.0	1.0	1.0	0.0	1.0	1.0	2.0	0.0	1.0	1.0	GT	TT	TC	CC	G	T	T	C	C	0.5650224215246636	180.4	1814.899999999996	2.0	3.0	7.0	11.0	C	T	T	G	C	3.75	34.461551724137934
HTGTS	VEGFA	GGGTGGGGGGAGTTTGCTCCTGG	CGGGGGAGGGAGTTTGCTCCTGG	+	1988060	1988082	12.0	17.0	0.0	0.0	0.0	GG	T	C	3.0	3.0	1.0	0.0	0.0	0.0	1.0	2.0	1.0	1.0	1.0	0.0	GC	CT	TC	CC	G	C	T	C	C	0.6412556053811659	195.3	1846.699999999996	2.0	4.0	5.0	12.0	G	G	A	A	C	3.85	34.172586206896554
HTGTS	VEGFA	GGGTGGGGGGAGTTTGCTCCTGG	CTGGTGGGGGAGCTTGCTCCAGG	-	47317533	47317555	17.0	15.75	1.0	1.0	0.0	GG	A	C	2.0	3.0	1.0	0.0	1.0	0.0	0.0	1.0	1.0	0.0	1.0	0.0	GC	CT	TC	CC	G	C	T	C	C	0.5067264573991032	188.2	1783.4999999999948	2.0	5.0	5.0	11.0	G	A	A	G	G	4.14	34.053275862068965
HTGTS	VEGFA	GGGTGGGGGGAGTTTGCTCCTGG	GAGGGGGAGCAGTTTGCTCCAGG	-	19698457	19698479	22.0	16.0	0.0	0.0	0.0	GG	A	G	4.0	4.0	1.0	0.0	0.0	1.0	1.0	2.0	2.0	1.0	1.0	0.0	GC	CT	TC	CC	G	C	T	C	C	0.5874439461883408	186.1	1780.4999999999952	4.0	4.0	4.0	11.0	T	G	A	C	A	3.85	34.111034482758605
HTGTS	VEGFA	GGGTGGGGGGAGTTTGCTCCTGG	GAGGGTGGGGAGTTTACTCCTGG	+	7067142	7067164	5.0	16.0	0.0	0.0	0.0	GG	T	G	4.0	4.0	1.0	0.0	1.0	0.0	1.0	2.0	2.0	1.0	1.0	0.0	AC	CT	TC	CC	A	C	T	C	C	0.4798206278026906	180.3	1706.7999999999945	3.0	3.0	6.0	11.0	A	A	G	T	A	3.85	34.215
HTGTS	VEGFA	GGGTGGGGGGAGTTTGCTCCTGG	GAGTGGGTGGAGTTTGCTACAGG	+	8453786	8453808	4.0	17.0	0.0	0.0	0.0	GG	A	G	3.0	3.0	1.0	1.0	0.0	0.0	1.0	1.0	1.0	1.0	1.0	0.0	GC	CT	TA	AC	G	C	T	A	C	0.4977578475336323	170.9	1730.4999999999955	4.0	2.0	6.0	11.0	C	A	G	A	T	3.85	34.15689655172414
HTGTS	VEGFA	GGGTGGGGGGAGTTTGCTCCTGG	GCGTGGGGGGTGTTTGCTCCCGG	+	32945258	32945280	5.0	18.0	0.0	0.0	0.0	GG	C	G	2.0	2.0	1.0	0.0	0.0	1.0	0.0	1.0	0.0	0.0	2.0	0.0	GC	CT	TC	CC	G	C	T	C	C	0.4349775784753363	202.5	1768.7999999999952	0.0	5.0	6.0	12.0	G	C	A	A	T	4.58	34.16586206896551
HTGTS	VEGFA	GGGTGGGGGGAGTTTGCTCCTGG	GGAGGAGGGGAGTCTGCTCCAGG	+	233157337	233157359	1.0	16.75	1.0	0.0	1.0	GG	A	G	2.0	3.0	1.0	0.0	1.0	0.0	0.0	1.0	1.0	1.0	0.0	0.0	GC	CT	TC	CC	G	C	T	C	C	0.5426008968609866	181.00000000000003	1818.4999999999955	4.0	4.0	3.0	12.0	T	T	T	G	C	3.64	34.17413793103447
HTGTS	VEGFA	GGGTGGGGGGAGTTTGCTCCTGG	GGATGGAGGGAGTTTGCTCCTGG	-	65637531	65637553	15.0	18.0	0.0	0.0	0.0	GG	T	G	2.0	2.0	1.0	0.0	0.0	0.0	1.0	1.0	2.0	0.0	0.0	0.0	GC	CT	TC	CC	G	C	T	C	C	0.4663677130044843	181.4	1695.9999999999955	3.0	3.0	6.0	11.0	G	G	T	G	T	3.85	34.12862068965517
HTGTS	VEGFA	GGGTGGGGGGAGTTTGCTCCTGG	GGGAGGGGAGAGTTTGTTCCAGG	-	19185595	19185617	X	17.0	0.0	0.0	0.0	GG	A	G	3.0	3.0	1.0	1.0	0.0	1.0	0.0	1.0	1.0	1.0	0.0	1.0	GT	TT	TC	CC	G	T	T	C	C	0.4887892376681615	182.5	1772.5999999999958	4.0	2.0	5.0	12.0	A	A	A	T	T	2.85	34.46948275862069
HTGTS	VEGFA	GGGTGGGGGGAGTTTGCTCCTGG	GGGAGGGGGCAGGTTGCTCCAGG	-	21680541	21680563	12.0	17.0	0.0	0.0	0.0	GG	A	G	3.0	3.0	1.0	0.0	1.0	1.0	0.0	1.0	0.0	2.0	1.0	0.0	GC	CT	TC	CC	G	C	T	C	C	0.7085201793721974	196.6	1997.9999999999966	3.0	4.0	3.0	13.0	A	T	A	G	G	3.64	33.86224137931035
HTGTS	VEGFA	GGGTGGGGGGAGTTTGCTCCTGG	GGGAGGGTGGAGTTTGCTCCTGG	+	131690182	131690204	12.0	18.0	0.0	0.0	0.0	GG	T	G	2.0	2.0	1.0	0.0	0.0	0.0	1.0	1.0	0.0	1.0	1.0	0.0	GC	CT	TC	CC	G	C	T	C	C	0.5919282511210763	184.7	1833.0999999999967	2.0	3.0	6.0	12.0	G	G	A	T	G	3.85	34.05810344827586
HTGTS	VEGFA	GGGTGGGGGGAGTTTGCTCCTGG	GGGCAAGGGGAGGTTGCTCCTGG	-	117481202	117481224	11.0	16.0	0.0	0.0	0.0	GG	T	G	4.0	2.0	2.0	0.0	1.0	0.0	2.0	1.0	3.0	1.0	0.0	0.0	GC	CT	TC	CC	G	C	T	C	C	0.5112107623318386	194.7	1741.5999999999951	3.0	4.0	4.0	12.0	A	G	A	C	T	3.64	34.00413793103448
HTGTS	VEGFA	GGGTGGGGGGAGTTTGCTCCTGG	GGGCAGAGGGAGTTAGCACCGGG	-	39151235	39151257	22.0	15.0	0.0	0.0	0.0	GG	G	G	5.0	4.0	1.25	1.0	1.0	0.0	2.0	1.0	3.0	2.0	0.0	0.0	GC	CA	AC	CC	G	C	A	C	C	0.5605381165919282	193.2	1847.3999999999953	5.0	4.0	2.0	12.0	C	G	T	T	T	3.95	34.11586206896552
HTGTS	VEGFA	GGGTGGGGGGAGTTTGCTCCTGG	GGGGAGGGGAAGTTTGCTCCTGG	-	99347645	99347667	1.0	17.0	0.0	0.0	0.0	GG	T	G	3.0	2.0	1.5	0.0	0.0	1.0	1.0	1.0	2.0	1.0	0.0	0.0	GC	CT	TC	CC	G	C	T	C	C	0.4618834080717489	192.5	1736.799999999996	3.0	3.0	5.0	12.0	C	A	T	T	C	3.34	34.28396551724137
HTGTS	VEGFA	GGGTGGGGGGAGTTTGCTCCTGG	GGGGAGGGGGAGGGTGCTCCAGG	+	47222747	47222769	11.0	16.0	0.0	0.0	0.0	GG	A	G	4.0	2.0	2.0	0.0	2.0	0.0	1.0	1.0	1.0	3.0	0.0	0.0	GC	CT	TC	CC	G	C	T	C	C	0.4573991031390134	198.20000000000005	1807.1999999999948	3.0	3.0	2.0	15.0	C	A	G	A	G	4.29	33.641206896551715
HTGTS	VEGFA	GGGTGGGGGGAGTTTGCTCCTGG	GGGGGCGGGGAGGTTGCCCCGGG	-	18526760	18526782	19.0	16.0	0.0	0.0	0.0	GG	G	G	4.0	4.0	1.0	1.0	1.0	0.0	1.0	1.0	1.0	2.0	1.0	0.0	GC	CC	CC	CC	G	C	C	C	C	0.5739910313901345	223.8	1843.6999999999966	1.0	5.0	2.0	15.0	G	A	A	G	G	3.64	33.89948275862069
HTGTS	VEGFA	GGGTGGGGGGAGTTTGCTCCTGG	GGGGGTGGGGACTTTGCTCCAGG	-	32986319	32986341	17.0	17.0	0.0	0.0	0.0	GG	A	G	3.0	3.0	1.0	0.0	0.0	1.0	1.0	1.0	0.0	1.0	2.0	0.0	GC	CT	TC	CC	G	C	T	C	C	0.5560538116591929	193.3	1778.6999999999955	2.0	4.0	5.0	12.0	G	C	C	A	C	3.35	34.082586206896536
HTGTS	VEGFA	GGGTGGGGGGAGTTTGCTCCTGG	GGGTGAGGGGAATAAACTCCAGG	+	43093843	43093865	20.0	15.0	0.0	0.0	0.0	GG	A	G	5.0	3.0	1.6666666666666667	0.0	3.0	1.0	1.0	0.0	3.0	2.0	0.0	0.0	AC	CT	TC	CC	A	C	T	C	C	0.5022421524663677	183.7	1758.899999999995	7.0	3.0	3.0	10.0	G	T	G	A	G	3.85	34.09948275862069
HTGTS	VEGFA	GGGTGGGGGGAGTTTGCTCCTGG	GGGTGGGGGGAGTTTGCCCCAGG	+	37215259	37215281	22.0	19.0	0.0	0.0	0.0	GG	A	G	1.0	1.0	1.0	1.0	0.0	0.0	0.0	0.0	1.0	0.0	0.0	0.0	GC	CC	CC	CC	G	C	C	C	C	0.6502242152466368	201.9	1852.1999999999966	2.0	4.0	4.0	13.0	C	C	A	C	A	3.85	34.14965517241379
HTGTS	VEGFA	GGGTGGGGGGAGTTTGCTCCTGG	GGGTGGGGGGAGTTTGCTCCTGG	-	43737291	43737313	6.0	20.0	0.0	0.0	0.0	GG	T	G	0.0	0.0	0.0	0.0	0.0	0.0	0.0	0.0	0.0	0.0	0.0	0.0	GC	CT	TC	CC	G	C	T	C	C	0.6053811659192825	193.3	1853.699999999996	1.0	3.0	6.0	13.0	A	C	C	C	C	3.85	34.11620689655173
HTGTS	VEGFA	GGGTGGGGGGAGTTTGCTCCTGG	GGGTGGGTGGAGTTTGCTACTGG	+	33643271	33643293	1.0	18.0	0.0	0.0	0.0	GG	T	G	2.0	2.0	1.0	1.0	0.0	0.0	1.0	0.0	0.0	1.0	1.0	0.0	GC	CT	TA	AC	G	C	T	A	C	0.4618834080717489	179.5	1730.4999999999961	2.0	2.0	7.0	12.0	C	A	T	C	T	3.85	34.11896551724138
HTGTS	VEGFA	GGGTGGGGGGAGTTTGCTCCTGG	GGTAGGAGAAGCTTGCTCCTGAG	+	20059570	20059592	11.0	13.75	1.0	0.0	1.0	AG	G	G	5.0	5.0	1.2	0.0	0.0	2.0	1.0	2.0	5.0	0.0	0.0	0.0	CT	TC	CC	CT	C	T	C	C	T	0.4484304932735426	174.5	1712.4999999999952	5.0	4.0	5.0	9.0	A	T	G	C	A	3.75	34.21948275862069
HTGTS	VEGFA	GGGTGGGGGGAGTTTGCTCCTGG	GGTGGGGGAGAGCTAGCTCCGGG	-	195871258	195871280	3.0	15.75	1.0	0.0	1.0	GG	G	G	3.0	4.0	1.0	0.0	2.0	0.0	0.0	1.0	2.0	1.0	0.0	0.0	GC	CT	TC	CC	G	C	T	C	C	0.600896860986547	196.2	1845.7999999999954	3.0	4.0	3.0	13.0	A	G	G	A	C	3.75	33.93603448275862
HTGTS	VEGFA	GGGTGGGGGGAGTTTGCTCCTGG	GGTGGGGGTGGGTTTGCTCCTGG	-	56172073	56172095	5.0	17.75	1.0	0.0	1.0	GG	T	G	1.0	2.0	1.0	0.0	0.0	1.0	0.0	0.0	0.0	0.0	0.0	1.0	GC	CT	TC	CC	G	C	T	C	C	0.4843049327354261	192.2	1770.9999999999961	0.0	3.0	7.0	13.0	T	A	T	C	T	4.03	34.11931034482758
HTGTS	VEGFA	GGGTGGGGGGAGTTTGCTCCTGG	GGTTGAGGGGAGTCTGCTCCAGG	+	26202795	26202817	13.0	17.0	0.0	0.0	0.0	GG	A	G	3.0	3.0	1.0	0.0	1.0	0.0	1.0	1.0	2.0	0.0	1.0	0.0	GC	CT	TC	CC	G	C	T	C	C	0.4708520179372198	178.0	1685.4999999999961	3.0	4.0	5.0	11.0	C	T	T	C	T	4.17	33.986724137931034
HTGTS	VEGFA	GGGTGGGGGGAGTTTGCTCCTGG	GTGGGGGTAGAGTTTGCTCCAGG	-	14316367	14316389	6.0	16.5	2.0	0.0	2.0	GG	A	G	1.0	2.0	1.5	0.0	0.0	0.0	0.0	1.0	1.0	0.0	0.0	0.0	GC	CT	TC	CC	G	C	T	C	C	0.5291479820627802	180.6	1761.4999999999955	3.0	3.0	6.0	11.0	T	G	T	C	A	3.75	34.2005172413793
HTGTS	VEGFA	GGGTGGGGGGAGTTTGCTCCTGG	TAGTGGAGGGAGCTTGCTCCTGG	-	39796322	39796344	17.0	16.0	0.0	0.0	0.0	GG	T	T	4.0	3.0	1.3333333333333333	0.0	1.0	0.0	1.0	2.0	3.0	0.0	1.0	0.0	GC	CT	TC	CC	G	C	T	C	C	0.5919282511210763	179.8	1825.0999999999951	3.0	4.0	6.0	10.0	C	T	G	G	C	4.14	34.20499999999999
guideSeq	EMX1	GAGTCCGAGCAGAAGAAGAANGG	AAGTCCCGGCAGAGGAAGAAGGG	+	100292462	100292484	15.0	16.25	0.0	0.0	1.0	GG	G	A	3.0	3.0	1.3333333333333333	0.0	1.0	0.0	2.0	0.0	0.0	0.0	1.0	2.0	AA	AG	GA	AA	A	A	G	A	A	0.5246636771300448	190.0	1770.5999999999967	8.0	4.0	1.0	10.0	G	C	T	G	A	3.74	34.17758620689656
guideSeq	EMX1	GAGTCCGAGCAGAAGAAGAANGG	AAGTCCGAGGAGAGGAAGAAAGG	-	23720612	23720634	1.0	17.25	0.0	0.0	1.0	GG	A	A	2.0	3.0	1.0	0.0	1.0	1.0	0.0	0.0	0.0	1.0	0.0	1.0	AA	AG	GA	AA	A	A	G	A	A	0.5470852017937221	179.2	1773.5999999999967	10.0	2.0	1.0	10.0	G	T	T	C	T	3.74	34.31741379310345
guideSeq	EMX1	GAGTCCGAGCAGAAGAAGAANGG	AAGTCTGAGCACAAGAAGAATGG	+	9227146	9227168	5.0	17.0	0.0	0.0	0.0	GG	T	A	3.0	3.0	1.0	0.0	0.0	1.0	1.0	1.0	1.0	0.0	1.0	1.0	AA	AG	GA	AA	A	A	G	A	A	0.27354260089686105	164.69999999999996	1727.4999999999952	10.0	3.0	3.0	7.0	T	G	A	G	A	3.35	34.57241379310344
guideSeq	EMX1	GAGTCCGAGCAGAAGAAGAANGG	ACGTCTGAGCAGAAGAAGAATGG	-	9118793	9118815	6.0	17.25	0.0	0.0	1.0	GG	T	A	2.0	3.0	1.0	0.0	0.0	0.0	1.0	1.0	1.0	0.0	0.0	1.0	AA	AG	GA	AA	A	A	G	A	A	0.5112107623318386	167.29999999999995	1726.5999999999967	9.0	3.0	3.0	8.0	A	C	A	G	A	4.05	34.61275862068965
guideSeq	EMX1	GAGTCCGAGCAGAAGAAGAANGG	AGTCCTAGCAGGAGAAGAAGAGG	+	128801243	128801265	8.0	17.25	1.0	0.0	1.0	GG	A	A	2.0	2.0	1.5	0.0	0.0	1.0	1.0	0.0	0.0	0.0	1.0	1.0	AG	GA	AA	AG	A	G	A	A	G	0.5291479820627802	170.99999999999997	1777.7999999999945	9.0	3.0	2.0	9.0	C	A	G	C	C	4.33	34.14827586206897
guideSeq	EMX1	GAGTCCGAGCAGAAGAAGAANGG	GAGCACGAGCAAGAGAAGAAGGG	+	58848712	58848734	10.0	16.0	0.0	0.0	0.0	GG	G	G	4.0	2.0	2.0	0.0	1.0	1.0	1.0	1.0	2.0	1.0	0.0	1.0	AA	AG	GA	AA	A	A	G	A	A	0.4618834080717489	176.29999999999995	1726.899999999995	10.0	3.0	0.0	10.0	A	G	G	C	T	4.33	34.108275862068965
guideSeq	EMX1	GAGTCCGAGCAGAAGAAGAANGG	GAGCCGGAGCAGAAGAAGGAGGG	-	146833184	146833206	5.0	17.0	0.0	0.0	0.0	GG	G	G	3.0	3.0	1.0	1.0	0.0	0.0	1.0	1.0	1.0	1.0	0.0	1.0	AA	AG	GG	GA	A	A	G	G	A	0.726457399103139	187.9	2009.4999999999961	8.0	3.0	0.0	12.0	A	G	G	G	A	4.31	34.1
guideSeq	EMX1	GAGTCCGAGCAGAAGAAGAANGG	GAGGCCGAGCAGAAGAAAGACGG	+	219845056	219845078	2.0	17.0	0.0	0.0	0.0	GG	C	G	3.0	2.0	1.5	2.0	0.0	0.0	0.0	1.0	1.0	1.0	0.0	1.0	AA	AA	AG	GA	A	A	A	G	A	0.6233183856502242	185.6	1866.9999999999961	9.0	4.0	0.0	10.0	C	G	A	C	A	4.02	34.29931034482759
guideSeq	EMX1	GAGTCCGAGCAGAAGAAGAANGG	GAGTCCGAGCAGAAGAAGAAGGG	+	73160982	73161004	2.0	20.0	0.0	0.0	0.0	GG	G	G	0.0	0.0	0.0	0.0	0.0	0.0	0.0	0.0	0.0	0.0	0.0	0.0	AA	AG	GA	AA	A	A	G	A	A	0.5829596412556054	175.99999999999997	1815.4999999999961	9.0	3.0	1.0	10.0	C	T	C	C	C	4.42	34.1001724137931
guideSeq	EMX1	GAGTCCGAGCAGAAGAAGAANGG	GAGTCCGGGAAGGAGAAGAAAGG	-	53467705	53467727	X	17.0	0.0	0.0	0.0	GG	A	G	3.0	3.0	1.0	0.0	1.0	1.0	1.0	0.0	0.0	1.0	0.0	2.0	AA	AG	GA	AA	A	A	G	A	A	0.6681614349775785	182.4	1902.5999999999967	9.0	2.0	1.0	11.0	C	T	C	A	G	4.05	34.19275862068966
guideSeq	EMX1	GAGTCCGAGCAGAAGAAGAANGG	GAGTCTAAGCAGAAGAAGAAGAG	+	44109747	44109769	15.0	18.0	0.0	0.0	0.0	AG	G	G	2.0	1.0	2.0	0.0	0.0	0.0	2.0	0.0	1.0	0.0	0.0	1.0	AA	AG	GA	AA	A	A	G	A	A	0.4394618834080717	161.79999999999995	1723.0999999999954	11.0	2.0	2.0	8.0	A	G	C	C	A	4.5	34.25706896551724
guideSeq	EMX1	GAGTCCGAGCAGAAGAAGAANGG	GAGTCTAAGCAGGAGAATAAAGG	-	218378102	218378124	2.0	16.0	0.0	0.0	0.0	GG	A	G	4.0	3.0	1.3333333333333333	1.0	1.0	0.0	2.0	0.0	1.0	0.0	1.0	2.0	AA	AT	TA	AA	A	A	T	A	A	0.4215246636771301	171.59999999999997	1729.399999999995	10.0	2.0	3.0	8.0	G	T	C	A	G	4.05	34.17086206896552
guideSeq	EMX1	GAGTCCGAGCAGAAGAAGAANGG	GAGTTAGAGCAGAAGAAGAAAGG	-	45359061	45359083	5.0	18.0	0.0	0.0	0.0	GG	A	G	2.0	1.0	2.0	0.0	0.0	0.0	2.0	0.0	0.0	1.0	0.0	1.0	AA	AG	GA	AA	A	A	G	A	A	0.3946188340807175	168.49999999999997	1727.0999999999951	11.0	1.0	2.0	9.0	C	A	T	G	G	3.95	34.26879310344828
guideSeq	EMX1	GAGTCCGAGCAGAAGAAGAANGG	GGAATCCAAGCAGGAGAAGAAGG	+	5031597	5031619	3.0	15.25	1.0	1.0	0.0	GG	A	G	3.0	4.0	1.0	0.0	1.0	0.0	1.0	1.0	2.0	0.0	0.0	1.0	GA	AA	AG	GA	G	A	A	G	A	0.34977578475336324	178.7	1783.199999999994	10.0	3.0	1.0	9.0	A	G	G	G	A	4.19	34.29706896551724
guideSeq	EMX1	GAGTCCGAGCAGAAGAAGAANGG	GGAGTAGGAGCAGGAGAAGAAGG	+	27769640	27769662	13.0	15.25	1.0	1.0	0.0	GG	A	G	3.0	3.0	1.3333333333333333	0.0	1.0	0.0	2.0	0.0	0.0	2.0	0.0	1.0	GA	AA	AG	GA	G	A	A	G	A	0.4887892376681615	174.2	1727.0999999999958	9.0	1.0	1.0	12.0	A	G	G	A	A	4.31	34.04931034482759
guideSeq	EMX1	GAGTCCGAGCAGAAGAAGAANGG	TCATCCAAGCAGAAGAAGAAGAG	-	95690180	95690202	3.0	16.5	0.0	0.0	2.0	AG	G	T	2.0	2.0	2.0	0.0	0.0	0.0	1.0	1.0	2.0	0.0	0.0	0.0	AA	AG	GA	AA	A	A	G	A	A	0.37668161434977576	164.89999999999995	1725.5999999999951	11.0	4.0	2.0	6.0	A	A	G	G	A	4.31	34.46258620689655
guideSeq	FANCF	GGAATCCCTTCTGCAGCACCNGG	ACCATCCCTCCTGCAGCACCAGG	+	86355163	86355185	X	16.5	0.0	0.0	2.0	GG	A	A	2.0	3.0	1.3333333333333333	0.0	0.0	1.0	0.0	1.0	1.0	0.0	1.0	0.0	GC	CA	AC	CC	G	C	A	C	C	0.4349775784753363	181.2	1700.9999999999945	5.0	11.0	3.0	4.0	C	A	G	C	A	4.63	34.035
guideSeq	FANCF	GGAATCCCTTCTGCAGCACCNGG	AGAGGCCCCTCTGCAGCACCAGG	+	78923961	78923983	17.0	16.0	0.0	0.0	0.0	GG	A	A	4.0	3.0	1.3333333333333333	0.0	0.0	1.0	1.0	2.0	2.0	1.0	0.0	1.0	GC	CA	AC	CC	G	C	A	C	C	0.6547085201793722	187.00000000000003	1903.699999999996	5.0	9.0	2.0	7.0	C	A	T	T	C	4.39	33.963448275862056
guideSeq	FANCF	GGAATCCCTTCTGCAGCACCNGG	GGAACCCCGTCTGCAGCACCAGG	-	8707522	8707544	18.0	18.0	0.0	0.0	0.0	GG	A	G	2.0	2.0	1.0	0.0	0.0	1.0	1.0	0.0	1.0	1.0	0.0	0.0	GC	CA	AC	CC	G	C	A	C	C	0.5246636771300448	186.50000000000003	1811.699999999996	5.0	9.0	2.0	7.0	C	C	C	C	C	4.03	34.099137931034484
guideSeq	FANCF	GGAATCCCTTCTGCAGCACCNGG	GGAATCCCTTCTGCAGCACCTGG	-	22647332	22647354	11.0	20.0	0.0	0.0	0.0	GG	T	G	0.0	0.0	0.0	0.0	0.0	0.0	0.0	0.0	0.0	0.0	0.0	0.0	GC	CA	AC	CC	G	C	A	C	C	0.6098654708520179	181.7	1880.1999999999973	4.0	8.0	5.0	6.0	A	T	C	G	C	4.19	34.21189655172414
guideSeq	FANCF	GGAATCCCTTCTGCAGCACCNGG	GGAGTCCCTCCTACAGCACCAGG	+	37953183	37953205	10.0	17.0	0.0	0.0	0.0	GG	A	G	3.0	3.0	1.0	0.0	1.0	1.0	0.0	1.0	2.0	0.0	0.0	1.0	GC	CA	AC	CC	G	C	A	C	C	0.4484304932735426	175.8	1702.0999999999958	5.0	9.0	3.0	6.0	T	G	T	A	T	4.42	33.96620689655172
guideSeq	FANCF	GGAATCCCTTCTGCAGCACCNGG	GGAGTCCCTCCTACAGCACCAGG	+	43410014	43410036	10.0	17.0	0.0	0.0	0.0	GG	A	G	3.0	3.0	1.0	0.0	1.0	1.0	0.0	1.0	2.0	0.0	0.0	1.0	GC	CA	AC	CC	G	C	A	C	C	0.4573991031390134	175.8	1697.5999999999954	5.0	9.0	3.0	6.0	T	G	T	A	T	4.42	33.96620689655172
guideSeq	FANCF	GGAATCCCTTCTGCAGCACCNGG	GGAGTCCCTCCTGCAGCACCTGA	-	49671019	49671041	16.0	18.0	0.0	0.0	0.0	GA	T	G	2.0	2.0	1.0	0.0	0.0	1.0	0.0	1.0	1.0	0.0	0.0	1.0	GC	CA	AC	CC	G	C	A	C	C	0.5695067264573991	174.8	1763.9999999999955	4.0	9.0	4.0	6.0	C	A	G	T	G	4.42	33.92655172413793
guideSeq	FANCF	GGAATCCCTTCTGCAGCACCNGG	GGATTGCCATCCGCAGCACCTGG	-	143382080	143382102	6.0	16.0	0.0	0.0	0.0	GG	T	G	4.0	4.0	1.0	0.0	0.0	2.0	1.0	1.0	1.0	2.0	1.0	0.0	GC	CA	AC	CC	G	C	A	C	C	0.6457399103139013	188.8	1928.1999999999973	4.0	8.0	4.0	7.0	C	A	G	G	G	4.19	34.01206896551724
guideSeq	FANCF	GGAATCCCTTCTGCAGCACCNGG	TGAATCCCATCTCCAGCACCAGG	+	73463119	73463141	10.0	17.25	0.0	0.0	1.0	GG	A	T	2.0	3.0	1.0	0.0	1.0	1.0	0.0	0.0	0.0	1.0	1.0	0.0	GC	CA	AC	CC	G	C	A	C	C	0.5336322869955157	173.7	1757.7999999999952	6.0	9.0	4.0	4.0	G	T	G	C	T	4.19	34.13793103448276
guideSeq	RNF2	GTCATCTTAGTCATTACCTGNGG	GTCATCTTAGTCATTACCTGAGG	-	185056767	185056789	1.0	20.0	0.0	0.0	0.0	GG	A	G	0.0	0.0	0.0	0.0	0.0	0.0	0.0	0.0	0.0	0.0	0.0	0.0	AC	CC	CT	TG	A	C	C	T	G	0.3632286995515695	159.9	1705.899999999995	5.0	5.0	8.0	5.0	T	G	T	T	C	3.9	34.24534482758621
guideSeq	VEGFA_site1	GGGTGGGGGGAGTTTGCTCCNGG	AAGTAAGGGAAGTTTGCTCCTGG	-	8763207	8763229	16.0	15.0	0.0	0.0	0.0	GG	T	A	5.0	3.0	1.6666666666666667	0.0	0.0	1.0	2.0	2.0	5.0	0.0	0.0	0.0	GC	CT	TC	CC	G	C	T	C	C	0.4035874439461883	181.4	1716.9999999999955	6.0	3.0	6.0	8.0	T	C	C	C	T	3.34	34.31120689655173
guideSeq	VEGFA_site1	GGGTGGGGGGAGTTTGCTCCNGG	AGGAAGGAGGAGTTAGCTCCTGG	+	67574245	67574267	11.0	15.0	0.0	0.0	0.0	GG	T	A	5.0	4.0	1.25	0.0	1.0	0.0	2.0	2.0	3.0	2.0	0.0	0.0	GC	CT	TC	CC	G	C	T	C	C	0.452914798206278	179.60000000000005	1770.899999999995	6.0	3.0	4.0	10.0	G	G	G	G	C	3.95	34.00706896551725
guideSeq	VEGFA_site1	GGGTGGGGGGAGTTTGCTCCNGG	AGGAAGGAGGAGTTAGCTCCTGG	-	125633986	125634008	3.0	15.0	0.0	0.0	0.0	GG	T	A	5.0	4.0	1.25	0.0	1.0	0.0	2.0	2.0	3.0	2.0	0.0	0.0	GC	CT	TC	CC	G	C	T	C	C	0.4663677130044843	179.60000000000005	1763.2999999999954	6.0	3.0	4.0	10.0	G	G	G	G	C	3.95	34.00706896551725
guideSeq	VEGFA_site1	GGGTGGGGGGAGTTTGCTCCNGG	AGGTGGTGGGAGCTTGTTCCTGG	-	128284315	128284337	3.0	16.0	0.0	0.0	0.0	GG	T	A	4.0	4.0	1.0	1.0	1.0	0.0	1.0	1.0	2.0	0.0	1.0	1.0	GT	TT	TC	CC	G	T	T	C	C	0.5650224215246636	180.4	1814.899999999996	2.0	3.0	7.0	11.0	C	T	T	G	C	3.75	34.461551724137934
guideSeq	VEGFA_site1	GGGTGGGGGGAGTTTGCTCCNGG	CGGGGGAGGGAGTTTGCTCCTGG	+	1988060	1988082	12.0	17.25	0.0	1.0	0.0	GG	T	C	1.0	2.0	1.0	0.0	0.0	0.0	1.0	0.0	1.0	0.0	0.0	0.0	GC	CT	TC	CC	G	C	T	C	C	0.6412556053811659	195.3	1846.699999999996	2.0	4.0	5.0	12.0	G	G	A	A	C	3.85	34.172586206896554
guideSeq	VEGFA_site1	GGGTGGGGGGAGTTTGCTCCNGG	CTGGTGGGGGAGCTTGCTCCAGG	-	47317533	47317555	17.0	16.25	1.0	1.0	0.0	GG	A	C	2.0	3.0	1.0	0.0	1.0	0.0	0.0	1.0	1.0	0.0	1.0	0.0	GC	CT	TC	CC	G	C	T	C	C	0.5067264573991032	188.2	1783.4999999999948	2.0	5.0	5.0	11.0	G	A	A	G	G	4.14	34.053275862068965
guideSeq	VEGFA_site1	GGGTGGGGGGAGTTTGCTCCNGG	GAGGGGGAGCAGTTTGCTCCAGG	-	19698457	19698479	22.0	16.0	0.0	0.0	0.0	GG	A	G	4.0	4.0	1.0	0.0	0.0	1.0	1.0	2.0	2.0	1.0	1.0	0.0	GC	CT	TC	CC	G	C	T	C	C	0.5874439461883408	186.1	1780.4999999999952	4.0	4.0	4.0	11.0	T	G	A	C	A	3.85	34.111034482758605
guideSeq	VEGFA_site1	GGGTGGGGGGAGTTTGCTCCNGG	GAGGGTGGGGAGTTTACTCCTGG	+	7067142	7067164	5.0	16.0	0.0	0.0	0.0	GG	T	G	4.0	4.0	1.0	0.0	1.0	0.0	1.0	2.0	2.0	1.0	1.0	0.0	AC	CT	TC	CC	A	C	T	C	C	0.4798206278026906	180.3	1706.7999999999945	3.0	3.0	6.0	11.0	A	A	G	T	A	3.85	34.215
guideSeq	VEGFA_site1	GGGTGGGGGGAGTTTGCTCCNGG	GAGTGGGTGGAGTTTGCTACAGG	+	8453786	8453808	4.0	17.25	0.0	0.0	1.0	GG	A	G	2.0	3.0	1.0	1.0	0.0	0.0	1.0	0.0	0.0	1.0	1.0	0.0	GC	CT	TA	AC	G	C	T	A	C	0.4977578475336323	170.9	1730.4999999999955	4.0	2.0	6.0	11.0	C	A	G	A	T	3.85	34.15689655172414
guideSeq	VEGFA_site1	GGGTGGGGGGAGTTTGCTCCNGG	GCGTGGGGGGTGTTTGCTCCCGG	+	32945258	32945280	5.0	18.0	0.0	0.0	0.0	GG	C	G	2.0	2.0	1.0	0.0	0.0	1.0	0.0	1.0	0.0	0.0	2.0	0.0	GC	CT	TC	CC	G	C	T	C	C	0.4349775784753363	202.5	1768.7999999999952	0.0	5.0	6.0	12.0	G	C	A	A	T	4.58	34.16586206896551
guideSeq	VEGFA_site1	GGGTGGGGGGAGTTTGCTCCNGG	GGAGGAGGGGAGTCTGCTCCAGG	+	233157337	233157359	1.0	17.25	1.0	0.0	1.0	GG	A	G	2.0	3.0	1.0	0.0	1.0	0.0	0.0	1.0	1.0	1.0	0.0	0.0	GC	CT	TC	CC	G	C	T	C	C	0.5426008968609866	181.00000000000003	1818.4999999999955	4.0	4.0	3.0	12.0	T	T	T	G	C	3.64	34.17413793103447
guideSeq	VEGFA_site1	GGGTGGGGGGAGTTTGCTCCNGG	GGATGGAGGGAGTTTGCTCCTGG	-	65637531	65637553	15.0	18.25	0.0	0.0	1.0	GG	T	G	1.0	2.0	1.0	0.0	0.0	0.0	1.0	0.0	1.0	0.0	0.0	0.0	GC	CT	TC	CC	G	C	T	C	C	0.4663677130044843	181.4	1695.9999999999955	3.0	3.0	6.0	11.0	G	G	T	G	T	3.85	34.12862068965517
guideSeq	VEGFA_site1	GGGTGGGGGGAGTTTGCTCCNGG	GGGAGGGTGGAGTTTGCTCCTGG	+	131690182	131690204	12.0	18.0	0.0	0.0	0.0	GG	T	G	2.0	2.0	1.0	0.0	0.0	0.0	1.0	1.0	0.0	1.0	1.0	0.0	GC	CT	TC	CC	G	C	T	C	C	0.5919282511210763	184.7	1833.0999999999967	2.0	3.0	6.0	12.0	G	G	A	T	G	3.85	34.05810344827586
guideSeq	VEGFA_site1	GGGTGGGGGGAGTTTGCTCCNGG	GGGCAAGGGGAGGTTGCTCCTGG	-	117481202	117481224	11.0	16.0	0.0	0.0	0.0	GG	T	G	4.0	2.0	2.0	0.0	1.0	0.0	2.0	1.0	3.0	1.0	0.0	0.0	GC	CT	TC	CC	G	C	T	C	C	0.5112107623318386	194.7	1741.5999999999951	3.0	4.0	4.0	12.0	A	G	A	C	T	3.64	34.00413793103448
guideSeq	VEGFA_site1	GGGTGGGGGGAGTTTGCTCCNGG	GGGGAGGGGAAGTTTGCTCCTGG	-	99347645	99347667	1.0	17.0	0.0	0.0	0.0	GG	T	G	3.0	2.0	1.5	0.0	0.0	1.0	1.0	1.0	2.0	1.0	0.0	0.0	GC	CT	TC	CC	G	C	T	C	C	0.4618834080717489	192.5	1736.799999999996	3.0	3.0	5.0	12.0	C	A	T	T	C	3.34	34.28396551724137
guideSeq	VEGFA_site1	GGGTGGGGGGAGTTTGCTCCNGG	GGGTGGGGGGAGTTTGCCCCAGG	+	37215259	37215281	22.0	19.0	0.0	0.0	0.0	GG	A	G	1.0	1.0	1.0	1.0	0.0	0.0	0.0	0.0	1.0	0.0	0.0	0.0	GC	CC	CC	CC	G	C	C	C	C	0.6502242152466368	201.9	1852.1999999999966	2.0	4.0	4.0	13.0	C	C	A	C	A	3.85	34.14965517241379
guideSeq	VEGFA_site1	GGGTGGGGGGAGTTTGCTCCNGG	GGGTGGGGGGAGTTTGCTCCTGG	-	43737291	43737313	6.0	20.0	0.0	0.0	0.0	GG	T	G	0.0	0.0	0.0	0.0	0.0	0.0	0.0	0.0	0.0	0.0	0.0	0.0	GC	CT	TC	CC	G	C	T	C	C	0.6053811659192825	193.3	1853.699999999996	1.0	3.0	6.0	13.0	A	C	C	C	C	3.85	34.11620689655173
guideSeq	VEGFA_site1	GGGTGGGGGGAGTTTGCTCCNGG	GGTGGGGGAGAGCTAGCTCCGGG	-	195871258	195871280	3.0	16.25	1.0	0.0	1.0	GG	G	G	3.0	4.0	1.0	0.0	2.0	0.0	0.0	1.0	2.0	1.0	0.0	0.0	GC	CT	TC	CC	G	C	T	C	C	0.600896860986547	196.2	1845.7999999999954	3.0	4.0	3.0	13.0	A	G	G	A	C	3.75	33.93603448275862
guideSeq	VEGFA_site1	GGGTGGGGGGAGTTTGCTCCNGG	GGTGGGGGTGGGTTTGCTCCTGG	-	56172073	56172095	5.0	18.25	1.0	0.0	1.0	GG	T	G	1.0	2.0	1.0	0.0	0.0	1.0	0.0	0.0	0.0	0.0	0.0	1.0	GC	CT	TC	CC	G	C	T	C	C	0.4843049327354261	192.2	1770.9999999999961	0.0	3.0	7.0	13.0	T	A	T	C	T	4.03	34.11931034482758
guideSeq	VEGFA_site1	GGGTGGGGGGAGTTTGCTCCNGG	GGTTGAGGGGAGTCTGCTCCAGG	+	26202795	26202817	13.0	17.0	0.0	0.0	0.0	GG	A	G	3.0	3.0	1.0	0.0	1.0	0.0	1.0	1.0	2.0	0.0	1.0	0.0	GC	CT	TC	CC	G	C	T	C	C	0.4708520179372198	178.0	1685.4999999999961	3.0	4.0	5.0	11.0	C	T	T	C	T	4.17	33.986724137931034
guideSeq	VEGFA_site1	GGGTGGGGGGAGTTTGCTCCNGG	GTGGGGGTAGAGTTTGCTCCAGG	-	14316367	14316389	6.0	17.5	2.0	0.0	2.0	GG	A	G	1.0	2.0	1.5	0.0	0.0	0.0	0.0	1.0	1.0	0.0	0.0	0.0	GC	CT	TC	CC	G	C	T	C	C	0.5291479820627802	180.6	1761.4999999999955	3.0	3.0	6.0	11.0	T	G	T	C	A	3.75	34.2005172413793
guideSeq	VEGFA_site1	GGGTGGGGGGAGTTTGCTCCNGG	TAGTGGAGGGAGCTTGCTCCTGG	-	39796322	39796344	17.0	16.0	0.0	0.0	0.0	GG	T	T	4.0	3.0	1.3333333333333333	0.0	1.0	0.0	1.0	2.0	3.0	0.0	1.0	0.0	GC	CT	TC	CC	G	C	T	C	C	0.5919282511210763	179.8	1825.0999999999951	3.0	4.0	6.0	10.0	C	T	G	G	C	4.14	34.20499999999999
guideSeq	VEGFA_site2	GACCCCCTCCACCCCGCCTCNGG	AACACCCCCCACCCCACCCCGGG	-	51915513	51915535	19.0	15.0	0.0	0.0	0.0	GG	G	A	5.0	5.0	1.0	1.0	1.0	0.0	1.0	2.0	4.0	1.0	0.0	0.0	AC	CC	CC	CC	A	C	C	C	C	0.4977578475336323	207.4	1797.5999999999951	5.0	15.0	0.0	3.0	C	A	C	C	A	4.58	34.09568965517241
guideSeq	VEGFA_site2	GACCCCCTCCACCCCGCCTCNGG	AACACCCTCCACCCCACCACAGG	+	65632974	65632996	17.0	16.0	0.0	0.0	0.0	GG	A	A	4.0	4.0	1.0	1.0	1.0	0.0	0.0	2.0	2.0	2.0	0.0	0.0	AC	CC	CA	AC	A	C	C	A	C	0.4573991031390134	179.8	1731.199999999995	7.0	13.0	1.0	2.0	A	G	T	T	T	3.85	34.3246551724138
guideSeq	VEGFA_site2	GACCCCCTCCACCCCGCCTCNGG	AACCACCCCCACCCCACCCCAGG	+	50765512	50765534	7.0	15.25	0.0	0.0	1.0	GG	A	A	4.0	5.0	1.0	1.0	1.0	0.0	2.0	0.0	3.0	1.0	0.0	0.0	AC	CC	CC	CC	A	C	C	C	C	0.5650224215246636	198.1	1799.7999999999954	6.0	15.0	0.0	2.0	G	A	G	G	G	4.33	33.90862068965518
guideSeq	VEGFA_site2	GACCCCCTCCACCCCGCCTCNGG	AACCCCACCCACCCCATCTCAGG	-	237195675	237195697	1.0	15.0	0.0	0.0	0.0	GG	A	A	5.0	3.0	1.6666666666666667	1.0	1.0	0.0	2.0	1.0	3.0	1.0	0.0	1.0	AT	TC	CT	TC	A	T	C	T	C	0.5381165919282511	186.2	1778.9999999999961	6.0	13.0	2.0	2.0	G	A	G	G	A	4.03	33.91431034482759
guideSeq	VEGFA_site2	GACCCCCTCCACCCCGCCTCNGG	AACCCTCTCCACCCAGTCTCAGG	-	137500396	137500418	8.0	16.0	0.0	0.0	0.0	GG	A	A	4.0	4.0	1.0	1.0	1.0	0.0	1.0	1.0	1.0	1.0	0.0	2.0	GT	TC	CT	TC	G	T	C	T	C	0.4484304932735426	173.4	1713.0999999999958	5.0	11.0	4.0	3.0	C	A	G	A	G	4.03	33.878965517241376
guideSeq	VEGFA_site2	GACCCCCTCCACCCCGCCTCNGG	AACCTCCACCTCCCCGCCTCAGG	+	101150782	101150804	7.0	16.0	0.0	0.0	0.0	GG	A	A	4.0	4.0	1.0	0.0	0.0	1.0	2.0	1.0	1.0	1.0	1.0	1.0	GC	CC	CT	TC	G	C	C	T	C	0.5470852017937221	192.7	1786.9999999999955	4.0	13.0	3.0	3.0	T	G	A	T	C	3.64	34.09431034482758
guideSeq	VEGFA_site2	GACCCCCTCCACCCCGCCTCNGG	AACCTCCCCCACCCCACCCCAGG	-	46103841	46103863	17.0	15.0	0.0	0.0	0.0	GG	A	A	5.0	5.0	1.0	1.0	1.0	0.0	2.0	1.0	4.0	0.0	0.0	1.0	AC	CC	CC	CC	A	C	C	C	C	0.5426008968609866	199.20000000000005	1815.7999999999947	5.0	15.0	1.0	2.0	T	T	C	T	T	3.64	34.10068965517242
guideSeq	VEGFA_site2	GACCCCCTCCACCCCGCCTCNGG	AAGACCCCCCACCCCGCCCCAGG	+	45952038	45952060	19.0	15.5	0.0	2.0	0.0	GG	A	A	1.0	3.0	1.0	1.0	0.0	0.0	0.0	0.0	1.0	0.0	0.0	0.0	GC	CC	CC	CC	G	C	C	C	C	0.4125560538116592	209.90000000000003	1819.1999999999955	5.0	14.0	0.0	4.0	A	G	A	G	A	4.02	34.12862068965517
guideSeq	VEGFA_site2	GACCCCCTCCACCCCGCCTCNGG	AAGCCCCCCCACCCCGCCCCGGG	-	140263439	140263461	9.0	16.25	0.0	0.0	1.0	GG	G	A	3.0	4.0	1.0	1.0	0.0	0.0	1.0	1.0	2.0	1.0	0.0	0.0	GC	CC	CC	CC	G	C	C	C	C	0.7982062780269058	229.2	2081.699999999997	3.0	15.0	0.0	5.0	C	A	C	T	G	4.17	33.87155172413792
guideSeq	VEGFA_site2	GACCCCCTCCACCCCGCCTCNGG	ACACCCCCCCACCCCACCCCAGG	-	221535826	221535848	2.0	15.25	1.0	1.0	0.0	GG	A	A	3.0	4.0	1.0	1.0	1.0	0.0	0.0	1.0	2.0	0.0	1.0	0.0	AC	CC	CC	CC	A	C	C	C	C	0.4260089686098655	200.00000000000003	1763.4999999999952	5.0	16.0	0.0	2.0	C	A	A	G	G	4.31	34.02103448275862
guideSeq	VEGFA_site2	GACCCCCTCCACCCCGCCTCNGG	ACACCCCCCCACCCCGCCTCAGG	-	103599643	103599665	9.0	17.5	1.0	0.0	2.0	GG	A	A	1.0	3.0	1.0	0.0	0.0	0.0	1.0	0.0	1.0	0.0	0.0	0.0	GC	CC	CT	TC	G	C	C	T	C	0.5381165919282511	202.1	1803.0999999999967	4.0	15.0	1.0	3.0	A	C	G	T	C	4.58	34.044655172413805
guideSeq	VEGFA_site2	GACCCCCTCCACCCCGCCTCNGG	ACCCCACCCCACCCCGTCTCCGG	-	1028244	1028266	19.0	16.25	1.0	0.0	1.0	GG	C	A	3.0	4.0	1.0	1.0	0.0	0.0	1.0	1.0	1.0	0.0	1.0	1.0	GT	TC	CT	TC	G	T	C	T	C	0.6905829596412556	201.4	1930.7999999999965	3.0	15.0	2.0	3.0	A	A	G	C	C	4.17	34.03568965517241
guideSeq	VEGFA_site2	GACCCCCTCCACCCCGCCTCNGG	ACCCCCCCCCCCCCCGCCCCCGG	+	24857577	24857599	2.0	15.5	0.0	0.0	2.0	GG	C	A	3.0	5.0	1.0	1.0	0.0	1.0	1.0	0.0	2.0	0.0	1.0	0.0	GC	CC	CC	CC	G	C	C	C	C	0.5650224215246636	239.4	1864.6999999999955	1.0	19.0	0.0	3.0	A	G	A	C	A	4.03	33.90327586206895
guideSeq	VEGFA_site2	GACCCCCTCCACCCCGCCTCNGG	ACGCCCCCCCACCCCACGTCTGG	+	150391397	150391419	2.0	16.25	1.0	0.0	1.0	GG	T	A	3.0	4.0	1.0	1.0	1.0	0.0	1.0	0.0	2.0	1.0	0.0	0.0	AC	CG	GT	TC	A	C	G	T	C	0.5067264573991032	201.70000000000005	1802.7999999999954	3.0	14.0	2.0	4.0	G	T	T	G	A	4.03	34.06327586206896
guideSeq	VEGFA_site2	GACCCCCTCCACCCCGCCTCNGG	ACTACCCCTCCACCCCGACTCGG	+	55101343	55101365	18.0	14.75	1.0	1.0	2.0	GG	C	A	2.0	3.0	1.6666666666666667	1.0	0.0	0.0	0.0	1.0	1.0	1.0	0.0	0.0	CG	GA	AC	CT	C	G	A	C	T	0.5246636771300448	189.8	1810.299999999996	4.0	13.0	3.0	3.0	A	C	T	G	C	4.24	34.02758620689655
guideSeq	VEGFA_site2	GACCCCCTCCACCCCGCCTCNGG	ACTCCCCTCCACCCCACCTCTGA	-	23762245	23762267	1.0	17.25	1.0	0.0	1.0	GA	T	A	2.0	3.0	1.0	0.0	1.0	0.0	0.0	1.0	1.0	0.0	1.0	0.0	AC	CC	CT	TC	A	C	C	T	C	0.5515695067264574	178.50000000000003	1765.399999999995	4.0	14.0	4.0	1.0	C	A	T	C	T	4.37	33.91775862068966
guideSeq	VEGFA_site2	GACCCCCTCCACCCCGCCTCNGG	ACTCCCCTCCACCCCGGCTCGGG	-	62167048	62167070	17.0	18.25	1.0	0.0	1.0	GG	G	A	1.0	2.0	1.0	1.0	0.0	0.0	0.0	0.0	0.0	1.0	0.0	0.0	GG	GC	CT	TC	G	G	C	T	C	0.4843049327354261	203.9	1765.9999999999952	2.0	13.0	3.0	5.0	T	C	T	A	T	4.45	33.879827586206886
guideSeq	VEGFA_site2	GACCCCCTCCACCCCGCCTCNGG	AGACCCCCCCACCCCACCCCAGG	-	35991127	35991149	20.0	16.25	1.0	1.0	0.0	GG	A	A	2.0	3.0	1.0	1.0	1.0	0.0	0.0	0.0	2.0	0.0	0.0	0.0	AC	CC	CC	CC	A	C	C	C	C	0.6457399103139013	201.1	1843.6999999999966	5.0	15.0	0.0	3.0	A	A	C	C	A	4.33	34.06913793103449
guideSeq	VEGFA_site2	GACCCCCTCCACCCCGCCTCNGG	AGCCAACCCCACCCCGCCTCTGG	-	131706576	131706598	9.0	15.25	0.0	1.0	0.0	GG	T	A	3.0	3.0	1.3333333333333333	0.0	0.0	0.0	3.0	0.0	1.0	2.0	0.0	0.0	GC	CC	CT	TC	G	C	C	T	C	0.5336322869955157	201.6	1790.9999999999952	4.0	13.0	2.0	4.0	T	G	T	C	C	4.03	34.06655172413792
guideSeq	VEGFA_site2	GACCCCCTCCACCCCGCCTCNGG	AGCCCCCACCTCCCCGCCTCGGG	+	43684479	43684501	22.0	16.25	0.0	1.0	0.0	GG	G	A	2.0	3.0	1.0	0.0	0.0	1.0	1.0	0.0	0.0	1.0	1.0	0.0	GC	CC	CT	TC	G	C	C	T	C	0.6233183856502242	213.9	1892.9999999999961	2.0	14.0	2.0	5.0	C	T	C	C	T	4.37	33.78706896551724
guideSeq	VEGFA_site2	GACCCCCTCCACCCCGCCTCNGG	AGCCCCCCCCACCCCGACTCAGG	-	133956639	133956661	10.0	16.25	0.0	1.0	0.0	GG	A	A	2.0	3.0	1.0	1.0	0.0	0.0	1.0	0.0	1.0	1.0	0.0	0.0	GA	AC	CT	TC	G	A	C	T	C	0.5650224215246636	203.2	1831.099999999996	4.0	14.0	1.0	4.0	A	C	A	G	G	4.53	33.788793103448285
guideSeq	VEGFA_site2	GACCCCCTCCACCCCGCCTCNGG	AGCCCCCCCCTCCCCGCCCCAGG	+	104601192	104601214	14.0	16.25	1.0	0.0	1.0	GG	A	A	3.0	4.0	1.0	1.0	0.0	1.0	1.0	0.0	2.0	0.0	1.0	0.0	GC	CC	CC	CC	G	C	C	C	C	0.5829596412556054	222.90000000000003	1862.099999999996	2.0	16.0	1.0	4.0	C	T	C	A	G	4.33	33.67482758620689
guideSeq	VEGFA_site2	GACCCCCTCCACCCCGCCTCNGG	AGCCGCCCCCACCCCGCCCCCGG	+	2666722	2666744	9.0	15.5	0.0	0.0	2.0	GG	C	A	3.0	5.0	1.0	1.0	0.0	0.0	2.0	0.0	2.0	1.0	0.0	0.0	GC	CC	CC	CC	G	C	C	C	C	0.5605381165919282	232.1	1860.599999999996	2.0	16.0	0.0	5.0	C	C	G	C	T	4.58	33.9246551724138
guideSeq	VEGFA_site2	GACCCCCTCCACCCCGCCTCNGG	AGGCCCCCACACCCCGCCTCAGG	+	1496241	1496263	4.0	16.25	1.0	1.0	0.0	GG	A	A	2.0	2.0	1.5	0.0	0.0	1.0	0.0	1.0	0.0	1.0	0.0	1.0	GC	CC	CT	TC	G	C	C	T	C	0.600896860986547	203.50000000000003	1821.1999999999973	4.0	13.0	1.0	5.0	A	C	C	A	C	4.58	33.99086206896552
guideSeq	VEGFA_site2	GACCCCCTCCACCCCGCCTCNGG	AGGCCCCCCCGCCCCGCCTCAGG	-	374661	374683	11.0	16.25	1.0	1.0	0.0	GG	A	A	2.0	3.0	1.0	0.0	0.0	1.0	0.0	1.0	0.0	0.0	0.0	2.0	GC	CC	CT	TC	G	C	C	T	C	0.6860986547085202	223.90000000000003	1955.4999999999966	2.0	14.0	1.0	6.0	T	T	A	A	G	3.64	33.89706896551724
guideSeq	VEGFA_site2	GACCCCCTCCACCCCGCCTCNGG	AGGCCCTCCCACCCCGCATCAGG	+	67289431	67289453	16.0	16.25	1.0	0.0	1.0	GG	A	A	3.0	3.0	1.3333333333333333	1.0	0.0	0.0	0.0	2.0	0.0	3.0	0.0	0.0	GC	CA	AT	TC	G	C	A	T	C	0.6143497757847534	200.2	1861.1999999999955	4.0	12.0	2.0	5.0	A	C	A	G	A	4.58	33.97879310344828
guideSeq	VEGFA_site2	GACCCCCTCCACCCCGCCTCNGG	AGTAGCCCCCACCCCGCCTCGGG	-	69166705	69166727	16.0	15.25	1.0	1.0	0.0	GG	G	A	3.0	2.0	2.0	0.0	0.0	0.0	0.0	3.0	0.0	2.0	1.0	0.0	GC	CC	CT	TC	G	C	C	T	C	0.7040358744394619	209.8	1982.0999999999967	3.0	12.0	2.0	6.0	A	C	A	A	G	4.58	33.84827586206897
guideSeq	VEGFA_site2	GACCCCCTCCACCCCGCCTCNGG	AGTCCCATCCACCCCGCCTAAGG	-	18633477	18633499	19.0	15.5	0.0	0.0	2.0	GG	A	A	3.0	3.0	1.6666666666666667	1.0	0.0	0.0	1.0	1.0	0.0	2.0	0.0	1.0	GC	CC	CT	TA	G	C	C	T	A	0.5739910313901345	193.9	1894.8999999999985	5.0	11.0	3.0	4.0	G	A	T	G	C	3.74	34.14051724137932
guideSeq	VEGFA_site2	GACCCCCTCCACCCCGCCTCNGG	ATCCCCCTCCACCCCACCCCTGG	+	12308918	12308940	11.0	16.25	0.0	0.0	1.0	GG	T	A	3.0	4.0	1.0	1.0	1.0	0.0	0.0	1.0	2.0	0.0	1.0	0.0	AC	CC	CC	CC	A	C	C	C	C	0.4708520179372198	197.8	1780.399999999995	3.0	15.0	3.0	2.0	C	T	C	A	G	4.53	33.735517241379306
guideSeq	VEGFA_site2	GACCCCCTCCACCCCGCCTCNGG	ATCCCTCTCCACCCCACCCCAGG	-	45796050	45796072	11.0	16.25	1.0	0.0	1.0	GG	A	A	3.0	4.0	1.0	1.0	1.0	0.0	1.0	0.0	2.0	0.0	0.0	1.0	AC	CC	CC	CC	A	C	C	C	C	0.6098654708520179	189.2	1853.199999999996	4.0	14.0	3.0	2.0	C	A	G	G	A	4.36	33.85603448275862
guideSeq	VEGFA_site2	GACCCCCTCCACCCCGCCTCNGG	ATGCCCCACCCCCCCGCCCCCGG	-	85338200	85338222	16.0	15.25	1.0	0.0	1.0	GG	C	A	4.0	4.0	1.25	1.0	0.0	1.0	1.0	1.0	1.0	2.0	1.0	0.0	GC	CC	CC	CC	G	C	C	C	C	0.5650224215246636	226.7	1855.2999999999947	2.0	16.0	1.0	4.0	C	T	T	G	G	4.17	33.90137931034482
guideSeq	VEGFA_site2	GACCCCCTCCACCCCGCCTCNGG	ATTCCCCCCCACCCCGCCTCAGG	+	242214590	242214612	2.0	16.25	0.0	1.0	0.0	GG	A	A	2.0	2.0	1.5	0.0	0.0	0.0	0.0	2.0	0.0	0.0	2.0	0.0	GC	CC	CT	TC	G	C	C	T	C	0.4573991031390134	206.6	1790.199999999995	3.0	14.0	3.0	3.0	A	A	A	G	A	3.75	34.20413793103449
guideSeq	VEGFA_site2	GACCCCCTCCACCCCGCCTCNGG	CAACCCCCCCACCCCGCTTCAGG	+	140398784	140398806	3.0	16.25	0.0	1.0	0.0	GG	A	C	2.0	3.0	1.0	1.0	0.0	0.0	0.0	1.0	1.0	0.0	0.0	1.0	GC	CT	TT	TC	G	C	T	T	C	0.4798206278026906	202.8	1791.699999999995	4.0	14.0	2.0	3.0	T	G	A	T	T	4.03	34.069310344827585
guideSeq	VEGFA_site2	GACCCCCTCCACCCCGCCTCNGG	CACCCACTACTCCCCGCCTCAGG	-	45134888	45134910	22.0	16.0	0.0	0.0	0.0	GG	A	C	4.0	4.0	1.0	0.0	0.0	2.0	1.0	1.0	0.0	2.0	2.0	0.0	GC	CC	CT	TC	G	C	C	T	C	0.6098654708520179	185.3	1819.899999999996	4.0	13.0	3.0	3.0	C	C	A	C	C	4.42	33.984655172413795
guideSeq	VEGFA_site2	GACCCCCTCCACCCCGCCTCNGG	CACCCCCCCCCCCCCACCTCCGG	-	76495783	76495805	11.0	16.25	0.0	0.0	1.0	GG	C	C	3.0	4.0	1.0	0.0	1.0	1.0	1.0	0.0	2.0	0.0	1.0	0.0	AC	CC	CT	TC	A	C	C	T	C	0.5739910313901345	214.90000000000003	1836.4999999999952	2.0	18.0	1.0	2.0	T	C	A	G	C	4.37	33.833275862068966
guideSeq	VEGFA_site2	GACCCCCTCCACCCCGCCTCNGG	CACCCCCCCCCCCCCGCCCCCGG	+	79881137	79881159	17.0	16.25	0.0	0.0	1.0	GG	C	C	3.0	4.0	1.0	1.0	0.0	1.0	1.0	0.0	2.0	0.0	1.0	0.0	GC	CC	CC	CC	G	C	C	C	C	0.6771300448430493	234.2	1945.099999999996	1.0	19.0	0.0	3.0	C	C	C	A	G	4.58	33.66844827586207
guideSeq	VEGFA_site2	GACCCCCTCCACCCCGCCTCNGG	CACCCCCCGCACCCCGCCCCAGG	-	32184479	32184501	11.0	16.0	0.0	0.0	0.0	GG	A	C	4.0	3.0	1.3333333333333333	1.0	0.0	1.0	1.0	1.0	2.0	1.0	1.0	0.0	GC	CC	CC	CC	G	C	C	C	C	0.5695067264573991	216.2	1884.799999999996	3.0	16.0	0.0	4.0	T	C	T	C	C	4.18	34.011551724137924
guideSeq	VEGFA_site2	GACCCCCTCCACCCCGCCTCNGG	CACCCCCTCCCCTCCGCCTCAGG	-	61321433	61321455	11.0	17.0	0.0	0.0	0.0	GG	A	C	3.0	3.0	1.0	0.0	1.0	1.0	0.0	1.0	0.0	0.0	2.0	1.0	GC	CC	CT	TC	G	C	C	T	C	0.6098654708520179	199.1	1842.699999999996	2.0	15.0	3.0	3.0	G	G	T	T	C	4.03	33.95672413793103
guideSeq	VEGFA_site2	GACCCCCTCCACCCCGCCTCNGG	CACCCCGCCCACCCCGCCCCTGG	+	37251178	37251200	8.0	16.0	0.0	0.0	0.0	GG	T	C	4.0	3.0	1.3333333333333333	1.0	0.0	0.0	2.0	1.0	2.0	1.0	1.0	0.0	GC	CC	CC	CC	G	C	C	C	C	0.6547085201793722	216.2	1929.1999999999955	2.0	16.0	1.0	4.0	G	C	C	A	C	4.58	33.85448275862069
guideSeq	VEGFA_site2	GACCCCCTCCACCCCGCCTCNGG	CACCTCCACAACTCCGCCTCTGG	+	3200960	3200982	12.0	15.25	0.0	0.0	1.0	GG	T	C	4.0	5.0	1.0	0.0	1.0	1.0	2.0	0.0	0.0	2.0	0.0	2.0	GC	CC	CT	TC	G	C	C	T	C	0.5201793721973094	177.8	1770.9999999999955	4.0	12.0	4.0	3.0	C	C	T	G	G	3.95	34.08586206896551
guideSeq	VEGFA_site2	GACCCCCTCCACCCCGCCTCNGG	CACTCCCCCCACCCCGCCCCAGG	-	126138175	126138197	9.0	16.0	0.0	0.0	0.0	GG	A	C	4.0	4.0	1.0	1.0	0.0	0.0	1.0	2.0	2.0	0.0	1.0	1.0	GC	CC	CC	CC	G	C	C	C	C	0.6636771300448431	206.6	1905.8999999999967	3.0	16.0	1.0	3.0	A	A	G	G	G	4.42	33.77741379310345
guideSeq	VEGFA_site2	GACCCCCTCCACCCCGCCTCNGG	CAGCCCCTCCACTCCACCCCCGG	+	114795497	114795519	13.0	15.0	0.0	0.0	0.0	GG	C	C	5.0	5.0	1.0	1.0	2.0	0.0	0.0	2.0	2.0	1.0	1.0	1.0	AC	CC	CC	CC	A	C	C	C	C	0.6995515695067265	198.0	1950.2999999999952	3.0	15.0	2.0	3.0	G	A	C	G	C	4.58	34.00086206896551
guideSeq	VEGFA_site2	GACCCCCTCCACCCCGCCTCNGG	CAGTCCCCCCACCCCACCTCTGG	+	72538201	72538223	10.0	15.0	0.0	0.0	0.0	GG	T	C	5.0	4.0	1.25	0.0	1.0	0.0	1.0	3.0	2.0	1.0	1.0	1.0	AC	CC	CT	TC	A	C	C	T	C	0.5605381165919282	187.30000000000004	1782.6999999999955	3.0	14.0	3.0	3.0	T	A	G	G	C	4.33	33.92103448275863
guideSeq	VEGFA_site2	GACCCCCTCCACCCCGCCTCNGG	CATACCCCCCACCCCGCCCCGGG	-	8841911	8841933	4.0	15.0	0.0	0.0	0.0	GG	G	C	5.0	4.0	1.25	1.0	0.0	0.0	1.0	3.0	2.0	1.0	1.0	1.0	GC	CC	CC	CC	G	C	C	C	C	0.6188340807174888	217.1	1846.0999999999951	3.0	15.0	1.0	4.0	C	A	G	G	C	4.33	33.98120689655172
guideSeq	VEGFA_site2	GACCCCCTCCACCCCGCCTCNGG	CATCCCCCCCACCCCACCCCGGG	-	46141849	46141871	11.0	15.0	0.0	0.0	0.0	GG	G	C	5.0	5.0	1.0	1.0	1.0	0.0	1.0	2.0	3.0	0.0	1.0	1.0	AC	CC	CC	CC	A	C	C	C	C	0.5964125560538116	210.50000000000003	2018.0999999999933	3.0	16.0	1.0	3.0	A	T	G	C	T	4.58	33.85741379310345
guideSeq	VEGFA_site2	GACCCCCTCCACCCCGCCTCNGG	CATTCCCCCCACCCCACCTCAGG	-	26025089	26025111	12.0	15.0	0.0	0.0	0.0	GG	A	C	5.0	4.0	1.25	0.0	1.0	0.0	1.0	3.0	2.0	0.0	1.0	2.0	AC	CC	CT	TC	A	C	C	T	C	0.4260089686098655	190.7	1742.9999999999952	4.0	14.0	3.0	2.0	C	A	A	T	C	4.27	34.18189655172414
guideSeq	VEGFA_site2	GACCCCCTCCACCCCGCCTCNGG	CCACACCCACCACCCCGCCTCAG	+	39839068	39839090	8.0	15.25	1.0	1.0	0.0	AG	C	C	3.0	3.0	1.3333333333333333	0.0	0.0	0.0	1.0	2.0	0.0	2.0	1.0	0.0	CG	GC	CC	CT	C	G	C	C	T	0.5291479820627802	187.2	1788.7999999999947	5.0	15.0	1.0	2.0	A	T	C	A	C	4.36	33.97586206896552
guideSeq	VEGFA_site2	GACCCCCTCCACCCCGCCTCNGG	CCACCATCCCACCCCGCCTCTGG	+	122367947	122367969	8.0	16.5	2.0	0.0	2.0	GG	T	C	2.0	4.0	1.0	0.0	0.0	0.0	1.0	1.0	0.0	1.0	1.0	0.0	GC	CC	CT	TC	G	C	C	T	C	0.4170403587443946	193.6	1678.4999999999952	3.0	14.0	3.0	3.0	C	A	G	T	C	4.51	34.028965517241375
guideSeq	VEGFA_site2	GACCCCCTCCACCCCGCCTCNGG	CCACCCCCCCACCCCGCCCCAGG	+	170573334	170573356	2.0	16.25	1.0	1.0	0.0	GG	A	C	2.0	3.0	1.0	1.0	0.0	0.0	0.0	1.0	1.0	0.0	1.0	0.0	GC	CC	CC	CC	G	C	C	C	C	0.5964125560538116	215.2	1830.0999999999951	3.0	17.0	0.0	3.0	T	T	T	T	G	3.64	34.11275862068965
guideSeq	VEGFA_site2	GACCCCCTCCACCCCGCCTCNGG	CCACCCCCCCACCCCGCCCCTGG	-	10913955	10913977	20.0	16.25	1.0	1.0	0.0	GG	T	C	2.0	3.0	1.0	1.0	0.0	0.0	0.0	1.0	1.0	0.0	1.0	0.0	GC	CC	CC	CC	G	C	C	C	C	0.5022421524663677	215.2	1762.899999999995	2.0	17.0	1.0	3.0	C	A	G	G	C	4.58	33.886034482758625
guideSeq	VEGFA_site2	GACCCCCTCCACCCCGCCTCNGG	CCACCCCTCCACCCCGTCCCAGG	-	100931286	100931308	9.0	15.25	0.0	1.0	0.0	GG	A	C	3.0	4.0	1.0	2.0	0.0	0.0	0.0	1.0	1.0	0.0	1.0	1.0	GT	TC	CC	CC	G	T	C	C	C	0.600896860986547	196.6	1859.8999999999953	3.0	15.0	2.0	3.0	T	C	C	C	T	4.18	33.83034482758621
guideSeq	VEGFA_site2	GACCCCCTCCACCCCGCCTCNGG	CCCCACCCCCACCCCACCTCTGG	-	18131307	18131329	19.0	15.25	0.0	0.0	1.0	GG	T	C	4.0	4.0	1.25	0.0	1.0	0.0	1.0	2.0	2.0	0.0	2.0	0.0	AC	CC	CT	TC	A	C	C	T	C	0.6591928251121076	195.90000000000003	1875.799999999996	3.0	16.0	2.0	2.0	C	G	C	T	C	4.58	33.87293103448277
guideSeq	VEGFA_site2	GACCCCCTCCACCCCGCCTCNGG	CCCCACCCCCACCCCGCCCCCGG	-	38141259	38141281	3.0	15.5	0.0	0.0	2.0	GG	C	C	3.0	4.0	1.25	1.0	0.0	0.0	1.0	1.0	2.0	0.0	1.0	0.0	GC	CC	CC	CC	G	C	C	C	C	0.600896860986547	224.5	1862.4999999999952	2.0	18.0	0.0	3.0	T	C	T	G	C	4.58	33.95189655172414
guideSeq	VEGFA_site2	GACCCCCTCCACCCCGCCTCNGG	CCCCACCCCCACCCCGCCTCAGG	-	116294250	116294272	10.0	16.25	0.0	0.0	1.0	GG	A	C	3.0	3.0	1.3333333333333333	0.0	0.0	0.0	1.0	2.0	1.0	0.0	2.0	0.0	GC	CC	CT	TC	G	C	C	T	C	0.5246636771300448	206.6	1790.0999999999954	3.0	16.0	1.0	3.0	G	A	T	C	A	4.58	33.83137931034483
guideSeq	VEGFA_site2	GACCCCCTCCACCCCGCCTCNGG	CCCCCACCCCACCCCGCCTCCAG	+	130663070	130663092	9.0	16.25	0.0	0.0	1.0	AG	C	C	3.0	3.0	1.3333333333333333	0.0	0.0	0.0	1.0	2.0	1.0	0.0	2.0	0.0	GC	CC	CT	TC	G	C	C	T	C	0.5739910313901345	206.6	1815.199999999996	3.0	17.0	1.0	2.0	T	C	T	C	T	4.03	33.84758620689655
guideSeq	VEGFA_site2	GACCCCCTCCACCCCGCCTCNGG	CCCCCCCACCACCCCGCCCCGGG	-	18041540	18041562	8.0	16.5	0.0	0.0	2.0	GG	G	C	2.0	3.0	1.3333333333333333	1.0	0.0	0.0	1.0	0.0	1.0	1.0	0.0	0.0	GC	CC	CC	CC	G	C	C	C	C	0.5874439461883408	224.5	1787.899999999995	2.0	17.0	0.0	4.0	A	C	C	C	T	4.29	33.91155172413792
guideSeq	VEGFA_site2	GACCCCCTCCACCCCGCCTCNGG	CCCCCCCCCCACCCCGCCCCCGG	-	129244196	129244218	2.0	16.5	0.0	0.0	2.0	GG	C	C	2.0	3.0	1.3333333333333333	1.0	0.0	0.0	1.0	0.0	2.0	0.0	0.0	0.0	GC	CC	CC	CC	G	C	C	C	C	0.6278026905829597	234.2	1861.599999999996	1.0	19.0	0.0	3.0	C	C	A	C	G	4.45	33.81
guideSeq	VEGFA_site2	GACCCCCTCCACCCCGCCTCNGG	CCCCCCCCCCCCCCCGCCCCGGG	+	82734565	82734587	16.0	15.0	0.0	0.0	0.0	GG	G	C	5.0	4.0	1.25	1.0	0.0	1.0	1.0	2.0	2.0	0.0	3.0	0.0	GC	CC	CC	CC	G	C	C	C	C	0.4932735426008968	243.9	1813.0999999999951	0.0	19.0	0.0	4.0	C	A	T	C	T	4.66	33.558793103448274
guideSeq	VEGFA_site2	GACCCCCTCCACCCCGCCTCNGG	CCCCCCCCCCCCCCCGCCCCGGG	+	223731481	223731503	2.0	15.0	0.0	0.0	0.0	GG	G	C	5.0	4.0	1.25	1.0	0.0	1.0	1.0	2.0	2.0	0.0	3.0	0.0	GC	CC	CC	CC	G	C	C	C	C	0.4618834080717489	243.9	1886.7999999999936	0.0	19.0	0.0	4.0	G	A	A	A	T	4.12	33.71499999999999
guideSeq	VEGFA_site2	GACCCCCTCCACCCCGCCTCNGG	CCCCCCCCCCCCCCCGCCTCAGG	-	100546983	100547005	13.0	16.0	0.0	0.0	0.0	GG	A	C	4.0	3.0	1.3333333333333333	0.0	0.0	1.0	1.0	2.0	1.0	0.0	3.0	0.0	GC	CC	CT	TC	G	C	C	T	C	0.37668161434977576	226.00000000000003	1781.1999999999948	1.0	18.0	1.0	3.0	C	A	A	G	G	3.75	33.73620689655171
guideSeq	VEGFA_site2	GACCCCCTCCACCCCGCCTCNGG	CCCCCCCCCCCCCCCGCCTCCGG	+	50884786	50884808	22.0	16.0	0.0	0.0	0.0	GG	C	C	4.0	3.0	1.3333333333333333	0.0	0.0	1.0	1.0	2.0	1.0	0.0	3.0	0.0	GC	CC	CT	TC	G	C	C	T	C	0.6412556053811659	235.3	1872.9999999999961	0.0	19.0	1.0	3.0	C	C	T	C	C	4.72	33.739827586206886
guideSeq	VEGFA_site2	GACCCCCTCCACCCCGCCTCNGG	CCCCCCCCCGCCCCGCCCCCCGG	+	14457488	14457510	5.0	14.25	1.0	0.0	1.0	GG	C	C	5.0	5.0	1.2	1.0	0.0	1.0	1.0	2.0	2.0	0.0	2.0	1.0	CC	CC	CC	CC	C	C	C	C	C	0.5426008968609866	244.9	1863.399999999995	0.0	19.0	0.0	4.0	T	A	C	T	A	4.75	33.62344827586207
guideSeq	VEGFA_site2	GACCCCCTCCACCCCGCCTCNGG	CCCCCCCCTCACCCCGCCCCTGG	+	45324565	45324587	19.0	15.25	0.0	1.0	0.0	GG	T	C	3.0	3.0	1.3333333333333333	1.0	0.0	0.0	0.0	2.0	1.0	0.0	2.0	0.0	GC	CC	CC	CC	G	C	C	C	C	0.6278026905829597	216.3	1858.799999999996	1.0	17.0	2.0	3.0	T	C	C	C	A	4.58	33.900517241379305
guideSeq	VEGFA_site2	GACCCCCTCCACCCCGCCTCNGG	CCCCCCCTCCACCCCACTTCAGG	+	65075642	65075664	3.0	16.0	0.0	0.0	0.0	GG	A	C	4.0	3.0	1.3333333333333333	1.0	1.0	0.0	0.0	2.0	1.0	0.0	2.0	1.0	AC	CT	TT	TC	A	C	T	T	C	0.4977578475336323	195.1	1751.6999999999946	3.0	15.0	3.0	2.0	A	T	C	A	A	4.14	34.00103448275863
guideSeq	VEGFA_site2	GACCCCCTCCACCCCGCCTCNGG	CCCCCCTCCACCCCCGCCCCCGG	+	52217904	52217926	1.0	16.25	1.0	0.0	1.0	GG	C	C	3.0	3.0	1.3333333333333333	1.0	0.0	0.0	0.0	2.0	1.0	0.0	2.0	0.0	GC	CC	CC	CC	G	C	C	C	C	0.5022421524663677	225.6	1794.7999999999954	1.0	18.0	1.0	3.0	C	T	T	T	A	4.03	34.036551724137944
guideSeq	VEGFA_site2	GACCCCCTCCACCCCGCCTCNGG	CCCCCCTCCCACCCCGCCTCTAG	+	37465348	37465370	9.0	18.25	1.0	0.0	1.0	AG	T	C	1.0	2.0	1.0	0.0	0.0	0.0	0.0	1.0	0.0	0.0	1.0	0.0	GC	CC	CT	TC	G	C	C	T	C	0.6636771300448431	204.7	1903.899999999997	2.0	16.0	3.0	2.0	T	C	C	C	C	4.51	33.76155172413793
guideSeq	VEGFA_site2	GACCCCCTCCACCCCGCCTCNGG	CCCCCTCCCCACCCCGCCGCAGG	-	1478603	1478625	7.0	16.5	2.0	0.0	2.0	GG	A	C	2.0	3.0	1.3333333333333333	1.0	0.0	0.0	0.0	1.0	0.0	1.0	1.0	0.0	GC	CC	CG	GC	G	C	C	G	C	0.6905829596412556	217.3	1904.299999999996	2.0	16.0	1.0	4.0	A	G	A	C	T	4.57	33.85965517241379
guideSeq	VEGFA_site2	GACCCCCTCCACCCCGCCTCNGG	CCCCCTCCCCGCCCCGCCCCCGG	-	145008399	145008421	8.0	14.75	0.0	0.0	3.0	GG	C	C	3.0	5.0	1.2	1.0	0.0	1.0	0.0	1.0	2.0	0.0	0.0	1.0	GC	CC	CC	CC	G	C	C	C	C	0.7085201793721974	236.3	1951.3999999999967	0.0	18.0	1.0	4.0	C	G	G	G	G	4.03	33.73482758620688
guideSeq	VEGFA_site2	GACCCCCTCCACCCCGCCTCNGG	CCGCCCCCCCACCCCAACTCCGG	+	101437451	101437473	2.0	15.25	1.0	0.0	1.0	GG	C	C	4.0	4.0	1.25	1.0	1.0	0.0	1.0	1.0	2.0	1.0	1.0	0.0	AA	AC	CT	TC	A	A	C	T	C	0.6457399103139013	214.00000000000003	1925.899999999995	3.0	16.0	1.0	3.0	A	G	C	T	C	3.95	33.97568965517241
guideSeq	VEGFA_site2	GACCCCCTCCACCCCGCCTCNGG	CCGCCCCCCCACCCCGCCGCCGG	+	170878053	170878075	5.0	16.25	1.0	0.0	1.0	GG	C	C	3.0	4.0	1.0	1.0	0.0	0.0	1.0	1.0	1.0	1.0	1.0	0.0	GC	CC	CG	GC	G	C	C	G	C	0.7399103139013453	236.2	2062.5999999999967	1.0	17.0	0.0	5.0	C	C	G	C	C	4.58	33.99155172413794
guideSeq	VEGFA_site2	GACCCCCTCCACCCCGCCTCNGG	CCGCCCCCCCATCCCGCCCCAGG	-	62575811	62575833	20.0	14.5	0.0	2.0	0.0	GG	A	C	2.0	4.0	1.0	1.0	0.0	1.0	0.0	0.0	1.0	0.0	0.0	1.0	GC	CC	CC	CC	G	C	C	C	C	0.7174887892376681	222.6	1943.399999999997	2.0	16.0	1.0	4.0	G	A	G	C	G	4.68	33.76379310344827
guideSeq	VEGFA_site2	GACCCCCTCCACCCCGCCTCNGG	CCGCCCCTCCACCCCGCCACTGG	-	55740523	55740545	17.0	16.25	0.0	0.0	1.0	GG	T	C	3.0	3.0	1.3333333333333333	1.0	0.0	0.0	0.0	2.0	0.0	1.0	2.0	0.0	GC	CC	CA	AC	G	C	C	A	C	0.672645739910314	207.6	1984.199999999996	2.0	15.0	2.0	4.0	C	T	C	A	G	4.53	33.78258620689656
guideSeq	VEGFA_site2	GACCCCCTCCACCCCGCCTCNGG	CCGCCCCTGCACCCAGCCTCCGG	+	133287132	133287154	12.0	15.25	0.0	0.0	1.0	GG	C	C	4.0	4.0	1.25	0.0	1.0	1.0	0.0	2.0	0.0	2.0	2.0	0.0	GC	CC	CT	TC	G	C	C	T	C	0.6367713004484304	209.0	1993.6999999999975	2.0	14.0	2.0	5.0	C	C	T	C	G	4.33	33.806551724137925
guideSeq	VEGFA_site2	GACCCCCTCCACCCCGCCTCNGG	CCTCCCCCACACCCCGCATCCGG	+	151031869	151031891	1.0	15.25	1.0	0.0	1.0	GG	C	C	4.0	4.0	1.25	1.0	0.0	1.0	1.0	1.0	1.0	2.0	1.0	0.0	GC	CA	AT	TC	G	C	A	T	C	0.7130044843049327	202.9	1952.9999999999966	3.0	15.0	2.0	3.0	T	G	T	G	T	4.47	33.97137931034483
guideSeq	VEGFA_site2	GACCCCCTCCACCCCGCCTCNGG	CCTGCCCCCCACCCCGCCCCAGG	+	1494314	1494336	19.0	15.5	2.0	0.0	2.0	GG	A	C	3.0	4.0	1.25	1.0	0.0	0.0	1.0	1.0	2.0	0.0	1.0	0.0	GC	CC	CC	CC	G	C	C	C	C	0.6322869955156951	216.6	1824.399999999996	2.0	16.0	1.0	4.0	G	G	A	C	A	4.58	33.91655172413793
guideSeq	VEGFA_site2	GACCCCCTCCACCCCGCCTCNGG	CGCCCACCCCACCCCACCTCAGG	+	58404852	58404874	17.0	15.25	0.0	1.0	0.0	GG	A	C	3.0	4.0	1.0	0.0	1.0	0.0	2.0	0.0	2.0	1.0	0.0	0.0	AC	CC	CT	TC	A	C	C	T	C	0.7354260089686099	196.90000000000003	1985.9999999999961	4.0	15.0	1.0	3.0	A	G	C	C	A	4.37	33.913793103448285
guideSeq	VEGFA_site2	GACCCCCTCCACCCCGCCTCNGG	CGCCCTCCCCACCCCGCCTCCGG	+	135149931	135149953	10.0	16.5	0.0	0.0	2.0	GG	C	C	2.0	4.0	1.0	0.0	0.0	0.0	1.0	1.0	1.0	0.0	1.0	0.0	GC	CC	CT	TC	G	C	C	T	C	0.726457399103139	218.0	1975.6999999999966	1.0	16.0	2.0	4.0	C	G	G	A	C	4.58	33.976724137931036
guideSeq	VEGFA_site2	GACCCCCTCCACCCCGCCTCNGG	CGCCCTCCCCACTCCGCCTCGGG	-	139440841	139440863	9.0	15.25	0.0	1.0	0.0	GG	G	C	3.0	4.0	1.0	0.0	1.0	0.0	2.0	0.0	1.0	0.0	0.0	2.0	GC	CC	CT	TC	G	C	C	T	C	0.7040358744394619	209.4	2016.6999999999955	1.0	14.0	3.0	5.0	C	T	C	C	T	4.39	33.85637931034483
guideSeq	VEGFA_site2	GACCCCCTCCACCCCGCCTCNGG	CGTCCCCCCCCCCCCGCCTCAGG	-	46703216	46703238	21.0	16.25	1.0	1.0	0.0	GG	A	C	2.0	3.0	1.0	0.0	0.0	1.0	0.0	1.0	0.0	0.0	2.0	0.0	GC	CC	CT	TC	G	C	C	T	C	0.7533632286995515	217.00000000000003	1998.1999999999985	1.0	16.0	2.0	4.0	C	G	C	C	C	4.75	33.866379310344826
guideSeq	VEGFA_site2	GACCCCCTCCACCCCGCCTCNGG	CTACCCCCACTCCCCGCCTCCGG	+	102821501	102821523	10.0	15.25	1.0	1.0	0.0	GG	C	C	3.0	3.0	1.3333333333333333	0.0	0.0	2.0	0.0	1.0	0.0	1.0	2.0	0.0	GC	CC	CT	TC	G	C	C	T	C	0.6278026905829597	204.3	1893.2999999999965	2.0	15.0	3.0	3.0	T	C	C	T	C	4.58	33.892586206896546
guideSeq	VEGFA_site2	GACCCCCTCCACCCCGCCTCNGG	CTACCCCTCCACCCCGCCTCCGG	+	6715102	6715124	5.0	17.25	0.0	1.0	0.0	GG	C	C	1.0	2.0	1.0	0.0	0.0	0.0	0.0	1.0	0.0	0.0	1.0	0.0	GC	CC	CT	TC	G	C	C	T	C	0.4843049327354261	204.3	1788.299999999996	2.0	15.0	3.0	3.0	G	C	A	A	G	4.52	33.84017241379309
guideSeq	VEGFA_site2	GACCCCCTCCACCCCGCCTCNGG	CTCACCCCCCACCCCACCTCTGG	-	2686243	2686265	11.0	15.25	0.0	0.0	1.0	GG	T	C	4.0	4.0	1.25	0.0	1.0	0.0	1.0	2.0	2.0	1.0	1.0	0.0	AC	CC	CT	TC	A	C	C	T	C	0.6367713004484304	187.30000000000004	1895.4999999999961	3.0	15.0	3.0	2.0	C	T	A	A	C	4.37	33.97068965517242
guideSeq	VEGFA_site2	GACCCCCTCCACCCCGCCTCNGG	CTCCCCCCCCACCCCGCCTCAGG	+	38537611	38537633	4.0	17.0	0.0	0.0	0.0	GG	A	C	3.0	2.0	1.5	0.0	0.0	0.0	1.0	2.0	1.0	0.0	2.0	0.0	GC	CC	CT	TC	G	C	C	T	C	0.5336322869955157	207.7	1812.9999999999948	2.0	16.0	2.0	3.0	C	T	T	G	A	4.17	33.88672413793103
guideSeq	VEGFA_site2	GACCCCCTCCACCCCGCCTCNGG	CTCCCCCCCCTCCCCGCCTCGGG	+	139028240	139028262	5.0	16.25	0.0	0.0	1.0	GG	G	C	3.0	3.0	1.3333333333333333	0.0	0.0	1.0	1.0	1.0	1.0	0.0	2.0	0.0	GC	CC	CT	TC	G	C	C	T	C	0.7354260089686099	218.1	2071.299999999998	0.0	16.0	3.0	4.0	C	C	A	G	C	4.33	33.84344827586206
guideSeq	VEGFA_site2	GACCCCCTCCACCCCGCCTCNGG	CTCCCCCGCCACCCCGCCCCAGG	-	16954846	16954868	17.0	16.0	0.0	0.0	0.0	GG	A	C	4.0	3.0	1.3333333333333333	1.0	0.0	0.0	1.0	2.0	1.0	1.0	2.0	0.0	GC	CC	CC	CC	G	C	C	C	C	0.5515695067264574	217.3	1864.5999999999951	2.0	16.0	1.0	4.0	A	T	G	G	G	4.51	33.71793103448276
guideSeq	VEGFA_site2	GACCCCCTCCACCCCGCCTCNGG	CTCCCCCTACACCCCGCAACAGG	+	122565810	122565832	5.0	15.0	0.0	0.0	0.0	GG	A	C	5.0	3.0	1.6666666666666667	2.0	0.0	1.0	0.0	2.0	0.0	3.0	2.0	0.0	GC	CA	AA	AC	G	C	A	A	C	0.4932735426008968	192.00000000000003	1723.5999999999958	5.0	13.0	2.0	3.0	C	T	C	C	A	4.33	33.9298275862069
guideSeq	VEGFA_site2	GACCCCCTCCACCCCGCCTCNGG	CTCCCCCTCCACCCCACCTCCAG	-	31462821	31462843	6.0	17.0	0.0	0.0	0.0	AG	C	C	3.0	2.0	1.5	0.0	1.0	0.0	0.0	2.0	1.0	0.0	2.0	0.0	AC	CC	CT	TC	A	C	C	T	C	0.6143497757847534	188.40000000000003	1849.399999999995	3.0	16.0	3.0	1.0	C	C	C	C	C	4.37	33.795517241379315
guideSeq	VEGFA_site2	GACCCCCTCCACCCCGCCTCNGG	CTCCCTCCCCACCCCACCTCTGG	+	11699948	11699970	2.0	15.5	0.0	0.0	2.0	GG	T	C	3.0	5.0	1.0	0.0	1.0	0.0	1.0	1.0	2.0	0.0	1.0	0.0	AC	CC	CT	TC	A	C	C	T	C	0.5291479820627802	188.40000000000003	1734.699999999995	2.0	15.0	4.0	2.0	G	T	A	A	T	4.37	33.895172413793105
guideSeq	VEGFA_site2	GACCCCCTCCACCCCGCCTCNGG	CTGCCCCCCCACCCCGCCACTGG	+	149932512	149932534	X	15.5	0.0	2.0	0.0	GG	T	C	1.0	3.0	1.0	1.0	0.0	0.0	0.0	0.0	0.0	1.0	0.0	0.0	GC	CC	CA	AC	G	C	C	A	C	0.6053811659192825	206.90000000000003	1818.5999999999951	2.0	15.0	2.0	4.0	C	T	G	C	A	4.53	33.897413793103446
guideSeq	VEGFA_site2	GACCCCCTCCACCCCGCCTCNGG	CTGCCCCCTCTCCCCGCCCCCGG	-	67351517	67351539	11.0	14.5	1.0	2.0	0.0	GG	C	C	2.0	4.0	1.0	1.0	0.0	1.0	0.0	0.0	1.0	0.0	1.0	0.0	GC	CC	CC	CC	G	C	C	C	C	0.695067264573991	218.4	1994.4999999999984	0.0	16.0	3.0	4.0	G	G	T	C	C	4.45	33.8551724137931
guideSeq	VEGFA_site2	GACCCCCTCCACCCCGCCTCNGG	CTTCCCCCACACCCCGCCCCAGG	-	31458652	31458674	3.0	15.5	2.0	0.0	2.0	GG	A	C	3.0	3.0	1.6666666666666667	1.0	0.0	1.0	1.0	0.0	2.0	1.0	0.0	0.0	GC	CC	CC	CC	G	C	C	C	C	0.4439461883408072	204.7	1768.3999999999949	3.0	15.0	2.0	3.0	A	T	C	A	T	3.74	34.025344827586196
guideSeq	VEGFA_site2	GACCCCCTCCACCCCGCCTCNGG	GACACACCCCACCCCACCTCAGG	+	12744759	12744781	2.0	16.0	0.0	0.0	0.0	GG	A	G	4.0	4.0	1.0	0.0	1.0	0.0	2.0	1.0	2.0	2.0	0.0	0.0	AC	CC	CT	TC	A	C	C	T	C	0.5112107623318386	176.30000000000004	1729.8999999999949	6.0	13.0	1.0	3.0	T	G	T	C	C	4.37	34.083965517241374
guideSeq	VEGFA_site2	GACCCCCTCCACCCCGCCTCNGG	GACACACCCCCCCCCGCCTCCGG	+	43337320	43337342	6.0	16.0	0.0	0.0	0.0	GG	C	G	4.0	4.0	1.0	0.0	0.0	1.0	2.0	1.0	1.0	2.0	1.0	0.0	GC	CC	CT	TC	G	C	C	T	C	0.7847533632286996	206.0	2107.3999999999965	3.0	15.0	1.0	4.0	G	G	T	T	C	4.03	34.010517241379304
guideSeq	VEGFA_site2	GACCCCCTCCACCCCGCCTCNGG	GACACCTTCCACCCCGTCTCTGG	-	63391084	63391106	11.0	17.0	0.0	0.0	0.0	GG	T	G	3.0	3.0	1.0	1.0	0.0	0.0	1.0	1.0	0.0	1.0	0.0	2.0	GT	TC	CT	TC	G	T	C	T	C	0.5470852017937221	176.20000000000005	1774.799999999996	3.0	11.0	5.0	4.0	A	A	A	A	A	3.38	34.6401724137931
guideSeq	VEGFA_site2	GACCCCCTCCACCCCGCCTCNGG	GACCCCACCCACCCCGCCGCAGG	+	132529350	132529372	12.0	17.0	0.0	0.0	0.0	GG	A	G	3.0	2.0	1.5	1.0	0.0	0.0	2.0	0.0	1.0	2.0	0.0	0.0	GC	CC	CG	GC	G	C	C	G	C	0.5964125560538116	206.3	1781.9999999999966	4.0	14.0	0.0	5.0	A	C	G	A	C	4.45	34.11362068965517
guideSeq	VEGFA_site2	GACCCCCTCCACCCCGCCTCNGG	GACCCCACCTACCCCACCTCAGG	+	156321125	156321147	5.0	16.0	0.0	0.0	0.0	GG	A	G	4.0	3.0	1.3333333333333333	0.0	1.0	1.0	2.0	0.0	2.0	1.0	0.0	1.0	AC	CC	CT	TC	A	C	C	T	C	0.4708520179372198	183.00000000000003	1766.7999999999952	5.0	13.0	2.0	3.0	C	T	T	G	G	4.17	34.03672413793104
guideSeq	VEGFA_site2	GACCCCCTCCACCCCGCCTCNGG	GACCCCCCCCACCCCACCCCAGG	+	26470607	26470629	6.0	17.0	0.0	0.0	0.0	GG	A	G	3.0	3.0	1.0	1.0	1.0	0.0	1.0	0.0	3.0	0.0	0.0	0.0	AC	CC	CC	CC	A	C	C	C	C	0.4887892376681615	204.3	1772.4999999999952	4.0	16.0	0.0	3.0	A	A	T	C	C	4.19	34.02758620689656
guideSeq	VEGFA_site2	GACCCCCTCCACCCCGCCTCNGG	GACCCCCCCCACCCCGCCCCCGG	-	33286101	33286123	15.0	18.0	0.0	0.0	0.0	GG	C	G	2.0	2.0	1.0	1.0	0.0	0.0	1.0	0.0	2.0	0.0	0.0	0.0	GC	CC	CC	CC	G	C	C	C	C	0.4932735426008968	224.3	1745.0999999999958	2.0	17.0	0.0	4.0	C	T	G	C	T	4.02	33.91413793103448
guideSeq	VEGFA_site2	GACCCCCTCCACCCCGCCTCNGG	GACCCCCCCCCCCCGCCCCCGGG	-	13187296	13187318	3.0	15.5	0.0	1.0	1.0	GG	G	G	2.0	4.0	1.0	1.0	0.0	1.0	0.0	0.0	1.0	0.0	1.0	0.0	CC	CC	CC	CC	C	C	C	C	C	0.6188340807174888	234.0	1885.599999999996	1.0	17.0	0.0	5.0	C	G	C	C	C	4.45	33.73051724137931
guideSeq	VEGFA_site2	GACCCCCTCCACCCCGCCTCNGG	GACCCCCTCCACCCCGCCTCCGG	-	43738556	43738578	6.0	20.0	0.0	0.0	0.0	GG	C	G	0.0	0.0	0.0	0.0	0.0	0.0	0.0	0.0	0.0	0.0	0.0	0.0	GC	CC	CT	TC	G	C	C	T	C	0.7533632286995515	207.1	2052.3999999999983	2.0	15.0	2.0	4.0	G	C	G	C	G	4.45	33.85965517241379
guideSeq	VEGFA_site2	GACCCCCTCCACCCCGCCTCNGG	GACCCCCTTCACCCCACCTATGG	+	23260188	23260210	22.0	17.0	0.0	0.0	0.0	GG	T	G	3.0	2.0	1.5	1.0	1.0	1.0	0.0	0.0	1.0	1.0	0.0	1.0	AC	CC	CT	TA	A	C	C	T	A	0.600896860986547	186.4	1828.399999999997	4.0	12.0	4.0	3.0	C	T	C	A	C	4.42	34.03741379310345
guideSeq	VEGFA_site2	GACCCCCTCCACCCCGCCTCNGG	GACCCCTACCACCCCATCTCAGG	-	49850171	49850193	3.0	16.0	0.0	0.0	0.0	GG	A	G	4.0	2.0	2.0	1.0	1.0	0.0	2.0	0.0	1.0	1.0	0.0	2.0	AT	TC	CT	TC	A	T	C	T	C	0.5560538116591929	179.70000000000005	1769.3999999999958	5.0	12.0	3.0	3.0	C	A	G	T	T	4.38	33.97862068965517
guideSeq	VEGFA_site2	GACCCCCTCCACCCCGCCTCNGG	GACCCCTCACACCCCGCCCCTGG	-	95319671	95319693	7.0	16.5	0.0	1.0	1.0	GG	T	G	1.0	3.0	1.0	1.0	0.0	0.0	0.0	0.0	1.0	0.0	0.0	0.0	GC	CC	CC	CC	G	C	C	C	C	0.4304932735426009	196.7	1737.0999999999954	3.0	14.0	2.0	4.0	G	T	T	T	A	4.03	34.13172413793103
guideSeq	VEGFA_site2	GACCCCCTCCACCCCGCCTCNGG	GACCCCTCCCACCCCGACTCCGG	+	27338858	27338880	9.0	17.0	0.0	0.0	0.0	GG	C	G	3.0	2.0	1.5	1.0	0.0	0.0	2.0	0.0	1.0	1.0	0.0	1.0	GA	AC	CT	TC	G	A	C	T	C	0.5381165919282511	197.1	1801.699999999996	3.0	14.0	2.0	4.0	T	G	G	A	C	4.31	34.022586206896555
guideSeq	VEGFA_site2	GACCCCCTCCACCCCGCCTCNGG	GACCCTGTCCACCCCACCTCAGG	+	875321	875343	1.0	17.0	0.0	0.0	0.0	GG	A	G	3.0	2.0	1.5	0.0	1.0	0.0	2.0	0.0	1.0	1.0	0.0	1.0	AC	CC	CT	TC	A	C	C	T	C	0.7130044843049327	177.4	1960.7999999999965	4.0	12.0	3.0	4.0	A	C	G	T	T	4.21	34.07931034482759
guideSeq	VEGFA_site2	GACCCCCTCCACCCCGCCTCNGG	GAGCTCCCCCACCCCGCCCCGGG	-	14142969	14142991	19.0	16.0	0.0	0.0	0.0	GG	G	G	4.0	4.0	1.0	1.0	0.0	0.0	2.0	1.0	2.0	1.0	0.0	1.0	GC	CC	CC	CC	G	C	C	C	C	0.695067264573991	217.1	1975.6999999999966	2.0	14.0	1.0	6.0	G	C	T	C	C	4.58	33.87620689655173
guideSeq	VEGFA_site2	GACCCCCTCCACCCCGCCTCNGG	GCCACCCACCACCCCACCTCAGG	+	57604316	57604338	12.0	16.0	0.0	0.0	0.0	GG	A	G	4.0	4.0	1.0	0.0	1.0	0.0	1.0	2.0	1.0	2.0	1.0	0.0	AC	CC	CT	TC	A	C	C	T	C	0.6860986547085202	186.30000000000004	1924.6999999999955	5.0	14.0	1.0	3.0	C	A	A	A	T	3.84	34.1201724137931
guideSeq	VEGFA_site2	GACCCCCTCCACCCCGCCTCNGG	GCCACCCCCCACCCCACCCCAGG	+	41543433	41543455	6.0	15.25	0.0	0.0	1.0	GG	A	G	4.0	5.0	1.0	1.0	1.0	0.0	1.0	1.0	3.0	0.0	0.0	1.0	AC	CC	CC	CC	A	C	C	C	C	0.5964125560538116	204.6	1835.6999999999966	4.0	16.0	0.0	3.0	A	G	A	C	T	4.57	33.86672413793104
guideSeq	VEGFA_site2	GACCCCCTCCACCCCGCCTCNGG	GCCCCACCCACCCCGCCTTCTGG	+	130791560	130791582	7.0	16.25	1.0	0.0	1.0	GG	T	G	3.0	3.0	1.3333333333333333	0.0	0.0	0.0	2.0	1.0	1.0	1.0	0.0	1.0	CC	CT	TT	TC	C	C	T	T	C	0.6143497757847534	204.8	1889.1999999999966	2.0	14.0	3.0	4.0	A	A	A	C	C	3.64	34.351379310344825
guideSeq	VEGFA_site2	GACCCCCTCCACCCCGCCTCNGG	GCCCCCACCCACCCCGCCTCTGG	-	21359553	21359575	18.0	17.0	0.0	0.0	0.0	GG	T	G	3.0	2.0	1.5	0.0	0.0	0.0	2.0	1.0	1.0	1.0	1.0	0.0	GC	CC	CT	TC	G	C	C	T	C	0.4977578475336323	206.7	1781.9999999999945	2.0	15.0	2.0	4.0	C	C	C	A	T	4.58	33.78086206896552
guideSeq	VEGFA_site2	GACCCCCTCCACCCCGCCTCNGG	GCCCCCCACCACCCCACCCCCGG	+	47511239	47511261	22.0	16.0	0.0	0.0	0.0	GG	C	G	4.0	4.0	1.0	1.0	1.0	0.0	1.0	1.0	2.0	1.0	1.0	0.0	AC	CC	CC	CC	A	C	C	C	C	0.6233183856502242	213.9	1877.599999999996	3.0	17.0	0.0	3.0	C	T	C	C	A	4.58	33.95137931034483
guideSeq	VEGFA_site2	GACCCCCTCCACCCCGCCTCNGG	GCCCCCCACCACCCCACCTCGGG	+	13122172	13122194	19.0	17.0	0.0	0.0	0.0	GG	G	G	3.0	3.0	1.0	0.0	1.0	0.0	1.0	1.0	1.0	1.0	1.0	0.0	AC	CC	CT	TC	A	C	C	T	C	0.6143497757847534	205.3	1936.999999999997	3.0	15.0	1.0	4.0	A	G	A	A	A	4.27	34.122758620689666
guideSeq	VEGFA_site2	GACCCCCTCCACCCCGCCTCNGG	GCCCCCCCCAACCCCGCCCCCGG	+	7329530	7329552	4.0	16.0	0.0	0.0	0.0	GG	C	G	4.0	4.0	1.0	1.0	0.0	1.0	1.0	1.0	2.0	1.0	1.0	0.0	GC	CC	CC	CC	G	C	C	C	C	0.6278026905829597	232.4	1882.699999999996	2.0	17.0	0.0	4.0	C	A	A	C	G	4.03	33.92844827586207
guideSeq	VEGFA_site2	GACCCCCTCCACCCCGCCTCNGG	GCCGCCCCCCACTCCGCCTCCGG	-	143767367	143767389	4.0	16.0	0.0	0.0	0.0	GG	C	G	4.0	4.0	1.0	0.0	1.0	0.0	1.0	2.0	1.0	1.0	1.0	1.0	GC	CC	CT	TC	G	C	C	T	C	0.6143497757847534	218.1	1900.8999999999967	1.0	15.0	2.0	5.0	G	A	G	A	G	4.73	33.722758620689646
guideSeq	VEGFA_site2	GACCCCCTCCACCCCGCCTCNGG	GCCTCCCCCCACCCAGCCTCGGG	-	36853819	36853841	6.0	16.25	0.0	0.0	1.0	GG	G	G	3.0	4.0	1.0	0.0	1.0	0.0	1.0	1.0	1.0	1.0	0.0	1.0	GC	CC	CT	TC	G	C	C	T	C	0.7130044843049327	207.8	1990.9999999999966	2.0	14.0	2.0	5.0	C	C	C	C	A	4.33	33.79879310344828
guideSeq	VEGFA_site2	GACCCCCTCCACCCCGCCTCNGG	GCTTCCCTCCACCCCGCATCCGG	+	71948788	71948810	11.0	16.0	0.0	0.0	0.0	GG	C	G	4.0	2.0	2.0	1.0	0.0	0.0	0.0	3.0	0.0	1.0	1.0	2.0	GC	CA	AT	TC	G	C	A	T	C	0.672645739910314	202.2	1869.799999999996	2.0	13.0	4.0	4.0	G	A	G	A	G	4.14	33.89396551724138
guideSeq	VEGFA_site2	GACCCCCTCCACCCCGCCTCNGG	GGCCCACTCCACTCCGTCTCCGG	-	44253550	44253572	7.0	16.0	0.0	0.0	0.0	GG	C	G	4.0	4.0	1.0	1.0	1.0	0.0	1.0	1.0	0.0	1.0	0.0	3.0	GT	TC	CT	TC	G	T	C	T	C	0.5874439461883408	188.8	1848.199999999996	2.0	12.0	4.0	5.0	C	A	C	C	A	4.72	34.03396551724138
guideSeq	VEGFA_site2	GACCCCCTCCACCCCGCCTCNGG	GGCCCTCTCCACTCCACCTCAGG	-	178738721	178738743	1.0	16.0	0.0	0.0	0.0	GG	A	G	4.0	4.0	1.0	0.0	2.0	0.0	1.0	1.0	1.0	0.0	0.0	3.0	AC	CC	CT	TC	A	C	C	T	C	0.5605381165919282	179.9	1782.899999999995	3.0	12.0	4.0	4.0	C	A	T	A	A	4.37	33.88655172413793
guideSeq	VEGFA_site2	GACCCCCTCCACCCCGCCTCNGG	GGCTCACCCCACCCCACCTCTGG	+	37990359	37990381	9.0	15.0	0.0	0.0	0.0	GG	T	G	5.0	5.0	1.0	0.0	1.0	0.0	2.0	2.0	2.0	1.0	0.0	2.0	AC	CC	CT	TC	A	C	C	T	C	0.5291479820627802	187.40000000000003	1758.5999999999951	3.0	13.0	3.0	4.0	G	G	G	T	C	4.33	33.85724137931036
guideSeq	VEGFA_site2	GACCCCCTCCACCCCGCCTCNGG	GGCTCCCTCCGCCCCGCCCCGGG	-	65479763	65479785	11.0	16.0	0.0	0.0	0.0	GG	G	G	4.0	4.0	1.0	1.0	0.0	1.0	0.0	2.0	1.0	0.0	0.0	3.0	GC	CC	CC	CC	G	C	C	C	C	0.7309417040358744	227.8	1986.3999999999967	0.0	14.0	2.0	7.0	C	A	C	C	G	4.53	33.812241379310336
guideSeq	VEGFA_site2	GACCCCCTCCACCCCGCCTCNGG	GGGCCCCTCCACCCCGCCTCTGG	-	31817477	31817499	11.0	18.0	0.0	0.0	0.0	GG	T	G	2.0	1.0	2.0	0.0	0.0	0.0	0.0	2.0	0.0	1.0	0.0	1.0	GC	CC	CT	TC	G	C	C	T	C	0.5695067264573991	207.8	1856.2999999999965	1.0	13.0	3.0	6.0	C	C	A	A	G	4.52	33.83706896551725
guideSeq	VEGFA_site2	GACCCCCTCCACCCCGCCTCNGG	GGGCCCTCCCACCTCGCCCCTGG	-	105990821	105990843	2.0	14.25	0.0	1.0	0.0	GG	T	G	4.0	5.0	1.0	1.0	1.0	0.0	1.0	1.0	1.0	0.0	0.0	3.0	GC	CC	CC	CC	G	C	C	C	C	0.5739910313901345	207.8	1831.099999999996	1.0	13.0	3.0	6.0	C	C	T	G	T	4.37	33.82655172413793
guideSeq	VEGFA_site2	GACCCCCTCCACCCCGCCTCNGG	GTACCCCACCACCCCGCCCCAGG	+	144822945	144822967	8.0	16.0	0.0	0.0	0.0	GG	A	G	4.0	3.0	1.3333333333333333	1.0	0.0	0.0	1.0	2.0	1.0	2.0	1.0	0.0	GC	CC	CC	CC	G	C	C	C	C	0.6860986547085202	201.2	1924.799999999996	4.0	14.0	1.0	4.0	T	G	T	C	A	4.42	34.05310344827586
guideSeq	VEGFA_site2	GACCCCCTCCACCCCGCCTCNGG	GTCACTCCCCACCCCGCCTCTGG	-	83433594	83433616	11.0	16.0	0.0	0.0	0.0	GG	T	G	4.0	4.0	1.0	0.0	0.0	0.0	2.0	2.0	1.0	1.0	1.0	1.0	GC	CC	CT	TC	G	C	C	T	C	0.4887892376681615	188.1	1753.9999999999952	2.0	13.0	4.0	4.0	A	G	G	T	G	4.37	33.88275862068966
guideSeq	VEGFA_site2	GACCCCCTCCACCCCGCCTCNGG	GTCCCCCTCCTCCCCACCTCCGG	+	152837112	152837134	X	17.0	0.0	0.0	0.0	GG	C	G	3.0	3.0	1.0	0.0	1.0	1.0	0.0	1.0	1.0	0.0	2.0	0.0	AC	CC	CT	TC	A	C	C	T	C	0.6143497757847534	197.5	1859.399999999996	1.0	15.0	4.0	3.0	A	G	C	C	T	4.33	33.80431034482758
guideSeq	VEGFA_site2	GACCCCCTCCACCCCGCCTCNGG	GTCCCCCTCCTCCCCGTCTCAGG	+	55857479	55857501	3.0	17.0	0.0	0.0	0.0	GG	A	G	3.0	3.0	1.0	1.0	0.0	1.0	0.0	1.0	0.0	0.0	2.0	1.0	GT	TC	CT	TC	G	T	C	T	C	0.5112107623318386	188.9	1773.399999999995	1.0	13.0	5.0	4.0	G	T	G	G	G	4.29	33.85620689655172
guideSeq	VEGFA_site2	GACCCCCTCCACCCCGCCTCNGG	GTCCCCTCCCACCCCGCCTCCAG	+	90403305	90403327	14.0	17.0	0.0	0.0	0.0	AG	C	G	3.0	2.0	1.5	0.0	0.0	0.0	2.0	1.0	1.0	0.0	1.0	1.0	GC	CC	CT	TC	G	C	C	T	C	0.37668161434977576	197.8	1701.699999999996	2.0	15.0	3.0	3.0	A	G	G	A	A	4.58	33.94706896551724
guideSeq	VEGFA_site2	GACCCCCTCCACCCCGCCTCNGG	GTCCCCTCCCTCCCCGCCTCTGG	+	33202608	33202630	9.0	16.0	0.0	0.0	0.0	GG	T	G	4.0	3.0	1.3333333333333333	0.0	0.0	1.0	2.0	1.0	1.0	0.0	2.0	1.0	GC	CC	CT	TC	G	C	C	T	C	0.600896860986547	198.9	1825.1999999999955	0.0	14.0	5.0	4.0	T	G	C	T	G	4.62	33.88879310344827
guideSeq	VEGFA_site2	GACCCCCTCCACCCCGCCTCNGG	GTCCCTCCCCACCCCGCCTTGGG	+	40102384	40102406	22.0	16.0	0.0	0.0	0.0	GG	G	G	4.0	3.0	1.3333333333333333	1.0	0.0	0.0	2.0	1.0	1.0	0.0	1.0	2.0	GC	CC	CT	TT	G	C	C	T	T	0.600896860986547	204.5	1798.9999999999955	1.0	13.0	4.0	5.0	G	C	A	C	T	4.51	33.87379310344827
guideSeq	VEGFA_site2	GACCCCCTCCACCCCGCCTCNGG	GTCCTCCACCACCCCGCCTCTGG	-	118865477	118865499	X	17.0	0.0	0.0	0.0	GG	T	G	3.0	3.0	1.0	0.0	0.0	0.0	2.0	1.0	0.0	1.0	1.0	1.0	GC	CC	CT	TC	G	C	C	T	C	0.5650224215246636	188.1	1744.7999999999954	2.0	13.0	4.0	4.0	C	T	C	C	T	4.31	33.9446551724138
guideSeq	VEGFA_site2	GACCCCCTCCACCCCGCCTCNGG	TACCCCCCACACCCCGCCTCTGG	-	4358746	4358768	17.0	17.25	0.0	0.0	1.0	GG	T	T	2.0	2.0	1.5	0.0	0.0	1.0	1.0	0.0	1.0	1.0	0.0	0.0	GC	CC	CT	TC	G	C	C	T	C	0.5829596412556054	197.1	1847.6999999999955	3.0	14.0	3.0	3.0	G	C	A	T	C	4.03	33.930517241379306
guideSeq	VEGFA_site2	GACCCCCTCCACCCCGCCTCNGG	TACCCCCCCCACCCCGCCACAGG	+	13948354	13948376	11.0	17.25	0.0	0.0	1.0	GG	A	T	2.0	3.0	1.0	1.0	0.0	0.0	1.0	0.0	1.0	1.0	0.0	0.0	GC	CC	CA	AC	G	C	C	A	C	0.3946188340807175	205.70000000000005	1758.399999999995	4.0	15.0	1.0	3.0	C	A	C	A	C	4.03	33.93706896551724
guideSeq	VEGFA_site2	GACCCCCTCCACCCCGCCTCNGG	TACTCCCCCCACCCAGCCTCAGG	+	43608522	43608544	2.0	16.0	0.0	0.0	0.0	GG	A	T	4.0	4.0	1.0	0.0	1.0	0.0	1.0	2.0	1.0	1.0	1.0	1.0	GC	CC	CT	TC	G	C	C	T	C	0.4080717488789238	188.90000000000003	1711.6999999999955	4.0	13.0	3.0	3.0	A	G	G	T	G	4.33	33.815000000000005
guideSeq	VEGFA_site2	GACCCCCTCCACCCCGCCTCNGG	TAGCCCCTCCACCCCACCACAGG	+	86681282	86681304	12.0	16.0	0.0	0.0	0.0	GG	A	T	4.0	4.0	1.0	1.0	1.0	0.0	0.0	2.0	1.0	2.0	1.0	0.0	AC	CC	CA	AC	A	C	C	A	C	0.4798206278026906	187.80000000000004	1734.4999999999955	5.0	13.0	2.0	3.0	C	C	C	C	A	4.58	34.02206896551724
guideSeq	VEGFA_site2	GACCCCCTCCACCCCGCCTCNGG	TATCCTCCCCACCCCGCCCCGGG	-	57974232	57974254	16.0	15.0	0.0	0.0	0.0	GG	G	T	5.0	5.0	1.0	1.0	0.0	0.0	2.0	2.0	2.0	0.0	1.0	2.0	GC	CC	CC	CC	G	C	C	C	C	0.6143497757847534	212.8	1839.1999999999966	2.0	14.0	3.0	4.0	T	C	A	C	A	4.45	34.12586206896552
guideSeq	VEGFA_site2	GACCCCCTCCACCCCGCCTCNGG	TCCACCCCCCACCCCGCCCCGGG	+	104933939	104933961	7.0	15.25	0.0	0.0	1.0	GG	G	T	4.0	4.0	1.25	1.0	0.0	0.0	1.0	2.0	2.0	0.0	2.0	0.0	GC	CC	CC	CC	G	C	C	C	C	0.4663677130044843	219.1	1778.799999999996	2.0	16.0	1.0	4.0	T	T	T	C	A	4.03	34.06034482758621
guideSeq	VEGFA_site2	GACCCCCTCCACCCCGCCTCNGG	TCCCACCCCCACCCCGCCACGGG	-	36759128	36759150	19.0	15.25	0.0	0.0	1.0	GG	G	T	4.0	4.0	1.25	1.0	0.0	0.0	1.0	2.0	1.0	1.0	2.0	0.0	GC	CC	CA	AC	G	C	C	A	C	0.6188340807174888	209.4	1885.199999999996	3.0	15.0	1.0	4.0	G	T	A	G	G	4.58	33.80568965517241
guideSeq	VEGFA_site2	GACCCCCTCCACCCCGCCTCNGG	TCCCCACCCCGCCCCGCCTCTGG	-	78857719	78857741	15.0	15.25	0.0	0.0	1.0	GG	T	T	4.0	4.0	1.25	0.0	0.0	1.0	1.0	2.0	1.0	0.0	2.0	1.0	GC	CC	CT	TC	G	C	C	T	C	0.6681614349775785	211.90000000000003	1993.7999999999965	1.0	15.0	3.0	4.0	T	C	C	A	A	4.36	34.04379310344827
guideSeq	VEGFA_site2	GACCCCCTCCACCCCGCCTCNGG	TCCCCCCACCACCCCACCCCCGG	+	100732569	100732591	9.0	15.0	0.0	0.0	0.0	GG	C	T	5.0	4.0	1.25	1.0	1.0	0.0	1.0	2.0	2.0	1.0	2.0	0.0	AC	CC	CC	CC	A	C	C	C	C	0.5201793721973094	208.4	1796.1999999999966	3.0	17.0	1.0	2.0	C	C	A	C	C	4.58	33.95155172413793
guideSeq	VEGFA_site2	GACCCCCTCCACCCCGCCTCNGG	TCCCCCCCACCCCCCACCTCAGG	+	26626226	26626248	13.0	14.75	0.0	0.0	3.0	GG	A	T	3.0	5.0	1.2	0.0	1.0	0.0	1.0	1.0	2.0	0.0	0.0	1.0	AC	CC	CT	TC	A	C	C	T	C	0.757847533632287	200.2	2086.799999999997	3.0	16.0	2.0	2.0	G	A	C	G	C	4.18	33.96275862068965
guideSeq	VEGFA_site2	GACCCCCTCCACCCCGCCTCNGG	TCCTCCTTCCACTCCGCCTCTGG	-	85515487	85515509	2.0	16.25	1.0	0.0	1.0	GG	T	T	3.0	4.0	1.0	0.0	1.0	0.0	1.0	1.0	0.0	0.0	1.0	2.0	GC	CC	CT	TC	G	C	C	T	C	0.5246636771300448	183.2	1782.6999999999955	1.0	12.0	7.0	3.0	T	T	T	G	T	4.06	34.290517241379305
guideSeq	VEGFA_site2	GACCCCCTCCACCCCGCCTCNGG	TCTCCCCTCCACCCCGCCCTCGG	+	133777441	133777463	11.0	16.5	2.0	0.0	2.0	GG	C	T	2.0	2.0	2.0	2.0	0.0	0.0	0.0	0.0	1.0	0.0	0.0	1.0	GC	CC	CC	CT	G	C	C	C	T	0.5605381165919282	203.0	1824.4999999999952	1.0	15.0	4.0	3.0	G	G	C	C	T	4.36	33.90844827586207
guideSeq	VEGFA_site2	GACCCCCTCCACCCCGCCTCNGG	TGCACCCCCCACCCCGCCCCTGG	+	132860359	132860381	5.0	15.25	0.0	1.0	0.0	GG	T	T	3.0	4.0	1.0	1.0	0.0	0.0	1.0	1.0	2.0	1.0	0.0	0.0	GC	CC	CC	CC	G	C	C	C	C	0.5426008968609866	210.1	1808.299999999996	2.0	15.0	2.0	4.0	G	T	G	G	G	3.84	33.995172413793114
guideSeq	VEGFA_site2	GACCCCCTCCACCCCGCCTCNGG	TGCCCCCCCCACCCCACCTCTGG	-	56963423	56963445	16.0	16.25	0.0	1.0	0.0	GG	T	T	2.0	3.0	1.0	0.0	1.0	0.0	1.0	0.0	2.0	0.0	0.0	0.0	AC	CC	CT	TC	A	C	C	T	C	0.37668161434977576	200.50000000000003	1741.9999999999952	2.0	15.0	3.0	3.0	C	C	T	G	T	4.37	33.85413793103449
guideSeq	VEGFA_site2	GACCCCCTCCACCCCGCCTCNGG	TGCCCCCCCCACCCCGCCCCCGG	+	129040624	129040646	X	16.25	0.0	1.0	0.0	GG	C	T	2.0	3.0	1.0	1.0	0.0	0.0	1.0	0.0	2.0	0.0	0.0	0.0	GC	CC	CC	CC	G	C	C	C	C	0.452914798206278	229.1	1816.9999999999955	1.0	17.0	1.0	4.0	A	A	C	T	A	4.24	33.99913793103448
guideSeq	VEGFA_site2	GACCCCCTCCACCCCGCCTCNGG	TGCCCCCTCCACCCCACCTCTGA	+	110521018	110521040	6.0	17.25	0.0	1.0	0.0	GA	T	T	1.0	2.0	1.0	0.0	1.0	0.0	0.0	0.0	1.0	0.0	0.0	0.0	AC	CC	CT	TC	A	C	C	T	C	0.4125560538116592	186.50000000000003	1725.0999999999954	3.0	14.0	4.0	2.0	C	C	A	G	A	4.37	33.943448275862075
guideSeq	VEGFA_site2	GACCCCCTCCACCCCGCCTCNGG	TGCCCCTCCCACCCCGCCTCTGG	-	40044751	40044773	17.0	16.5	0.0	0.0	2.0	GG	T	T	2.0	3.0	1.3333333333333333	0.0	0.0	0.0	0.0	2.0	0.0	1.0	1.0	0.0	GC	CC	CT	TC	G	C	C	T	C	0.5291479820627802	202.6	1788.399999999995	1.0	14.0	4.0	4.0	G	C	T	G	A	4.58	33.83155172413793
guideSeq	VEGFA_site2	GACCCCCTCCACCCCGCCTCNGG	TGGCCCCTCCGCCCCACCTCTGG	+	1294256	1294278	1.0	15.25	0.0	1.0	0.0	GG	T	T	3.0	3.0	1.3333333333333333	0.0	1.0	1.0	0.0	1.0	1.0	1.0	0.0	1.0	AC	CC	CT	TC	A	C	C	T	C	0.6771300448430493	202.60000000000005	1876.2999999999965	1.0	13.0	4.0	5.0	C	C	T	C	C	4.37	33.832241379310354
guideSeq	VEGFA_site2	GACCCCCTCCACCCCGCCTCNGG	TTCCCCCCCAACCCCACCTCGGG	+	123893656	123893678	12.0	15.5	0.0	0.0	2.0	GG	G	T	3.0	4.0	1.25	0.0	1.0	1.0	1.0	0.0	2.0	1.0	0.0	0.0	AC	CC	CT	TC	A	C	C	T	C	0.5919282511210763	205.7	1830.299999999996	3.0	14.0	3.0	3.0	C	C	T	C	A	4.03	33.95844827586207
guideSeq	VEGFA_site2	GACCCCCTCCACCCCGCCTCNGG	TTCCCCTTCCACCCAGCCTCTGG	-	72656671	72656693	17.0	16.0	0.0	0.0	0.0	GG	T	T	4.0	3.0	1.3333333333333333	0.0	1.0	0.0	1.0	2.0	0.0	1.0	2.0	1.0	GC	CC	CT	TC	G	C	C	T	C	0.3901345291479821	189.2	1683.1999999999955	2.0	12.0	6.0	3.0	C	A	A	C	C	4.33	34.137241379310346
guideSeq	VEGFA_site2	GACCCCCTCCACCCCGCCTCNGG	TTCTCCCTCCTCCCCGCCTCGGG	-	42806795	42806817	19.0	16.0	0.0	0.0	0.0	GG	G	T	4.0	3.0	1.3333333333333333	0.0	0.0	1.0	0.0	3.0	0.0	0.0	3.0	1.0	GC	CC	CT	TC	G	C	C	T	C	0.6771300448430493	202.2	1956.3999999999976	0.0	13.0	6.0	4.0	A	G	C	T	G	4.06	34.04051724137932
guideSeq	VEGFA_site2	GACCCCCTCCACCCCGCCTCNGG	TTTCCCCCCCACCCCAACTCAGG	+	7147464	7147486	17.0	14.25	0.0	1.0	0.0	GG	A	T	4.0	3.0	1.6666666666666667	1.0	1.0	0.0	0.0	2.0	1.0	1.0	2.0	0.0	AA	AC	CT	TC	A	A	C	T	C	0.6278026905829597	194.50000000000003	1859.799999999996	4.0	13.0	4.0	2.0	T	G	G	A	G	3.95	33.97810344827585
guideSeq	VEGFA_site3	GGTGAGTGAGTGTGTGCGTGNGG	ACTGTGTGAGTGTGTGCGTGAGG	-	40561861	40561883	19.0	17.5	0.0	0.0	2.0	GG	A	A	1.0	2.0	1.5	0.0	0.0	0.0	1.0	0.0	0.0	0.0	1.0	0.0	GC	CG	GT	TG	G	C	G	T	G	0.6322869955156951	154.7	1835.5999999999967	3.0	2.0	7.0	11.0	C	C	C	T	G	4.51	34.113103448275865
guideSeq	VEGFA_site3	GGTGAGTGAGTGTGTGCGTGNGG	AGAGAGTGAGTGTGTGCATGAGG	-	89440963	89440985	5.0	17.25	0.0	0.0	1.0	GG	A	A	2.0	3.0	1.0	1.0	0.0	0.0	0.0	1.0	1.0	1.0	0.0	0.0	GC	CA	AT	TG	G	C	A	T	G	0.4573991031390134	152.89999999999995	1708.399999999995	6.0	1.0	5.0	11.0	A	A	C	T	G	4.25	34.019310344827595
guideSeq	VEGFA_site3	GGTGAGTGAGTGTGTGCGTGNGG	AGCGAGTGAGTGTGTGTGTGGGG	-	18733629	18733651	9.0	17.25	0.0	0.0	1.0	GG	G	A	2.0	3.0	1.0	1.0	0.0	0.0	0.0	1.0	1.0	0.0	0.0	1.0	GT	TG	GT	TG	G	T	G	T	G	0.4932735426008968	164.39999999999995	1730.2999999999952	3.0	1.0	6.0	13.0	G	G	A	G	T	4.73	33.95310344827587
guideSeq	VEGFA_site3	GGTGAGTGAGTGTGTGCGTGNGG	AGCGAGTGGGTGTGTGCGTGGGG	+	74353480	74353502	14.0	17.25	0.0	0.0	1.0	GG	G	A	2.0	3.0	1.0	0.0	0.0	1.0	0.0	1.0	1.0	0.0	0.0	1.0	GC	CG	GT	TG	G	C	G	T	G	0.7174887892376681	183.7	1957.4999999999966	2.0	2.0	5.0	14.0	G	G	T	C	A	4.45	34.05741379310345
guideSeq	VEGFA_site3	GGTGAGTGAGTGTGTGCGTGNGG	AGGGAGTGACTGTGTGCGTGTGG	+	130228337	130228359	10.0	17.25	0.0	1.0	0.0	GG	T	A	1.0	2.0	1.0	0.0	0.0	1.0	0.0	0.0	0.0	0.0	1.0	0.0	GC	CG	GT	TG	G	C	G	T	G	0.6098654708520179	164.4	1792.3999999999958	3.0	2.0	6.0	12.0	G	C	C	C	G	4.68	33.981551724137944
guideSeq	VEGFA_site3	GGTGAGTGAGTGTGTGCGTGNGG	AGGGAGTGAGTGTGAGAGTGCGG	+	144458274	144458296	6.0	16.25	0.0	1.0	0.0	GG	C	A	2.0	3.0	1.0	1.0	1.0	0.0	0.0	0.0	0.0	2.0	0.0	0.0	GA	AG	GT	TG	G	A	G	T	G	0.452914798206278	166.59999999999997	1716.399999999995	5.0	1.0	4.0	13.0	T	A	C	C	A	4.68	34.00137931034483
guideSeq	VEGFA_site3	GGTGAGTGAGTGTGTGCGTGNGG	AGGTGAGAGAGTGTGTGCGTAGG	-	74898115	74898137	16.0	17.25	1.0	1.0	0.0	GG	A	A	1.0	1.0	2.0	0.0	0.0	0.0	1.0	0.0	0.0	1.0	0.0	0.0	TG	GC	CG	GT	T	G	C	G	T	0.4977578475336323	162.5	1695.8999999999958	5.0	1.0	5.0	12.0	A	G	G	A	A	4.42	34.10810344827586
guideSeq	VEGFA_site3	GGTGAGTGAGTGTGTGCGTGNGG	AGTGAATGAGTGTGTGTGTGTGG	-	193993878	193993900	3.0	17.25	0.0	0.0	1.0	GG	T	A	2.0	3.0	1.0	1.0	0.0	0.0	1.0	0.0	1.0	0.0	0.0	1.0	GT	TG	GT	TG	G	T	G	T	G	0.4618834080717489	147.39999999999995	1747.3999999999958	4.0	0.0	8.0	11.0	G	G	T	C	A	4.39	34.27189655172415
guideSeq	VEGFA_site3	GGTGAGTGAGTGTGTGCGTGNGG	AGTGAGAAAGTGTGTGCATGCGG	+	18696208	18696230	2.0	16.0	0.0	0.0	0.0	GG	C	A	4.0	3.0	1.3333333333333333	1.0	0.0	0.0	2.0	1.0	3.0	1.0	0.0	0.0	GC	CA	AT	TG	G	C	A	T	G	0.4932735426008968	167.29999999999995	1703.4999999999961	6.0	2.0	5.0	10.0	G	T	G	T	G	3.35	34.33862068965518
guideSeq	VEGFA_site3	GGTGAGTGAGTGTGTGCGTGNGG	AGTGAGTAAGTGAGTGAGTGAGG	+	51294262	51294284	7.0	16.25	0.0	0.0	1.0	GG	A	A	3.0	4.0	1.0	1.0	1.0	0.0	1.0	0.0	1.0	2.0	0.0	0.0	GA	AG	GT	TG	G	A	G	T	G	0.4753363228699552	151.0	1664.0999999999951	7.0	0.0	5.0	11.0	G	A	G	T	G	4.14	33.89172413793102
guideSeq	VEGFA_site3	GGTGAGTGAGTGTGTGCGTGNGG	AGTGAGTATGTGTGTGTGTGGGG	-	5749651	5749673	10.0	16.25	0.0	0.0	1.0	GG	G	A	3.0	3.0	1.3333333333333333	1.0	0.0	1.0	1.0	0.0	1.0	0.0	1.0	1.0	GT	TG	GT	TG	G	T	G	T	G	0.4439461883408072	154.89999999999995	1600.7999999999952	3.0	0.0	8.0	12.0	T	T	G	G	G	4.03	33.91862068965518
guideSeq	VEGFA_site3	GGTGAGTGAGTGTGTGCGTGNGG	AGTGAGTGAGTGAGTGAGTGAGG	+	58326591	58326613	4.0	17.25	0.0	0.0	1.0	GG	A	A	2.0	3.0	1.0	1.0	1.0	0.0	0.0	0.0	0.0	2.0	0.0	0.0	GA	AG	GT	TG	G	A	G	T	G	0.4663677130044843	147.29999999999995	1677.199999999995	6.0	0.0	5.0	12.0	A	A	G	T	A	4.03	33.98051724137931
guideSeq	VEGFA_site3	GGTGAGTGAGTGTGTGCGTGNGG	AGTGAGTGAGTGAGTGAGTGGGG	+	79178506	79178528	11.0	17.25	0.0	0.0	1.0	GG	G	A	2.0	3.0	1.0	1.0	1.0	0.0	0.0	0.0	0.0	2.0	0.0	0.0	GA	AG	GT	TG	G	A	G	T	G	0.4170403587443946	155.89999999999995	1691.5999999999954	5.0	0.0	5.0	13.0	T	T	G	G	G	4.03	33.84068965517242
guideSeq	VEGFA_site3	GGTGAGTGAGTGTGTGCGTGNGG	AGTGAGTGAGTGTGAGTGCGGGG	-	67579421	67579443	8.0	16.25	0.0	0.0	1.0	GG	G	A	3.0	4.0	1.0	2.0	1.0	0.0	0.0	0.0	1.0	1.0	0.0	1.0	GT	TG	GC	CG	G	T	G	C	G	0.5964125560538116	165.49999999999997	1823.0999999999967	4.0	1.0	5.0	13.0	T	G	G	G	G	4.58	33.84413793103449
guideSeq	VEGFA_site3	GGTGAGTGAGTGTGTGCGTGNGG	AGTGAGTGAGTGTGTGTGTGGGG	-	65569153	65569175	14.0	18.25	0.0	0.0	1.0	GG	G	A	1.0	2.0	1.0	1.0	0.0	0.0	0.0	0.0	0.0	0.0	0.0	1.0	GT	TG	GT	TG	G	T	G	T	G	0.6502242152466368	153.7	1843.3999999999967	3.0	0.0	7.0	13.0	G	G	G	A	C	4.51	34.045689655172424
guideSeq	VEGFA_site3	GGTGAGTGAGTGTGTGCGTGNGG	AGTGTGTGAGTGTGTGCGTGTGG	-	20178278	20178300	20.0	18.25	0.0	0.0	1.0	GG	T	A	1.0	2.0	1.0	0.0	0.0	0.0	1.0	0.0	0.0	0.0	1.0	0.0	GC	CG	GT	TG	G	C	G	T	G	0.4618834080717489	153.6	1640.799999999996	2.0	1.0	8.0	12.0	G	G	G	A	G	4.75	34.07793103448276
guideSeq	VEGFA_site3	GGTGAGTGAGTGTGTGCGTGNGG	ATGAGTGAGTGTGTGTGTGTGAG	+	73585910	73585932	16.0	16.5	1.0	0.0	2.0	AG	G	A	2.0	2.0	2.0	0.0	1.0	0.0	0.0	1.0	1.0	0.0	0.0	1.0	TG	GT	TG	GT	T	G	T	G	T	0.3721973094170404	140.7	1580.4999999999955	4.0	0.0	8.0	11.0	A	G	A	G	A	4.39	34.15431034482759
guideSeq	VEGFA_site3	GGTGAGTGAGTGTGTGCGTGNGG	CATGAGTGAGTGTGTGGGTGGGG	+	1716775	1716797	19.0	17.25	0.0	0.0	1.0	GG	G	C	2.0	2.0	1.5	1.0	0.0	0.0	0.0	1.0	1.0	1.0	0.0	0.0	GG	GG	GT	TG	G	G	G	T	G	0.5156950672645739	163.49999999999997	1720.099999999996	3.0	1.0	6.0	13.0	G	A	T	G	A	4.66	34.10913793103448
guideSeq	VEGFA_site3	GGTGAGTGAGTGTGTGCGTGNGG	CGCGAGTGAGTGTGTGCGCGGGG	-	71632803	71632825	3.0	17.25	0.0	0.0	1.0	GG	G	C	2.0	3.0	1.0	1.0	0.0	0.0	0.0	1.0	2.0	0.0	0.0	0.0	GC	CG	GC	CG	G	C	G	C	G	0.6367713004484304	189.9	1959.9999999999966	2.0	4.0	4.0	13.0	T	G	C	G	C	4.58	34.12844827586208
guideSeq	VEGFA_site3	GGTGAGTGAGTGTGTGCGTGNGG	CGTGAGTGAGTGTGTACCTGGGG	+	50724388	50724410	20.0	17.0	0.0	0.0	0.0	GG	G	C	3.0	3.0	1.0	1.0	1.0	0.0	0.0	1.0	1.0	0.0	2.0	0.0	AC	CC	CT	TG	A	C	C	T	G	0.4484304932735426	164.49999999999997	1700.9999999999961	3.0	3.0	6.0	11.0	G	T	G	G	T	4.33	33.93810344827586
guideSeq	VEGFA_site3	GGTGAGTGAGTGTGTGCGTGNGG	CTGGAGTGAGTGTGTGTGTGTGG	-	47732486	47732508	19.0	16.25	0.0	1.0	0.0	GG	T	C	2.0	3.0	1.0	1.0	0.0	0.0	0.0	1.0	0.0	0.0	1.0	1.0	GT	TG	GT	TG	G	T	G	T	G	0.5022421524663677	148.5	1671.1999999999955	2.0	1.0	8.0	12.0	A	G	A	G	G	4.73	33.90827586206897
guideSeq	VEGFA_site3	GGTGAGTGAGTGTGTGCGTGNGG	GAGTGAGTGAGTGTGTGTGTGAG	-	5104935	5104957	3.0	16.5	1.0	1.0	1.0	AG	G	G	1.0	2.0	1.5	1.0	0.0	0.0	0.0	0.0	0.0	0.0	0.0	1.0	TG	GT	TG	GT	T	G	T	G	T	0.5739910313901345	139.7	1715.2999999999954	4.0	0.0	7.0	12.0	A	G	T	G	C	4.78	33.979655172413786
guideSeq	VEGFA_site3	GGTGAGTGAGTGTGTGCGTGNGG	GATGAGTGAGTGAGTGAGTGGGG	-	157078321	157078343	6.0	17.25	0.0	0.0	1.0	GG	G	G	2.0	3.0	1.0	1.0	1.0	0.0	0.0	0.0	0.0	2.0	0.0	0.0	GA	AG	GT	TG	G	A	G	T	G	0.3991031390134529	155.79999999999995	1697.2999999999952	5.0	0.0	5.0	13.0	A	G	T	G	T	4.73	33.937413793103445
guideSeq	VEGFA_site3	GGTGAGTGAGTGTGTGCGTGNGG	GATGAGTGTGTGTGTGTGTGAGG	-	62067613	62067635	4.0	17.25	0.0	0.0	1.0	GG	A	G	2.0	3.0	1.0	1.0	0.0	1.0	0.0	0.0	0.0	0.0	1.0	1.0	GT	TG	GT	TG	G	T	G	T	G	0.6905829596412556	143.89999999999995	1954.6999999999966	3.0	0.0	8.0	12.0	G	C	G	A	G	4.47	34.051206896551726
guideSeq	VEGFA_site3	GGTGAGTGAGTGTGTGCGTGNGG	GCTGAGTGAGTGTATGCGTGTGG	-	37662818	37662840	22.0	18.0	0.0	0.0	0.0	GG	T	G	2.0	2.0	1.0	0.0	1.0	0.0	0.0	1.0	1.0	0.0	1.0	0.0	GC	CG	GT	TG	G	C	G	T	G	0.6098654708520179	161.6	1841.599999999996	3.0	2.0	7.0	11.0	C	T	T	T	A	4.03	34.246034482758624
guideSeq	VEGFA_site3	GGTGAGTGAGTGTGTGCGTGNGG	GGAGAGTGAGTGTGTGCATGTGC	+	181557187	181557209	1.0	18.0	0.0	0.0	0.0	GC	T	G	2.0	2.0	1.0	1.0	0.0	0.0	0.0	1.0	1.0	1.0	0.0	0.0	GC	CA	AT	TG	G	C	A	T	G	0.5381165919282511	155.1	1754.6999999999966	4.0	2.0	6.0	11.0	C	G	C	A	C	4.31	34.17051724137931
guideSeq	VEGFA_site3	GGTGAGTGAGTGTGTGCGTGNGG	GGGAGAGTGAGTGTGTGTGTGAG	-	130857597	130857619	5.0	16.25	1.0	1.0	0.0	AG	G	G	2.0	2.0	1.5	1.0	0.0	0.0	0.0	1.0	0.0	1.0	0.0	1.0	TG	GT	TG	GT	T	G	T	G	T	0.4439461883408072	149.4	1606.9999999999975	4.0	0.0	6.0	13.0	A	G	A	G	A	4.68	33.95844827586207
guideSeq	VEGFA_site3	GGTGAGTGAGTGTGTGCGTGNGG	GGGGGGTGAGTGTGTGTGTGGGG	+	32738747	32738769	1.0	17.0	0.0	0.0	0.0	GG	G	G	3.0	3.0	1.0	1.0	0.0	0.0	1.0	1.0	0.0	1.0	0.0	2.0	GT	TG	GT	TG	G	T	G	T	G	0.5695067264573991	175.2	1659.2999999999965	1.0	0.0	6.0	16.0	G	G	G	C	A	4.58	33.97913793103449
guideSeq	VEGFA_site3	GGTGAGTGAGTGTGTGCGTGNGG	GGTGAATGAGTGTGTGCTCTGGG	-	84032640	84032662	16.0	16.0	0.0	0.0	0.0	GG	G	G	4.0	1.0	4.0	3.0	0.0	0.0	1.0	0.0	2.0	0.0	2.0	0.0	GC	CT	TC	CT	G	C	T	C	T	0.5964125560538116	162.79999999999995	1831.099999999996	3.0	2.0	7.0	11.0	G	A	T	G	G	4.39	34.03293103448276
guideSeq	VEGFA_site3	GGTGAGTGAGTGTGTGCGTGNGG	GGTGAGAGAGTGTGTGCACGGGG	+	43939280	43939302	22.0	17.0	0.0	0.0	0.0	GG	G	G	3.0	2.0	1.5	2.0	0.0	0.0	1.0	0.0	2.0	1.0	0.0	0.0	GC	CA	AC	CG	G	C	A	C	G	0.6278026905829597	168.7	1844.899999999995	4.0	2.0	4.0	13.0	C	C	A	C	T	4.14	34.059655172413805
guideSeq	VEGFA_site3	GGTGAGTGAGTGTGTGCGTGNGG	GGTGAGCAAGTGTGTGTGTGTGG	-	230506235	230506257	2.0	17.0	0.0	0.0	0.0	GG	T	G	3.0	2.0	1.5	1.0	0.0	0.0	2.0	0.0	2.0	0.0	0.0	1.0	GT	TG	GT	TG	G	T	G	T	G	0.4035874439461883	155.3	1727.7999999999947	3.0	1.0	7.0	12.0	G	G	C	G	G	4.14	34.13793103448276
guideSeq	VEGFA_site3	GGTGAGTGAGTGTGTGCGTGNGG	GGTGAGTAAGTGTGAGCGTAAGG	+	74103158	74103180	18.0	17.0	0.0	0.0	0.0	GG	A	G	3.0	2.0	1.5	1.0	1.0	0.0	1.0	0.0	2.0	1.0	0.0	0.0	GC	CG	GT	TA	G	C	G	T	A	0.4573991031390134	167.49999999999997	1767.1999999999966	6.0	1.0	5.0	11.0	G	C	T	C	T	4.14	33.94293103448276
guideSeq	VEGFA_site3	GGTGAGTGAGTGTGTGCGTGNGG	GGTGAGTCAGTGTGTGAGTGAGG	-	73317044	73317066	2.0	18.0	0.0	0.0	0.0	GG	A	G	2.0	2.0	1.0	1.0	0.0	0.0	1.0	0.0	0.0	1.0	1.0	0.0	GA	AG	GT	TG	G	A	G	T	G	0.5067264573991032	149.39999999999995	1647.9999999999966	4.0	1.0	6.0	12.0	T	G	T	G	T	4.37	34.0346551724138
guideSeq	VEGFA_site3	GGTGAGTGAGTGTGTGCGTGNGG	GGTGAGTGAGTGTGTGCGGGTGG	+	68851126	68851148	11.0	19.0	0.0	0.0	0.0	GG	T	G	1.0	1.0	1.0	1.0	0.0	0.0	0.0	0.0	0.0	1.0	0.0	0.0	GC	CG	GG	GG	G	C	G	G	G	0.6188340807174888	167.6	1815.1999999999966	2.0	1.0	6.0	14.0	C	G	A	T	G	4.66	34.08431034482759
guideSeq	VEGFA_site3	GGTGAGTGAGTGTGTGCGTGNGG	GGTGAGTGAGTGTGTGCGTGTGG	+	43737454	43737476	6.0	20.0	0.0	0.0	0.0	GG	T	G	0.0	0.0	0.0	0.0	0.0	0.0	0.0	0.0	0.0	0.0	0.0	0.0	GC	CG	GT	TG	G	C	G	T	G	0.6367713004484304	157.9	1804.0999999999967	2.0	1.0	7.0	13.0	G	G	T	T	G	4.03	34.15568965517241
guideSeq	VEGFA_site3	GGTGAGTGAGTGTGTGCGTGNGG	GGTGAGTGAGTGTGTGTGTGAGG	+	106029015	106029037	14.0	19.0	0.0	0.0	0.0	GG	A	G	1.0	1.0	1.0	1.0	0.0	0.0	0.0	0.0	0.0	0.0	0.0	1.0	GT	TG	GT	TG	G	T	G	T	G	0.5784753363228701	148.29999999999995	1643.4999999999966	3.0	0.0	7.0	13.0	G	T	G	T	A	4.29	34.013103448275864
guideSeq	VEGFA_site3	GGTGAGTGAGTGTGTGCGTGNGG	GGTGAGTGTGTGTGTGCATGTGG	-	177463420	177463442	2.0	18.0	0.0	0.0	0.0	GG	T	G	2.0	2.0	1.0	1.0	0.0	1.0	0.0	0.0	1.0	0.0	1.0	0.0	GC	CA	AT	TG	G	C	A	T	G	0.3856502242152465	152.79999999999995	1704.1999999999946	2.0	1.0	8.0	12.0	G	C	A	C	A	4.78	34.34448275862069
guideSeq	VEGFA_site3	GGTGAGTGAGTGTGTGCGTGNGG	GGTGGATGACTGTGTGTGTGGGG	+	75147763	75147785	11.0	16.0	0.0	0.0	0.0	GG	G	G	4.0	3.0	1.3333333333333333	1.0	0.0	1.0	2.0	0.0	1.0	0.0	1.0	2.0	GT	TG	GT	TG	G	T	G	T	G	0.5426008968609866	162.2	1764.1999999999966	2.0	1.0	7.0	13.0	G	T	G	T	G	4.29	34.08551724137932
guideSeq	VEGFA_site3	GGTGAGTGAGTGTGTGCGTGNGG	GGTGGATGAGTGTGTGTGTGGGG	+	6937039	6937061	12.0	17.0	0.0	0.0	0.0	GG	G	G	3.0	2.0	1.5	1.0	0.0	0.0	2.0	0.0	1.0	0.0	0.0	2.0	GT	TG	GT	TG	G	T	G	T	G	0.6412556053811659	162.2	1820.0999999999967	2.0	0.0	7.0	14.0	G	A	G	T	G	4.58	34.03
guideSeq	VEGFA_site3	GGTGAGTGAGTGTGTGCGTGNGG	GGTGTATGAGTGTGTGTGTGAGG	+	143890810	143890832	8.0	17.0	0.0	0.0	0.0	GG	A	G	3.0	2.0	1.5	1.0	0.0	0.0	2.0	0.0	1.0	0.0	1.0	1.0	GT	TG	GT	TG	G	T	G	T	G	0.4887892376681615	149.5	1565.5999999999967	3.0	0.0	8.0	12.0	G	T	G	T	G	4.29	34.035344827586215
guideSeq	VEGFA_site3	GGTGAGTGAGTGTGTGCGTGNGG	GGTGTGTGAGTGTGTGTGTGTGG	+	49739984	49740006	22.0	18.0	0.0	0.0	0.0	GG	T	G	2.0	2.0	1.0	1.0	0.0	0.0	1.0	0.0	0.0	0.0	1.0	1.0	GT	TG	GT	TG	G	T	G	T	G	0.4484304932735426	146.1	1721.2999999999954	1.0	0.0	9.0	13.0	T	C	C	A	G	4.78	34.10224137931036
guideSeq	VEGFA_site3	GGTGAGTGAGTGTGTGCGTGNGG	GGTGTGTGGGTGGGGGTGTGTGG	-	14871044	14871066	18.0	15.0	0.0	0.0	0.0	GG	T	G	5.0	5.0	1.0	1.0	2.0	1.0	1.0	0.0	0.0	2.0	1.0	2.0	GT	TG	GT	TG	G	T	G	T	G	0.6591928251121076	174.10000000000005	1778.599999999997	0.0	0.0	7.0	16.0	G	T	G	G	G	4.58	34.013103448275864
guideSeq	VEGFA_site3	GGTGAGTGAGTGTGTGCGTGNGG	GTAGAGTGAGTGTGTGTGTGTGG	+	48997789	48997811	8.0	18.25	1.0	0.0	1.0	GG	T	G	1.0	2.0	1.0	1.0	0.0	0.0	0.0	0.0	0.0	0.0	0.0	1.0	GT	TG	GT	TG	G	T	G	T	G	0.4753363228699552	144.2	1692.6999999999955	3.0	0.0	8.0	12.0	T	G	A	G	A	4.29	34.13362068965517
guideSeq	VEGFA_site3	GGTGAGTGAGTGTGTGCGTGNGG	GTGAGTGAGTGTGTGTGTGTGAG	+	6109017	6109039	19.0	17.5	1.0	0.0	2.0	AG	G	G	1.0	2.0	1.5	0.0	1.0	0.0	0.0	0.0	0.0	0.0	0.0	1.0	TG	GT	TG	GT	T	G	T	G	T	0.5919282511210763	138.6	1851.1999999999966	3.0	0.0	8.0	12.0	T	G	T	G	T	4.78	34.16344827586208
guideSeq	VEGFA_site3	GGTGAGTGAGTGTGTGCGTGNGG	GTGAGTGAGTGTGTGTGTGTGAG	+	12264597	12264619	16.0	17.5	1.0	0.0	2.0	AG	G	G	1.0	2.0	1.5	0.0	1.0	0.0	0.0	0.0	0.0	0.0	0.0	1.0	TG	GT	TG	GT	T	G	T	G	T	0.5470852017937221	138.6	1622.799999999996	3.0	0.0	8.0	12.0	A	G	G	A	G	4.63	34.005172413793105
guideSeq	VEGFA_site3	GGTGAGTGAGTGTGTGCGTGNGG	GTGAGTGAGTGTGTGTGTGTGAG	+	58118428	58118450	14.0	17.25	1.0	0.0	1.0	AG	G	G	2.0	2.0	1.5	0.0	1.0	0.0	0.0	1.0	0.0	0.0	1.0	1.0	TG	GT	TG	GT	T	G	T	G	T	0.5156950672645739	138.6	1707.1999999999955	3.0	0.0	8.0	12.0	C	T	G	A	G	4.63	33.995172413793114
guideSeq	VEGFA_site3	GGTGAGTGAGTGTGTGCGTGNGG	GTGAGTGAGTGTGTGTGTGTGAG	+	78954425	78954447	17.0	17.5	1.0	0.0	2.0	AG	G	G	1.0	2.0	1.5	0.0	1.0	0.0	0.0	0.0	0.0	0.0	0.0	1.0	TG	GT	TG	GT	T	G	T	G	T	0.4798206278026906	138.6	1597.3999999999949	3.0	0.0	8.0	12.0	T	G	T	G	T	4.78	34.154655172413804
guideSeq	VEGFA_site3	GGTGAGTGAGTGTGTGCGTGNGG	GTGAGTGAGTGTGTGTGTGTGAG	-	22932496	22932518	8.0	17.5	1.0	0.0	2.0	AG	G	G	1.0	2.0	1.5	0.0	1.0	0.0	0.0	0.0	0.0	0.0	0.0	1.0	TG	GT	TG	GT	T	G	T	G	T	0.5426008968609866	138.6	1681.6999999999955	3.0	0.0	8.0	12.0	A	G	A	G	A	4.78	34.096724137931034
guideSeq	VEGFA_site3	GGTGAGTGAGTGTGTGCGTGNGG	GTGTGGGTGAGTGTGTGCGTGAG	-	23824549	23824571	9.0	16.5	1.0	1.0	1.0	AG	G	G	1.0	2.0	1.5	0.0	0.0	0.0	1.0	0.0	0.0	0.0	0.0	1.0	TG	GC	CG	GT	T	G	C	G	T	0.5919282511210763	157.9	1856.099999999996	2.0	1.0	7.0	13.0	A	G	C	G	C	4.58	34.19275862068966
guideSeq	VEGFA_site3	GGTGAGTGAGTGTGTGCGTGNGG	GTTGAGTGAATGTGTGCGTGAGG	-	98760582	98760604	10.0	18.0	0.0	0.0	0.0	GG	A	G	2.0	2.0	1.0	0.0	0.0	1.0	0.0	1.0	1.0	0.0	1.0	0.0	GC	CG	GT	TG	G	C	G	T	G	0.5426008968609866	160.5	1856.2999999999947	4.0	1.0	7.0	11.0	T	C	A	G	G	4.18	34.352586206896554
guideSeq	VEGFA_site3	GGTGAGTGAGTGTGTGCGTGNGG	TGTGAGAGAGAGTGTGCGTGTGG	-	47690888	47690910	1.0	17.0	0.0	0.0	0.0	GG	T	T	3.0	3.0	1.0	0.0	0.0	1.0	1.0	1.0	0.0	2.0	1.0	0.0	GC	CG	GT	TG	G	C	G	T	G	0.6412556053811659	154.9	1825.5999999999967	4.0	1.0	6.0	12.0	C	T	G	C	G	4.53	34.08172413793104
guideSeq	VEGFA_site3	GGTGAGTGAGTGTGTGCGTGNGG	TGTGAGAGAGTGTGTGTGTGGAG	+	139223442	139223464	9.0	17.0	0.0	0.0	0.0	AG	G	T	3.0	3.0	1.0	1.0	0.0	0.0	1.0	1.0	0.0	1.0	1.0	1.0	GT	TG	GT	TG	G	T	G	T	G	0.600896860986547	144.2	1767.5999999999954	4.0	0.0	7.0	12.0	C	T	G	T	G	4.63	34.12637931034483
guideSeq	VEGFA_site3	GGTGAGTGAGTGTGTGCGTGNGG	TGTGAGTAAGTGTGTGTGTGTGG	-	62078767	62078789	14.0	17.25	0.0	0.0	1.0	GG	T	T	2.0	3.0	1.0	1.0	0.0	0.0	1.0	0.0	1.0	0.0	0.0	1.0	GT	TG	GT	TG	G	T	G	T	G	0.4663677130044843	145.7	1705.3999999999949	3.0	0.0	9.0	11.0	A	G	G	G	G	4.14	34.09568965517241
guideSeq	VEGFA_site3	GGTGAGTGAGTGTGTGCGTGNGG	TGTGAGTGAGTATGTACATGTGG	+	33323252	33323274	17.0	16.25	0.0	0.0	1.0	GG	T	T	3.0	4.0	1.0	1.0	1.0	1.0	0.0	0.0	3.0	0.0	0.0	0.0	AC	CA	AT	TG	A	C	A	T	G	0.4618834080717489	146.59999999999997	1732.0999999999951	5.0	1.0	8.0	9.0	G	T	G	C	A	4.66	34.07965517241378
guideSeq	VEGFA_site3	GGTGAGTGAGTGTGTGCGTGNGG	TGTGAGTGAGTGTGTGCGTGTGA	+	80016314	80016336	16.0	19.25	0.0	0.0	1.0	GA	T	T	0.0	1.0	1.0	0.0	0.0	0.0	0.0	0.0	0.0	0.0	0.0	0.0	GC	CG	GT	TG	G	C	G	T	G	0.4484304932735426	147.3	1617.7999999999954	3.0	1.0	8.0	11.0	T	C	C	T	G	4.51	34.1848275862069
guideSeq	VEGFA_site3	GGTGAGTGAGTGTGTGCGTGNGG	TGTGAGTGAGTGTGTGTATGGGG	-	29367373	29367395	5.0	17.25	0.0	0.0	1.0	GG	G	T	2.0	2.0	1.5	2.0	0.0	0.0	0.0	0.0	1.0	0.0	0.0	1.0	GT	TA	AT	TG	G	T	A	T	G	0.3856502242152465	154.0	1712.4999999999945	3.0	0.0	8.0	12.0	G	C	A	G	T	4.75	33.99034482758621
guideSeq	VEGFA_site3	GGTGAGTGAGTGTGTGCGTGNGG	TGTGAGTGGGTGTGTGTGTGGGG	+	17594217	17594239	19.0	17.0	0.0	0.0	0.0	GG	G	T	3.0	3.0	1.0	1.0	0.0	1.0	0.0	1.0	0.0	0.0	1.0	2.0	GT	TG	GT	TG	G	T	G	T	G	0.5739910313901345	160.29999999999995	1772.5999999999954	1.0	0.0	8.0	14.0	G	C	T	G	T	4.61	34.07706896551725
guideSeq	VEGFA_site3	GGTGAGTGAGTGTGTGCGTGNGG	TGTGGGTGAGCATGTGCGTGAGG	+	114882983	114883005	13.0	16.0	0.0	0.0	0.0	GG	A	T	4.0	3.0	1.3333333333333333	0.0	0.0	2.0	1.0	1.0	2.0	0.0	1.0	1.0	GC	CG	GT	TG	G	C	G	T	G	0.5919282511210763	169.1	1709.8999999999962	3.0	2.0	6.0	12.0	G	G	T	G	C	4.58	34.14965517241379
guideSeq	VEGFA_site3	GGTGAGTGAGTGTGTGCGTGNGG	TGTGGGTGAGTGTGTGCGTGAGG	+	115434659	115434681	5.0	18.25	0.0	0.0	1.0	GG	A	T	1.0	2.0	1.0	0.0	0.0	0.0	1.0	0.0	0.0	0.0	0.0	1.0	GC	CG	GT	TG	G	C	G	T	G	0.3452914798206278	162.4	1648.5999999999958	2.0	1.0	7.0	13.0	A	C	A	T	T	3.84	34.371034482758624
guideSeq	VEGFA_site3	GGTGAGTGAGTGTGTGCGTGNGG	TGTGGGTGAGTGTGTGTGTGTGG	-	48305032	48305054	1.0	17.25	0.0	0.0	1.0	GG	T	T	2.0	3.0	1.0	1.0	0.0	0.0	1.0	0.0	0.0	0.0	0.0	2.0	GT	TG	GT	TG	G	T	G	T	G	0.5426008968609866	150.6	1717.0999999999967	1.0	0.0	9.0	13.0	T	G	G	G	A	4.66	34.242586206896576
guideSeq_HF1	EMX1-2	GTCACCTCCAATGACTAGGGNGG	ACAACCCCCAATGACCAGGGAGG	-	46238495	46238517	18.0	8.0	1.0	0.0	1.0	GG	A	A	3.0	4.0	1.0	0.0	1.0	0.0	1.0	1.0	2.0	1.0	0.0	0.0	CA	AG	GG	GG	C	A	G	G	G	0.5291479820627802	184.3	1751.7999999999952	8.0	8.0	1.0	6.0	A	G	G	A	A	4.03	34.21689655172414
guideSeq_HF1	EMX1-2	GTCACCTCCAATGACTAGGGNGG	ATCACTTCCAATGACTAAGACGG	-	136822512	136822534	5.0	7.0	0.0	0.0	0.0	GG	C	A	4.0	3.0	1.3333333333333333	2.0	0.0	0.0	1.0	1.0	3.0	0.0	0.0	1.0	TA	AA	AG	GA	T	A	A	G	A	0.4349775784753363	167.09999999999997	1719.899999999995	8.0	6.0	5.0	4.0	T	C	A	A	A	4.12	34.48775862068966
guideSeq_HF1	EMX1-2	GTCACCTCCAATGACTAGGGNGG	CCTACCTCCAATGACTAGAGAAG	-	56336643	56336665	5.0	11.25	1.0	0.0	1.0	AG	A	C	2.0	3.0	1.0	1.0	0.0	0.0	0.0	1.0	2.0	0.0	0.0	0.0	TA	AG	GA	AG	T	A	G	A	G	0.5112107623318386	165.59999999999997	1728.2999999999954	8.0	7.0	4.0	4.0	C	A	C	A	A	4.33	34.179310344827584
guideSeq_HF1	EMX1-2	GTCACCTCCAATGACTAGGGNGG	GACACACCCAAAGACTAGGGAGG	+	125654564	125654586	8.0	8.0	0.0	1.0	1.0	GG	A	G	2.0	4.0	1.0	0.0	0.0	1.0	0.0	1.0	0.0	2.0	0.0	0.0	TA	AG	GG	GG	T	A	G	G	G	0.4080717488789238	170.6	1747.5999999999951	9.0	6.0	1.0	7.0	G	G	A	C	A	4.02	34.15879310344829
guideSeq_HF1	EMX1-2	GTCACCTCCAATGACTAGGGNGG	GCACCTCCAATGACCAGGTGTGG	+	29595728	29595750	20.0	11.25	1.0	1.0	1.0	GG	T	G	1.0	3.0	1.0	0.0	1.0	0.0	0.0	0.0	1.0	0.0	0.0	0.0	AG	GG	GT	TG	A	G	G	T	G	0.5336322869955157	171.39999999999995	1727.9999999999961	5.0	7.0	4.0	7.0	T	G	G	C	T	4.37	34.227413793103445
guideSeq_HF1	EMX1-2	GTCACCTCCAATGACTAGGGNGG	GCTACCTCCAGTGACTAGGGAAG	-	187444966	187444988	1.0	11.25	0.0	1.0	1.0	AG	A	G	1.0	3.0	1.0	0.0	0.0	1.0	0.0	0.0	0.0	0.0	0.0	1.0	TA	AG	GG	GG	T	A	G	G	G	0.4349775784753363	170.89999999999995	1728.2999999999954	6.0	6.0	4.0	7.0	A	T	T	A	C	3.75	34.042758620689646
guideSeq_HF1	EMX1-2	GTCACCTCCAATGACTAGGGNGG	GGCCATCTCCACTGACTAGGGGG	-	127009145	127009167	12.0	7.0	1.0	1.0	0.0	GG	G	G	3.0	4.0	1.0	0.0	0.0	1.0	1.0	1.0	1.0	0.0	1.0	1.0	CT	TA	AG	GG	C	T	A	G	G	0.3991031390134529	181.1	1715.4999999999955	4.0	7.0	4.0	8.0	A	G	G	C	T	4.33	33.913275862068986
guideSeq_HF1	EMX1-2	GTCACCTCCAATGACTAGGGNGG	GTCACCTCCAATGACTAGGGTGG	+	73161066	73161088	2.0	20.0	0.0	0.0	0.0	GG	T	G	0.0	0.0	0.0	0.0	0.0	0.0	0.0	0.0	0.0	0.0	0.0	0.0	TA	AG	GG	GG	T	A	G	G	G	0.6322869955156951	168.09999999999997	1870.699999999996	5.0	6.0	5.0	7.0	G	C	A	A	C	4.29	34.16879310344827
guideSeq_HF1	EMX1-2	GTCACCTCCAATGACTAGGGNGG	GTGACCTCCAATGCCTAGAGGGG	+	157294616	157294638	2.0	10.25	0.0	0.0	0.0	GG	G	G	3.0	3.0	1.0	1.0	1.0	0.0	0.0	1.0	1.0	1.0	1.0	0.0	TA	AG	GA	AG	T	A	G	A	G	0.4484304932735426	179.2	1720.199999999996	5.0	6.0	4.0	8.0	T	G	A	C	T	4.18	33.958275862068966
guideSeq_HF1	EMX1-2	GTCACCTCCAATGACTAGGGNGG	TGTCACCTGTAATGACTAGGGAG	-	71137099	71137121	17.0	10.25	1.0	1.0	0.0	AG	G	T	2.0	2.0	1.5	0.0	0.0	1.0	1.0	0.0	0.0	1.0	0.0	1.0	CT	TA	AG	GG	C	T	A	G	G	0.4618834080717489	159.89999999999995	1763.5999999999951	6.0	4.0	6.0	7.0	A	G	T	A	A	4.27	34.11586206896551
guideSeq_HF1	EMX1-2	GTCACCTCCAATGACTAGGGNGG	TTTTCCTCCAATGACCAGGGAGG	-	120211149	120211171	3.0	7.0	0.0	0.0	0.0	GG	A	T	4.0	3.0	1.3333333333333333	0.0	1.0	0.0	0.0	3.0	1.0	0.0	2.0	1.0	CA	AG	GG	GG	C	A	G	G	G	0.4439461883408072	180.7	1748.7999999999952	5.0	6.0	6.0	6.0	A	A	C	C	G	3.68	34.422586206896554
guideSeq_HF1	EMX1_1	GAGTCCGAGCAGAAGAAGAANGG	AAGTCTGAGCACAAGAAGAATGG	+	9227146	9227168	5.0	10.25	0.0	0.0	0.0	GG	T	A	3.0	3.0	1.0	0.0	0.0	1.0	1.0	1.0	1.0	0.0	1.0	1.0	AA	AG	GA	AA	A	A	G	A	A	0.27354260089686105	164.69999999999996	1727.4999999999952	10.0	3.0	3.0	7.0	T	G	A	G	A	3.35	34.57241379310344
guideSeq_HF1	EMX1_1	GAGTCCGAGCAGAAGAAGAANGG	ACGTCTGAGCAGAAGAAGAATGG	-	9118793	9118815	6.0	11.25	0.0	1.0	1.0	GG	T	A	1.0	3.0	1.0	0.0	0.0	0.0	1.0	0.0	0.0	0.0	0.0	1.0	AA	AG	GA	AA	A	A	G	A	A	0.5112107623318386	167.29999999999995	1726.5999999999967	9.0	3.0	3.0	8.0	A	C	A	G	A	4.05	34.61275862068965
guideSeq_HF1	EMX1_1	GAGTCCGAGCAGAAGAAGAANGG	AGTCCTAGCAGGAGAAGAAGAGG	+	128801243	128801265	8.0	11.25	1.0	0.0	1.0	GG	A	A	2.0	2.0	1.5	0.0	0.0	1.0	1.0	0.0	0.0	0.0	1.0	1.0	AG	GA	AA	AG	A	G	A	A	G	0.5291479820627802	170.99999999999997	1777.7999999999945	9.0	3.0	2.0	9.0	C	A	G	C	C	4.33	34.14827586206897
guideSeq_HF1	EMX1_1	GAGTCCGAGCAGAAGAAGAANGG	GAGCCGGAGCAGAAGAAGGAGGG	-	146833184	146833206	5.0	11.25	0.0	1.0	1.0	GG	G	G	1.0	3.0	1.0	1.0	0.0	0.0	0.0	0.0	0.0	0.0	0.0	1.0	AA	AG	GG	GA	A	A	G	G	A	0.726457399103139	187.9	2009.4999999999961	8.0	3.0	0.0	12.0	A	G	G	G	A	4.31	34.1
guideSeq_HF1	EMX1_1	GAGTCCGAGCAGAAGAAGAANGG	GAGGCCGAGCAGAAGAAAGACGG	+	219845056	219845078	2.0	11.25	0.0	1.0	1.0	GG	C	G	1.0	3.0	1.0	0.0	0.0	0.0	0.0	1.0	0.0	1.0	0.0	0.0	AA	AA	AG	GA	A	A	A	G	A	0.6233183856502242	185.6	1866.9999999999961	9.0	4.0	0.0	10.0	C	G	A	C	A	4.02	34.29931034482759
guideSeq_HF1	EMX1_1	GAGTCCGAGCAGAAGAAGAANGG	GAGTCCGAGCAGAAGAAGAAGGG	+	73160982	73161004	2.0	20.0	0.0	0.0	0.0	GG	G	G	0.0	0.0	0.0	0.0	0.0	0.0	0.0	0.0	0.0	0.0	0.0	0.0	AA	AG	GA	AA	A	A	G	A	A	0.5829596412556054	175.99999999999997	1815.4999999999961	9.0	3.0	1.0	10.0	C	T	C	C	C	4.42	34.1001724137931
guideSeq_HF1	EMX1_1	GAGTCCGAGCAGAAGAAGAANGG	GAGTCCGGGAAGGAGAAGAAAGG	-	53467705	53467727	X	10.25	0.0	0.0	0.0	GG	A	G	3.0	3.0	1.0	0.0	1.0	1.0	1.0	0.0	0.0	1.0	0.0	2.0	AA	AG	GA	AA	A	A	G	A	A	0.6681614349775785	182.4	1902.5999999999967	9.0	2.0	1.0	11.0	C	T	C	A	G	4.05	34.19275862068966
guideSeq_HF1	EMX1_1	GAGTCCGAGCAGAAGAAGAANGG	GAGTCTAAGCAGAAGAAGAAGAG	+	44109747	44109769	15.0	13.5	0.0	0.0	0.0	AG	G	G	2.0	1.0	2.0	0.0	0.0	0.0	2.0	0.0	1.0	0.0	0.0	1.0	AA	AG	GA	AA	A	A	G	A	A	0.4394618834080717	161.79999999999995	1723.0999999999954	11.0	2.0	2.0	8.0	A	G	C	C	A	4.5	34.25706896551724
guideSeq_HF1	EMX1_1	GAGTCCGAGCAGAAGAAGAANGG	GAGTTAGAGCAGAAGAAGAAAGG	-	45359061	45359083	5.0	13.5	0.0	0.0	0.0	GG	A	G	2.0	1.0	2.0	0.0	0.0	0.0	2.0	0.0	0.0	1.0	0.0	1.0	AA	AG	GA	AA	A	A	G	A	A	0.3946188340807175	168.49999999999997	1727.0999999999951	11.0	1.0	2.0	9.0	C	A	T	G	G	3.95	34.26879310344828
guideSeq_HF1	FANCF-1	GGAATCCCTTCTGCAGCACCNGG	AGAGGCCCCTCTGCAGCACCAGG	+	78923961	78923983	17.0	7.0	0.0	0.0	0.0	GG	A	A	4.0	3.0	1.3333333333333333	0.0	0.0	1.0	1.0	2.0	2.0	1.0	0.0	1.0	GC	CA	AC	CC	G	C	A	C	C	0.6547085201793722	187.00000000000003	1903.699999999996	5.0	9.0	2.0	7.0	C	A	T	T	C	4.39	33.963448275862056
guideSeq_HF1	FANCF-1	GGAATCCCTTCTGCAGCACCNGG	GGAACCCCGTCTGCAGCACCAGG	-	8707522	8707544	18.0	13.5	0.0	0.0	0.0	GG	A	G	2.0	2.0	1.0	0.0	0.0	1.0	1.0	0.0	1.0	1.0	0.0	0.0	GC	CA	AC	CC	G	C	A	C	C	0.5246636771300448	186.50000000000003	1811.699999999996	5.0	9.0	2.0	7.0	C	C	C	C	C	4.03	34.099137931034484
guideSeq_HF1	FANCF-1	GGAATCCCTTCTGCAGCACCNGG	GGAATCCCTTCTGCAGCACCTGG	-	22647332	22647354	11.0	20.0	0.0	0.0	0.0	GG	T	G	0.0	0.0	0.0	0.0	0.0	0.0	0.0	0.0	0.0	0.0	0.0	0.0	GC	CA	AC	CC	G	C	A	C	C	0.6098654708520179	181.7	1880.1999999999973	4.0	8.0	5.0	6.0	A	T	C	G	C	4.19	34.21189655172414
guideSeq_HF1	FANCF-1	GGAATCCCTTCTGCAGCACCNGG	GGAGTCCCTCCTACAGCACCAGG	+	43410014	43410036	10.0	10.25	0.0	0.0	0.0	GG	A	G	3.0	3.0	1.0	0.0	1.0	1.0	0.0	1.0	2.0	0.0	0.0	1.0	GC	CA	AC	CC	G	C	A	C	C	0.4573991031390134	175.8	1697.5999999999954	5.0	9.0	3.0	6.0	T	G	T	A	T	4.42	33.96620689655172
guideSeq_HF1	FANCF-1	GGAATCCCTTCTGCAGCACCNGG	GGATTGCCATCCGCAGCACCTGG	-	143382080	143382102	6.0	7.0	0.0	0.0	0.0	GG	T	G	4.0	4.0	1.0	0.0	0.0	2.0	1.0	1.0	1.0	2.0	1.0	0.0	GC	CA	AC	CC	G	C	A	C	C	0.6457399103139013	188.8	1928.1999999999973	4.0	8.0	4.0	7.0	C	A	G	G	G	4.19	34.01206896551724
guideSeq_HF1	FANCF-2	GCTGCAGAAGGGATTCCATGNGG	AAGGAAGAAGGGATACCTTGAGG	-	118919331	118919353	8.0	3.75	0.0	2.0	0.0	GG	A	A	3.0	4.0	1.25	1.0	1.0	0.0	1.0	0.0	0.0	2.0	1.0	0.0	CC	CT	TT	TG	C	C	T	T	G	0.4170403587443946	179.7	1744.699999999996	9.0	2.0	3.0	9.0	A	A	A	G	C	3.68	34.69879310344828
guideSeq_HF1	FANCF-2	GCTGCAGAAGGGATTCCATGNGG	ACTGAGGTAGGAATTCCATCTGG	+	21753306	21753328	3.0	2.5	0.0	1.0	2.0	GG	T	A	3.0	5.0	1.2	1.0	0.0	1.0	1.0	0.0	1.0	0.0	2.0	0.0	CC	CA	AT	TC	C	C	A	T	C	0.3721973094170404	169.39999999999995	1723.0999999999954	6.0	4.0	6.0	7.0	T	A	A	C	C	3.75	34.30275862068965
guideSeq_HF1	FANCF-2	GCTGCAGAAGGGATTCCATGNGG	ACTGCAAAATGGATTCCATGGGG	+	74228696	74228718	1.0	10.25	0.0	0.0	0.0	GG	G	A	3.0	3.0	1.0	0.0	0.0	1.0	1.0	1.0	2.0	0.0	1.0	0.0	CC	CA	AT	TG	C	C	A	T	G	0.3901345291479821	182.8	1698.4999999999952	7.0	4.0	5.0	7.0	G	C	C	T	G	3.63	34.334137931034476
guideSeq_HF1	FANCF-2	GCTGCAGAAGGGATTCCATGNGG	ACTGCTAAAAGGATTCCATGTGG	-	29368648	29368670	7.0	8.0	0.0	1.0	1.0	GG	T	A	2.0	4.0	1.0	0.0	0.0	1.0	0.0	1.0	2.0	0.0	0.0	0.0	CC	CA	AT	TG	C	C	A	T	G	0.3856502242152465	174.5	1719.699999999995	7.0	4.0	6.0	6.0	C	C	C	T	T	3.68	34.598793103448266
guideSeq_HF1	FANCF-2	GCTGCAGAAGGGATTCCATGNGG	ACTGCTGAGAGGATTCCATGAGG	+	219492750	219492772	1.0	10.25	0.0	3.0	0.0	GG	A	A	0.0	3.0	1.0	0.0	0.0	0.0	0.0	0.0	0.0	0.0	0.0	0.0	CC	CA	AT	TG	C	C	A	T	G	0.5022421524663677	167.1	1795.699999999995	6.0	4.0	5.0	8.0	C	T	G	A	T	4.19	34.16637931034483
guideSeq_HF1	FANCF-2	GCTGCAGAAGGGATTCCATGNGG	CAAGCAGAAGGGATTCCACAAGG	+	125220704	125220726	8.0	4.75	0.0	1.0	1.0	GG	A	C	3.0	2.0	2.5	2.0	0.0	0.0	0.0	1.0	2.0	1.0	0.0	0.0	CC	CA	AC	CA	C	C	A	C	A	0.3991031390134529	177.79999999999995	1770.5999999999954	9.0	5.0	2.0	7.0	G	T	A	T	G	4.19	34.333965517241396
guideSeq_HF1	FANCF-2	GCTGCAGAAGGGATTCCATGNGG	CATGGAGAAGGGATCCCATGAGG	+	84517407	84517429	16.0	8.0	0.0	1.0	1.0	GG	A	C	2.0	4.0	1.0	0.0	1.0	0.0	1.0	0.0	1.0	1.0	0.0	0.0	CC	CA	AT	TG	C	C	A	T	G	0.5919282511210763	175.5	1816.099999999996	7.0	4.0	3.0	9.0	A	C	A	A	G	4.42	34.02431034482758
guideSeq_HF1	FANCF-2	GCTGCAGAAGGGATTCCATGNGG	CCTGTGGAAGAGATTCCATTAGG	-	61919761	61919783	1.0	3.75	0.0	0.0	0.0	GG	A	C	5.0	3.0	1.6666666666666667	1.0	0.0	1.0	2.0	1.0	1.0	0.0	2.0	2.0	CC	CA	AT	TT	C	C	A	T	T	0.4170403587443946	171.99999999999997	1748.5999999999954	6.0	4.0	6.0	7.0	T	A	A	T	G	3.75	34.29482758620689
guideSeq_HF1	FANCF-2	GCTGCAGAAGGGATTCCATGNGG	CTGCAGGCGGGACTCCATGAAGG	+	30517760	30517782	7.0	5.75	1.0	0.0	2.0	GG	A	C	3.0	3.0	1.6666666666666667	0.0	1.0	0.0	2.0	0.0	1.0	0.0	1.0	1.0	CA	AT	TG	GA	C	A	T	G	A	0.5560538116591929	184.5	1810.799999999996	5.0	6.0	3.0	9.0	C	C	C	C	T	4.51	34.01862068965517
guideSeq_HF1	FANCF-2	GCTGCAGAAGGGATTCCATGNGG	GAAGCAGAAAGAATTCCATGGGG	-	102687080	102687102	2.0	7.0	0.0	0.0	0.0	GG	G	G	4.0	3.0	1.3333333333333333	0.0	0.0	2.0	0.0	2.0	2.0	2.0	0.0	0.0	CC	CA	AT	TG	C	C	A	T	G	0.4843049327354261	181.0	1817.899999999996	9.0	3.0	3.0	8.0	C	C	A	A	C	3.75	34.52672413793103
guideSeq_HF1	FANCF-2	GCTGCAGAAGGGATTCCATGNGG	GACGCAGAAGGGACTCCATGGGG	-	27732622	27732644	6.0	11.25	0.0	1.0	1.0	GG	G	G	1.0	3.0	1.0	0.0	1.0	0.0	0.0	0.0	1.0	0.0	0.0	0.0	CC	CA	AT	TG	C	C	A	T	G	0.5470852017937221	182.9	1833.2999999999954	6.0	5.0	2.0	10.0	A	A	G	G	A	4.31	34.11310344827587
guideSeq_HF1	FANCF-2	GCTGCAGAAGGGATTCCATGNGG	GCAGCAGAAGGGTAACCATGTGG	-	189157516	189157538	2.0	8.0	0.0	1.0	1.0	GG	T	G	2.0	3.0	1.3333333333333333	0.0	1.0	0.0	0.0	1.0	0.0	2.0	0.0	0.0	CC	CA	AT	TG	C	C	A	T	G	0.6502242152466368	176.50000000000003	1969.899999999996	7.0	4.0	3.0	9.0	A	C	G	C	C	4.29	34.324137931034485
guideSeq_HF1	FANCF-2	GCTGCAGAAGGGATTCCATGNGG	GCCACAGAAGGGATTCTATGAAG	-	43957289	43957311	20.0	10.25	0.0	0.0	0.0	AG	A	G	3.0	2.0	1.5	1.0	0.0	0.0	0.0	2.0	2.0	0.0	0.0	1.0	CT	TA	AT	TG	C	T	A	T	G	0.4977578475336323	172.1	1742.8999999999962	8.0	4.0	4.0	7.0	C	A	T	C	C	4.19	34.18379310344828
guideSeq_HF1	FANCF-2	GCTGCAGAAGGGATTCCATGNGG	GCTCCAGGAGGGACTCCATGTGG	-	4223820	4223842	6.0	10.25	0.0	0.0	0.0	GG	T	G	3.0	3.0	1.0	0.0	1.0	0.0	1.0	1.0	1.0	0.0	1.0	1.0	CC	CA	AT	TG	C	C	A	T	G	0.5739910313901345	175.5	1781.2999999999954	4.0	6.0	4.0	9.0	G	G	G	C	T	4.51	33.96637931034482
guideSeq_HF1	FANCF-2	GCTGCAGAAGGGATTCCATGNGG	GCTGAAGAAGAGATTCCAGGAGG	+	48616200	48616222	2.0	10.25	0.0	0.0	0.0	GG	A	G	3.0	3.0	1.0	1.0	0.0	1.0	1.0	0.0	1.0	2.0	0.0	0.0	CC	CA	AG	GG	C	C	A	G	G	0.4843049327354261	172.0	1729.2999999999965	8.0	3.0	3.0	9.0	A	T	C	C	T	3.75	34.132586206896555
guideSeq_HF1	FANCF-2	GCTGCAGAAGGGATTCCATGNGG	GCTGCAAAAAGGATTCCAGGGGG	+	15211551	15211573	3.0	10.25	0.0	0.0	0.0	GG	G	G	3.0	3.0	1.0	1.0	0.0	1.0	1.0	0.0	2.0	1.0	0.0	0.0	CC	CA	AG	GG	C	C	A	G	G	0.4977578475336323	194.3	1736.5999999999958	7.0	4.0	3.0	9.0	A	C	T	G	A	3.38	34.51155172413793
guideSeq_HF1	FANCF-2	GCTGCAGAAGGGATTCCATGNGG	GCTGCAGAAGGGATTCCAAGGGG	-	36952995	36953017	22.0	16.75	0.0	0.0	0.0	GG	G	G	1.0	1.0	1.0	1.0	0.0	0.0	0.0	0.0	0.0	1.0	0.0	0.0	CC	CA	AA	AG	C	C	A	A	G	0.5515695067264574	189.5	1753.699999999996	6.0	4.0	3.0	10.0	A	A	T	A	C	4.19	34.224310344827586
guideSeq_HF1	FANCF-2	GCTGCAGAAGGGATTCCATGNGG	GCTGCAGAAGGGATTCCATGAGG	+	22647338	22647360	11.0	20.0	0.0	0.0	0.0	GG	A	G	0.0	0.0	0.0	0.0	0.0	0.0	0.0	0.0	0.0	0.0	0.0	0.0	CC	CA	AT	TG	C	C	A	T	G	0.5964125560538116	178.39999999999995	1874.4999999999955	6.0	4.0	4.0	9.0	T	G	C	G	C	4.19	34.25379310344828
guideSeq_HF1	FANCF-2	GCTGCAGAAGGGATTCCATGNGG	GCTGCAGTAAAGATTCCATCTGG	-	75614688	75614710	11.0	8.0	0.0	1.0	1.0	GG	T	G	2.0	2.0	2.0	1.0	0.0	1.0	0.0	0.0	1.0	0.0	1.0	0.0	CC	CA	AT	TC	C	C	A	T	C	0.4304932735426009	172.39999999999995	1713.0999999999958	6.0	5.0	6.0	6.0	T	A	G	A	G	3.75	34.090344827586215
guideSeq_HF1	FANCF-2	GCTGCAGAAGGGATTCCATGNGG	GCTGCTGAAAGGATTCTATGGGG	+	104988010	104988032	2.0	10.25	0.0	0.0	0.0	GG	G	G	3.0	3.0	1.0	1.0	0.0	1.0	1.0	0.0	1.0	0.0	1.0	1.0	CT	TA	AT	TG	C	T	A	T	G	0.4260089686098655	182.1	1729.0999999999954	5.0	3.0	6.0	9.0	G	T	G	T	G	4.05	34.29931034482759
guideSeq_HF1	FANCF-2	GCTGCAGAAGGGATTCCATGNGG	GCTGCTGAACAGATTCCATGGGG	+	65846355	65846377	3.0	10.25	0.0	0.0	0.0	GG	G	G	3.0	2.0	1.5	0.0	0.0	2.0	1.0	0.0	1.0	0.0	2.0	0.0	CC	CA	AT	TG	C	C	A	T	G	0.5470852017937221	177.29999999999995	1786.8999999999949	5.0	5.0	5.0	8.0	G	A	G	A	A	3.75	34.29241379310344
guideSeq_HF1	FANCF-2	GCTGCAGAAGGGATTCCATGNGG	GCTGGAGGAAGGATTCCATGGGG	+	43946404	43946426	11.0	11.25	0.0	1.0	1.0	GG	G	G	1.0	3.0	1.0	0.0	0.0	0.0	0.0	1.0	0.0	1.0	0.0	0.0	CC	CA	AT	TG	C	C	A	T	G	0.5605381165919282	186.7	1838.3999999999949	5.0	3.0	4.0	11.0	C	C	G	T	T	4.19	34.21
guideSeq_HF1	FANCF-2	GCTGCAGAAGGGATTCCATGNGG	GGTACAGAAGGGAGTCCATGGGG	-	63221340	63221362	3.0	10.25	0.0	0.0	0.0	GG	G	G	3.0	3.0	1.0	0.0	1.0	0.0	0.0	2.0	1.0	2.0	0.0	0.0	CC	CA	AT	TG	C	C	A	T	G	0.36771300448430494	177.79999999999995	1766.0999999999954	6.0	3.0	3.0	11.0	G	A	A	G	G	4.31	33.99551724137932
guideSeq_HF1	FANCF-2	GCTGCAGAAGGGATTCCATGNGG	GGTACAGAAGGGCTTCCATGAGG	-	57498746	57498768	17.0	10.25	0.0	0.0	0.0	GG	A	G	3.0	3.0	1.0	0.0	1.0	0.0	0.0	2.0	1.0	1.0	1.0	0.0	CC	CA	AT	TG	C	C	A	T	G	0.4304932735426009	177.3	1809.8999999999953	6.0	4.0	4.0	9.0	C	T	G	G	G	4.17	34.013275862068966
guideSeq_HF1	FANCF-2	GCTGCAGAAGGGATTCCATGNGG	TGTGAAGAAGGGTTTCCATGAGG	-	66609703	66609725	11.0	10.25	0.0	1.0	0.0	GG	A	T	2.0	3.0	1.0	0.0	1.0	0.0	1.0	0.0	0.0	1.0	1.0	0.0	CC	CA	AT	TG	C	C	A	T	G	0.5291479820627802	171.0	1748.9999999999955	6.0	2.0	6.0	9.0	A	G	A	T	A	4.03	34.40931034482759
guideSeq_HF1	FANCF-2	GCTGCAGAAGGGATTCCATGNGG	TGTGCAGAAGGGACTCCATTAGG	-	2640769	2640791	7.0	10.25	0.0	1.0	0.0	GG	A	T	2.0	2.0	1.5	1.0	1.0	0.0	0.0	0.0	1.0	0.0	1.0	0.0	CC	CA	AT	TT	C	C	A	T	T	0.5784753363228701	172.1	1765.0999999999958	6.0	4.0	5.0	8.0	C	C	A	A	G	4.42	34.14672413793103
guideSeq_HF1	FANCF-3	GGCGGCTGCACAACCAGTGGNGG	ATAGGCTGCACACCCAGTGGGGG	+	3511568	3511590	19.0	7.0	0.0	0.0	0.0	GG	G	A	4.0	2.0	2.0	0.0	1.0	0.0	0.0	3.0	1.0	1.0	2.0	0.0	AG	GT	TG	GG	A	G	T	G	G	0.5829596412556054	185.7	1873.1999999999966	5.0	6.0	3.0	9.0	C	A	G	C	A	3.63	34.25810344827586
guideSeq_HF1	FANCF-3	GGCGGCTGCACAACCAGTGGNGG	CAGGACTGCACAGCCAGTGGGGG	-	46927543	46927565	22.0	7.0	0.0	1.0	0.0	GG	G	C	3.0	4.0	1.0	0.0	1.0	0.0	1.0	1.0	2.0	0.0	0.0	1.0	AG	GT	TG	GG	A	G	T	G	G	0.5336322869955157	179.3	1787.699999999995	5.0	6.0	2.0	10.0	G	C	A	C	T	4.51	33.873275862068965
guideSeq_HF1	FANCF-3	GGCGGCTGCACAACCAGTGGNGG	GCAGGCTACACAACCAGTGAGGG	-	40139037	40139059	20.0	11.25	1.0	0.0	1.0	GG	G	G	2.0	2.0	1.5	1.0	0.0	0.0	1.0	0.0	2.0	0.0	0.0	0.0	AG	GT	TG	GA	A	G	T	G	A	0.5112107623318386	173.1	1787.1999999999948	7.0	6.0	2.0	8.0	G	A	C	T	G	4.33	34.01258620689655
guideSeq_HF1	FANCF-3	GGCGGCTGCACAACCAGTGGNGG	GCAGGCTGCACAGCCAGGGGCGG	-	4841039	4841061	4.0	9.0	0.0	0.0	2.0	GG	C	G	2.0	4.0	1.0	1.0	1.0	0.0	0.0	0.0	0.0	1.0	0.0	1.0	AG	GG	GG	GG	A	G	G	G	G	0.6098654708520179	200.1	1852.6999999999948	4.0	7.0	1.0	11.0	G	C	G	G	G	4.33	33.988103448275865
guideSeq_HF1	FANCF-3	GGCGGCTGCACAACCAGTGGNGG	GGCAACTACACAGCCAGTGGTGG	+	128954664	128954686	8.0	7.0	0.0	0.0	0.0	GG	T	G	4.0	3.0	1.3333333333333333	0.0	1.0	0.0	2.0	1.0	3.0	0.0	0.0	1.0	AG	GT	TG	GG	A	G	T	G	G	0.4887892376681615	172.0	1729.2999999999952	6.0	6.0	3.0	8.0	G	A	A	A	G	4.03	34.238620689655185
guideSeq_HF1	FANCF-3	GGCGGCTGCACAACCAGTGGNGG	GGCGGCTGCACAACCAGTGGAGG	-	22647156	22647178	11.0	20.0	0.0	0.0	0.0	GG	A	G	0.0	0.0	0.0	0.0	0.0	0.0	0.0	0.0	0.0	0.0	0.0	0.0	AG	GT	TG	GG	A	G	T	G	G	0.6816143497757847	186.8	1952.199999999996	5.0	6.0	2.0	10.0	C	A	A	G	A	4.33	34.26706896551723
guideSeq_HF1	FANCF-3	GGCGGCTGCACAACCAGTGGNGG	GGGGGCTGCACAGCCAGAGGAGG	+	18538868	18538890	19.0	10.25	0.0	0.0	0.0	GG	A	G	3.0	3.0	1.0	1.0	1.0	0.0	0.0	1.0	0.0	2.0	0.0	1.0	AG	GA	AG	GG	A	G	A	G	G	0.6681614349775785	190.2	1881.7999999999952	5.0	5.0	1.0	12.0	G	C	T	G	G	4.53	33.873275862068965
guideSeq_HF1	FANCF-3	GGCGGCTGCACAACCAGTGGNGG	TGCGGCTGCACAGCCAGTGGGAG	+	128941227	128941249	8.0	13.5	0.0	0.0	0.0	AG	G	T	2.0	2.0	1.0	0.0	1.0	0.0	0.0	1.0	0.0	0.0	1.0	1.0	AG	GT	TG	GG	A	G	T	G	G	0.4215246636771301	184.9	1754.699999999995	4.0	6.0	3.0	10.0	C	C	A	G	C	4.53	34.10586206896552
guideSeq_HF1	FANCF-3	GGCGGCTGCACAACCAGTGGNGG	TGGGGGCGCACAGCCAGTGGGGG	+	100803682	100803704	14.0	10.25	1.0	1.0	0.0	GG	G	T	2.0	3.0	1.0	0.0	1.0	0.0	0.0	1.0	0.0	1.0	0.0	1.0	AG	GT	TG	GG	A	G	T	G	G	0.6143497757847534	201.8	1813.099999999996	3.0	5.0	2.0	13.0	A	C	C	C	A	4.45	34.01758620689655
guideSeq_HF1	FANCF-4	GCTCCAGAGCCGTGCGAATGNGG	GCTCCAGAGCCGTGCGAATGGGG	+	22647179	22647201	11.0	20.0	0.0	0.0	0.0	GG	G	G	0.0	0.0	0.0	0.0	0.0	0.0	0.0	0.0	0.0	0.0	0.0	0.0	GA	AA	AT	TG	G	A	A	T	G	0.6771300448430493	193.9	1948.7999999999965	4.0	6.0	3.0	10.0	C	C	A	T	G	4.39	34.04827586206897
guideSeq_HF1	RUNX1-1	GCATTTTCAGGAGGAAGCGANGG	ACAATCTCAGGAGGAAGGGAGGG	+	36756957	36756979	6.0	8.0	0.0	0.0	1.0	GG	G	A	3.0	4.0	1.0	1.0	0.0	0.0	1.0	1.0	1.0	2.0	0.0	0.0	AG	GG	GG	GA	A	G	G	G	A	0.5067264573991032	177.89999999999995	1798.399999999996	8.0	3.0	2.0	10.0	C	G	C	T	C	3.75	34.1046551724138
guideSeq_HF1	RUNX1-1	GCATTTTCAGGAGGAAGCGANGG	GCATTTTCAGAAGGAAGCAAGGG	+	97265075	97265097	14.0	13.5	0.0	0.0	0.0	GG	G	G	2.0	2.0	1.0	1.0	0.0	1.0	0.0	0.0	2.0	0.0	0.0	0.0	AG	GC	CA	AA	A	G	C	A	A	0.33183856502242154	183.8	1734.5999999999954	8.0	3.0	4.0	8.0	T	T	C	T	T	3.63	34.801034482758624
guideSeq_HF1	RUNX1-1	GCATTTTCAGGAGGAAGCGANGG	GCATTTTCAGGAGGAAGCGATGG	-	36421193	36421215	21.0	20.0	0.0	0.0	0.0	GG	T	G	0.0	0.0	0.0	0.0	0.0	0.0	0.0	0.0	0.0	0.0	0.0	0.0	AG	GC	CG	GA	A	G	C	G	A	0.4753363228699552	183.9	1746.0999999999954	6.0	3.0	5.0	9.0	C	T	T	C	A	3.63	34.528103448275864
guideSeq_HF1	VEGFA_2	GACCCCCTCCACCCCGCCTCNGG	AACACCCCCCACCCCACCCCGGG	-	51915513	51915535	19.0	4.75	0.0	1.0	1.0	GG	G	A	3.0	5.0	1.0	1.0	1.0	0.0	0.0	1.0	3.0	0.0	0.0	0.0	AC	CC	CC	CC	A	C	C	C	C	0.4977578475336323	207.4	1797.5999999999951	5.0	15.0	0.0	3.0	C	A	C	C	A	4.58	34.09568965517241
guideSeq_HF1	VEGFA_2	GACCCCCTCCACCCCGCCTCNGG	AACACCCTCCACCCCACCACAGG	+	65632974	65632996	17.0	7.0	0.0	0.0	0.0	GG	A	A	4.0	4.0	1.0	1.0	1.0	0.0	0.0	2.0	2.0	2.0	0.0	0.0	AC	CC	CA	AC	A	C	C	A	C	0.4573991031390134	179.8	1731.199999999995	7.0	13.0	1.0	2.0	A	G	T	T	T	3.85	34.3246551724138
guideSeq_HF1	VEGFA_2	GACCCCCTCCACCCCGCCTCNGG	AACACGCCCCACCCCGCCCCAGG	-	63719174	63719196	11.0	4.75	0.0	1.0	1.0	GG	A	A	3.0	5.0	1.0	1.0	0.0	0.0	1.0	1.0	2.0	1.0	0.0	0.0	GC	CC	CC	CC	G	C	C	C	C	0.5650224215246636	209.8	1801.399999999995	5.0	14.0	0.0	4.0	A	G	T	C	C	4.51	34.12155172413793
guideSeq_HF1	VEGFA_2	GACCCCCTCCACCCCGCCTCNGG	AACCACCCCCACCCCACCCCAGG	+	50765512	50765534	7.0	5.75	0.0	1.0	2.0	GG	A	A	2.0	5.0	1.0	1.0	1.0	0.0	0.0	0.0	2.0	0.0	0.0	0.0	AC	CC	CC	CC	A	C	C	C	C	0.5650224215246636	198.1	1799.7999999999954	6.0	15.0	0.0	2.0	G	A	G	G	G	4.33	33.90862068965518
guideSeq_HF1	VEGFA_2	GACCCCCTCCACCCCGCCTCNGG	AACCCCACCCACCCCATCTCAGG	-	237195675	237195697	1.0	4.75	0.0	1.0	1.0	GG	A	A	3.0	4.0	1.25	1.0	1.0	0.0	0.0	1.0	2.0	0.0	0.0	1.0	AT	TC	CT	TC	A	T	C	T	C	0.5381165919282511	186.2	1778.9999999999961	6.0	13.0	2.0	2.0	G	A	G	G	A	4.03	33.91431034482759
guideSeq_HF1	VEGFA_2	GACCCCCTCCACCCCGCCTCNGG	AACCTCCACCTCCCCGCCTCAGG	+	101150782	101150804	7.0	7.0	0.0	0.0	0.0	GG	A	A	4.0	4.0	1.0	0.0	0.0	1.0	2.0	1.0	1.0	1.0	1.0	1.0	GC	CC	CT	TC	G	C	C	T	C	0.5470852017937221	192.7	1786.9999999999955	4.0	13.0	3.0	3.0	T	G	A	T	C	3.64	34.09431034482758
guideSeq_HF1	VEGFA_2	GACCCCCTCCACCCCGCCTCNGG	AAGACCCCCCACCCCGCCCCAGG	+	45952038	45952060	19.0	10.25	0.0	2.0	0.0	GG	A	A	1.0	3.0	1.0	1.0	0.0	0.0	0.0	0.0	1.0	0.0	0.0	0.0	GC	CC	CC	CC	G	C	C	C	C	0.4125560538116592	209.90000000000003	1819.1999999999955	5.0	14.0	0.0	4.0	A	G	A	G	A	4.02	34.12862068965517
guideSeq_HF1	VEGFA_2	GACCCCCTCCACCCCGCCTCNGG	AAGCCCCCCCACCCCGCCCCGGG	-	140263439	140263461	9.0	10.25	0.0	2.0	0.0	GG	G	A	1.0	3.0	1.0	1.0	0.0	0.0	0.0	0.0	1.0	0.0	0.0	0.0	GC	CC	CC	CC	G	C	C	C	C	0.7982062780269058	229.2	2081.699999999997	3.0	15.0	0.0	5.0	C	A	C	T	G	4.17	33.87155172413792
guideSeq_HF1	VEGFA_2	GACCCCCTCCACCCCGCCTCNGG	ACACCCCCCCACCCCACCCCAGG	-	221535826	221535848	2.0	7.0	1.0	1.0	0.0	GG	A	A	3.0	4.0	1.0	1.0	1.0	0.0	0.0	1.0	2.0	0.0	1.0	0.0	AC	CC	CC	CC	A	C	C	C	C	0.4260089686098655	200.00000000000003	1763.4999999999952	5.0	16.0	0.0	2.0	C	A	A	G	G	4.31	34.02103448275862
guideSeq_HF1	VEGFA_2	GACCCCCTCCACCCCGCCTCNGG	ACACCCCCCCACCCCGCCTCAGG	-	103599643	103599665	9.0	13.5	1.0	1.0	0.0	GG	A	A	1.0	2.0	1.0	0.0	0.0	0.0	0.0	1.0	0.0	0.0	1.0	0.0	GC	CC	CT	TC	G	C	C	T	C	0.5381165919282511	202.1	1803.0999999999967	4.0	15.0	1.0	3.0	A	C	G	T	C	4.58	34.044655172413805
guideSeq_HF1	VEGFA_2	GACCCCCTCCACCCCGCCTCNGG	ACACCGCTCCACCCCGCTTCCAG	+	36572749	36572771	7.0	8.0	1.0	1.0	1.0	AG	C	A	2.0	4.0	1.0	1.0	0.0	0.0	1.0	0.0	0.0	1.0	0.0	1.0	GC	CT	TT	TC	G	C	T	T	C	0.4753363228699552	192.6	1737.399999999996	4.0	13.0	3.0	3.0	C	A	T	A	T	4.58	34.0496551724138
guideSeq_HF1	VEGFA_2	GACCCCCTCCACCCCGCCTCNGG	ACCCCACCCCACCCCGTCTCCGG	-	1028244	1028266	19.0	8.0	1.0	1.0	1.0	GG	C	A	2.0	4.0	1.0	1.0	0.0	0.0	1.0	0.0	1.0	0.0	0.0	1.0	GT	TC	CT	TC	G	T	C	T	C	0.6905829596412556	201.4	1930.7999999999965	3.0	15.0	2.0	3.0	A	A	G	C	C	4.17	34.03568965517241
guideSeq_HF1	VEGFA_2	GACCCCCTCCACCCCGCCTCNGG	ACCCCCCCCCCACCCGCCCCCGG	-	2738204	2738226	6.0	4.75	1.0	1.0	1.0	GG	C	A	3.0	5.0	1.0	1.0	0.0	1.0	1.0	0.0	2.0	0.0	1.0	0.0	GC	CC	CC	CC	G	C	C	C	C	0.4439461883408072	229.7	1791.899999999995	2.0	18.0	0.0	3.0	C	A	C	C	C	4.58	33.825344827586214
guideSeq_HF1	VEGFA_2	GACCCCCTCCACCCCGCCTCNGG	ACCCCCCCCCCCCCCGCCCCCGG	+	24857577	24857599	2.0	5.75	0.0	0.0	2.0	GG	C	A	3.0	5.0	1.0	1.0	0.0	1.0	1.0	0.0	2.0	0.0	1.0	0.0	GC	CC	CC	CC	G	C	C	C	C	0.5650224215246636	239.4	1864.6999999999955	1.0	19.0	0.0	3.0	A	G	A	C	A	4.03	33.90327586206895
guideSeq_HF1	VEGFA_2	GACCCCCTCCACCCCGCCTCNGG	ACTCCCCTCCACCCCGGCTCGGG	-	62167048	62167070	17.0	14.5	1.0	0.0	1.0	GG	G	A	1.0	2.0	1.0	1.0	0.0	0.0	0.0	0.0	0.0	1.0	0.0	0.0	GG	GC	CT	TC	G	G	C	T	C	0.4843049327354261	203.9	1765.9999999999952	2.0	13.0	3.0	5.0	T	C	T	A	T	4.45	33.879827586206886
guideSeq_HF1	VEGFA_2	GACCCCCTCCACCCCGCCTCNGG	AGCCAACCCCACCCCGCCTCTGG	-	131706576	131706598	9.0	8.0	0.0	2.0	1.0	GG	T	A	1.0	3.0	1.3333333333333333	0.0	0.0	0.0	1.0	0.0	0.0	1.0	0.0	0.0	GC	CC	CT	TC	G	C	C	T	C	0.5336322869955157	201.6	1790.9999999999952	4.0	13.0	2.0	4.0	T	G	T	C	C	4.03	34.06655172413792
guideSeq_HF1	VEGFA_2	GACCCCCTCCACCCCGCCTCNGG	AGCCCCCACCTCCCCGCCTCGGG	+	43684479	43684501	22.0	10.25	0.0	1.0	0.0	GG	G	A	2.0	3.0	1.0	0.0	0.0	1.0	1.0	0.0	0.0	1.0	1.0	0.0	GC	CC	CT	TC	G	C	C	T	C	0.6233183856502242	213.9	1892.9999999999961	2.0	14.0	2.0	5.0	C	T	C	C	T	4.37	33.78706896551724
guideSeq_HF1	VEGFA_2	GACCCCCTCCACCCCGCCTCNGG	AGCCCCCCCCACCCCGACTCAGG	-	133956639	133956661	10.0	10.25	0.0	1.0	0.0	GG	A	A	2.0	3.0	1.0	1.0	0.0	0.0	1.0	0.0	1.0	1.0	0.0	0.0	GA	AC	CT	TC	G	A	C	T	C	0.5650224215246636	203.2	1831.099999999996	4.0	14.0	1.0	4.0	A	C	A	G	G	4.53	33.788793103448285
guideSeq_HF1	VEGFA_2	GACCCCCTCCACCCCGCCTCNGG	AGCCCCCCCCACCCCGCCCCTGG	-	28341692	28341714	19.0	10.25	0.0	1.0	0.0	GG	T	A	2.0	3.0	1.0	1.0	0.0	0.0	1.0	0.0	2.0	0.0	0.0	0.0	GC	CC	CC	CC	G	C	C	C	C	0.6457399103139013	221.8	1865.199999999996	2.0	16.0	1.0	4.0	G	C	C	C	A	4.03	33.98620689655172
guideSeq_HF1	VEGFA_2	GACCCCCTCCACCCCGCCTCNGG	AGCCGCCCCCACCCCGCCCCCGG	+	2666722	2666744	9.0	8.0	0.0	2.0	1.0	GG	C	A	1.0	4.0	1.0	1.0	0.0	0.0	0.0	0.0	1.0	0.0	0.0	0.0	GC	CC	CC	CC	G	C	C	C	C	0.5605381165919282	232.1	1860.599999999996	2.0	16.0	0.0	5.0	C	C	G	C	T	4.58	33.9246551724138
guideSeq_HF1	VEGFA_2	GACCCCCTCCACCCCGCCTCNGG	AGGCCCCCACACCCCGCCTCAGG	+	1496241	1496263	4.0	10.25	1.0	1.0	0.0	GG	A	A	2.0	2.0	1.5	0.0	0.0	1.0	0.0	1.0	0.0	1.0	0.0	1.0	GC	CC	CT	TC	G	C	C	T	C	0.600896860986547	203.50000000000003	1821.1999999999973	4.0	13.0	1.0	5.0	A	C	C	A	C	4.58	33.99086206896552
guideSeq_HF1	VEGFA_2	GACCCCCTCCACCCCGCCTCNGG	AGGCCCCCCCGCCCCGCCTCAGG	-	374661	374683	11.0	10.25	1.0	1.0	0.0	GG	A	A	2.0	3.0	1.0	0.0	0.0	1.0	0.0	1.0	0.0	0.0	0.0	2.0	GC	CC	CT	TC	G	C	C	T	C	0.6860986547085202	223.90000000000003	1955.4999999999966	2.0	14.0	1.0	6.0	T	T	A	A	G	3.64	33.89706896551724
guideSeq_HF1	VEGFA_2	GACCCCCTCCACCCCGCCTCNGG	AGTAGCCCCCACCCCGCCTCGGG	-	69166705	69166727	16.0	8.0	1.0	2.0	1.0	GG	G	A	1.0	3.0	1.3333333333333333	0.0	0.0	0.0	0.0	1.0	0.0	1.0	0.0	0.0	GC	CC	CT	TC	G	C	C	T	C	0.7040358744394619	209.8	1982.0999999999967	3.0	12.0	2.0	6.0	A	C	A	A	G	4.58	33.84827586206897
guideSeq_HF1	VEGFA_2	GACCCCCTCCACCCCGCCTCNGG	AGTCCCATCCACCCCGCCTAAGG	-	18633477	18633499	19.0	7.0	0.0	1.0	0.0	GG	A	A	3.0	2.0	2.0	1.0	0.0	0.0	1.0	1.0	0.0	2.0	0.0	1.0	GC	CC	CT	TA	G	C	C	T	A	0.5739910313901345	193.9	1894.8999999999985	5.0	11.0	3.0	4.0	G	A	T	G	C	3.74	34.14051724137932
guideSeq_HF1	VEGFA_2	GACCCCCTCCACCCCGCCTCNGG	ATCCCCCTCCACCCCACCCCTGG	+	12308918	12308940	11.0	8.0	0.0	1.0	1.0	GG	T	A	2.0	4.0	1.0	1.0	1.0	0.0	0.0	0.0	2.0	0.0	0.0	0.0	AC	CC	CC	CC	A	C	C	C	C	0.4708520179372198	197.8	1780.399999999995	3.0	15.0	3.0	2.0	C	T	C	A	G	4.53	33.735517241379306
guideSeq_HF1	VEGFA_2	GACCCCCTCCACCCCGCCTCNGG	ATCCCCCTCCCCTCCGCCCCTGG	+	57119649	57119671	19.0	5.75	0.0	1.0	2.0	GG	T	A	2.0	5.0	1.0	1.0	0.0	0.0	0.0	1.0	1.0	0.0	1.0	0.0	GC	CC	CC	CC	G	C	C	C	C	0.4349775784753363	209.6	1760.3999999999949	1.0	15.0	4.0	3.0	C	A	G	C	T	4.62	33.71568965517241
guideSeq_HF1	VEGFA_2	GACCCCCTCCACCCCGCCTCNGG	ATCCCTCTCCACCCCACCCCAGG	-	45796050	45796072	11.0	8.0	1.0	0.0	1.0	GG	A	A	3.0	4.0	1.0	1.0	1.0	0.0	1.0	0.0	2.0	0.0	0.0	1.0	AC	CC	CC	CC	A	C	C	C	C	0.6098654708520179	189.2	1853.199999999996	4.0	14.0	3.0	2.0	C	A	G	G	A	4.36	33.85603448275862
guideSeq_HF1	VEGFA_2	GACCCCCTCCACCCCGCCTCNGG	ATGCCCCACCCCCCCGCCCCCGG	-	85338200	85338222	16.0	4.75	1.0	0.0	1.0	GG	C	A	4.0	4.0	1.25	1.0	0.0	1.0	1.0	1.0	1.0	2.0	1.0	0.0	GC	CC	CC	CC	G	C	C	C	C	0.5650224215246636	226.7	1855.2999999999947	2.0	16.0	1.0	4.0	C	T	T	G	G	4.17	33.90137931034482
guideSeq_HF1	VEGFA_2	GACCCCCTCCACCCCGCCTCNGG	ATTCCCCCCCACCCCGCCTCAGG	+	242214590	242214612	2.0	10.25	0.0	1.0	0.0	GG	A	A	2.0	2.0	1.5	0.0	0.0	0.0	0.0	2.0	0.0	0.0	2.0	0.0	GC	CC	CT	TC	G	C	C	T	C	0.4573991031390134	206.6	1790.199999999995	3.0	14.0	3.0	3.0	A	A	A	G	A	3.75	34.20413793103449
guideSeq_HF1	VEGFA_2	GACCCCCTCCACCCCGCCTCNGG	CAACCCCCCCACCCCGCTTCAGG	+	140398784	140398806	3.0	10.25	0.0	1.0	0.0	GG	A	C	2.0	3.0	1.0	1.0	0.0	0.0	0.0	1.0	1.0	0.0	0.0	1.0	GC	CT	TT	TC	G	C	T	T	C	0.4798206278026906	202.8	1791.699999999995	4.0	14.0	2.0	3.0	T	G	A	T	T	4.03	34.069310344827585
guideSeq_HF1	VEGFA_2	GACCCCCTCCACCCCGCCTCNGG	CACCACCCCCACCCCGCCCCTGG	+	195489204	195489226	3.0	9.0	0.0	1.0	2.0	GG	T	C	1.0	4.0	1.0	1.0	0.0	0.0	0.0	0.0	1.0	0.0	0.0	0.0	GC	CC	CC	CC	G	C	C	C	C	0.7399103139013453	205.5	2011.5999999999967	3.0	16.0	1.0	3.0	G	G	C	T	G	4.58	33.87310344827586
guideSeq_HF1	VEGFA_2	GACCCCCTCCACCCCGCCTCNGG	CACCCACTACTCCCCGCCTCAGG	-	45134888	45134910	22.0	7.0	0.0	0.0	0.0	GG	A	C	4.0	4.0	1.0	0.0	0.0	2.0	1.0	1.0	0.0	2.0	2.0	0.0	GC	CC	CT	TC	G	C	C	T	C	0.6098654708520179	185.3	1819.899999999996	4.0	13.0	3.0	3.0	C	C	A	C	C	4.42	33.984655172413795
guideSeq_HF1	VEGFA_2	GACCCCCTCCACCCCGCCTCNGG	CACCCCCCCCCCCCCACCTCCGG	-	76495783	76495805	11.0	8.0	0.0	0.0	1.0	GG	C	C	3.0	4.0	1.0	0.0	1.0	1.0	1.0	0.0	2.0	0.0	1.0	0.0	AC	CC	CT	TC	A	C	C	T	C	0.5739910313901345	214.90000000000003	1836.4999999999952	2.0	18.0	1.0	2.0	T	C	A	G	C	4.37	33.833275862068966
guideSeq_HF1	VEGFA_2	GACCCCCTCCACCCCGCCTCNGG	CACCCCCCCCCCCCCGCCCCCGG	+	79881137	79881159	17.0	8.0	0.0	0.0	1.0	GG	C	C	3.0	4.0	1.0	1.0	0.0	1.0	1.0	0.0	2.0	0.0	1.0	0.0	GC	CC	CC	CC	G	C	C	C	C	0.6771300448430493	234.2	1945.099999999996	1.0	19.0	0.0	3.0	C	C	C	A	G	4.58	33.66844827586207
guideSeq_HF1	VEGFA_2	GACCCCCTCCACCCCGCCTCNGG	CACCCCCCGCACCCCGCCCCAGG	-	32184479	32184501	11.0	8.0	0.0	1.0	1.0	GG	A	C	2.0	4.0	1.0	1.0	0.0	0.0	0.0	1.0	1.0	0.0	1.0	0.0	GC	CC	CC	CC	G	C	C	C	C	0.5695067264573991	216.2	1884.799999999996	3.0	16.0	0.0	4.0	T	C	T	C	C	4.18	34.011551724137924
guideSeq_HF1	VEGFA_2	GACCCCCTCCACCCCGCCTCNGG	CACCCCCTCCCCTCCGCCTCAGG	-	61321433	61321455	11.0	11.25	0.0	1.0	1.0	GG	A	C	1.0	3.0	1.0	0.0	0.0	0.0	0.0	1.0	0.0	0.0	1.0	0.0	GC	CC	CT	TC	G	C	C	T	C	0.6098654708520179	199.1	1842.699999999996	2.0	15.0	3.0	3.0	G	G	T	T	C	4.03	33.95672413793103
guideSeq_HF1	VEGFA_2	GACCCCCTCCACCCCGCCTCNGG	CACCCCGCCCACCCCGCCCCTGG	+	37251178	37251200	8.0	8.0	0.0	1.0	1.0	GG	T	C	2.0	4.0	1.0	1.0	0.0	0.0	0.0	1.0	1.0	0.0	1.0	0.0	GC	CC	CC	CC	G	C	C	C	C	0.6547085201793722	216.2	1929.1999999999955	2.0	16.0	1.0	4.0	G	C	C	A	C	4.58	33.85448275862069
guideSeq_HF1	VEGFA_2	GACCCCCTCCACCCCGCCTCNGG	CACTCCCCCCACCCCGCAACAGG	+	154742873	154742895	2.0	4.75	0.0	1.0	1.0	GG	A	C	3.0	4.0	1.25	2.0	0.0	0.0	0.0	1.0	0.0	2.0	1.0	0.0	GC	CA	AA	AC	G	C	A	A	C	0.4573991031390134	195.00000000000003	1740.0999999999954	5.0	14.0	1.0	3.0	C	C	C	C	A	4.58	33.90120689655173
guideSeq_HF1	VEGFA_2	GACCCCCTCCACCCCGCCTCNGG	CACTCCCCCCACCCCGCCCCAGG	-	126138175	126138197	9.0	8.0	0.0	1.0	1.0	GG	A	C	2.0	4.0	1.0	1.0	0.0	0.0	0.0	1.0	1.0	0.0	1.0	0.0	GC	CC	CC	CC	G	C	C	C	C	0.6636771300448431	206.6	1905.8999999999967	3.0	16.0	1.0	3.0	A	A	G	G	G	4.42	33.77741379310345
guideSeq_HF1	VEGFA_2	GACCCCCTCCACCCCGCCTCNGG	CAGTCCCCCCACCCCACCTCTGG	+	72538201	72538223	10.0	7.0	0.0	2.0	0.0	GG	T	C	2.0	3.0	1.3333333333333333	0.0	1.0	0.0	0.0	1.0	1.0	0.0	0.0	1.0	AC	CC	CT	TC	A	C	C	T	C	0.5605381165919282	187.30000000000004	1782.6999999999955	3.0	14.0	3.0	3.0	T	A	G	G	C	4.33	33.92103448275863
guideSeq_HF1	VEGFA_2	GACCCCCTCCACCCCGCCTCNGG	CATACCCCCCACCCCGCCCCGGG	-	8841911	8841933	4.0	7.0	0.0	2.0	0.0	GG	G	C	2.0	4.0	1.0	1.0	0.0	0.0	0.0	1.0	1.0	0.0	1.0	0.0	GC	CC	CC	CC	G	C	C	C	C	0.6188340807174888	217.1	1846.0999999999951	3.0	15.0	1.0	4.0	C	A	G	G	C	4.33	33.98120689655172
guideSeq_HF1	VEGFA_2	GACCCCCTCCACCCCGCCTCNGG	CATCCCCCCCACCCCACCCCGGG	-	46141849	46141871	11.0	4.75	0.0	1.0	1.0	GG	G	C	3.0	5.0	1.0	1.0	1.0	0.0	0.0	1.0	2.0	0.0	1.0	0.0	AC	CC	CC	CC	A	C	C	C	C	0.5964125560538116	210.50000000000003	2018.0999999999933	3.0	16.0	1.0	3.0	A	T	G	C	T	4.58	33.85741379310345
guideSeq_HF1	VEGFA_2	GACCCCCTCCACCCCGCCTCNGG	CATTCCCCCCACCCCACCTCAGG	-	26025089	26025111	12.0	4.75	0.0	1.0	1.0	GG	A	C	3.0	4.0	1.25	0.0	1.0	0.0	0.0	2.0	1.0	0.0	1.0	1.0	AC	CC	CT	TC	A	C	C	T	C	0.4260089686098655	190.7	1742.9999999999952	4.0	14.0	3.0	2.0	C	A	A	T	C	4.27	34.18189655172414
guideSeq_HF1	VEGFA_2	GACCCCCTCCACCCCGCCTCNGG	CCACACCCACCACCCCGCCTCAG	+	39839068	39839090	8.0	7.0	1.0	1.0	0.0	AG	C	C	3.0	3.0	1.3333333333333333	0.0	0.0	0.0	1.0	2.0	0.0	2.0	1.0	0.0	CG	GC	CC	CT	C	G	C	C	T	0.5291479820627802	187.2	1788.7999999999947	5.0	15.0	1.0	2.0	A	T	C	A	C	4.36	33.97586206896552
guideSeq_HF1	VEGFA_2	GACCCCCTCCACCCCGCCTCNGG	CCACCCCCCCACCCCGCCCCAGG	+	170573334	170573356	2.0	10.25	1.0	1.0	0.0	GG	A	C	2.0	3.0	1.0	1.0	0.0	0.0	0.0	1.0	1.0	0.0	1.0	0.0	GC	CC	CC	CC	G	C	C	C	C	0.5964125560538116	215.2	1830.0999999999951	3.0	17.0	0.0	3.0	T	T	T	T	G	3.64	34.11275862068965
guideSeq_HF1	VEGFA_2	GACCCCCTCCACCCCGCCTCNGG	CCACCCCCCCACCCCGCCCCTGG	-	10913955	10913977	20.0	10.25	1.0	1.0	0.0	GG	T	C	2.0	3.0	1.0	1.0	0.0	0.0	0.0	1.0	1.0	0.0	1.0	0.0	GC	CC	CC	CC	G	C	C	C	C	0.5022421524663677	215.2	1762.899999999995	2.0	17.0	1.0	3.0	C	A	G	G	C	4.58	33.886034482758625
guideSeq_HF1	VEGFA_2	GACCCCCTCCACCCCGCCTCNGG	CCACCCCTCCACCCCGTCCCAGG	-	100931286	100931308	9.0	8.0	0.0	2.0	1.0	GG	A	C	1.0	4.0	1.0	0.0	0.0	0.0	0.0	1.0	0.0	0.0	1.0	0.0	GT	TC	CC	CC	G	T	C	C	C	0.600896860986547	196.6	1859.8999999999953	3.0	15.0	2.0	3.0	T	C	C	C	T	4.18	33.83034482758621
guideSeq_HF1	VEGFA_2	GACCCCCTCCACCCCGCCTCNGG	CCACCGCCCCCACCCCCCCTCAG	+	36154681	36154703	20.0	4.75	1.0	2.0	1.0	AG	C	C	2.0	4.0	1.25	0.0	1.0	0.0	0.0	1.0	0.0	0.0	2.0	0.0	CC	CC	CC	CT	C	C	C	C	T	0.4798206278026906	206.6	1771.899999999996	3.0	17.0	1.0	2.0	A	G	A	T	T	3.75	33.83344827586207
guideSeq_HF1	VEGFA_2	GACCCCCTCCACCCCGCCTCNGG	CCCAGCCCCCACCTCGCCTCGGG	+	863187	863209	11.0	6.75	3.0	0.0	3.0	GG	G	C	2.0	4.0	1.25	0.0	1.0	0.0	1.0	0.0	1.0	0.0	0.0	1.0	GC	CC	CT	TC	G	C	C	T	C	0.5515695067264574	208.7	1839.2999999999945	2.0	14.0	2.0	5.0	G	A	T	G	G	4.37	33.805862068965524
guideSeq_HF1	VEGFA_2	GACCCCCTCCACCCCGCCTCNGG	CCCCACCCCCACCCCATCTCTGG	-	18131307	18131329	19.0	1.5	0.0	1.0	1.0	GG	T	C	4.0	4.0	1.5	1.0	1.0	0.0	1.0	1.0	2.0	0.0	1.0	1.0	AT	TC	CT	TC	A	T	C	T	C	0.6591928251121076	192.6	1875.799999999996	3.0	15.0	3.0	2.0	C	G	C	T	C	4.58	33.87293103448277
guideSeq_HF1	VEGFA_2	GACCCCCTCCACCCCGCCTCNGG	CCCCACCCCCACCCCGCCTCAGG	-	116294250	116294272	10.0	8.0	0.0	1.0	1.0	GG	A	C	2.0	3.0	1.3333333333333333	0.0	0.0	0.0	1.0	1.0	1.0	0.0	1.0	0.0	GC	CC	CT	TC	G	C	C	T	C	0.5246636771300448	206.6	1790.0999999999954	3.0	16.0	1.0	3.0	G	A	T	C	A	4.58	33.83137931034483
guideSeq_HF1	VEGFA_2	GACCCCCTCCACCCCGCCTCNGG	CCCCCACCCCACCCCGCCTCCAG	+	130663070	130663092	9.0	8.0	0.0	1.0	1.0	AG	C	C	2.0	3.0	1.3333333333333333	0.0	0.0	0.0	1.0	1.0	1.0	0.0	1.0	0.0	GC	CC	CT	TC	G	C	C	T	C	0.5739910313901345	206.6	1815.199999999996	3.0	17.0	1.0	2.0	T	C	T	C	T	4.03	33.84758620689655
guideSeq_HF1	VEGFA_2	GACCCCCTCCACCCCGCCTCNGG	CCCCCCCACCACCCCGCCCCGGG	-	18041540	18041562	8.0	9.0	0.0	0.0	2.0	GG	G	C	2.0	3.0	1.3333333333333333	1.0	0.0	0.0	1.0	0.0	1.0	1.0	0.0	0.0	GC	CC	CC	CC	G	C	C	C	C	0.5874439461883408	224.5	1787.899999999995	2.0	17.0	0.0	4.0	A	C	C	C	T	4.29	33.91155172413792
guideSeq_HF1	VEGFA_2	GACCCCCTCCACCCCGCCTCNGG	CCCCCCCCCCACCCCGCCCCCGG	-	129244196	129244218	2.0	9.0	0.0	0.0	2.0	GG	C	C	2.0	3.0	1.3333333333333333	1.0	0.0	0.0	1.0	0.0	2.0	0.0	0.0	0.0	GC	CC	CC	CC	G	C	C	C	C	0.6278026905829597	234.2	1861.599999999996	1.0	19.0	0.0	3.0	C	C	A	C	G	4.45	33.81
guideSeq_HF1	VEGFA_2	GACCCCCTCCACCCCGCCTCNGG	CCCCCCCCCCCCCCCGCCCCGGG	+	82734565	82734587	16.0	3.75	0.0	0.0	0.0	GG	G	C	5.0	4.0	1.25	1.0	0.0	1.0	1.0	2.0	2.0	0.0	3.0	0.0	GC	CC	CC	CC	G	C	C	C	C	0.4932735426008968	243.9	1813.0999999999951	0.0	19.0	0.0	4.0	C	A	T	C	T	4.66	33.558793103448274
guideSeq_HF1	VEGFA_2	GACCCCCTCCACCCCGCCTCNGG	CCCCCCCCCCCCCCCGCCTCAGG	-	100546983	100547005	13.0	7.0	0.0	0.0	0.0	GG	A	C	4.0	3.0	1.3333333333333333	0.0	0.0	1.0	1.0	2.0	1.0	0.0	3.0	0.0	GC	CC	CT	TC	G	C	C	T	C	0.37668161434977576	226.00000000000003	1781.1999999999948	1.0	18.0	1.0	3.0	C	A	A	G	G	3.75	33.73620689655171
guideSeq_HF1	VEGFA_2	GACCCCCTCCACCCCGCCTCNGG	CCCCCCCCCCCCCCCGCCTCCGG	+	50884786	50884808	22.0	7.0	0.0	0.0	0.0	GG	C	C	4.0	3.0	1.3333333333333333	0.0	0.0	1.0	1.0	2.0	1.0	0.0	3.0	0.0	GC	CC	CT	TC	G	C	C	T	C	0.6412556053811659	235.3	1872.9999999999961	0.0	19.0	1.0	3.0	C	C	T	C	C	4.72	33.739827586206886
guideSeq_HF1	VEGFA_2	GACCCCCTCCACCCCGCCTCNGG	CCCCCCCCCGCCCCGCCCCCCGG	+	14457488	14457510	5.0	1.5	1.0	1.0	1.0	GG	C	C	4.0	5.0	1.2	1.0	0.0	1.0	1.0	1.0	2.0	0.0	1.0	1.0	CC	CC	CC	CC	C	C	C	C	C	0.5426008968609866	244.9	1863.399999999995	0.0	19.0	0.0	4.0	T	A	C	T	A	4.75	33.62344827586207
guideSeq_HF1	VEGFA_2	GACCCCCTCCACCCCGCCTCNGG	CCCCCCCCTCACCCCGCCCCTGG	+	45324565	45324587	19.0	7.0	0.0	1.0	0.0	GG	T	C	3.0	3.0	1.3333333333333333	1.0	0.0	0.0	0.0	2.0	1.0	0.0	2.0	0.0	GC	CC	CC	CC	G	C	C	C	C	0.6278026905829597	216.3	1858.799999999996	1.0	17.0	2.0	3.0	T	C	C	C	A	4.58	33.900517241379305
guideSeq_HF1	VEGFA_2	GACCCCCTCCACCCCGCCTCNGG	CCCCCCTCCCACCCCGCCCCGGG	-	27022821	27022843	1.0	8.0	1.0	1.0	1.0	GG	G	C	2.0	3.0	1.3333333333333333	1.0	0.0	0.0	0.0	1.0	1.0	0.0	1.0	0.0	GC	CC	CC	CC	G	C	C	C	C	0.8071748878923767	225.6	2118.9999999999977	1.0	17.0	1.0	4.0	G	C	C	C	A	4.58	33.780344827586205
guideSeq_HF1	VEGFA_2	GACCCCCTCCACCCCGCCTCNGG	CCCCCCTCCCACCCCGCCTCTAG	+	37465348	37465370	9.0	14.5	1.0	0.0	1.0	AG	T	C	1.0	2.0	1.0	0.0	0.0	0.0	0.0	1.0	0.0	0.0	1.0	0.0	GC	CC	CT	TC	G	C	C	T	C	0.6636771300448431	204.7	1903.899999999997	2.0	16.0	3.0	2.0	T	C	C	C	C	4.51	33.76155172413793
guideSeq_HF1	VEGFA_2	GACCCCCTCCACCCCGCCTCNGG	CCCCCTCCCCGCCCCGCCCCCGG	-	145008399	145008421	8.0	3.5	0.0	0.0	3.0	GG	C	C	3.0	5.0	1.2	1.0	0.0	1.0	0.0	1.0	2.0	0.0	0.0	1.0	GC	CC	CC	CC	G	C	C	C	C	0.7085201793721974	236.3	1951.3999999999967	0.0	18.0	1.0	4.0	C	G	G	G	G	4.03	33.73482758620688
guideSeq_HF1	VEGFA_2	GACCCCCTCCACCCCGCCTCNGG	CCCTCCCCCCGCCCCGCCTCCGG	-	38325713	38325735	8.0	8.0	1.0	0.0	1.0	GG	C	C	3.0	4.0	1.0	0.0	0.0	1.0	1.0	1.0	1.0	0.0	1.0	1.0	GC	CC	CT	TC	G	C	C	T	C	0.7623318385650224	227.7	2062.699999999997	0.0	17.0	2.0	4.0	G	G	C	A	C	4.61	33.81620689655172
guideSeq_HF1	VEGFA_2	GACCCCCTCCACCCCGCCTCNGG	CCGCCCCCCCACCCCAACTCCGG	+	101437451	101437473	2.0	7.0	1.0	2.0	0.0	GG	C	C	2.0	3.0	1.3333333333333333	1.0	1.0	0.0	0.0	0.0	1.0	1.0	0.0	0.0	AA	AC	CT	TC	A	A	C	T	C	0.6457399103139013	214.00000000000003	1925.899999999995	3.0	16.0	1.0	3.0	A	G	C	T	C	3.95	33.97568965517241
guideSeq_HF1	VEGFA_2	GACCCCCTCCACCCCGCCTCNGG	CCGCCCCTCCACCCCGCCACTGG	-	55740523	55740545	17.0	10.25	0.0	2.0	0.0	GG	T	C	1.0	2.0	1.5	1.0	0.0	0.0	0.0	0.0	0.0	1.0	0.0	0.0	GC	CC	CA	AC	G	C	C	A	C	0.672645739910314	207.6	1984.199999999996	2.0	15.0	2.0	4.0	C	T	C	A	G	4.53	33.78258620689656
guideSeq_HF1	VEGFA_2	GACCCCCTCCACCCCGCCTCNGG	CCTCCCCCACACCCCGCATCCGG	+	151031869	151031891	1.0	5.75	1.0	1.0	2.0	GG	C	C	2.0	5.0	1.0	1.0	0.0	0.0	1.0	0.0	1.0	1.0	0.0	0.0	GC	CA	AT	TC	G	C	A	T	C	0.7130044843049327	202.9	1952.9999999999966	3.0	15.0	2.0	3.0	T	G	T	G	T	4.47	33.97137931034483
guideSeq_HF1	VEGFA_2	GACCCCCTCCACCCCGCCTCNGG	CGCCCACCCCACCCCACCTCAGG	+	58404852	58404874	17.0	8.0	0.0	2.0	1.0	GG	A	C	1.0	4.0	1.0	0.0	1.0	0.0	0.0	0.0	1.0	0.0	0.0	0.0	AC	CC	CT	TC	A	C	C	T	C	0.7354260089686099	196.90000000000003	1985.9999999999961	4.0	15.0	1.0	3.0	A	G	C	C	A	4.37	33.913793103448285
guideSeq_HF1	VEGFA_2	GACCCCCTCCACCCCGCCTCNGG	CGCCCTCCCCACCCCGCCTCCGG	+	135149931	135149953	10.0	11.25	0.0	2.0	1.0	GG	C	C	0.0	3.0	1.0	0.0	0.0	0.0	0.0	0.0	0.0	0.0	0.0	0.0	GC	CC	CT	TC	G	C	C	T	C	0.726457399103139	218.0	1975.6999999999966	1.0	16.0	2.0	4.0	C	G	G	A	C	4.58	33.976724137931036
guideSeq_HF1	VEGFA_2	GACCCCCTCCACCCCGCCTCNGG	CGCCCTCCCCATTCCGCCCCGGG	-	139440841	139440863	9.0	1.5	0.0	2.0	1.0	GG	G	C	3.0	5.0	1.2	1.0	1.0	1.0	0.0	0.0	1.0	0.0	0.0	2.0	GC	CC	CC	CC	G	C	C	C	C	0.7040358744394619	221.4	2016.6999999999955	1.0	14.0	3.0	5.0	C	T	C	C	T	4.39	33.85637931034483
guideSeq_HF1	VEGFA_2	GACCCCCTCCACCCCGCCTCNGG	CGCCTCCCCCACCCTGCCTCAGG	+	99044126	99044148	9.0	8.0	0.0	2.0	1.0	GG	A	C	1.0	4.0	1.0	0.0	1.0	0.0	0.0	0.0	0.0	0.0	0.0	1.0	GC	CC	CT	TC	G	C	C	T	C	0.4753363228699552	199.40000000000003	1766.3999999999944	2.0	14.0	3.0	4.0	C	A	A	T	G	4.29	33.851551724137934
guideSeq_HF1	VEGFA_2	GACCCCCTCCACCCCGCCTCNGG	CTACCCCCACTCCCCGCCTCCGG	+	102821501	102821523	10.0	7.0	1.0	1.0	0.0	GG	C	C	3.0	3.0	1.3333333333333333	0.0	0.0	2.0	0.0	1.0	0.0	1.0	2.0	0.0	GC	CC	CT	TC	G	C	C	T	C	0.6278026905829597	204.3	1893.2999999999965	2.0	15.0	3.0	3.0	T	C	C	T	C	4.58	33.892586206896546
guideSeq_HF1	VEGFA_2	GACCCCCTCCACCCCGCCTCNGG	CTACCCCTCCACCCCGCCTCCGG	+	6715102	6715124	5.0	13.5	0.0	1.0	0.0	GG	C	C	1.0	2.0	1.0	0.0	0.0	0.0	0.0	1.0	0.0	0.0	1.0	0.0	GC	CC	CT	TC	G	C	C	T	C	0.4843049327354261	204.3	1788.299999999996	2.0	15.0	3.0	3.0	G	C	A	A	G	4.52	33.84017241379309
guideSeq_HF1	VEGFA_2	GACCCCCTCCACCCCGCCTCNGG	CTCACCCCCCACCCCACCTCTGG	-	2686243	2686265	11.0	7.0	0.0	2.0	0.0	GG	T	C	2.0	4.0	1.0	0.0	1.0	0.0	0.0	1.0	1.0	0.0	1.0	0.0	AC	CC	CT	TC	A	C	C	T	C	0.6367713004484304	187.30000000000004	1895.4999999999961	3.0	15.0	3.0	2.0	C	T	A	A	C	4.37	33.97068965517242
guideSeq_HF1	VEGFA_2	GACCCCCTCCACCCCGCCTCNGG	CTCCCCACCCACCCCGCCTCAGG	+	38537611	38537633	4.0	8.0	0.0	1.0	1.0	GG	A	C	2.0	3.0	1.3333333333333333	0.0	0.0	0.0	0.0	2.0	0.0	0.0	2.0	0.0	GC	CC	CT	TC	G	C	C	T	C	0.5336322869955157	198.0	1812.9999999999948	3.0	15.0	2.0	3.0	C	T	T	G	A	4.17	33.88672413793103
guideSeq_HF1	VEGFA_2	GACCCCCTCCACCCCGCCTCNGG	CTCCCCCCCCTCCCCGCCTCGGG	+	139028240	139028262	5.0	8.0	0.0	0.0	1.0	GG	G	C	3.0	3.0	1.3333333333333333	0.0	0.0	1.0	1.0	1.0	1.0	0.0	2.0	0.0	GC	CC	CT	TC	G	C	C	T	C	0.7354260089686099	218.1	2071.299999999998	0.0	16.0	3.0	4.0	C	C	A	G	C	4.33	33.84344827586206
guideSeq_HF1	VEGFA_2	GACCCCCTCCACCCCGCCTCNGG	CTCCCCCGCCACCCCGCCCCAGG	-	16954846	16954868	17.0	7.0	0.0	0.0	0.0	GG	A	C	4.0	3.0	1.3333333333333333	1.0	0.0	0.0	1.0	2.0	1.0	1.0	2.0	0.0	GC	CC	CC	CC	G	C	C	C	C	0.5515695067264574	217.3	1864.5999999999951	2.0	16.0	1.0	4.0	A	T	G	G	G	4.51	33.71793103448276
guideSeq_HF1	VEGFA_2	GACCCCCTCCACCCCGCCTCNGG	CTCCCCCTACACCCCGCAACAGG	+	122565810	122565832	5.0	3.75	0.0	0.0	0.0	GG	A	C	5.0	3.0	1.6666666666666667	2.0	0.0	1.0	0.0	2.0	0.0	3.0	2.0	0.0	GC	CA	AA	AC	G	C	A	A	C	0.4932735426008968	192.00000000000003	1723.5999999999958	5.0	13.0	2.0	3.0	C	T	C	C	A	4.33	33.9298275862069
guideSeq_HF1	VEGFA_2	GACCCCCTCCACCCCGCCTCNGG	CTCCCCCTCCACCCCACCTCCAG	-	31462821	31462843	6.0	10.25	0.0	0.0	0.0	AG	C	C	3.0	2.0	1.5	0.0	1.0	0.0	0.0	2.0	1.0	0.0	2.0	0.0	AC	CC	CT	TC	A	C	C	T	C	0.6143497757847534	188.40000000000003	1849.399999999995	3.0	16.0	3.0	1.0	C	C	C	C	C	4.37	33.795517241379315
guideSeq_HF1	VEGFA_2	GACCCCCTCCACCCCGCCTCNGG	CTCCCTCCCCACCCCACCTCTGG	+	11699948	11699970	2.0	5.75	0.0	0.0	2.0	GG	T	C	3.0	5.0	1.0	0.0	1.0	0.0	1.0	1.0	2.0	0.0	1.0	0.0	AC	CC	CT	TC	A	C	C	T	C	0.5291479820627802	188.40000000000003	1734.699999999995	2.0	15.0	4.0	2.0	G	T	A	A	T	4.37	33.895172413793105
guideSeq_HF1	VEGFA_2	GACCCCCTCCACCCCGCCTCNGG	CTCCGCCCCCCCCCCGCCCCGGG	-	68455403	68455425	9.0	2.5	0.0	1.0	2.0	GG	G	C	3.0	6.0	1.0	1.0	0.0	1.0	1.0	0.0	2.0	0.0	1.0	0.0	GC	CC	CC	CC	G	C	C	C	C	0.6322869955156951	236.3	1893.599999999996	0.0	17.0	1.0	5.0	A	G	A	A	A	4.63	33.90999999999999
guideSeq_HF1	VEGFA_2	GACCCCCTCCACCCCGCCTCNGG	CTCTCCCCCCTCCCCGCCCCCGG	+	80013580	80013602	17.0	1.5	0.0	1.0	1.0	GG	C	C	4.0	5.0	1.2	1.0	0.0	1.0	0.0	2.0	1.0	0.0	3.0	0.0	GC	CC	CC	CC	G	C	C	C	C	0.6636771300448431	218.1	1927.1999999999955	0.0	17.0	3.0	3.0	C	T	C	C	T	4.31	33.672068965517234
guideSeq_HF1	VEGFA_2	GACCCCCTCCACCCCGCCTCNGG	CTGCCCCCCCACCCCGCCACTGG	+	149932512	149932534	X	10.25	0.0	2.0	0.0	GG	T	C	1.0	3.0	1.0	1.0	0.0	0.0	0.0	0.0	0.0	1.0	0.0	0.0	GC	CC	CA	AC	G	C	C	A	C	0.6053811659192825	206.90000000000003	1818.5999999999951	2.0	15.0	2.0	4.0	C	T	G	C	A	4.53	33.897413793103446
guideSeq_HF1	VEGFA_2	GACCCCCTCCACCCCGCCTCNGG	CTTCCCCCACACCCCGCCCCAGG	-	31458652	31458674	3.0	5.75	2.0	0.0	2.0	GG	A	C	3.0	3.0	1.6666666666666667	1.0	0.0	1.0	1.0	0.0	2.0	1.0	0.0	0.0	GC	CC	CC	CC	G	C	C	C	C	0.4439461883408072	204.7	1768.3999999999949	3.0	15.0	2.0	3.0	A	T	C	A	T	3.74	34.025344827586196
guideSeq_HF1	VEGFA_2	GACCCCCTCCACCCCGCCTCNGG	GACACACCCCACCCCACCTCAGG	+	12744759	12744781	2.0	8.0	0.0	1.0	1.0	GG	A	G	2.0	4.0	1.0	0.0	1.0	0.0	1.0	0.0	1.0	1.0	0.0	0.0	AC	CC	CT	TC	A	C	C	T	C	0.5112107623318386	176.30000000000004	1729.8999999999949	6.0	13.0	1.0	3.0	T	G	T	C	C	4.37	34.083965517241374
guideSeq_HF1	VEGFA_2	GACCCCCTCCACCCCGCCTCNGG	GACACACCCCCCCCCGCCTCCGG	+	43337320	43337342	6.0	8.0	0.0	1.0	1.0	GG	C	G	2.0	4.0	1.0	0.0	0.0	1.0	1.0	0.0	0.0	1.0	1.0	0.0	GC	CC	CT	TC	G	C	C	T	C	0.7847533632286996	206.0	2107.3999999999965	3.0	15.0	1.0	4.0	G	G	T	T	C	4.03	34.010517241379304
guideSeq_HF1	VEGFA_2	GACCCCCTCCACCCCGCCTCNGG	GACACCTTCCACCCCGTCTCTGG	-	63391084	63391106	11.0	10.25	0.0	0.0	0.0	GG	T	G	3.0	3.0	1.0	1.0	0.0	0.0	1.0	1.0	0.0	1.0	0.0	2.0	GT	TC	CT	TC	G	T	C	T	C	0.5470852017937221	176.20000000000005	1774.799999999996	3.0	11.0	5.0	4.0	A	A	A	A	A	3.38	34.6401724137931
guideSeq_HF1	VEGFA_2	GACCCCCTCCACCCCGCCTCNGG	GACCCCACCTACCCCACCTCAGG	+	156321125	156321147	5.0	8.0	0.0	1.0	1.0	GG	A	G	2.0	4.0	1.0	0.0	1.0	1.0	0.0	0.0	1.0	0.0	0.0	1.0	AC	CC	CT	TC	A	C	C	T	C	0.4708520179372198	183.00000000000003	1766.7999999999952	5.0	13.0	2.0	3.0	C	T	T	G	G	4.17	34.03672413793104
guideSeq_HF1	VEGFA_2	GACCCCCTCCACCCCGCCTCNGG	GACCCCCCCCACCCCACCCCAGG	+	26470607	26470629	6.0	10.25	0.0	0.0	0.0	GG	A	G	3.0	3.0	1.0	1.0	1.0	0.0	1.0	0.0	3.0	0.0	0.0	0.0	AC	CC	CC	CC	A	C	C	C	C	0.4887892376681615	204.3	1772.4999999999952	4.0	16.0	0.0	3.0	A	A	T	C	C	4.19	34.02758620689656
guideSeq_HF1	VEGFA_2	GACCCCCTCCACCCCGCCTCNGG	GACCCCCCCCACCCCGCCCCCGG	-	33286101	33286123	15.0	13.5	0.0	0.0	0.0	GG	C	G	2.0	2.0	1.0	1.0	0.0	0.0	1.0	0.0	2.0	0.0	0.0	0.0	GC	CC	CC	CC	G	C	C	C	C	0.4932735426008968	224.3	1745.0999999999958	2.0	17.0	0.0	4.0	C	T	G	C	T	4.02	33.91413793103448
guideSeq_HF1	VEGFA_2	GACCCCCTCCACCCCGCCTCNGG	GACCCCCTCCACCCCGCCTCCGG	-	43738556	43738578	6.0	20.0	0.0	0.0	0.0	GG	C	G	0.0	0.0	0.0	0.0	0.0	0.0	0.0	0.0	0.0	0.0	0.0	0.0	GC	CC	CT	TC	G	C	C	T	C	0.7533632286995515	207.1	2052.3999999999983	2.0	15.0	2.0	4.0	G	C	G	C	G	4.45	33.85965517241379
guideSeq_HF1	VEGFA_2	GACCCCCTCCACCCCGCCTCNGG	GACCCCTCACACCCCGCCCCTGG	-	95319671	95319693	7.0	11.25	0.0	1.0	1.0	GG	T	G	1.0	3.0	1.0	1.0	0.0	0.0	0.0	0.0	1.0	0.0	0.0	0.0	GC	CC	CC	CC	G	C	C	C	C	0.4304932735426009	196.7	1737.0999999999954	3.0	14.0	2.0	4.0	G	T	T	T	A	4.03	34.13172413793103
guideSeq_HF1	VEGFA_2	GACCCCCTCCACCCCGCCTCNGG	GACCCCTCCCACCCCGACTCCGG	+	27338858	27338880	9.0	11.25	0.0	1.0	1.0	GG	C	G	1.0	3.0	1.0	1.0	0.0	0.0	0.0	0.0	0.0	1.0	0.0	0.0	GA	AC	CT	TC	G	A	C	T	C	0.5381165919282511	197.1	1801.699999999996	3.0	14.0	2.0	4.0	T	G	G	A	C	4.31	34.022586206896555
guideSeq_HF1	VEGFA_2	GACCCCCTCCACCCCGCCTCNGG	GACCCCTCCCTCCCCACCTCAGG	-	51442186	51442208	1.0	8.0	0.0	1.0	1.0	GG	A	G	2.0	4.0	1.0	0.0	1.0	1.0	0.0	0.0	1.0	0.0	1.0	0.0	AC	CC	CT	TC	A	C	C	T	C	0.4753363228699552	188.2	1746.7999999999952	3.0	14.0	3.0	3.0	T	C	G	C	T	4.18	33.83689655172414
guideSeq_HF1	VEGFA_2	GACCCCCTCCACCCCGCCTCNGG	GACCCTGCCCACCCCGCCCCAGG	-	9749876	9749898	1.0	8.0	0.0	1.0	1.0	GG	A	G	2.0	3.0	1.3333333333333333	1.0	0.0	0.0	1.0	0.0	1.0	1.0	0.0	0.0	GC	CC	CC	CC	G	C	C	C	C	0.7847533632286996	206.7	2098.599999999998	3.0	14.0	1.0	5.0	C	G	G	A	C	4.29	33.95948275862068
guideSeq_HF1	VEGFA_2	GACCCCCTCCACCCCGCCTCNGG	GACCCTGTCCACCCCACCTCAGG	+	875321	875343	1.0	10.25	0.0	0.0	0.0	GG	A	G	3.0	2.0	1.5	0.0	1.0	0.0	2.0	0.0	1.0	1.0	0.0	1.0	AC	CC	CT	TC	A	C	C	T	C	0.7130044843049327	177.4	1960.7999999999965	4.0	12.0	3.0	4.0	A	C	G	T	T	4.21	34.07931034482759
guideSeq_HF1	VEGFA_2	GACCCCCTCCACCCCGCCTCNGG	GAGCTCCCCCACCCCGCCCCGGG	-	14142969	14142991	19.0	8.0	0.0	1.0	1.0	GG	G	G	2.0	4.0	1.0	1.0	0.0	0.0	0.0	1.0	1.0	0.0	0.0	1.0	GC	CC	CC	CC	G	C	C	C	C	0.695067264573991	217.1	1975.6999999999966	2.0	14.0	1.0	6.0	G	C	T	C	C	4.58	33.87620689655173
guideSeq_HF1	VEGFA_2	GACCCCCTCCACCCCGCCTCNGG	GATCGACTCCACCCCGCCTCTGG	+	31812333	31812355	12.0	10.25	0.0	0.0	0.0	GG	T	G	3.0	2.0	1.5	0.0	0.0	0.0	2.0	1.0	0.0	2.0	0.0	1.0	GC	CC	CT	TC	G	C	C	T	C	0.5560538116591929	185.50000000000003	1820.1999999999955	3.0	11.0	4.0	5.0	A	G	G	A	A	3.9	34.1201724137931
guideSeq_HF1	VEGFA_2	GACCCCCTCCACCCCGCCTCNGG	GCACTCCTGCACCCAGCCTCTGG	+	1197618	1197640	7.0	4.75	0.0	1.0	1.0	GG	T	G	3.0	5.0	1.0	0.0	1.0	1.0	1.0	0.0	0.0	2.0	0.0	1.0	GC	CC	CT	TC	G	C	C	T	C	0.5426008968609866	180.5	1784.3999999999944	3.0	11.0	4.0	5.0	T	G	G	A	T	4.33	33.880517241379316
guideSeq_HF1	VEGFA_2	GACCCCCTCCACCCCGCCTCNGG	GCCACCCACCACCCCACCTCAGG	+	57604316	57604338	12.0	8.0	0.0	1.0	1.0	GG	A	G	2.0	4.0	1.0	0.0	1.0	0.0	1.0	0.0	1.0	1.0	0.0	0.0	AC	CC	CT	TC	A	C	C	T	C	0.6860986547085202	186.30000000000004	1924.6999999999955	5.0	14.0	1.0	3.0	C	A	A	A	T	3.84	34.1201724137931
guideSeq_HF1	VEGFA_2	GACCCCCTCCACCCCGCCTCNGG	GCCCCCACCCACCCCGCCTCTGG	-	21359553	21359575	18.0	11.25	0.0	1.0	1.0	GG	T	G	1.0	2.0	1.5	0.0	0.0	0.0	1.0	0.0	1.0	0.0	0.0	0.0	GC	CC	CT	TC	G	C	C	T	C	0.4977578475336323	206.7	1781.9999999999945	2.0	15.0	2.0	4.0	C	C	C	A	T	4.58	33.78086206896552
guideSeq_HF1	VEGFA_2	GACCCCCTCCACCCCGCCTCNGG	GCCCCCCACCACCCCACCCCCGG	+	47511239	47511261	22.0	7.0	0.0	0.0	0.0	GG	C	G	4.0	4.0	1.0	1.0	1.0	0.0	1.0	1.0	2.0	1.0	1.0	0.0	AC	CC	CC	CC	A	C	C	C	C	0.6233183856502242	213.9	1877.599999999996	3.0	17.0	0.0	3.0	C	T	C	C	A	4.58	33.95137931034483
guideSeq_HF1	VEGFA_2	GACCCCCTCCACCCCGCCTCNGG	GCCCCCCACCACCCCACCTCGGG	+	13122172	13122194	19.0	10.25	0.0	0.0	0.0	GG	G	G	3.0	3.0	1.0	0.0	1.0	0.0	1.0	1.0	1.0	1.0	1.0	0.0	AC	CC	CT	TC	A	C	C	T	C	0.6143497757847534	205.3	1936.999999999997	3.0	15.0	1.0	4.0	A	G	A	A	A	4.27	34.122758620689666
guideSeq_HF1	VEGFA_2	GACCCCCTCCACCCCGCCTCNGG	GCCCCCCACCCACCCCACCCCAG	-	164256159	164256181	5.0	4.75	2.0	1.0	1.0	AG	C	G	3.0	4.0	1.25	0.0	1.0	0.0	1.0	1.0	2.0	0.0	1.0	0.0	CA	AC	CC	CC	C	A	C	C	C	0.4708520179372198	204.6	1773.2999999999938	4.0	17.0	0.0	2.0	A	A	T	C	C	4.19	33.97224137931034
guideSeq_HF1	VEGFA_2	GACCCCCTCCACCCCGCCTCNGG	GCCCCCCCCAACCCCGCCCCCGG	+	7329530	7329552	4.0	8.0	0.0	1.0	1.0	GG	C	G	2.0	4.0	1.0	1.0	0.0	0.0	1.0	0.0	2.0	0.0	0.0	0.0	GC	CC	CC	CC	G	C	C	C	C	0.6278026905829597	232.4	1882.699999999996	2.0	17.0	0.0	4.0	C	A	A	C	G	4.03	33.92844827586207
guideSeq_HF1	VEGFA_2	GACCCCCTCCACCCCGCCTCNGG	GCCCCCCCCCACCCCGCAGCTGG	-	1117973	1117995	7.0	7.0	0.0	0.0	0.0	GG	T	G	4.0	3.0	1.3333333333333333	2.0	0.0	0.0	1.0	1.0	1.0	2.0	1.0	0.0	GC	CA	AG	GC	G	C	A	G	C	0.6188340807174888	216.7	1909.9999999999961	2.0	15.0	1.0	5.0	T	G	G	A	A	4.58	33.98155172413793
guideSeq_HF1	VEGFA_2	GACCCCCTCCACCCCGCCTCNGG	GCCCCCCCCCCCCCCGCCCGGCC	+	223423880	223423902	2.0	4.75	0.0	1.0	1.0	CC	G	G	3.0	4.0	1.25	0.0	0.0	1.0	1.0	1.0	1.0	0.0	2.0	0.0	GC	CC	CC	CG	G	C	C	C	G	0.5874439461883408	244.1	1872.899999999996	0.0	19.0	0.0	4.0	C	C	T	G	C	4.62	33.78396551724137
guideSeq_HF1	VEGFA_2	GACCCCCTCCACCCCGCCTCNGG	GCCCCGCCCCGCCCCGCCTGGGG	+	145006226	145006248	8.0	4.75	0.0	1.0	1.0	GG	G	G	3.0	4.0	1.25	1.0	0.0	1.0	1.0	0.0	1.0	1.0	0.0	1.0	GC	CC	CT	TG	G	C	C	T	G	0.7533632286995515	236.7	2005.8999999999985	0.0	14.0	1.0	8.0	A	C	C	C	G	4.45	33.801206896551726
guideSeq_HF1	VEGFA_2	GACCCCCTCCACCCCGCCTCNGG	GCCTCCCCCCACCCAGCCTCGGG	-	36853819	36853841	6.0	8.0	0.0	1.0	1.0	GG	G	G	2.0	4.0	1.0	0.0	1.0	0.0	1.0	0.0	1.0	1.0	0.0	0.0	GC	CC	CT	TC	G	C	C	T	C	0.7130044843049327	207.8	1990.9999999999966	2.0	14.0	2.0	5.0	C	C	C	C	A	4.33	33.79879310344828
guideSeq_HF1	VEGFA_2	GACCCCCTCCACCCCGCCTCNGG	GCTTCCCTCCACCCCGCATCCGG	+	71948788	71948810	11.0	8.0	0.0	1.0	1.0	GG	C	G	2.0	3.0	1.3333333333333333	1.0	0.0	0.0	0.0	1.0	0.0	1.0	0.0	1.0	GC	CA	AT	TC	G	C	A	T	C	0.672645739910314	202.2	1869.799999999996	2.0	13.0	4.0	4.0	G	A	G	A	G	4.14	33.89396551724138
guideSeq_HF1	VEGFA_2	GACCCCCTCCACCCCGCCTCNGG	GGCCACCCCCACCCCGCCTCTGC	-	75034162	75034184	14.0	11.25	0.0	1.0	1.0	GC	T	G	1.0	3.0	1.0	0.0	0.0	0.0	0.0	1.0	0.0	0.0	0.0	1.0	GC	CC	CT	TC	G	C	C	T	C	0.6457399103139013	206.8	1890.4999999999961	2.0	15.0	2.0	4.0	C	C	C	T	G	4.58	33.730862068965514
guideSeq_HF1	VEGFA_2	GACCCCCTCCACCCCGCCTCNGG	GGCCACCCCCACCCCGTCCCTGG	+	579829	579851	7.0	4.75	0.0	1.0	1.0	GG	T	G	3.0	5.0	1.0	2.0	0.0	0.0	0.0	1.0	1.0	0.0	0.0	2.0	GT	TC	CC	CC	G	T	C	C	C	0.672645739910314	205.3	1884.6999999999955	2.0	14.0	2.0	5.0	C	C	A	A	G	4.58	33.95051724137931
guideSeq_HF1	VEGFA_2	GACCCCCTCCACCCCGCCTCNGG	GGCCCACTCCACTCCGTCTCCGG	-	44253550	44253572	7.0	7.0	0.0	0.0	0.0	GG	C	G	4.0	4.0	1.0	1.0	1.0	0.0	1.0	1.0	0.0	1.0	0.0	3.0	GT	TC	CT	TC	G	T	C	T	C	0.5874439461883408	188.8	1848.199999999996	2.0	12.0	4.0	5.0	C	A	C	C	A	4.72	34.03396551724138
guideSeq_HF1	VEGFA_2	GACCCCCTCCACCCCGCCTCNGG	GGCCCTCTCCACTCCACCTCAGG	-	178738721	178738743	1.0	7.0	0.0	0.0	0.0	GG	A	G	4.0	4.0	1.0	0.0	2.0	0.0	1.0	1.0	1.0	0.0	0.0	3.0	AC	CC	CT	TC	A	C	C	T	C	0.5605381165919282	179.9	1782.899999999995	3.0	12.0	4.0	4.0	C	A	T	A	A	4.37	33.88655172413793
guideSeq_HF1	VEGFA_2	GACCCCCTCCACCCCGCCTCNGG	GGCCTCCTCCACCCCACCCCAGG	-	20141937	20141959	22.0	7.0	0.0	0.0	0.0	GG	A	G	4.0	4.0	1.0	1.0	1.0	0.0	1.0	1.0	2.0	0.0	0.0	2.0	AC	CC	CC	CC	A	C	C	C	C	0.6502242152466368	197.1	1864.6999999999955	3.0	14.0	2.0	4.0	G	C	C	A	C	4.58	33.840172413793105
guideSeq_HF1	VEGFA_2	GACCCCCTCCACCCCGCCTCNGG	GGCTCCCTCCGCCCCGCCCCGGG	-	65479763	65479785	11.0	7.0	0.0	0.0	0.0	GG	G	G	4.0	4.0	1.0	1.0	0.0	1.0	0.0	2.0	1.0	0.0	0.0	3.0	GC	CC	CC	CC	G	C	C	C	C	0.7309417040358744	227.8	1986.3999999999967	0.0	14.0	2.0	7.0	C	A	C	C	G	4.53	33.812241379310336
guideSeq_HF1	VEGFA_2	GACCCCCTCCACCCCGCCTCNGG	GGGCCCCTCCACCCCGCCTCTGG	-	31817477	31817499	11.0	13.5	0.0	0.0	0.0	GG	T	G	2.0	1.0	2.0	0.0	0.0	0.0	0.0	2.0	0.0	1.0	0.0	1.0	GC	CC	CT	TC	G	C	C	T	C	0.5695067264573991	207.8	1856.2999999999965	1.0	13.0	3.0	6.0	C	C	A	A	G	4.52	33.83706896551725
guideSeq_HF1	VEGFA_2	GACCCCCTCCACCCCGCCTCNGG	GGTCCCCCCCACCCCACCTCCAG	-	7099172	7099194	11.0	10.25	0.0	1.0	0.0	AG	C	G	2.0	3.0	1.0	0.0	1.0	0.0	0.0	1.0	1.0	0.0	1.0	0.0	AC	CC	CT	TC	A	C	C	T	C	0.4439461883408072	195.7	1729.6999999999955	3.0	15.0	2.0	3.0	A	C	C	C	T	4.29	33.81293103448276
guideSeq_HF1	VEGFA_2	GACCCCCTCCACCCCGCCTCNGG	GTACCCCACCACCCCGCCCCAGG	+	144822945	144822967	8.0	8.0	0.0	1.0	1.0	GG	A	G	2.0	4.0	1.0	1.0	0.0	0.0	1.0	0.0	1.0	1.0	0.0	0.0	GC	CC	CC	CC	G	C	C	C	C	0.6860986547085202	201.2	1924.799999999996	4.0	14.0	1.0	4.0	T	G	T	C	A	4.42	34.05310344827586
guideSeq_HF1	VEGFA_2	GACCCCCTCCACCCCGCCTCNGG	GTCACTCCCCACCCCGCCTCTGG	-	83433594	83433616	11.0	8.0	0.0	1.0	1.0	GG	T	G	2.0	4.0	1.0	0.0	0.0	0.0	1.0	1.0	0.0	0.0	1.0	1.0	GC	CC	CT	TC	G	C	C	T	C	0.4887892376681615	188.1	1753.9999999999952	2.0	13.0	4.0	4.0	A	G	G	T	G	4.37	33.88275862068966
guideSeq_HF1	VEGFA_2	GACCCCCTCCACCCCGCCTCNGG	GTCCCCCTCCTCCCCACCTCCGG	+	152837112	152837134	X	10.25	0.0	0.0	0.0	GG	C	G	3.0	3.0	1.0	0.0	1.0	1.0	0.0	1.0	1.0	0.0	2.0	0.0	AC	CC	CT	TC	A	C	C	T	C	0.6143497757847534	197.5	1859.399999999996	1.0	15.0	4.0	3.0	A	G	C	C	T	4.33	33.80431034482758
guideSeq_HF1	VEGFA_2	GACCCCCTCCACCCCGCCTCNGG	GTCCCCTCCCACCCCGCCTCCAG	+	90403305	90403327	14.0	11.25	0.0	1.0	1.0	AG	C	G	1.0	2.0	1.5	0.0	0.0	0.0	0.0	1.0	0.0	0.0	0.0	1.0	GC	CC	CT	TC	G	C	C	T	C	0.37668161434977576	197.8	1701.699999999996	2.0	15.0	3.0	3.0	A	G	G	A	A	4.58	33.94706896551724
guideSeq_HF1	VEGFA_2	GACCCCCTCCACCCCGCCTCNGG	GTCCCTACCCACCCCGCCCCTGG	+	142960402	142960424	7.0	4.75	0.0	1.0	1.0	GG	T	G	3.0	4.0	1.25	1.0	0.0	0.0	1.0	1.0	1.0	1.0	1.0	0.0	GC	CC	CC	CC	G	C	C	C	C	0.6233183856502242	202.3	1933.499999999997	2.0	14.0	3.0	4.0	C	T	G	G	G	4.45	33.84448275862069
guideSeq_HF1	VEGFA_2	GACCCCCTCCACCCCGCCTCNGG	GTCCCTCCCCACCCCGCCTTGGG	+	40102384	40102406	22.0	8.0	0.0	1.0	1.0	GG	G	G	2.0	3.0	1.3333333333333333	1.0	0.0	0.0	0.0	1.0	0.0	0.0	1.0	1.0	GC	CC	CT	TT	G	C	C	T	T	0.600896860986547	204.5	1798.9999999999955	1.0	13.0	4.0	5.0	G	C	A	C	T	4.51	33.87379310344827
guideSeq_HF1	VEGFA_2	GACCCCCTCCACCCCGCCTCNGG	GTCCTCCACCACCCCGCCTCTGG	-	118865477	118865499	X	10.25	0.0	0.0	0.0	GG	T	G	3.0	3.0	1.0	0.0	0.0	0.0	2.0	1.0	0.0	1.0	1.0	1.0	GC	CC	CT	TC	G	C	C	T	C	0.5650224215246636	188.1	1744.7999999999954	2.0	13.0	4.0	4.0	C	T	C	C	T	4.31	33.9446551724138
guideSeq_HF1	VEGFA_2	GACCCCCTCCACCCCGCCTCNGG	GTCTCCCCACCACCCCGCCTGGG	+	67653779	67653801	X	8.0	2.0	1.0	1.0	GG	G	G	2.0	3.0	1.3333333333333333	0.0	0.0	0.0	1.0	1.0	0.0	1.0	1.0	0.0	CG	GC	CC	CT	C	G	C	C	T	0.6771300448430493	196.7	1934.199999999996	2.0	13.0	3.0	5.0	A	G	G	C	T	4.33	33.81672413793104
guideSeq_HF1	VEGFA_2	GACCCCCTCCACCCCGCCTCNGG	TACCCCCCACACCCCGCCTCTGG	-	4358746	4358768	17.0	12.25	0.0	1.0	2.0	GG	T	T	0.0	3.0	1.0	0.0	0.0	0.0	0.0	0.0	0.0	0.0	0.0	0.0	GC	CC	CT	TC	G	C	C	T	C	0.5829596412556054	197.1	1847.6999999999955	3.0	14.0	3.0	3.0	G	C	A	T	C	4.03	33.930517241379306
guideSeq_HF1	VEGFA_2	GACCCCCTCCACCCCGCCTCNGG	TACCCCCCCCACCCCGCCACAGG	+	13948354	13948376	11.0	11.25	0.0	0.0	1.0	GG	A	T	2.0	3.0	1.0	1.0	0.0	0.0	1.0	0.0	1.0	1.0	0.0	0.0	GC	CC	CA	AC	G	C	C	A	C	0.3946188340807175	205.70000000000005	1758.399999999995	4.0	15.0	1.0	3.0	C	A	C	A	C	4.03	33.93706896551724
guideSeq_HF1	VEGFA_2	GACCCCCTCCACCCCGCCTCNGG	TACTCCCCCCACCCAGCCTCAGG	+	43608522	43608544	2.0	8.0	0.0	1.0	1.0	GG	A	T	2.0	4.0	1.0	0.0	1.0	0.0	0.0	1.0	0.0	1.0	1.0	0.0	GC	CC	CT	TC	G	C	C	T	C	0.4080717488789238	188.90000000000003	1711.6999999999955	4.0	13.0	3.0	3.0	A	G	G	T	G	4.33	33.815000000000005
guideSeq_HF1	VEGFA_2	GACCCCCTCCACCCCGCCTCNGG	TATCCTCCCCACCCCGCCCCGGG	-	57974232	57974254	16.0	4.75	0.0	1.0	1.0	GG	G	T	3.0	5.0	1.0	1.0	0.0	0.0	1.0	1.0	1.0	0.0	1.0	1.0	GC	CC	CC	CC	G	C	C	C	C	0.6143497757847534	212.8	1839.1999999999966	2.0	14.0	3.0	4.0	T	C	A	C	A	4.45	34.12586206896552
guideSeq_HF1	VEGFA_2	GACCCCCTCCACCCCGCCTCNGG	TCAGACCTCCACCCCGCCTCAGG	-	160552560	160552582	6.0	10.25	0.0	3.0	0.0	GG	A	T	0.0	1.0	3.0	0.0	0.0	0.0	0.0	0.0	0.0	0.0	0.0	0.0	GC	CC	CT	TC	G	C	C	T	C	0.6367713004484304	184.00000000000003	1882.0999999999954	4.0	12.0	3.0	4.0	A	C	A	G	C	4.18	33.95344827586207
guideSeq_HF1	VEGFA_2	GACCCCCTCCACCCCGCCTCNGG	TCCACCCCCCACCCCGCCCCGGG	+	104933939	104933961	7.0	7.0	0.0	2.0	0.0	GG	G	T	2.0	4.0	1.0	1.0	0.0	0.0	0.0	1.0	1.0	0.0	1.0	0.0	GC	CC	CC	CC	G	C	C	C	C	0.4663677130044843	219.1	1778.799999999996	2.0	16.0	1.0	4.0	T	T	T	C	A	4.03	34.06034482758621
guideSeq_HF1	VEGFA_2	GACCCCCTCCACCCCGCCTCNGG	TCCCCCCCACCCCCGACCTCAGG	+	26626226	26626248	13.0	6.75	2.0	0.0	3.0	GG	A	T	2.0	5.0	1.0	0.0	0.0	0.0	1.0	1.0	1.0	0.0	0.0	1.0	AC	CC	CT	TC	A	C	C	T	C	0.757847533632287	200.9	2086.799999999997	3.0	15.0	2.0	3.0	G	A	C	G	C	4.18	33.96275862068965
guideSeq_HF1	VEGFA_2	GACCCCCTCCACCCCGCCTCNGG	TCCCCCCCCCACCCCGCTTTGGG	-	64012937	64012959	11.0	3.75	0.0	0.0	0.0	GG	G	T	5.0	3.0	1.6666666666666667	2.0	0.0	0.0	1.0	2.0	1.0	0.0	2.0	2.0	GC	CT	TT	TT	G	C	T	T	T	0.6547085201793722	215.7	1890.9999999999955	1.0	14.0	4.0	4.0	C	A	G	T	T	3.85	34.13068965517241
guideSeq_HF1	VEGFA_2	GACCCCCTCCACCCCGCCTCNGG	TCTCCACCCCACCCCGCCCCTGG	-	78245430	78245452	1.0	3.75	0.0	1.0	0.0	GG	T	T	4.0	4.0	1.25	1.0	0.0	0.0	1.0	2.0	1.0	1.0	2.0	0.0	GC	CC	CC	CC	G	C	C	C	C	0.6995515695067265	201.2	1941.799999999996	2.0	15.0	3.0	3.0	C	C	C	T	G	4.58	33.778965517241375
guideSeq_HF1	VEGFA_2	GACCCCCTCCACCCCGCCTCNGG	TCTCCCCTCCACCCCGCCCTCGG	+	133777441	133777463	11.0	9.0	2.0	0.0	2.0	GG	C	T	2.0	2.0	2.0	2.0	0.0	0.0	0.0	0.0	1.0	0.0	0.0	1.0	GC	CC	CC	CT	G	C	C	C	T	0.5605381165919282	203.0	1824.4999999999952	1.0	15.0	4.0	3.0	G	G	C	C	T	4.36	33.90844827586207
guideSeq_HF1	VEGFA_2	GACCCCCTCCACCCCGCCTCNGG	TCTCCCCTGTACCCCGCCTCTGG	+	107367822	107367844	13.0	4.75	0.0	1.0	1.0	GG	T	T	3.0	3.0	1.6666666666666667	0.0	0.0	2.0	0.0	1.0	0.0	1.0	1.0	1.0	GC	CC	CT	TC	G	C	C	T	C	0.4170403587443946	189.6	1724.6999999999948	1.0	12.0	6.0	4.0	C	C	A	C	C	4.39	33.95327586206896
guideSeq_HF1	VEGFA_2	GACCCCCTCCACCCCGCCTCNGG	TGCACCCCCCACCCCGCCCCTGG	+	132860359	132860381	5.0	8.0	0.0	2.0	1.0	GG	T	T	1.0	4.0	1.0	1.0	0.0	0.0	0.0	0.0	1.0	0.0	0.0	0.0	GC	CC	CC	CC	G	C	C	C	C	0.5426008968609866	210.1	1808.299999999996	2.0	15.0	2.0	4.0	G	T	G	G	G	3.84	33.995172413793114
guideSeq_HF1	VEGFA_2	GACCCCCTCCACCCCGCCTCNGG	TGCCCCCCCCACCCCACCTCTGG	-	56963423	56963445	16.0	10.25	0.0	1.0	0.0	GG	T	T	2.0	3.0	1.0	0.0	1.0	0.0	1.0	0.0	2.0	0.0	0.0	0.0	AC	CC	CT	TC	A	C	C	T	C	0.37668161434977576	200.50000000000003	1741.9999999999952	2.0	15.0	3.0	3.0	C	C	T	G	T	4.37	33.85413793103449
guideSeq_HF1	VEGFA_2	GACCCCCTCCACCCCGCCTCNGG	TGCCCCCCCCACCCCGCCCCCGG	+	129040624	129040646	X	10.25	0.0	1.0	0.0	GG	C	T	2.0	3.0	1.0	1.0	0.0	0.0	1.0	0.0	2.0	0.0	0.0	0.0	GC	CC	CC	CC	G	C	C	C	C	0.452914798206278	229.1	1816.9999999999955	1.0	17.0	1.0	4.0	A	A	C	T	A	4.24	33.99913793103448
guideSeq_HF1	VEGFA_2	GACCCCCTCCACCCCGCCTCNGG	TGCCCCTCCCACCCCGCCTCTGG	-	40044751	40044773	17.0	11.25	0.0	2.0	1.0	GG	T	T	0.0	2.0	1.5	0.0	0.0	0.0	0.0	0.0	0.0	0.0	0.0	0.0	GC	CC	CT	TC	G	C	C	T	C	0.5291479820627802	202.6	1788.399999999995	1.0	14.0	4.0	4.0	G	C	T	G	A	4.58	33.83155172413793
guideSeq_HF1	VEGFA_2	GACCCCCTCCACCCCGCCTCNGG	TTCCCCTTCCACCCAGCCTCTGG	-	72656671	72656693	17.0	7.0	0.0	0.0	0.0	GG	T	T	4.0	3.0	1.3333333333333333	0.0	1.0	0.0	1.0	2.0	0.0	1.0	2.0	1.0	GC	CC	CT	TC	G	C	C	T	C	0.3901345291479821	189.2	1683.1999999999955	2.0	12.0	6.0	3.0	C	A	A	C	C	4.33	34.137241379310346
guideSeq_HF1	VEGFA_2	GACCCCCTCCACCCCGCCTCNGG	TTCTCCCTCCTCCCCGCCTCGGG	-	42806795	42806817	19.0	7.0	0.0	0.0	0.0	GG	G	T	4.0	3.0	1.3333333333333333	0.0	0.0	1.0	0.0	3.0	0.0	0.0	3.0	1.0	GC	CC	CT	TC	G	C	C	T	C	0.6771300448430493	202.2	1956.3999999999976	0.0	13.0	6.0	4.0	A	G	C	T	G	4.06	34.04051724137932
guideSeq_HF1	VEGFA_2	GACCCCCTCCACCCCGCCTCNGG	TTTCCACCCCCACCCCGCCTCAG	+	74983116	74983138	15.0	4.75	1.0	2.0	1.0	AG	C	T	2.0	3.0	1.6666666666666667	0.0	0.0	0.0	0.0	2.0	0.0	0.0	2.0	0.0	CG	GC	CC	CT	C	G	C	C	T	0.4887892376681615	197.4	1783.5999999999951	3.0	14.0	4.0	2.0	A	A	A	A	A	3.38	34.624310344827585
guideSeq_HF1	VEGFA_3	GGTGAGTGAGTGTGTGCGTGNGG	ACTGTGTGAGTGTGTGCGTGAGG	-	40561861	40561883	19.0	12.25	0.0	0.0	2.0	GG	A	A	1.0	2.0	1.5	0.0	0.0	0.0	1.0	0.0	0.0	0.0	1.0	0.0	GC	CG	GT	TG	G	C	G	T	G	0.6322869955156951	154.7	1835.5999999999967	3.0	2.0	7.0	11.0	C	C	C	T	G	4.51	34.113103448275865
guideSeq_HF1	VEGFA_3	GGTGAGTGAGTGTGTGCGTGNGG	AGAGAGTGAGTGTGTGCATGAGG	-	89440963	89440985	5.0	11.25	0.0	0.0	1.0	GG	A	A	2.0	3.0	1.0	1.0	0.0	0.0	0.0	1.0	1.0	1.0	0.0	0.0	GC	CA	AT	TG	G	C	A	T	G	0.4573991031390134	152.89999999999995	1708.399999999995	6.0	1.0	5.0	11.0	A	A	C	T	G	4.25	34.019310344827595
guideSeq_HF1	VEGFA_3	GGTGAGTGAGTGTGTGCGTGNGG	AGCGAGTGAGTGTGTGTGTGGGG	-	18733629	18733651	9.0	11.25	0.0	0.0	1.0	GG	G	A	2.0	3.0	1.0	1.0	0.0	0.0	0.0	1.0	1.0	0.0	0.0	1.0	GT	TG	GT	TG	G	T	G	T	G	0.4932735426008968	164.39999999999995	1730.2999999999952	3.0	1.0	6.0	13.0	G	G	A	G	T	4.73	33.95310344827587
guideSeq_HF1	VEGFA_3	GGTGAGTGAGTGTGTGCGTGNGG	AGCGAGTGGGTGTGTGCGTGGGG	+	74353480	74353502	14.0	11.25	0.0	0.0	1.0	GG	G	A	2.0	3.0	1.0	0.0	0.0	1.0	0.0	1.0	1.0	0.0	0.0	1.0	GC	CG	GT	TG	G	C	G	T	G	0.7174887892376681	183.7	1957.4999999999966	2.0	2.0	5.0	14.0	G	G	T	C	A	4.45	34.05741379310345
guideSeq_HF1	VEGFA_3	GGTGAGTGAGTGTGTGCGTGNGG	AGGGAGTGACTGTGTGCGTGTGG	+	130228337	130228359	10.0	13.5	0.0	1.0	0.0	GG	T	A	1.0	2.0	1.0	0.0	0.0	1.0	0.0	0.0	0.0	0.0	1.0	0.0	GC	CG	GT	TG	G	C	G	T	G	0.6098654708520179	164.4	1792.3999999999958	3.0	2.0	6.0	12.0	G	C	C	C	G	4.68	33.981551724137944
guideSeq_HF1	VEGFA_3	GGTGAGTGAGTGTGTGCGTGNGG	AGGTGAGAGAGTGTGTGCGTAGG	-	74898115	74898137	16.0	13.5	1.0	1.0	0.0	GG	A	A	1.0	1.0	2.0	0.0	0.0	0.0	1.0	0.0	0.0	1.0	0.0	0.0	TG	GC	CG	GT	T	G	C	G	T	0.4977578475336323	162.5	1695.8999999999958	5.0	1.0	5.0	12.0	A	G	G	A	A	4.42	34.10810344827586
guideSeq_HF1	VEGFA_3	GGTGAGTGAGTGTGTGCGTGNGG	AGTGAATGAGTGTGTGTGTGTGG	-	193993878	193993900	3.0	11.25	0.0	0.0	1.0	GG	T	A	2.0	3.0	1.0	1.0	0.0	0.0	1.0	0.0	1.0	0.0	0.0	1.0	GT	TG	GT	TG	G	T	G	T	G	0.4618834080717489	147.39999999999995	1747.3999999999958	4.0	0.0	8.0	11.0	G	G	T	C	A	4.39	34.27189655172415
guideSeq_HF1	VEGFA_3	GGTGAGTGAGTGTGTGCGTGNGG	AGTGAGAAAGTGTGTGCATGCGG	+	18696208	18696230	2.0	7.0	0.0	0.0	0.0	GG	C	A	4.0	3.0	1.3333333333333333	1.0	0.0	0.0	2.0	1.0	3.0	1.0	0.0	0.0	GC	CA	AT	TG	G	C	A	T	G	0.4932735426008968	167.29999999999995	1703.4999999999961	6.0	2.0	5.0	10.0	G	T	G	T	G	3.35	34.33862068965518
guideSeq_HF1	VEGFA_3	GGTGAGTGAGTGTGTGCGTGNGG	AGTGAGTATGTGTGTGTGTGGGG	-	5749651	5749673	10.0	9.0	0.0	1.0	2.0	GG	G	A	1.0	4.0	1.0	1.0	0.0	0.0	0.0	0.0	0.0	0.0	0.0	1.0	GT	TG	GT	TG	G	T	G	T	G	0.4439461883408072	154.89999999999995	1600.7999999999952	3.0	0.0	8.0	12.0	T	T	G	G	G	4.03	33.91862068965518
guideSeq_HF1	VEGFA_3	GGTGAGTGAGTGTGTGCGTGNGG	AGTGAGTGAGTGAGTGAGTGAGG	+	58326591	58326613	4.0	11.25	0.0	0.0	1.0	GG	A	A	2.0	3.0	1.0	1.0	1.0	0.0	0.0	0.0	0.0	2.0	0.0	0.0	GA	AG	GT	TG	G	A	G	T	G	0.4663677130044843	147.29999999999995	1677.199999999995	6.0	0.0	5.0	12.0	A	A	G	T	A	4.03	33.98051724137931
guideSeq_HF1	VEGFA_3	GGTGAGTGAGTGTGTGCGTGNGG	AGTGAGTGAGTGAGTGAGTGGGG	+	79178506	79178528	11.0	11.25	0.0	0.0	1.0	GG	G	A	2.0	3.0	1.0	1.0	1.0	0.0	0.0	0.0	0.0	2.0	0.0	0.0	GA	AG	GT	TG	G	A	G	T	G	0.4170403587443946	155.89999999999995	1691.5999999999954	5.0	0.0	5.0	13.0	T	T	G	G	G	4.03	33.84068965517242
guideSeq_HF1	VEGFA_3	GGTGAGTGAGTGTGTGCGTGNGG	AGTGAGTGAGTGTGTGTGTGGGG	-	65569153	65569175	14.0	14.5	0.0	0.0	1.0	GG	G	A	1.0	2.0	1.0	1.0	0.0	0.0	0.0	0.0	0.0	0.0	0.0	1.0	GT	TG	GT	TG	G	T	G	T	G	0.6502242152466368	153.7	1843.3999999999967	3.0	0.0	7.0	13.0	G	G	G	A	C	4.51	34.045689655172424
guideSeq_HF1	VEGFA_3	GGTGAGTGAGTGTGTGCGTGNGG	AGTGTGTGAGTGTGTGCGTGTGG	-	20178278	20178300	20.0	14.5	0.0	0.0	1.0	GG	T	A	1.0	2.0	1.0	0.0	0.0	0.0	1.0	0.0	0.0	0.0	1.0	0.0	GC	CG	GT	TG	G	C	G	T	G	0.4618834080717489	153.6	1640.799999999996	2.0	1.0	8.0	12.0	G	G	G	A	G	4.75	34.07793103448276
guideSeq_HF1	VEGFA_3	GGTGAGTGAGTGTGTGCGTGNGG	CGCGAGTGAGTGTGTGCGCGGGG	-	71632803	71632825	3.0	11.25	0.0	0.0	1.0	GG	G	C	2.0	3.0	1.0	1.0	0.0	0.0	0.0	1.0	2.0	0.0	0.0	0.0	GC	CG	GC	CG	G	C	G	C	G	0.6367713004484304	189.9	1959.9999999999966	2.0	4.0	4.0	13.0	T	G	C	G	C	4.58	34.12844827586208
guideSeq_HF1	VEGFA_3	GGTGAGTGAGTGTGTGCGTGNGG	CTGGAGTGAGTGTGTGTGTGTGG	-	47732486	47732508	19.0	10.25	0.0	1.0	0.0	GG	T	C	2.0	3.0	1.0	1.0	0.0	0.0	0.0	1.0	0.0	0.0	1.0	1.0	GT	TG	GT	TG	G	T	G	T	G	0.5022421524663677	148.5	1671.1999999999955	2.0	1.0	8.0	12.0	A	G	A	G	G	4.73	33.90827586206897
guideSeq_HF1	VEGFA_3	GGTGAGTGAGTGTGTGCGTGNGG	GATGAGTGAGTGAGTGAGTGGGG	-	157078321	157078343	6.0	11.25	0.0	0.0	1.0	GG	G	G	2.0	3.0	1.0	1.0	1.0	0.0	0.0	0.0	0.0	2.0	0.0	0.0	GA	AG	GT	TG	G	A	G	T	G	0.3991031390134529	155.79999999999995	1697.2999999999952	5.0	0.0	5.0	13.0	A	G	T	G	T	4.73	33.937413793103445
guideSeq_HF1	VEGFA_3	GGTGAGTGAGTGTGTGCGTGNGG	GATGAGTGTGTGTGTGTGTGAGG	-	62067613	62067635	4.0	11.25	0.0	0.0	1.0	GG	A	G	2.0	3.0	1.0	1.0	0.0	1.0	0.0	0.0	0.0	0.0	1.0	1.0	GT	TG	GT	TG	G	T	G	T	G	0.6905829596412556	143.89999999999995	1954.6999999999966	3.0	0.0	8.0	12.0	G	C	G	A	G	4.47	34.051206896551726
guideSeq_HF1	VEGFA_3	GGTGAGTGAGTGTGTGCGTGNGG	GCTGAGTGAGTGTATGCGTGTGG	-	37662818	37662840	22.0	13.5	0.0	0.0	0.0	GG	T	G	2.0	2.0	1.0	0.0	1.0	0.0	0.0	1.0	1.0	0.0	1.0	0.0	GC	CG	GT	TG	G	C	G	T	G	0.6098654708520179	161.6	1841.599999999996	3.0	2.0	7.0	11.0	C	T	T	T	A	4.03	34.246034482758624
guideSeq_HF1	VEGFA_3	GGTGAGTGAGTGTGTGCGTGNGG	GGTGAGCAAGTGTGTGTGTGTGG	-	230506235	230506257	2.0	10.25	0.0	0.0	0.0	GG	T	G	3.0	2.0	1.5	1.0	0.0	0.0	2.0	0.0	2.0	0.0	0.0	1.0	GT	TG	GT	TG	G	T	G	T	G	0.4035874439461883	155.3	1727.7999999999947	3.0	1.0	7.0	12.0	G	G	C	G	G	4.14	34.13793103448276
guideSeq_HF1	VEGFA_3	GGTGAGTGAGTGTGTGCGTGNGG	GGTGAGTCAGTGTGTGAGTGAGG	-	73317044	73317066	2.0	13.5	0.0	0.0	0.0	GG	A	G	2.0	2.0	1.0	1.0	0.0	0.0	1.0	0.0	0.0	1.0	1.0	0.0	GA	AG	GT	TG	G	A	G	T	G	0.5067264573991032	149.39999999999995	1647.9999999999966	4.0	1.0	6.0	12.0	T	G	T	G	T	4.37	34.0346551724138
guideSeq_HF1	VEGFA_3	GGTGAGTGAGTGTGTGCGTGNGG	GGTGAGTGAGTGCGTGCGGGTGG	+	68851126	68851148	11.0	13.5	0.0	0.0	0.0	GG	T	G	2.0	2.0	1.0	1.0	1.0	0.0	0.0	0.0	1.0	1.0	0.0	0.0	GC	CG	GG	GG	G	C	G	G	G	0.6188340807174888	178.29999999999995	1815.1999999999966	2.0	2.0	5.0	14.0	C	G	A	T	G	4.66	34.08431034482759
guideSeq_HF1	VEGFA_3	GGTGAGTGAGTGTGTGCGTGNGG	GGTGAGTGAGTGTGTGCGTGTGG	+	43737454	43737476	6.0	20.0	0.0	0.0	0.0	GG	T	G	0.0	0.0	0.0	0.0	0.0	0.0	0.0	0.0	0.0	0.0	0.0	0.0	GC	CG	GT	TG	G	C	G	T	G	0.6367713004484304	157.9	1804.0999999999967	2.0	1.0	7.0	13.0	G	G	T	T	G	4.03	34.15568965517241
guideSeq_HF1	VEGFA_3	GGTGAGTGAGTGTGTGCGTGNGG	GGTGAGTGAGTGTGTGTGTGAGG	+	106029015	106029037	14.0	16.75	0.0	0.0	0.0	GG	A	G	1.0	1.0	1.0	1.0	0.0	0.0	0.0	0.0	0.0	0.0	0.0	1.0	GT	TG	GT	TG	G	T	G	T	G	0.5784753363228701	148.29999999999995	1643.4999999999966	3.0	0.0	7.0	13.0	G	T	G	T	A	4.29	34.013103448275864
guideSeq_HF1	VEGFA_3	GGTGAGTGAGTGTGTGCGTGNGG	GGTGGATGAGTGTGTGTGTGGGG	+	6937039	6937061	12.0	11.25	0.0	1.0	1.0	GG	G	G	1.0	3.0	1.0	1.0	0.0	0.0	0.0	0.0	0.0	0.0	0.0	1.0	GT	TG	GT	TG	G	T	G	T	G	0.6412556053811659	162.2	1820.0999999999967	2.0	0.0	7.0	14.0	G	A	G	T	G	4.58	34.03
guideSeq_HF1	VEGFA_3	GGTGAGTGAGTGTGTGCGTGNGG	GGTGTGTGAGTGTGTGTGTGTGG	+	49739984	49740006	22.0	13.5	0.0	0.0	0.0	GG	T	G	2.0	2.0	1.0	1.0	0.0	0.0	1.0	0.0	0.0	0.0	1.0	1.0	GT	TG	GT	TG	G	T	G	T	G	0.4484304932735426	146.1	1721.2999999999954	1.0	0.0	9.0	13.0	T	C	C	A	G	4.78	34.10224137931036
guideSeq_HF1	VEGFA_3	GGTGAGTGAGTGTGTGCGTGNGG	GTGACTGAGTGTGTGTGTGTGAG	+	45549842	45549864	18.0	8.0	1.0	1.0	1.0	AG	G	G	2.0	3.0	1.3333333333333333	0.0	1.0	0.0	1.0	0.0	0.0	0.0	1.0	1.0	TG	GT	TG	GT	T	G	T	G	T	0.4843049327354261	138.6	1707.0999999999951	3.0	1.0	8.0	11.0	T	G	T	G	T	4.78	34.083965517241396
guideSeq_HF1	VEGFA_3	GGTGAGTGAGTGTGTGCGTGNGG	GTGTGGGTGAGTGTGTGCGTGAG	-	23824549	23824571	9.0	11.25	1.0	1.0	1.0	AG	G	G	1.0	2.0	1.5	0.0	0.0	0.0	1.0	0.0	0.0	0.0	0.0	1.0	TG	GC	CG	GT	T	G	C	G	T	0.5919282511210763	157.9	1856.099999999996	2.0	1.0	7.0	13.0	A	G	C	G	C	4.58	34.19275862068966
guideSeq_HF1	VEGFA_3	GGTGAGTGAGTGTGTGCGTGNGG	GTTGAGTGAATGTGTGCGTGAGG	-	98760582	98760604	10.0	13.5	0.0	0.0	0.0	GG	A	G	2.0	2.0	1.0	0.0	0.0	1.0	0.0	1.0	1.0	0.0	1.0	0.0	GC	CG	GT	TG	G	C	G	T	G	0.5426008968609866	160.5	1856.2999999999947	4.0	1.0	7.0	11.0	T	C	A	G	G	4.18	34.352586206896554
guideSeq_HF1	VEGFA_3	GGTGAGTGAGTGTGTGCGTGNGG	TGTGAGTAAGTGTGTGTGTGTGG	-	62078767	62078789	14.0	11.25	0.0	0.0	1.0	GG	T	T	2.0	3.0	1.0	1.0	0.0	0.0	1.0	0.0	1.0	0.0	0.0	1.0	GT	TG	GT	TG	G	T	G	T	G	0.4663677130044843	145.7	1705.3999999999949	3.0	0.0	9.0	11.0	A	G	G	G	G	4.14	34.09568965517241
guideSeq_HF1	VEGFA_3	GGTGAGTGAGTGTGTGCGTGNGG	TGTGAGTGAGTGTGTGCGTGTGA	+	80016314	80016336	16.0	17.75	0.0	0.0	1.0	GA	T	T	0.0	1.0	1.0	0.0	0.0	0.0	0.0	0.0	0.0	0.0	0.0	0.0	GC	CG	GT	TG	G	C	G	T	G	0.4484304932735426	147.3	1617.7999999999954	3.0	1.0	8.0	11.0	T	C	C	T	G	4.51	34.1848275862069
guideSeq_HF1	VEGFA_3	GGTGAGTGAGTGTGTGCGTGNGG	TGTGAGTGAGTGTGTGTATGGGG	-	29367373	29367395	5.0	11.25	0.0	0.0	1.0	GG	G	T	2.0	2.0	1.5	2.0	0.0	0.0	0.0	0.0	1.0	0.0	0.0	1.0	GT	TA	AT	TG	G	T	A	T	G	0.3856502242152465	154.0	1712.4999999999945	3.0	0.0	8.0	12.0	G	C	A	G	T	4.75	33.99034482758621
guideSeq_HF1	VEGFA_3	GGTGAGTGAGTGTGTGCGTGNGG	TGTGGGTGAGCATGTGCGTGAGG	+	114882983	114883005	13.0	7.0	0.0	0.0	0.0	GG	A	T	4.0	3.0	1.3333333333333333	0.0	0.0	2.0	1.0	1.0	2.0	0.0	1.0	1.0	GC	CG	GT	TG	G	C	G	T	G	0.5919282511210763	169.1	1709.8999999999962	3.0	2.0	6.0	12.0	G	G	T	G	C	4.58	34.14965517241379
guideSeq_HF1	VEGFA_3	GGTGAGTGAGTGTGTGCGTGNGG	TGTGGGTGAGTGTGTGCGTGAGG	+	115434659	115434681	5.0	14.5	0.0	0.0	1.0	GG	A	T	1.0	2.0	1.0	0.0	0.0	0.0	1.0	0.0	0.0	0.0	0.0	1.0	GC	CG	GT	TG	G	C	G	T	G	0.3452914798206278	162.4	1648.5999999999958	2.0	1.0	7.0	13.0	A	C	A	T	T	3.84	34.371034482758624
guideSeq_HF1	ZSCAN2	GTGCGGCAAGAGCTTCAGCCNGG	AGTGCGGCAAGAGCTTCAGCCAG	-	30794158	30794180	16.0	16.75	1.0	1.0	0.0	AG	C	A	0.0	1.0	1.0	0.0	0.0	0.0	0.0	0.0	0.0	0.0	0.0	0.0	TC	CA	AG	GC	T	C	A	G	C	0.6233183856502242	184.2	1870.899999999996	6.0	6.0	3.0	8.0	A	G	C	T	C	4.14	34.08620689655173
guideSeq_HF1	ZSCAN2	GTGCGGCAAGAGCTTCAGCCNGG	AGTGTGGCAAGAGCTTCAGCAGG	+	99227393	99227415	7.0	13.5	1.0	1.0	0.0	GG	A	A	1.0	2.0	1.0	0.0	0.0	0.0	0.0	1.0	0.0	0.0	0.0	1.0	TC	CA	AG	GC	T	C	A	G	C	0.6457399103139013	173.5	1887.699999999996	6.0	4.0	4.0	9.0	A	A	T	G	C	4.14	34.228275862068955
guideSeq_HF1	ZSCAN2	GTGCGGCAAGAGCTTCAGCCNGG	ATGGGGAAAGAGCTTCAGCCTGG	+	28094829	28094851	15.0	10.25	0.0	0.0	0.0	GG	T	A	3.0	3.0	1.0	0.0	0.0	0.0	1.0	2.0	1.0	2.0	0.0	0.0	CA	AG	GC	CC	C	A	G	C	C	0.4618834080717489	186.3	1756.699999999996	6.0	4.0	4.0	9.0	G	C	T	G	G	4.02	34.199137931034485
guideSeq_HF1	ZSCAN2	GTGCGGCAAGAGCTTCAGCCNGG	GTGAGGCAGGAGCATCAGCCCGG	-	123836950	123836972	12.0	10.25	0.0	0.0	0.0	GG	C	G	3.0	3.0	1.0	0.0	1.0	1.0	0.0	1.0	0.0	2.0	0.0	1.0	CA	AG	GC	CC	C	A	G	C	C	0.5426008968609866	186.5	1789.099999999996	5.0	6.0	2.0	10.0	G	A	G	G	C	4.29	33.982241379310345
guideSeq_HF1	ZSCAN2	GTGCGGCAAGAGCTTCAGCCNGG	GTGAGGGAAGAGCTTCAGCAAGG	+	72320365	72320387	6.0	10.25	0.0	0.0	0.0	GG	A	G	3.0	2.0	1.5	1.0	0.0	0.0	1.0	1.0	0.0	3.0	0.0	0.0	CA	AG	GC	CA	C	A	G	C	A	0.5112107623318386	175.6	1754.1999999999955	7.0	3.0	3.0	10.0	T	A	G	C	C	3.75	34.11275862068965
guideSeq_HF1	ZSCAN2	GTGCGGCAAGAGCTTCAGCCNGG	GTGCGGCAAGAGCTTCAGCCGGG	+	85165028	85165050	15.0	20.0	0.0	0.0	0.0	GG	G	G	0.0	0.0	0.0	0.0	0.0	0.0	0.0	0.0	0.0	0.0	0.0	0.0	CA	AG	GC	CC	C	A	G	C	C	0.5739910313901345	196.7	1826.2999999999952	4.0	6.0	3.0	10.0	G	C	T	C	C	4.14	34.157413793103444
guideSeq_HF1	ZSCAN2	GTGCGGCAAGAGCTTCAGCCNGG	GTGGGGCAAGAGGTTCAGCCTGG	-	74051759	74051781	18.0	13.5	0.0	0.0	0.0	GG	T	G	2.0	2.0	1.0	0.0	1.0	0.0	0.0	1.0	0.0	2.0	0.0	0.0	CA	AG	GC	CC	C	A	G	C	C	0.5650224215246636	185.0	1783.199999999995	4.0	4.0	4.0	11.0	C	A	T	T	T	3.64	34.38637931034482
guideSeq_HF1	ZSCAN2	GTGCGGCAAGAGCTTCAGCCNGG	GTGTGGCAAGGGCTTCAGCCAGG	-	44418222	44418244	19.0	13.5	0.0	0.0	0.0	GG	A	G	2.0	2.0	1.0	0.0	0.0	1.0	0.0	1.0	0.0	0.0	0.0	2.0	CA	AG	GC	CC	C	A	G	C	C	0.4708520179372198	185.3	1743.8999999999958	4.0	5.0	4.0	10.0	C	C	T	C	A	4.17	34.13310344827586
guideSeq_HF1	ZSCAN2	GTGCGGCAAGAGCTTCAGCCNGG	TCTGTGGCAAGAGCTTCAGCCAG	+	43317144	43317166	1.0	10.25	1.0	1.0	0.0	AG	C	T	2.0	3.0	1.0	0.0	0.0	0.0	0.0	2.0	0.0	0.0	1.0	1.0	TC	CA	AG	GC	T	C	A	G	C	0.5964125560538116	172.6	1803.1999999999955	5.0	6.0	5.0	7.0	A	G	T	G	C	4.14	34.16499999999999
guideSeq_hek	HEK293_sgRNA1	GGGAAAGACCCAGCATCCGTNGG	ATGAAAGACCCAGCATCCATTGA	-	31633472	31633494	13.0	16.25	0.0	0.0	0.0	GA	T	A	3.0	2.0	1.5	1.0	0.0	0.0	0.0	2.0	2.0	0.0	1.0	0.0	TC	CC	CA	AT	T	C	C	A	T	0.3587443946188341	170.69999999999996	1740.0999999999954	9.0	6.0	4.0	4.0	T	C	T	G	C	4.02	34.39913793103449
guideSeq_hek	HEK293_sgRNA1	GGGAAAGACCCAGCATCCGTNGG	CAAGAAGACCCAGCTTCCGTAGG	-	10362656	10362678	19.0	15.25	1.0	0.0	1.0	GG	A	C	3.0	3.0	1.3333333333333333	0.0	1.0	0.0	0.0	2.0	1.0	0.0	2.0	0.0	TC	CC	CG	GT	T	C	C	G	T	0.5964125560538116	180.7	1856.3999999999953	7.0	7.0	3.0	6.0	C	C	T	A	G	4.14	34.041896551724136
guideSeq_hek	HEK293_sgRNA1	GGGAAAGACCCAGCATCCGTNGG	GAGAAAAGCCCAGCATCCTTAGG	+	48879610	48879632	8.0	15.0	0.0	0.0	0.0	GG	A	G	4.0	3.0	1.3333333333333333	1.0	0.0	0.0	2.0	1.0	2.0	0.0	1.0	1.0	TC	CC	CT	TT	T	C	C	T	T	0.5650224215246636	184.6	1841.299999999996	8.0	6.0	3.0	6.0	C	C	T	C	T	3.68	34.20413793103449
guideSeq_hek	HEK293_sgRNA1	GGGAAAGACCCAGCATCCGTNGG	GGAAAAGACCAAGCATCAGTGGG	+	47970508	47970530	22.0	16.25	0.0	0.0	0.0	GG	G	G	3.0	3.0	1.0	1.0	0.0	1.0	0.0	1.0	1.0	2.0	0.0	0.0	TC	CA	AG	GT	T	C	A	G	T	0.5784753363228701	176.50000000000003	1791.299999999996	9.0	4.0	2.0	8.0	T	T	G	A	G	3.68	34.41913793103449
guideSeq_hek	HEK293_sgRNA1	GGGAAAGACCCAGCATCCGTNGG	GGGAAAAGCCCAGCATCCCTTGG	+	123094930	123094952	10.0	16.25	0.0	0.0	0.0	GG	T	G	3.0	2.0	1.5	1.0	0.0	0.0	2.0	0.0	1.0	0.0	1.0	1.0	TC	CC	CC	CT	T	C	C	C	T	0.5022421524663677	196.2	1804.4999999999952	6.0	7.0	3.0	7.0	A	A	C	A	G	3.68	34.33120689655173
guideSeq_hek	HEK293_sgRNA1	GGGAAAGACCCAGCATCCGTNGG	GGGAAAGACCCAGCATCCGTGGG	+	110103688	110103710	9.0	20.0	0.0	0.0	0.0	GG	G	G	0.0	0.0	0.0	0.0	0.0	0.0	0.0	0.0	0.0	0.0	0.0	0.0	TC	CC	CG	GT	T	C	C	G	T	0.5919282511210763	189.6	1839.6999999999955	6.0	6.0	2.0	9.0	T	C	G	C	T	4.02	34.29913793103449
guideSeq_hek	HEK293_sgRNA1	GGGAAAGACCCAGCATCCGTNGG	GGGAAAGTCCCAGCATCCTTTGG	+	201992424	201992446	1.0	17.5	0.0	0.0	0.0	GG	T	G	2.0	2.0	1.0	1.0	0.0	0.0	1.0	0.0	0.0	0.0	2.0	0.0	TC	CC	CT	TT	T	C	C	T	T	0.5381165919282511	186.2	1761.2999999999952	5.0	6.0	5.0	7.0	T	C	A	A	T	3.35	34.38965517241379
guideSeq_hek	HEK293_sgRNA1	GGGAAAGACCCAGCATCCGTNGG	GGGAAATACCCAGCATCCAATGG	+	129621071	129621093	9.0	16.25	0.0	0.0	0.0	GG	T	G	3.0	1.0	3.0	2.0	0.0	0.0	1.0	0.0	1.0	1.0	1.0	0.0	TC	CC	CA	AA	T	C	C	A	A	0.3856502242152465	184.9	1735.9999999999952	8.0	6.0	3.0	6.0	A	C	A	G	A	3.79	34.305
guideSeq_hek	HEK293_sgRNA1	GGGAAAGACCCAGCATCCGTNGG	GGGAAGGACCCAGCATCCTGGGG	-	21121518	21121540	8.0	16.25	0.0	0.0	0.0	GG	G	G	3.0	1.0	3.0	2.0	0.0	0.0	1.0	0.0	0.0	1.0	1.0	1.0	TC	CC	CT	TG	T	C	C	T	G	0.4753363228699552	191.9	1782.1999999999955	5.0	6.0	2.0	10.0	A	A	T	G	T	4.27	34.12241379310345
guideSeq_hek	HEK293_sgRNA1	GGGAAAGACCCAGCATCCGTNGG	GGGAAGGACCCAGCATTCCTGGG	+	43689583	43689605	22.0	16.25	0.0	0.0	0.0	GG	G	G	3.0	3.0	1.0	2.0	0.0	0.0	1.0	0.0	0.0	0.0	1.0	2.0	TT	TC	CC	CT	T	T	C	C	T	0.5784753363228701	190.0	1777.9999999999961	5.0	6.0	3.0	9.0	G	T	T	A	G	4.03	34.167758620689646
guideSeq_hek	HEK293_sgRNA2	GAACACAAAGCATAGACTGCNGG	AACATAAAGCATAGACTGCAAAG	-	87125358	87125380	10.0	16.5	1.0	0.0	1.0	AG	A	A	2.0	2.0	1.5	0.0	0.0	0.0	1.0	1.0	1.0	0.0	0.0	1.0	CT	TG	GC	CA	C	T	G	C	A	0.4035874439461883	169.89999999999995	1722.0999999999951	12.0	4.0	3.0	4.0	T	A	C	T	C	3.35	34.62862068965518
guideSeq_hek	HEK293_sgRNA2	GAACACAAAGCATAGACTGCNGG	GAACACAAAGCATAGACTGCGGG	+	87240597	87240619	5.0	20.0	0.0	0.0	0.0	GG	G	G	0.0	0.0	0.0	0.0	0.0	0.0	0.0	0.0	0.0	0.0	0.0	0.0	AC	CT	TG	GC	A	C	T	G	C	0.4753363228699552	175.29999999999995	1784.0999999999951	9.0	5.0	2.0	7.0	G	C	G	G	G	4.03	34.28137931034483
guideSeq_hek	HEK293_sgRNA2	GAACACAAAGCATAGACTGCNGG	GAACACAATGCATAGATTGCCGG	+	90522167	90522189	4.0	17.5	0.0	0.0	0.0	GG	C	G	2.0	2.0	1.0	1.0	0.0	1.0	0.0	0.0	0.0	0.0	1.0	1.0	AT	TT	TG	GC	A	T	T	G	C	0.32286995515695066	176.19999999999996	1680.699999999995	8.0	5.0	4.0	6.0	T	A	A	A	T	3.75	34.475
guideSeq_hek	HEK293_sgRNA3	GGCCCAGACTGAGCACGTGANGG	AGACCAGACTGAGCAAGAGAGGG	-	114764143	114764165	X	15.25	0.0	0.0	1.0	GG	G	A	3.0	4.0	1.0	1.0	1.0	0.0	0.0	1.0	0.0	3.0	0.0	0.0	AG	GA	AG	GA	A	G	A	G	A	0.4260089686098655	166.19999999999996	1714.9999999999948	9.0	4.0	1.0	9.0	A	G	A	C	T	4.57	33.903275862068966
guideSeq_hek	HEK293_sgRNA3	GGCCCAGACTGAGCACGTGANGG	AGCTCAGACTGAGCAAGTGAGGG	-	47005699	47005721	1.0	16.5	0.0	0.0	1.0	GG	G	A	2.0	3.0	1.0	0.0	1.0	0.0	0.0	1.0	0.0	1.0	0.0	1.0	AG	GT	TG	GA	A	G	T	G	A	0.5919282511210763	166.49999999999997	1831.199999999996	7.0	4.0	3.0	9.0	G	C	T	C	A	4.14	33.984310344827584
guideSeq_hek	HEK293_sgRNA3	GGCCCAGACTGAGCACGTGANGG	CACCCAGACTGAGCACGTGCTGG	+	79749914	79749936	15.0	16.75	0.0	0.0	2.0	GG	T	C	1.0	1.0	3.0	1.0	0.0	0.0	0.0	0.0	0.0	0.0	1.0	0.0	CG	GT	TG	GC	C	G	T	G	C	0.5291479820627802	170.3	1711.199999999995	5.0	8.0	3.0	7.0	A	G	C	C	C	4.57	34.12362068965517
guideSeq_hek	HEK293_sgRNA3	GGCCCAGACTGAGCACGTGANGG	GACACAGACTGGGCACGTGAGGG	-	66968036	66968058	7.0	16.5	0.0	0.0	1.0	GG	G	G	2.0	3.0	1.0	0.0	0.0	1.0	0.0	1.0	0.0	1.0	0.0	1.0	CG	GT	TG	GA	C	G	T	G	A	0.5246636771300448	168.7	1710.0999999999954	6.0	5.0	2.0	10.0	A	A	G	C	C	4.17	34.184827586206886
guideSeq_hek	HEK293_sgRNA3	GGCCCAGACTGAGCACGTGANGG	GAGCCAGAATGAGCACGTGAGGG	+	131593104	131593126	10.0	16.5	0.0	0.0	1.0	GG	G	G	2.0	2.0	1.5	0.0	0.0	1.0	0.0	1.0	0.0	2.0	0.0	0.0	CG	GT	TG	GA	C	G	T	G	A	0.5650224215246636	174.6	1793.9999999999961	7.0	4.0	2.0	10.0	A	C	C	C	C	4.39	34.19724137931033
guideSeq_hek	HEK293_sgRNA3	GGCCCAGACTGAGCACGTGANGG	GGCCCAGACTGAGCACGTGATGG	+	110184620	110184642	9.0	20.0	0.0	0.0	0.0	GG	T	G	0.0	0.0	0.0	0.0	0.0	0.0	0.0	0.0	0.0	0.0	0.0	0.0	CG	GT	TG	GA	C	G	T	G	A	0.5426008968609866	175.39999999999995	1823.099999999996	5.0	6.0	3.0	9.0	C	A	G	A	G	4.57	33.92620689655172
guideSeq_hek	HEK293_sgRNA4	GGCACTGCGGCTGGAGGTGGNGG	AACACTGTGGCCGGGGGTGGTGG	-	41969952	41969974	13.0	13.75	0.0	0.0	0.0	GG	T	A	5.0	4.0	1.25	0.0	1.0	1.0	1.0	2.0	3.0	0.0	0.0	2.0	GG	GT	TG	GG	G	G	T	G	G	0.4035874439461883	189.4	1776.4999999999961	3.0	4.0	4.0	12.0	T	T	C	A	T	4.33	34.234310344827584
guideSeq_hek	HEK293_sgRNA4	GGCACTGCGGCTGGAGGTGGNGG	AAGACTGGGGCTGGAGGTGGGGG	+	82962277	82962299	4.0	15.5	0.0	1.0	0.0	GG	G	A	2.0	3.0	1.0	0.0	0.0	0.0	1.0	1.0	1.0	1.0	0.0	0.0	GG	GT	TG	GG	G	G	T	G	G	0.5112107623318386	192.0	1793.899999999995	4.0	2.0	3.0	14.0	G	C	A	G	G	4.02	34.11051724137932
guideSeq_hek	HEK293_sgRNA4	GGCACTGCGGCTGGAGGTGGNGG	ACACTGTGGCTGGAAGTGGAAGG	-	130508518	130508540	3.0	15.25	1.0	0.0	1.0	GG	A	A	3.0	3.0	1.3333333333333333	0.0	1.0	0.0	1.0	1.0	2.0	0.0	0.0	1.0	GT	TG	GG	GA	G	T	G	G	A	0.4663677130044843	170.7	1752.2999999999952	6.0	3.0	4.0	10.0	C	T	A	T	C	4.14	34.22
guideSeq_hek	HEK293_sgRNA4	GGCACTGCGGCTGGAGGTGGNGG	AGAACTGCTGCTGGAGGTGGTGG	-	44397926	44397948	1.0	16.5	0.0	0.0	1.0	GG	T	A	2.0	3.0	1.0	0.0	0.0	1.0	0.0	1.0	0.0	1.0	1.0	0.0	GG	GT	TG	GG	G	G	T	G	G	0.5964125560538116	174.0	1798.899999999996	4.0	3.0	5.0	11.0	G	G	C	T	G	4.25	34.019655172413785
guideSeq_hek	HEK293_sgRNA4	GGCACTGCGGCTGGAGGTGGNGG	AGACACTGCAGCTGGAGGTGGGG	-	144781296	144781318	8.0	15.5	1.0	1.0	0.0	GG	G	A	2.0	3.0	1.0	0.0	0.0	1.0	0.0	1.0	2.0	0.0	0.0	0.0	AG	GG	GT	TG	A	G	G	T	G	0.5964125560538116	175.89999999999995	1776.4999999999961	5.0	4.0	3.0	11.0	T	G	A	G	T	4.37	33.99034482758621
guideSeq_hek	HEK293_sgRNA4	GGCACTGCGGCTGGAGGTGGNGG	AGCACAGCAGCTGCAGGTGGGGG	+	49132886	49132908	22.0	15.0	0.0	0.0	0.0	GG	G	A	4.0	4.0	1.0	0.0	1.0	1.0	1.0	1.0	2.0	1.0	1.0	0.0	GG	GT	TG	GG	G	G	T	G	G	0.6053811659192825	186.2	1784.7999999999954	5.0	5.0	2.0	11.0	C	T	G	C	C	4.42	34.07034482758621
guideSeq_hek	HEK293_sgRNA4	GGCACTGCGGCTGGAGGTGGNGG	AGCACAGCGACTGAAGGTGAGGG	-	13588029	13588051	6.0	13.75	0.0	0.0	0.0	GG	G	A	5.0	4.0	1.25	1.0	1.0	1.0	1.0	1.0	4.0	1.0	0.0	0.0	GG	GT	TG	GA	G	G	T	G	A	0.5201793721973094	174.7	1775.399999999995	7.0	4.0	2.0	10.0	C	A	A	G	G	3.75	34.11344827586206
guideSeq_hek	HEK293_sgRNA4	GGCACTGCGGCTGGAGGTGGNGG	AGCACCATGGCTAGAGGTGTGGG	-	40975963	40975985	6.0	12.5	0.0	0.0	0.0	GG	G	A	6.0	3.0	2.0	1.0	1.0	0.0	3.0	1.0	4.0	0.0	1.0	1.0	GG	GT	TG	GT	G	G	T	G	T	0.5067264573991032	177.10000000000005	1731.099999999996	5.0	4.0	4.0	10.0	C	T	T	T	G	4.03	34.099655172413804
guideSeq_hek	HEK293_sgRNA4	GGCACTGCGGCTGGAGGTGGNGG	AGCACCGCTGCTGGGGGCGGGGG	+	123096961	123096983	X	13.75	0.0	0.0	0.0	GG	G	A	5.0	5.0	1.0	1.0	1.0	1.0	1.0	1.0	3.0	0.0	1.0	1.0	GG	GC	CG	GG	G	G	C	G	G	0.5560538116591929	214.5	1840.099999999996	2.0	6.0	2.0	13.0	T	G	G	A	G	4.58	33.883103448275854
guideSeq_hek	HEK293_sgRNA4	GGCACTGCGGCTGGAGGTGGNGG	AGCACGGCAGCTGGAGGAGGGGG	+	88716117	88716139	16.0	15.0	0.0	0.0	0.0	GG	G	A	4.0	4.0	1.0	1.0	0.0	1.0	1.0	1.0	2.0	2.0	0.0	0.0	GG	GA	AG	GG	G	G	A	G	G	0.6233183856502242	196.3	1875.4999999999966	5.0	4.0	1.0	13.0	C	C	G	G	A	4.61	34.06155172413793
guideSeq_hek	HEK293_sgRNA4	GGCACTGCGGCTGGAGGTGGNGG	AGCACTGCAGATGGAGGAGGCGG	+	60080537	60080559	20.0	15.0	0.0	0.0	0.0	GG	C	A	4.0	4.0	1.0	1.0	0.0	2.0	0.0	1.0	2.0	2.0	0.0	0.0	GG	GA	AG	GG	G	G	A	G	G	0.5156950672645739	183.3	1782.3999999999967	6.0	4.0	2.0	11.0	C	A	C	T	G	4.63	33.98206896551724
guideSeq_hek	HEK293_sgRNA4	GGCACTGCGGCTGGAGGTGGNGG	AGCACTGCAGCGGGAGGTGAGAG	-	12259802	12259824	1.0	15.0	0.0	0.0	0.0	AG	G	A	4.0	3.0	1.3333333333333333	1.0	0.0	2.0	0.0	1.0	3.0	1.0	0.0	0.0	GG	GT	TG	GA	G	G	T	G	A	0.6278026905829597	178.0	1847.9999999999961	6.0	4.0	2.0	11.0	C	A	G	G	G	4.37	33.836551724137934
guideSeq_hek	HEK293_sgRNA4	GGCACTGCGGCTGGAGGTGGNGG	AGCACTGCAGCTGGGAGTGGAGG	+	1397382	1397404	7.0	15.0	0.0	0.0	0.0	GG	A	A	4.0	3.0	1.3333333333333333	0.0	2.0	1.0	0.0	1.0	3.0	0.0	0.0	1.0	AG	GT	TG	GG	A	G	T	G	G	0.6322869955156951	177.3	1834.1999999999966	5.0	4.0	3.0	11.0	A	A	C	C	T	3.64	34.07775862068966
guideSeq_hek	HEK293_sgRNA4	GGCACTGCGGCTGGAGGTGGNGG	AGCACTGCGCTTGGGGGTGGGGG	+	43768258	43768280	22.0	15.0	0.0	0.0	0.0	GG	G	A	4.0	3.0	1.3333333333333333	0.0	1.0	2.0	0.0	1.0	1.0	0.0	1.0	2.0	GG	GT	TG	GG	G	G	T	G	G	0.5022421524663677	201.9	1797.899999999995	2.0	4.0	4.0	13.0	T	C	A	T	T	3.84	34.12603448275862
guideSeq_hek	HEK293_sgRNA4	GGCACTGCGGCTGGAGGTGGNGG	AGCACTGGGGATGGAGGTGTAGG	+	96338742	96338764	5.0	15.0	0.0	0.0	0.0	GG	A	A	4.0	3.0	1.3333333333333333	1.0	0.0	1.0	1.0	1.0	1.0	2.0	1.0	0.0	GG	GT	TG	GT	G	G	T	G	T	0.34977578475336324	176.8	1717.2999999999952	5.0	2.0	4.0	12.0	T	G	C	C	A	4.37	34.078793103448284
guideSeq_hek	HEK293_sgRNA4	GGCACTGCGGCTGGAGGTGGNGG	AGCACTGGGGCCAGAGGTGAGGG	+	67742843	67742865	16.0	13.75	0.0	0.0	0.0	GG	G	A	5.0	3.0	1.6666666666666667	1.0	1.0	1.0	1.0	1.0	4.0	1.0	0.0	0.0	GG	GT	TG	GA	G	G	T	G	A	0.4035874439461883	185.6	1731.299999999996	5.0	4.0	2.0	12.0	T	C	A	C	G	4.03	34.10637931034482
guideSeq_hek	HEK293_sgRNA4	GGCACTGCGGCTGGAGGTGGNGG	AGCACTGGGGCTGGGGGAGGGGG	+	88773014	88773036	14.0	15.0	0.0	0.0	0.0	GG	G	A	4.0	4.0	1.0	1.0	1.0	0.0	1.0	1.0	1.0	2.0	0.0	1.0	GG	GA	AG	GG	G	G	A	G	G	0.4843049327354261	203.9	1742.7999999999952	3.0	3.0	2.0	15.0	C	A	T	G	G	3.68	34.00637931034484
guideSeq_hek	HEK293_sgRNA4	GGCACTGCGGCTGGAGGTGGNGG	AGCACTGTAGCAAGAGGTGGAGG	+	34081529	34081551	15.0	14.0	0.0	0.0	1.0	GG	A	A	4.0	3.0	1.6666666666666667	0.0	1.0	2.0	1.0	0.0	2.0	1.0	0.0	1.0	GG	GT	TG	GG	G	G	T	G	G	0.4932735426008968	170.99999999999997	1683.9999999999955	7.0	3.0	3.0	10.0	C	A	G	C	A	4.37	34.08224137931034
guideSeq_hek	HEK293_sgRNA4	GGCACTGCGGCTGGAGGTGGNGG	AGCACTGTGCCTGGGGGTGGGGG	-	37471337	37471359	20.0	15.0	0.0	0.0	0.0	GG	G	A	4.0	4.0	1.0	0.0	1.0	1.0	1.0	1.0	1.0	0.0	1.0	2.0	GG	GT	TG	GG	G	G	T	G	G	0.5156950672645739	193.1	1792.0999999999958	2.0	4.0	4.0	13.0	A	G	G	G	G	4.58	33.74051724137931
guideSeq_hek	HEK293_sgRNA4	GGCACTGCGGCTGGAGGTGGNGG	AGCACTGTGGCTGGGGGAGGCGG	-	134872026	134872048	7.0	15.0	0.0	0.0	0.0	GG	C	A	4.0	4.0	1.0	1.0	1.0	0.0	1.0	1.0	1.0	1.0	0.0	2.0	GG	GA	AG	GG	G	G	A	G	G	0.5739910313901345	195.2	1824.199999999996	3.0	4.0	3.0	13.0	G	T	C	G	C	4.45	34.0243103448276
guideSeq_hek	HEK293_sgRNA4	GGCACTGCGGCTGGAGGTGGNGG	AGCACTGTGGCTGGGGGAGGGGG	+	50300330	50300352	16.0	15.0	0.0	0.0	0.0	GG	G	A	4.0	4.0	1.0	1.0	1.0	0.0	1.0	1.0	1.0	1.0	0.0	2.0	GG	GA	AG	GG	G	G	A	G	G	0.6278026905829597	194.2	1919.9999999999966	3.0	3.0	3.0	14.0	C	C	C	T	G	4.53	33.86672413793104
guideSeq_hek	HEK293_sgRNA4	GGCACTGCGGCTGGAGGTGGNGG	AGCACTGTTACAGGAGGTGGGGG	-	22805408	22805430	20.0	14.0	0.0	0.0	1.0	GG	G	A	4.0	3.0	1.6666666666666667	0.0	0.0	3.0	1.0	0.0	1.0	1.0	1.0	1.0	GG	GT	TG	GG	G	G	T	G	G	0.5381165919282511	178.2	1726.699999999996	5.0	3.0	4.0	11.0	T	A	G	G	T	4.18	33.99982758620689
guideSeq_hek	HEK293_sgRNA4	GGCACTGCGGCTGGAGGTGGNGG	AGCAGTGCGGCTAGAGGTGGTGG	+	39262912	39262934	13.0	16.25	0.0	0.0	0.0	GG	T	A	3.0	3.0	1.0	0.0	1.0	0.0	1.0	1.0	2.0	1.0	0.0	0.0	GG	GT	TG	GG	G	G	T	G	G	0.5919282511210763	182.5	1811.599999999996	4.0	3.0	4.0	12.0	C	T	G	G	G	4.37	34.065000000000005
guideSeq_hek	HEK293_sgRNA4	GGCACTGCGGCTGGAGGTGGNGG	AGCCACTGTGGCTGGAGGTGGGG	-	177676321	177676343	5.0	15.5	1.0	1.0	0.0	GG	G	A	2.0	3.0	1.0	0.0	0.0	0.0	1.0	1.0	0.0	0.0	1.0	1.0	AG	GG	GT	TG	A	G	G	T	G	0.6636771300448431	184.5	1891.9999999999955	3.0	4.0	4.0	12.0	A	C	C	C	A	4.37	33.992413793103445
guideSeq_hek	HEK293_sgRNA4	GGCACTGCGGCTGGAGGTGGNGG	AGGACTGCGGCTGGGGGTGGTGG	+	54561421	54561443	7.0	16.75	0.0	1.0	0.0	GG	T	A	1.0	2.0	1.0	0.0	1.0	0.0	0.0	0.0	0.0	0.0	0.0	1.0	GG	GT	TG	GG	G	G	T	G	G	0.4798206278026906	193.8	1762.7999999999965	2.0	3.0	4.0	14.0	C	T	C	A	C	4.51	34.002068965517246
guideSeq_hek	HEK293_sgRNA4	GGCACTGCGGCTGGAGGTGGNGG	CACACTGCAGCTGGAGGTGGTGG	-	88900986	88901008	13.0	16.25	0.0	0.0	0.0	GG	T	C	3.0	2.0	1.5	0.0	0.0	1.0	0.0	2.0	2.0	0.0	1.0	0.0	GG	GT	TG	GG	G	G	T	G	G	0.3632286995515695	169.6	1749.0999999999951	4.0	5.0	4.0	10.0	G	G	A	G	T	3.95	34.16431034482759
guideSeq_hek	HEK293_sgRNA4	GGCACTGCGGCTGGAGGTGGNGG	CACACTGCGGCCGGAGGTGACCG	-	12721958	12721980	19.0	15.0	0.0	0.0	0.0	CG	C	C	4.0	2.0	2.0	1.0	0.0	1.0	0.0	2.0	3.0	0.0	1.0	0.0	GG	GT	TG	GA	G	G	T	G	A	0.7085201793721974	188.9	1967.1999999999973	4.0	8.0	2.0	9.0	T	G	G	G	G	4.37	33.96086206896552
guideSeq_hek	HEK293_sgRNA4	GGCACTGCGGCTGGAGGTGGNGG	CACTGAGGCCGGAGGTGGAGAGG	-	152805645	152805667	X	14.5	2.0	0.0	3.0	GG	A	C	2.0	5.0	1.0	0.0	0.0	1.0	1.0	0.0	1.0	1.0	0.0	0.0	TG	GG	GA	AG	T	G	G	A	G	0.6502242152466368	180.8	1839.699999999996	5.0	4.0	2.0	12.0	G	C	C	C	T	4.37	33.876034482758605
guideSeq_hek	HEK293_sgRNA4	GGCACTGCGGCTGGAGGTGGNGG	CAGACTGCGGCAGGGGGTGGCGG	+	16982369	16982391	17.0	14.25	0.0	1.0	0.0	GG	C	C	3.0	4.0	1.0	0.0	1.0	1.0	0.0	1.0	1.0	1.0	0.0	1.0	GG	GT	TG	GG	G	G	T	G	G	0.5336322869955157	199.3	1768.399999999995	3.0	5.0	2.0	13.0	G	G	G	T	G	4.57	33.89189655172414
guideSeq_hek	HEK293_sgRNA4	GGCACTGCGGCTGGAGGTGGNGG	CAGGCTGCGCCTGGAGGTGGGGG	+	51011671	51011693	22.0	15.5	2.0	0.0	2.0	GG	G	C	2.0	3.0	1.3333333333333333	0.0	0.0	1.0	0.0	1.0	0.0	0.0	2.0	0.0	GG	GT	TG	GG	G	G	T	G	G	0.6860986547085202	199.7	1885.7999999999965	2.0	5.0	3.0	13.0	T	G	T	G	T	4.33	34.00344827586208
guideSeq_hek	HEK293_sgRNA4	GGCACTGCGGCTGGAGGTGGNGG	CCCACTGGGGCTGGAGGTGGGGG	-	36761674	36761696	6.0	16.5	0.0	0.0	1.0	GG	G	C	2.0	2.0	1.5	0.0	0.0	0.0	1.0	1.0	0.0	1.0	1.0	0.0	GG	GT	TG	GG	G	G	T	G	G	0.6322869955156951	197.3	1891.8999999999949	2.0	5.0	3.0	13.0	T	G	T	G	C	4.37	33.961724137931036
guideSeq_hek	HEK293_sgRNA4	GGCACTGCGGCTGGAGGTGGNGG	CCCACTGTGGCTGGAGGTGTGGG	+	60174554	60174576	20.0	15.0	0.0	0.0	0.0	GG	G	C	4.0	2.0	2.0	1.0	0.0	0.0	1.0	2.0	0.0	0.0	3.0	1.0	GG	GT	TG	GT	G	G	T	G	T	0.6233183856502242	177.89999999999995	1855.099999999996	2.0	5.0	5.0	11.0	G	A	G	C	A	4.37	33.99672413793104
guideSeq_hek	HEK293_sgRNA4	GGCACTGCGGCTGGAGGTGGNGG	CGGCACAGGGGCTGGAGGTGGGG	-	195550467	195550489	3.0	15.5	1.0	1.0	0.0	GG	G	C	2.0	3.0	1.0	0.0	0.0	0.0	2.0	0.0	0.0	2.0	0.0	0.0	AG	GG	GT	TG	A	G	G	T	G	0.5336322869955157	198.3	1812.599999999996	3.0	4.0	2.0	14.0	C	G	T	C	T	4.37	34.08017241379311
guideSeq_hek	HEK293_sgRNA4	GGCACTGCGGCTGGAGGTGGNGG	GACACAACGGCAGGAGGTGGCGG	+	3606813	3606835	5.0	15.25	0.0	0.0	1.0	GG	C	G	3.0	3.0	1.3333333333333333	0.0	0.0	1.0	2.0	0.0	1.0	2.0	0.0	0.0	GG	GT	TG	GG	G	G	T	G	G	0.6816143497757847	186.1	1916.7999999999972	6.0	5.0	1.0	11.0	G	G	G	T	G	4.37	34.14379310344828
guideSeq_hek	HEK293_sgRNA4	GGCACTGCGGCTGGAGGTGGNGG	GACACAGTGGCTGGAGGTGTGGG	+	51500456	51500478	6.0	15.0	0.0	0.0	0.0	GG	G	G	4.0	3.0	1.3333333333333333	1.0	0.0	0.0	2.0	1.0	1.0	1.0	1.0	1.0	GG	GT	TG	GT	G	G	T	G	T	0.4215246636771301	168.0	1690.4999999999952	4.0	3.0	4.0	12.0	G	A	G	G	A	4.37	34.09448275862069
guideSeq_hek	HEK293_sgRNA4	GGCACTGCGGCTGGAGGTGGNGG	GACACCACGGCTGGAGATGGTGG	-	75429274	75429296	17.0	15.25	0.0	0.0	1.0	GG	T	G	3.0	3.0	1.3333333333333333	1.0	0.0	0.0	2.0	0.0	3.0	0.0	0.0	0.0	GA	AT	TG	GG	G	A	T	G	G	0.5695067264573991	174.0	1810.9999999999936	5.0	5.0	3.0	10.0	G	A	T	G	G	4.66	34.11258620689655
guideSeq_hek	HEK293_sgRNA4	GGCACTGCGGCTGGAGGTGGNGG	GACACCGTGACTGGAGGTGGAGG	-	45247398	45247420	2.0	15.25	0.0	0.0	1.0	GG	A	G	3.0	4.0	1.0	0.0	0.0	1.0	2.0	0.0	2.0	0.0	0.0	1.0	GG	GT	TG	GG	G	G	T	G	G	0.4753363228699552	168.39999999999995	1794.2999999999945	5.0	4.0	3.0	11.0	A	T	C	C	T	4.37	34.094655172413795
guideSeq_hek	HEK293_sgRNA4	GGCACTGCGGCTGGAGGTGGNGG	GACACTAGGGCAGGAGGTGGAGG	-	35746277	35746299	22.0	15.0	0.0	0.0	0.0	GG	A	G	4.0	3.0	1.3333333333333333	0.0	0.0	1.0	2.0	1.0	2.0	2.0	0.0	0.0	GG	GT	TG	GG	G	G	T	G	G	0.5874439461883408	175.79999999999995	1834.4999999999961	6.0	3.0	2.0	12.0	G	G	T	C	G	4.37	33.8648275862069
guideSeq_hek	HEK293_sgRNA4	GGCACTGCGGCTGGAGGTGGNGG	GACACTGAGGCAGGAGGTGGGGG	+	1295070	1295092	19.0	16.5	0.0	0.0	1.0	GG	G	G	2.0	3.0	1.0	0.0	0.0	1.0	1.0	0.0	0.0	2.0	0.0	0.0	GG	GT	TG	GG	G	G	T	G	G	0.6681614349775785	178.79999999999995	1892.699999999996	5.0	3.0	2.0	13.0	G	C	A	G	T	4.37	33.875517241379306
guideSeq_hek	HEK293_sgRNA4	GGCACTGCGGCTGGAGGTGGNGG	GACACTGCCTCTGGGGGTGGGGG	+	54977718	54977740	12.0	15.0	0.0	0.0	0.0	GG	G	G	4.0	3.0	1.3333333333333333	0.0	1.0	2.0	0.0	1.0	1.0	0.0	2.0	1.0	GG	GT	TG	GG	G	G	T	G	G	0.6143497757847534	187.4	1820.199999999995	2.0	5.0	4.0	12.0	T	G	G	C	A	4.58	33.809137931034485
guideSeq_hek	HEK293_sgRNA4	GGCACTGCGGCTGGAGGTGGNGG	GAGCACAGAGGCTGGAGGTGGGG	+	96016372	96016394	2.0	14.5	1.0	1.0	1.0	GG	G	G	2.0	4.0	1.0	0.0	0.0	0.0	2.0	0.0	0.0	2.0	0.0	0.0	AG	GG	GT	TG	A	G	G	T	G	0.6547085201793722	180.2	1835.9999999999966	5.0	3.0	2.0	13.0	T	G	T	G	C	4.33	34.089482758620704
guideSeq_hek	HEK293_sgRNA4	GGCACTGCGGCTGGAGGTGGNGG	GAGGCTGCGGCTGGGGGTGGAGG	-	46887168	46887190	19.0	15.0	0.0	0.0	0.0	GG	A	G	4.0	2.0	2.0	0.0	1.0	0.0	0.0	3.0	1.0	1.0	0.0	2.0	GG	GT	TG	GG	G	G	T	G	G	0.5964125560538116	199.5	1821.8999999999953	2.0	3.0	3.0	15.0	T	G	G	G	G	4.33	33.795172413793104
guideSeq_hek	HEK293_sgRNA4	GGCACTGCGGCTGGAGGTGGNGG	GCACAGCGGCTGGAGAAGGCAGG	-	48045639	48045661	12.0	14.25	1.0	0.0	2.0	GG	A	G	3.0	3.0	1.6666666666666667	1.0	1.0	0.0	1.0	0.0	1.0	2.0	0.0	0.0	AA	AG	GG	GC	A	A	G	G	C	0.4753363228699552	189.3	1729.0999999999951	6.0	5.0	1.0	11.0	C	T	G	G	C	4.33	34.150172413793115
guideSeq_hek	HEK293_sgRNA4	GGCACTGCGGCTGGAGGTGGNGG	GCACTGCGGGAGGAGGTGGGCGG	+	89469236	89469258	16.0	16.5	1.0	0.0	1.0	GG	C	G	2.0	2.0	1.5	0.0	0.0	2.0	0.0	0.0	0.0	2.0	0.0	0.0	GT	TG	GG	GG	G	T	G	G	G	0.6681614349775785	199.1	1893.4999999999966	3.0	4.0	2.0	14.0	G	G	T	G	G	4.37	33.889482758620694
guideSeq_hek	HEK293_sgRNA4	GGCACTGCGGCTGGAGGTGGNGG	GCCACAGCGGCCGGAGGTGGCAG	+	139522884	139522906	9.0	16.5	0.0	0.0	1.0	AG	C	G	2.0	3.0	1.0	0.0	0.0	1.0	1.0	0.0	1.0	1.0	0.0	0.0	GG	GT	TG	GG	G	G	T	G	G	0.7130044843049327	199.40000000000003	1973.3999999999967	4.0	7.0	1.0	11.0	C	A	G	C	T	4.37	34.03051724137932
guideSeq_hek	HEK293_sgRNA4	GGCACTGCGGCTGGAGGTGGNGG	GCCACCGCGGCAGGAGGCGGAGG	+	54469265	54469287	5.0	15.0	0.0	0.0	0.0	GG	A	G	4.0	4.0	1.0	1.0	0.0	1.0	1.0	1.0	2.0	1.0	1.0	0.0	GG	GC	CG	GG	G	G	C	G	G	0.6905829596412556	209.8	2044.2999999999947	4.0	7.0	0.0	12.0	G	G	T	T	G	4.03	33.836551724137934
guideSeq_hek	HEK293_sgRNA4	GGCACTGCGGCTGGAGGTGGNGG	GCCACTGCAGCTAGAGGTGGAGG	+	110143134	110143156	7.0	16.25	0.0	0.0	0.0	GG	A	G	3.0	3.0	1.0	0.0	1.0	1.0	0.0	1.0	2.0	0.0	1.0	0.0	GG	GT	TG	GG	G	G	T	G	G	0.4439461883408072	177.5	1755.699999999995	5.0	5.0	3.0	10.0	A	G	T	T	T	3.85	34.13155172413793
guideSeq_hek	HEK293_sgRNA4	GGCACTGCGGCTGGAGGTGGNGG	GCCACTGCGACTGGAGGAGGGGG	+	139244390	139244412	7.0	16.25	0.0	0.0	0.0	GG	G	G	3.0	3.0	1.0	1.0	0.0	1.0	0.0	1.0	1.0	1.0	1.0	0.0	GG	GA	AG	GG	G	G	A	G	G	0.6098654708520179	189.5	1841.7999999999952	4.0	5.0	2.0	12.0	A	T	G	A	G	4.59	33.829482758620685
guideSeq_hek	HEK293_sgRNA4	GGCACTGCGGCTGGAGGTGGNGG	GCCACTGGGCCTGGGGGTGGGGG	+	1007814	1007836	17.0	15.0	0.0	0.0	0.0	GG	G	G	4.0	4.0	1.0	0.0	1.0	1.0	1.0	1.0	0.0	1.0	2.0	1.0	GG	GT	TG	GG	G	G	T	G	G	0.6098654708520179	206.0	1785.6999999999955	1.0	5.0	3.0	14.0	T	G	G	C	C	4.58	33.86258620689655
guideSeq_hek	HEK293_sgRNA4	GGCACTGCGGCTGGAGGTGGNGG	GCCACTGGGGCTGGAGGGGGAGG	-	29233950	29233972	7.0	16.25	0.0	0.0	0.0	GG	A	G	3.0	3.0	1.0	1.0	0.0	0.0	1.0	1.0	0.0	2.0	1.0	0.0	GG	GG	GG	GG	G	G	G	G	G	0.757847533632287	198.5	2043.2999999999972	3.0	4.0	2.0	14.0	C	T	G	C	G	4.33	33.795689655172424
guideSeq_hek	HEK293_sgRNA4	GGCACTGCGGCTGGAGGTGGNGG	GCCACTGGGGCTGGGGGTGGGGG	-	171018454	171018476	1.0	16.25	0.0	0.0	0.0	GG	G	G	3.0	3.0	1.0	0.0	1.0	0.0	1.0	1.0	0.0	1.0	1.0	1.0	GG	GT	TG	GG	G	G	T	G	G	0.5022421524663677	206.0	1700.2999999999952	1.0	4.0	3.0	15.0	T	A	G	T	G	4.58	33.72844827586207
guideSeq_hek	HEK293_sgRNA4	GGCACTGCGGCTGGAGGTGGNGG	GCTCTGTGGCTGGAGGTGTGAGG	+	158452373	158452395	6.0	15.25	1.0	0.0	1.0	GG	A	G	3.0	4.0	1.0	0.0	0.0	0.0	1.0	2.0	1.0	0.0	1.0	1.0	GT	TG	GT	TG	G	T	G	T	G	0.5739910313901345	170.5	1812.399999999995	2.0	3.0	6.0	12.0	G	G	C	A	C	4.37	33.98448275862069
guideSeq_hek	HEK293_sgRNA4	GGCACTGCGGCTGGAGGTGGNGG	GGAACGGCGGCCGGAGGTGTAGG	-	131356921	131356943	12.0	15.0	0.0	0.0	0.0	GG	A	G	4.0	3.0	1.3333333333333333	1.0	0.0	1.0	1.0	1.0	1.0	2.0	1.0	0.0	GG	GT	TG	GT	G	G	T	G	T	0.7892376681614349	202.10000000000005	2138.799999999998	4.0	4.0	2.0	13.0	G	A	T	G	G	4.37	34.047758620689656
guideSeq_hek	HEK293_sgRNA4	GGCACTGCGGCTGGAGGTGGNGG	GGAACTGTGGCTGGAGGTGGCAG	-	25348461	25348483	2.0	17.5	0.0	0.0	0.0	AG	C	G	2.0	2.0	1.0	0.0	0.0	0.0	1.0	1.0	0.0	1.0	0.0	1.0	GG	GT	TG	GG	G	G	T	G	G	0.5919282511210763	177.20000000000005	1869.799999999996	4.0	3.0	4.0	12.0	C	A	G	C	C	4.25	34.176034482758624
guideSeq_hek	HEK293_sgRNA4	GGCACTGCGGCTGGAGGTGGNGG	GGACACTAAGGCTGGAGGTGGGG	-	63796583	63796605	14.0	14.5	1.0	1.0	1.0	GG	G	G	2.0	3.0	1.3333333333333333	0.0	0.0	0.0	2.0	0.0	1.0	1.0	0.0	0.0	AG	GG	GT	TG	A	G	G	T	G	0.452914798206278	182.5	1742.7999999999947	5.0	3.0	3.0	12.0	A	G	G	C	A	4.33	33.99017241379311
guideSeq_hek	HEK293_sgRNA4	GGCACTGCGGCTGGAGGTGGNGG	GGACTGCGGCTGGAGGTGGGAAG	-	49055357	49055379	3.0	17.75	1.0	0.0	1.0	AG	A	G	1.0	2.0	1.0	0.0	0.0	0.0	0.0	1.0	0.0	1.0	0.0	0.0	GT	TG	GG	GG	G	T	G	G	G	0.7174887892376681	187.6	1981.899999999996	4.0	3.0	3.0	13.0	T	C	G	T	G	3.74	34.09241379310345
guideSeq_hek	HEK293_sgRNA4	GGCACTGCGGCTGGAGGTGGNGG	GGCAATGCGGCTGGAGGCGGAGG	+	56815182	56815204	4.0	17.5	0.0	0.0	0.0	GG	A	G	2.0	2.0	1.0	1.0	0.0	0.0	1.0	0.0	1.0	1.0	0.0	0.0	GG	GC	CG	GG	G	G	C	G	G	0.7130044843049327	203.9	2001.2999999999965	4.0	4.0	2.0	13.0	C	A	A	C	G	4.62	34.11879310344828
guideSeq_hek	HEK293_sgRNA4	GGCACTGCGGCTGGAGGTGGNGG	GGCAATGTGGCTGAAGGTGGGGG	-	41220519	41220541	19.0	16.25	0.0	0.0	0.0	GG	G	G	3.0	3.0	1.0	0.0	1.0	0.0	2.0	0.0	1.0	1.0	0.0	1.0	GG	GT	TG	GG	G	G	T	G	G	0.6367713004484304	189.2	1882.9999999999973	4.0	2.0	4.0	13.0	G	C	C	T	A	3.75	34.04034482758622
guideSeq_hek	HEK293_sgRNA4	GGCACTGCGGCTGGAGGTGGNGG	GGCACAATGGCTGGAGGTGAAGG	+	119227129	119227151	8.0	15.0	0.0	0.0	0.0	GG	A	G	4.0	1.0	4.0	1.0	0.0	0.0	3.0	0.0	2.0	1.0	0.0	1.0	GG	GT	TG	GA	G	G	T	G	A	0.4573991031390134	180.6	1747.599999999996	6.0	3.0	3.0	11.0	C	A	G	A	G	4.37	34.12034482758621
guideSeq_hek	HEK293_sgRNA4	GGCACTGCGGCTGGAGGTGGNGG	GGCACAGCAGCTGGAGGTGCTGG	-	60895665	60895687	20.0	16.25	0.0	0.0	0.0	GG	T	G	3.0	2.0	1.5	1.0	0.0	1.0	1.0	0.0	1.0	1.0	1.0	0.0	GG	GT	TG	GC	G	G	T	G	C	0.7130044843049327	180.8	1968.799999999996	4.0	5.0	3.0	11.0	A	G	C	A	G	4.37	34.002586206896545
guideSeq_hek	HEK293_sgRNA4	GGCACTGCGGCTGGAGGTGGNGG	GGCACAGCAGGTGGAGGTGGAGG	+	23651513	23651535	3.0	16.25	0.0	0.0	0.0	GG	A	G	3.0	3.0	1.0	0.0	0.0	2.0	1.0	0.0	1.0	2.0	0.0	0.0	GG	GT	TG	GG	G	G	T	G	G	0.5515695067264574	179.1	1809.599999999996	5.0	3.0	2.0	13.0	A	T	A	T	G	4.37	33.97862068965518
guideSeq_hek	HEK293_sgRNA4	GGCACTGCGGCTGGAGGTGGNGG	GGCACAGGGGCTGAAGGTGATGG	+	111305497	111305519	9.0	15.0	0.0	0.0	0.0	GG	T	G	4.0	3.0	1.3333333333333333	1.0	1.0	0.0	2.0	0.0	2.0	2.0	0.0	0.0	GG	GT	TG	GA	G	G	T	G	A	0.5381165919282511	182.5	1738.0999999999958	5.0	3.0	3.0	12.0	A	A	G	T	G	3.75	34.099137931034484
guideSeq_hek	HEK293_sgRNA4	GGCACTGCGGCTGGAGGTGGNGG	GGCACCAGGCCTGGAGGTGTGGG	-	27650931	27650953	22.0	13.75	0.0	0.0	0.0	GG	G	G	5.0	2.0	2.5	1.0	0.0	1.0	3.0	0.0	2.0	1.0	2.0	0.0	GG	GT	TG	GT	G	G	T	G	T	0.5112107623318386	187.7	1773.699999999995	3.0	5.0	3.0	12.0	A	A	G	G	T	3.75	34.02344827586208
guideSeq_hek	HEK293_sgRNA4	GGCACTGCGGCTGGAGGTGGNGG	GGCACCGAGGCCGGAGGTGCTGG	-	48891648	48891670	13.0	15.0	0.0	0.0	0.0	GG	T	G	4.0	3.0	1.3333333333333333	1.0	0.0	1.0	2.0	0.0	2.0	1.0	1.0	0.0	GG	GT	TG	GC	G	G	T	G	C	0.6278026905829597	199.10000000000005	1884.199999999996	3.0	6.0	2.0	12.0	G	G	G	G	A	4.37	33.87655172413794
guideSeq_hek	HEK293_sgRNA4	GGCACTGCGGCTGGAGGTGGNGG	GGCACCGCGGCCGGAGCTGTGGG	+	52321867	52321889	3.0	15.0	0.0	0.0	0.0	GG	G	G	4.0	3.0	1.3333333333333333	2.0	0.0	1.0	1.0	0.0	2.0	0.0	2.0	0.0	GC	CT	TG	GT	G	C	T	G	T	0.695067264573991	208.70000000000005	1970.299999999996	2.0	7.0	2.0	12.0	C	T	G	G	T	4.61	34.0453448275862
guideSeq_hek	HEK293_sgRNA4	GGCACTGCGGCTGGAGGTGGNGG	GGCACCTTGGCTGAAGGTGGGGG	-	38478442	38478464	17.0	15.0	0.0	0.0	0.0	GG	G	G	4.0	2.0	2.0	0.0	1.0	0.0	3.0	0.0	2.0	0.0	1.0	1.0	GG	GT	TG	GG	G	G	T	G	G	0.6367713004484304	193.6	1885.9999999999961	3.0	4.0	4.0	12.0	A	A	T	G	G	3.75	34.11913793103448
guideSeq_hek	HEK293_sgRNA4	GGCACTGCGGCTGGAGGTGGNGG	GGCACGACGGCTGGAGGTGGGGG	+	126694858	126694880	10.0	17.5	0.0	0.0	0.0	GG	G	G	2.0	1.0	2.0	0.0	0.0	0.0	2.0	0.0	1.0	1.0	0.0	0.0	GG	GT	TG	GG	G	G	T	G	G	0.6143497757847534	197.7	1871.9999999999961	3.0	4.0	2.0	14.0	G	T	T	G	G	4.03	33.93327586206897
guideSeq_hek	HEK293_sgRNA4	GGCACTGCGGCTGGAGGTGGNGG	GGCACGGAGGCTGGAAGTGGGGG	-	184289219	184289241	3.0	16.25	0.0	0.0	0.0	GG	G	G	3.0	3.0	1.0	0.0	1.0	0.0	2.0	0.0	1.0	2.0	0.0	0.0	AG	GT	TG	GG	A	G	T	G	G	0.5739910313901345	196.2	1781.5999999999951	4.0	3.0	2.0	14.0	G	A	G	G	C	4.14	34.026896551724136
guideSeq_hek	HEK293_sgRNA4	GGCACTGCGGCTGGAGGTGGNGG	GGCACTACAGCTGGAGGTGGCAA	-	160016379	160016401	1.0	17.5	0.0	0.0	0.0	AA	C	G	2.0	2.0	1.0	0.0	0.0	1.0	1.0	0.0	2.0	0.0	0.0	0.0	GG	GT	TG	GG	G	G	T	G	G	0.5515695067264574	177.7	1763.0999999999954	6.0	5.0	3.0	9.0	T	C	A	C	A	4.37	34.11827586206897
guideSeq_hek	HEK293_sgRNA4	GGCACTGCGGCTGGAGGTGGNGG	GGCACTCTGGCTGGAGCTGGGGG	-	95761243	95761265	14.0	16.25	0.0	0.0	0.0	GG	G	G	3.0	2.0	1.5	1.0	0.0	0.0	2.0	0.0	0.0	0.0	2.0	1.0	GC	CT	TG	GG	G	C	T	G	G	0.6053811659192825	190.2	1869.3999999999953	2.0	5.0	4.0	12.0	C	C	C	A	G	4.53	33.81431034482759
guideSeq_hek	HEK293_sgRNA4	GGCACTGCGGCTGGAGGTGGNGG	GGCACTGAATCTGGAGGTGGGGG	-	52035826	52035848	3.0	16.25	0.0	0.0	0.0	GG	G	G	3.0	1.0	3.0	0.0	0.0	2.0	1.0	0.0	1.0	1.0	1.0	0.0	GG	GT	TG	GG	G	G	T	G	G	0.6143497757847534	182.2	1815.899999999996	4.0	3.0	4.0	12.0	T	G	G	T	G	3.75	34.01862068965517
guideSeq_hek	HEK293_sgRNA4	GGCACTGCGGCTGGAGGTGGNGG	GGCACTGAGAAAGGAGGTGGAGG	+	55427936	55427958	12.0	15.0	0.0	0.0	0.0	GG	A	G	4.0	2.0	2.0	0.0	0.0	3.0	1.0	0.0	1.0	3.0	0.0	0.0	GG	GT	TG	GG	G	G	T	G	G	0.4125560538116592	176.1	1748.899999999995	7.0	2.0	2.0	12.0	C	A	G	A	G	4.05	34.047586206896554
guideSeq_hek	HEK293_sgRNA4	GGCACTGCGGCTGGAGGTGGNGG	GGCACTGAGACCAGAGGTGGTGG	+	24376040	24376062	20.0	15.0	0.0	0.0	0.0	GG	T	G	4.0	3.0	1.3333333333333333	0.0	1.0	2.0	1.0	0.0	3.0	1.0	0.0	0.0	GG	GT	TG	GG	G	G	T	G	G	0.6143497757847534	169.10000000000005	1796.0999999999958	5.0	4.0	3.0	11.0	G	G	G	T	C	4.37	34.038275862068964
guideSeq_hek	HEK293_sgRNA4	GGCACTGCGGCTGGAGGTGGNGG	GGCACTGAGACTGGGGGTGGGGG	-	38616180	38616202	19.0	16.25	0.0	0.0	0.0	GG	G	G	3.0	3.0	1.0	0.0	1.0	1.0	1.0	0.0	1.0	1.0	0.0	1.0	GG	GT	TG	GG	G	G	T	G	G	0.5919282511210763	187.4	1811.4999999999961	3.0	3.0	3.0	14.0	T	G	G	G	G	4.57	33.802931034482754
guideSeq_hek	HEK293_sgRNA4	GGCACTGCGGCTGGAGGTGGNGG	GGCACTGAGGCCGGAGGAGGAAG	+	1956135	1956157	1.0	16.25	0.0	0.0	0.0	AG	A	G	3.0	3.0	1.0	1.0	0.0	1.0	1.0	0.0	1.0	2.0	0.0	0.0	GG	GA	AG	GG	G	G	A	G	G	0.6816143497757847	188.7	1913.599999999996	6.0	4.0	1.0	12.0	C	C	A	G	G	4.17	34.007586206896555
guideSeq_hek	HEK293_sgRNA4	GGCACTGCGGCTGGAGGTGGNGG	GGCACTGAGGCTGCAGGCGGCGG	-	139284041	139284063	5.0	16.25	0.0	0.0	0.0	GG	C	G	3.0	3.0	1.0	1.0	1.0	0.0	1.0	0.0	1.0	1.0	1.0	0.0	GG	GC	CG	GG	G	G	C	G	G	0.7354260089686099	200.8	2038.399999999997	3.0	6.0	2.0	12.0	G	G	G	C	G	4.33	33.88517241379309
guideSeq_hek	HEK293_sgRNA4	GGCACTGCGGCTGGAGGTGGNGG	GGCACTGAGGGTGGAGGTGGGGG	+	45342994	45343016	20.0	17.5	0.0	0.0	0.0	GG	G	G	2.0	2.0	1.0	0.0	0.0	1.0	1.0	0.0	0.0	2.0	0.0	0.0	GG	GT	TG	GG	G	G	T	G	G	0.5650224215246636	187.4	1795.4999999999955	3.0	2.0	3.0	15.0	C	A	G	T	C	4.29	33.95862068965518
guideSeq_hek	HEK293_sgRNA4	GGCACTGCGGCTGGAGGTGGNGG	GGCACTGCAACTGGAAGTGATGG	+	60790545	60790567	15.0	15.0	0.0	0.0	0.0	GG	T	G	4.0	2.0	2.0	1.0	1.0	2.0	0.0	0.0	4.0	0.0	0.0	0.0	AG	GT	TG	GA	A	G	T	G	A	0.4798206278026906	170.89999999999995	1742.399999999995	6.0	4.0	4.0	9.0	C	A	T	C	C	4.14	34.26241379310345
guideSeq_hek	HEK293_sgRNA4	GGCACTGCGGCTGGAGGTGGNGG	GGCACTGCAGACGGAGGTGTGGG	+	1029961	1029983	16.0	15.0	0.0	0.0	0.0	GG	G	G	4.0	2.0	2.0	1.0	0.0	3.0	0.0	0.0	2.0	1.0	1.0	0.0	GG	GT	TG	GT	G	G	T	G	T	0.6905829596412556	178.70000000000005	1933.699999999996	4.0	4.0	3.0	12.0	T	C	T	T	C	4.37	34.1896551724138
guideSeq_hek	HEK293_sgRNA4	GGCACTGCGGCTGGAGGTGGNGG	GGCACTGCAGCAGGGGATGGGGG	-	74103949	74103971	9.0	15.0	0.0	0.0	0.0	GG	G	G	4.0	4.0	1.0	1.0	1.0	2.0	0.0	0.0	2.0	1.0	0.0	1.0	GA	AT	TG	GG	G	A	T	G	G	0.5201793721973094	194.4	1796.6999999999946	4.0	4.0	2.0	13.0	C	A	T	A	G	4.05	33.91172413793104
guideSeq_hek	HEK293_sgRNA4	GGCACTGCGGCTGGAGGTGGNGG	GGCACTGCAGCCTGGGGGTGGGG	-	126752482	126752504	10.0	14.5	2.0	1.0	1.0	GG	G	G	2.0	4.0	1.0	0.0	1.0	1.0	0.0	0.0	0.0	0.0	1.0	1.0	GG	GG	GT	TG	G	G	G	T	G	0.5650224215246636	197.7	1836.599999999996	2.0	5.0	3.0	13.0	G	A	A	A	A	4.05	34.23879310344828
guideSeq_hek	HEK293_sgRNA4	GGCACTGCGGCTGGAGGTGGNGG	GGCACTGCAGCTGGCGGTGCTGG	-	150530472	150530494	1.0	16.25	0.0	0.0	0.0	GG	T	G	3.0	2.0	1.5	1.0	1.0	1.0	0.0	0.0	1.0	0.0	2.0	0.0	GG	GT	TG	GC	G	G	T	G	C	0.6816143497757847	190.4	1909.3999999999953	2.0	6.0	4.0	11.0	G	T	G	C	C	4.66	34.023793103448284
guideSeq_hek	HEK293_sgRNA4	GGCACTGCGGCTGGAGGTGGNGG	GGCACTGCCACTGGGGGTGAGGG	+	24740254	24740276	14.0	15.0	0.0	0.0	0.0	GG	G	G	4.0	2.0	2.0	1.0	1.0	2.0	0.0	0.0	2.0	0.0	1.0	1.0	GG	GT	TG	GA	G	G	T	G	A	0.6098654708520179	187.7	1847.9999999999961	3.0	5.0	3.0	12.0	C	G	C	G	G	4.58	33.81224137931035
guideSeq_hek	HEK293_sgRNA4	GGCACTGCGGCTGGAGGTGGNGG	GGCACTGCGGCCAGAGGGAGCGG	-	15302530	15302552	19.0	15.0	0.0	0.0	0.0	GG	C	G	4.0	2.0	2.0	2.0	1.0	1.0	0.0	0.0	3.0	1.0	0.0	0.0	GG	GG	GA	AG	G	G	G	A	G	0.6322869955156951	200.5	1798.799999999996	4.0	6.0	1.0	12.0	G	G	A	G	G	4.68	33.82431034482759
guideSeq_hek	HEK293_sgRNA4	GGCACTGCGGCTGGAGGTGGNGG	GGCACTGCGGCTGGAGGTGGGGG	+	31349756	31349778	20.0	20.0	0.0	0.0	0.0	GG	G	G	0.0	0.0	0.0	0.0	0.0	0.0	0.0	0.0	0.0	0.0	0.0	0.0	GG	GT	TG	GG	G	G	T	G	G	0.6591928251121076	198.4	1899.0999999999967	2.0	4.0	3.0	14.0	T	T	A	A	A	4.03	34.20775862068966
guideSeq_hek	HEK293_sgRNA4	GGCACTGCGGCTGGAGGTGGNGG	GGCACTGCGGGTGGAGGCGGGGG	-	37194552	37194574	18.0	17.5	0.0	0.0	0.0	GG	G	G	2.0	2.0	1.0	1.0	0.0	1.0	0.0	0.0	1.0	1.0	0.0	0.0	GG	GC	CG	GG	G	G	C	G	G	0.4035874439461883	207.7	1719.699999999995	2.0	4.0	2.0	15.0	G	T	G	C	T	4.58	33.88137931034482
guideSeq_hek	HEK293_sgRNA4	GGCACTGCGGCTGGAGGTGGNGG	GGCACTGCTGCTAGAGGTGCAGG	+	201067361	201067383	1.0	16.25	0.0	0.0	0.0	GG	A	G	3.0	2.0	1.5	1.0	1.0	1.0	0.0	0.0	1.0	0.0	2.0	0.0	GG	GT	TG	GC	G	G	T	G	C	0.5067264573991032	177.8	1719.7999999999954	4.0	5.0	4.0	10.0	C	T	G	T	G	4.33	33.95120689655173
guideSeq_hek	HEK293_sgRNA4	GGCACTGCGGCTGGAGGTGGNGG	GGCACTGCTGCTGGGGGTGGTGG	-	160517875	160517897	6.0	17.5	0.0	0.0	0.0	GG	T	G	2.0	2.0	1.0	0.0	1.0	1.0	0.0	0.0	0.0	0.0	1.0	1.0	GG	GT	TG	GG	G	G	T	G	G	0.5650224215246636	188.0	1807.7999999999954	1.0	4.0	5.0	13.0	G	A	G	G	T	4.37	33.92948275862069
guideSeq_hek	HEK293_sgRNA4	GGCACTGCGGCTGGAGGTGGNGG	GGCACTGGGAATGGAGGTTGGGG	-	98637976	98637998	2.0	15.0	0.0	0.0	0.0	GG	G	G	4.0	3.0	1.3333333333333333	1.0	0.0	2.0	1.0	0.0	1.0	2.0	1.0	0.0	GG	GT	TT	TG	G	G	T	T	G	0.6188340807174888	188.9	1853.699999999996	4.0	2.0	4.0	13.0	A	A	G	G	G	3.64	33.93534482758621
guideSeq_hek	HEK293_sgRNA4	GGCACTGCGGCTGGAGGTGGNGG	GGCACTGGGGCAGGAGATGGGGG	-	136602364	136602386	9.0	16.25	0.0	0.0	0.0	GG	G	G	3.0	3.0	1.0	1.0	0.0	1.0	1.0	0.0	1.0	2.0	0.0	0.0	GA	AT	TG	GG	G	A	T	G	G	0.6457399103139013	194.1	1832.699999999996	4.0	3.0	2.0	14.0	G	C	A	G	C	4.63	33.92120689655173
guideSeq_hek	HEK293_sgRNA4	GGCACTGCGGCTGGAGGTGGNGG	GGCACTGGGGCAGGAGTTGGGGG	+	66705558	66705580	3.0	16.25	0.0	0.0	0.0	GG	G	G	3.0	3.0	1.0	1.0	0.0	1.0	1.0	0.0	0.0	2.0	1.0	0.0	GT	TT	TG	GG	G	T	T	G	G	0.4977578475336323	195.5	1779.3999999999958	3.0	3.0	3.0	14.0	T	G	G	A	T	3.95	33.87189655172414
guideSeq_hek	HEK293_sgRNA4	GGCACTGCGGCTGGAGGTGGNGG	GGCACTGGGGCTGGAGACGGGGG	-	20854494	20854516	8.0	16.25	0.0	0.0	0.0	GG	G	G	3.0	2.0	1.5	2.0	0.0	0.0	1.0	0.0	2.0	1.0	0.0	0.0	GA	AC	CG	GG	G	A	C	G	G	0.5426008968609866	198.1	1851.2999999999947	3.0	4.0	2.0	14.0	A	T	G	G	A	4.61	33.98931034482759
guideSeq_hek	HEK293_sgRNA4	GGCACTGCGGCTGGAGGTGGNGG	GGCACTGGGGCTGGGGGAGGGGG	+	13692620	13692642	10.0	16.25	0.0	0.0	0.0	GG	G	G	3.0	3.0	1.0	1.0	1.0	0.0	1.0	0.0	0.0	2.0	0.0	1.0	GG	GA	AG	GG	G	G	A	G	G	0.4753363228699552	207.1	1796.2999999999947	2.0	3.0	2.0	16.0	T	C	T	A	C	4.45	33.7601724137931
guideSeq_hek	HEK293_sgRNA4	GGCACTGCGGCTGGAGGTGGNGG	GGCACTGGGGCTGGGGGTGCAGG	-	33611478	33611500	6.0	16.25	0.0	0.0	0.0	GG	A	G	3.0	2.0	1.5	1.0	1.0	0.0	1.0	0.0	0.0	1.0	1.0	1.0	GG	GT	TG	GC	G	G	T	G	C	0.6053811659192825	197.7	1837.699999999995	2.0	4.0	3.0	14.0	C	T	C	T	G	4.33	33.86155172413793
guideSeq_hek	HEK293_sgRNA4	GGCACTGCGGCTGGAGGTGGNGG	GGCACTGGGGTTGGAGGTGGGGG	-	27629404	27629426	13.0	17.5	0.0	0.0	0.0	GG	G	G	2.0	2.0	1.0	0.0	0.0	1.0	1.0	0.0	0.0	1.0	0.0	1.0	GG	GT	TG	GG	G	G	T	G	G	0.5426008968609866	194.1	1765.9999999999961	2.0	2.0	4.0	15.0	C	T	C	G	G	4.03	33.90034482758622
guideSeq_hek	HEK293_sgRNA4	GGCACTGCGGCTGGAGGTGGNGG	GGCACTGGGTCTGAAGGTGGAGG	+	157443376	157443398	7.0	16.25	0.0	0.0	0.0	GG	A	G	3.0	3.0	1.0	0.0	1.0	1.0	1.0	0.0	1.0	1.0	1.0	0.0	GG	GT	TG	GG	G	G	T	G	G	0.6322869955156951	176.9	1876.4999999999966	4.0	3.0	4.0	12.0	G	A	C	T	G	3.75	33.977586206896554
guideSeq_hek	HEK293_sgRNA4	GGCACTGCGGCTGGAGGTGGNGG	GGCACTGTGGCAAGAGGTGGGAG	-	183980131	183980153	4.0	16.25	0.0	0.0	0.0	AG	G	G	3.0	2.0	1.5	0.0	1.0	1.0	1.0	0.0	1.0	1.0	0.0	1.0	GG	GT	TG	GG	G	G	T	G	G	0.4798206278026906	177.2	1760.1999999999946	5.0	3.0	3.0	12.0	A	A	G	T	T	3.34	34.144310344827595
guideSeq_hek	HEK293_sgRNA4	GGCACTGCGGCTGGAGGTGGNGG	GGCACTGTGGCTGCAGGTGGAGG	-	1151848	1151870	20.0	17.5	0.0	0.0	0.0	GG	A	G	2.0	2.0	1.0	0.0	1.0	0.0	1.0	0.0	0.0	0.0	1.0	1.0	GG	GT	TG	GG	G	G	T	G	G	0.5291479820627802	179.4	1731.0999999999951	3.0	4.0	4.0	12.0	T	A	C	T	C	4.33	34.07103448275862
guideSeq_hek	HEK293_sgRNA4	GGCACTGCGGCTGGAGGTGGNGG	GGCACTTCGGTTGGGGGTGGGGG	-	152827909	152827931	2.0	16.25	0.0	0.0	0.0	GG	G	G	3.0	3.0	1.0	0.0	1.0	1.0	1.0	0.0	0.0	0.0	1.0	2.0	GG	GT	TG	GG	G	G	T	G	G	0.4932735426008968	201.5	1781.299999999996	1.0	3.0	5.0	14.0	T	T	G	G	G	4.03	33.913275862068964
guideSeq_hek	HEK293_sgRNA4	GGCACTGCGGCTGGAGGTGGNGG	GGCAGGGCGGCTGGAGGAGGTGG	+	64544860	64544882	17.0	16.25	0.0	0.0	0.0	GG	T	G	3.0	2.0	1.5	1.0	0.0	0.0	2.0	0.0	0.0	3.0	0.0	0.0	GG	GA	AG	GG	G	G	A	G	G	0.5336322869955157	199.50000000000003	1812.0999999999954	3.0	3.0	2.0	15.0	G	A	G	C	T	4.37	33.908965517241384
guideSeq_hek	HEK293_sgRNA4	GGCACTGCGGCTGGAGGTGGNGG	GGCAGTCCGGATGGAGGTGGGGG	-	142741799	142741821	3.0	16.25	0.0	0.0	0.0	GG	G	G	3.0	3.0	1.0	0.0	0.0	1.0	2.0	0.0	0.0	2.0	1.0	0.0	GG	GT	TG	GG	G	G	T	G	G	0.4125560538116592	193.4	1809.2999999999952	3.0	3.0	3.0	14.0	A	A	G	C	G	4.05	34.09534482758622
guideSeq_hek	HEK293_sgRNA4	GGCACTGCGGCTGGAGGTGGNGG	GGCAGTGCGGCTGGAGCTGCGGG	-	46875419	46875441	21.0	16.25	0.0	0.0	0.0	GG	G	G	3.0	2.0	1.5	2.0	0.0	0.0	1.0	0.0	0.0	1.0	2.0	0.0	GC	CT	TG	GC	G	C	T	G	C	0.695067264573991	200.8	1940.899999999996	2.0	5.0	3.0	13.0	C	G	G	C	G	4.63	33.97706896551724
guideSeq_hek	HEK293_sgRNA4	GGCACTGCGGCTGGAGGTGGNGG	GGCATCACGGCTGGAGGTGGAGG	+	77103103	77103125	10.0	16.25	0.0	0.0	0.0	GG	A	G	3.0	1.0	3.0	0.0	0.0	0.0	3.0	0.0	2.0	0.0	0.0	1.0	GG	GT	TG	GG	G	G	T	G	G	0.5919282511210763	185.1	1829.7999999999965	4.0	4.0	3.0	12.0	G	G	G	C	C	4.37	34.05655172413793
guideSeq_hek	HEK293_sgRNA4	GGCACTGCGGCTGGAGGTGGNGG	GGCCCTGCGGCTGGAGATATGGG	+	113935444	113935466	12.0	15.0	0.0	0.0	0.0	GG	G	G	4.0	2.0	2.0	3.0	0.0	0.0	0.0	1.0	2.0	0.0	2.0	0.0	GA	AT	TA	AT	G	A	T	A	T	0.5739910313901345	197.4	1826.8999999999944	3.0	5.0	4.0	11.0	C	A	T	G	A	4.72	34.028103448275864
guideSeq_hek	HEK293_sgRNA4	GGCACTGCGGCTGGAGGTGGNGG	GGCCCTGGGGCTGGAGGTGTTGG	+	140205560	140205582	9.0	16.25	0.0	0.0	0.0	GG	T	G	3.0	2.0	1.5	1.0	0.0	0.0	1.0	1.0	0.0	1.0	2.0	0.0	GG	GT	TG	GT	G	G	T	G	T	0.6412556053811659	195.5	1877.9999999999955	1.0	4.0	5.0	13.0	A	C	A	G	G	4.37	33.93189655172415
guideSeq_hek	HEK293_sgRNA4	GGCACTGCGGCTGGAGGTGGNGG	GGCGCAGCGGCTGGAGGAGGTGC	+	101714907	101714929	15.0	16.25	0.0	0.0	0.0	GC	T	G	3.0	3.0	1.0	1.0	0.0	0.0	1.0	1.0	0.0	2.0	0.0	1.0	GG	GA	AG	GG	G	G	A	G	G	0.6412556053811659	200.6	1865.7999999999965	3.0	5.0	2.0	13.0	C	C	T	G	T	4.37	33.970344827586196
guideSeq_hek	HEK293_sgRNA4	GGCACTGCGGCTGGAGGTGGNGG	GGCGCTGCGGCCCGAGGGGGTGG	-	10416015	10416037	6.0	15.0	0.0	0.0	0.0	GG	T	G	4.0	3.0	1.3333333333333333	1.0	1.0	1.0	0.0	1.0	1.0	1.0	1.0	1.0	GG	GG	GG	GG	G	G	G	G	G	0.5515695067264574	218.4	1908.4999999999955	1.0	6.0	2.0	14.0	C	T	G	C	C	4.51	34.0248275862069
guideSeq_hek	HEK293_sgRNA4	GGCACTGCGGCTGGAGGTGGNGG	GGCGCTGCGGCGGGAGGTGGAGG	-	41044236	41044258	15.0	17.5	0.0	0.0	0.0	GG	A	G	2.0	2.0	1.0	0.0	0.0	1.0	0.0	1.0	0.0	1.0	0.0	1.0	GG	GT	TG	GG	G	G	T	G	G	0.6322869955156951	209.8	1884.2999999999952	2.0	4.0	2.0	15.0	A	G	C	T	G	4.37	33.977931034482765
guideSeq_hek	HEK293_sgRNA4	GGCACTGCGGCTGGAGGTGGNGG	GGCGCTGCGGCTGGAGCCGGCGG	-	204463905	204463927	1.0	16.25	0.0	0.0	0.0	GG	C	G	3.0	2.0	1.5	2.0	0.0	0.0	0.0	1.0	1.0	0.0	1.0	1.0	GC	CC	CG	GG	G	C	C	G	G	0.7488789237668162	220.8	2037.399999999997	1.0	7.0	2.0	13.0	C	C	G	G	G	4.67	34.017931034482764
guideSeq_hek	HEK293_sgRNA4	GGCACTGCGGCTGGAGGTGGNGG	GGCTCCGCAGCTGGAGGTGGGGG	-	10418950	10418972	3.0	16.25	0.0	0.0	0.0	GG	G	G	3.0	3.0	1.0	0.0	0.0	1.0	1.0	1.0	2.0	0.0	1.0	0.0	GG	GT	TG	GG	G	G	T	G	G	0.6098654708520179	199.5	1864.199999999996	2.0	5.0	3.0	13.0	T	G	G	A	G	4.33	33.885
guideSeq_hek	HEK293_sgRNA4	GGCACTGCGGCTGGAGGTGGNGG	GGCTCTGAGGCCAGAGGTGGTGG	-	53375989	53376011	3.0	15.0	0.0	0.0	0.0	GG	T	G	4.0	3.0	1.3333333333333333	0.0	1.0	1.0	1.0	1.0	2.0	1.0	1.0	0.0	GG	GT	TG	GG	G	G	T	G	G	0.4484304932735426	180.2	1764.5999999999967	3.0	4.0	4.0	12.0	C	T	C	A	T	4.37	33.91310344827587
guideSeq_hek	HEK293_sgRNA4	GGCACTGCGGCTGGAGGTGGNGG	GGCTCTGCGGCTGGAGGGGGTGG	-	33382075	33382097	19.0	17.5	0.0	0.0	0.0	GG	T	G	2.0	2.0	1.0	1.0	0.0	0.0	0.0	1.0	0.0	1.0	1.0	0.0	GG	GG	GG	GG	G	G	G	G	G	0.6322869955156951	199.5	1880.5999999999954	1.0	4.0	4.0	14.0	G	G	T	T	G	4.03	33.85879310344828
guideSeq_hek	HEK293_sgRNA4	GGCACTGCGGCTGGAGGTGGNGG	GGCTCTGTGGCCGGAGGAGGCGG	-	1832932	1832954	5.0	15.0	0.0	0.0	0.0	GG	C	G	4.0	4.0	1.0	1.0	0.0	1.0	1.0	1.0	1.0	1.0	1.0	1.0	GG	GA	AG	GG	G	G	A	G	G	0.6547085201793722	200.2	1871.099999999996	2.0	5.0	3.0	13.0	A	G	G	C	A	4.61	34.01793103448276
guideSeq_hek	HEK293_sgRNA4	GGCACTGCGGCTGGAGGTGGNGG	GGCTCTGTGGCTGGAGGAGGTGG	-	51725446	51725468	3.0	16.25	0.0	0.0	0.0	GG	T	G	3.0	3.0	1.0	1.0	0.0	0.0	1.0	1.0	0.0	1.0	1.0	1.0	GG	GA	AG	GG	G	G	A	G	G	0.5874439461883408	180.2	1827.5999999999951	2.0	3.0	5.0	13.0	A	A	G	A	G	4.33	33.9396551724138
guideSeq_hek	HEK293_sgRNA4	GGCACTGCGGCTGGAGGTGGNGG	GGCTCTTCGGCTGGAGGTAGCGG	-	28266962	28266984	16.0	16.25	0.0	0.0	0.0	GG	C	G	3.0	3.0	1.0	1.0	0.0	0.0	1.0	1.0	1.0	0.0	2.0	0.0	GG	GT	TA	AG	G	G	T	A	G	0.5291479820627802	195.3	1769.199999999995	2.0	5.0	5.0	11.0	G	T	A	G	A	4.33	33.89655172413795
guideSeq_hek	HEK293_sgRNA4	GGCACTGCGGCTGGAGGTGGNGG	GGCTGTGCGGCCAGAGGTGGAGG	+	30130848	30130870	22.0	15.0	0.0	0.0	0.0	GG	A	G	4.0	2.0	2.0	0.0	1.0	1.0	1.0	1.0	2.0	1.0	1.0	0.0	GG	GT	TG	GG	G	G	T	G	G	0.6995515695067265	189.8	1929.399999999996	3.0	4.0	3.0	13.0	A	T	G	T	G	4.37	34.051034482758624
guideSeq_hek	HEK293_sgRNA4	GGCACTGCGGCTGGAGGTGGNGG	GGGCACGCGGCTGGAGGAGGGGG	+	41374168	41374190	6.0	16.75	1.0	1.0	0.0	GG	G	G	1.0	2.0	1.0	1.0	0.0	0.0	0.0	0.0	0.0	1.0	0.0	0.0	GG	GA	AG	GG	G	G	A	G	G	0.4977578475336323	208.8	1872.6999999999946	3.0	4.0	1.0	15.0	C	C	G	G	G	4.62	33.941034482758624
guideSeq_hek	HEK293_sgRNA4	GGCACTGCGGCTGGAGGTGGNGG	GGGCATGCGGCTGGAAGTGGTGG	+	41620056	41620078	22.0	16.75	1.0	1.0	0.0	GG	T	G	1.0	2.0	1.0	0.0	1.0	0.0	0.0	0.0	1.0	0.0	0.0	0.0	AG	GT	TG	GG	A	G	T	G	G	0.5919282511210763	192.1	1782.5999999999972	3.0	3.0	4.0	13.0	A	C	A	A	G	4.14	34.16603448275862
guideSeq_hek	HEK293_sgRNA4	GGCACTGCGGCTGGAGGTGGNGG	GGGCGCTGCGGCCGGAGGTGGGG	-	29815558	29815580	17.0	15.5	1.0	1.0	0.0	GG	G	G	2.0	3.0	1.0	0.0	0.0	1.0	0.0	1.0	1.0	0.0	0.0	1.0	AG	GG	GT	TG	A	G	G	T	G	0.7085201793721974	218.4	2017.5999999999967	1.0	5.0	2.0	15.0	C	C	C	G	C	4.37	33.95637931034482
guideSeq_hek	HEK293_sgRNA4	GGCACTGCGGCTGGAGGTGGNGG	GGGGCTGCGGCCGGAGGTGGTGG	-	241640848	241640870	2.0	16.25	0.0	0.0	0.0	GG	T	G	3.0	2.0	1.5	0.0	0.0	1.0	0.0	2.0	1.0	1.0	0.0	1.0	GG	GT	TG	GG	G	G	T	G	G	0.757847533632287	207.7	2044.2999999999965	1.0	4.0	3.0	15.0	C	G	C	T	G	4.37	34.011034482758625
guideSeq_hek	HEK293_sgRNA4	GGCACTGCGGCTGGAGGTGGNGG	GGTACAGCGGCTGGGGGAGGCGG	-	21993449	21993471	14.0	15.0	0.0	0.0	0.0	GG	C	G	4.0	4.0	1.0	1.0	1.0	0.0	1.0	1.0	0.0	2.0	0.0	2.0	GG	GA	AG	GG	G	G	A	G	G	0.6771300448430493	204.7	1910.0999999999967	3.0	4.0	2.0	14.0	G	G	G	C	C	4.33	33.875517241379306
guideSeq_hek	HEK293_sgRNA4	GGCACTGCGGCTGGAGGTGGNGG	GGTACTCTGGCTGGAGGTGGTGG	-	72251116	72251138	17.0	16.25	0.0	0.0	0.0	GG	T	G	3.0	2.0	1.5	0.0	0.0	0.0	2.0	1.0	0.0	0.0	1.0	2.0	GG	GT	TG	GG	G	G	T	G	G	0.5560538116591929	174.7	1752.599999999996	2.0	3.0	6.0	12.0	G	G	T	G	G	4.33	33.88327586206897
guideSeq_hek	HEK293_sgRNA4	GGCACTGCGGCTGGAGGTGGNGG	GTAACTGCGGCTGGCGGTGGTGG	-	73435242	73435264	10.0	16.25	0.0	0.0	0.0	GG	T	G	3.0	2.0	1.5	0.0	1.0	0.0	0.0	2.0	0.0	1.0	2.0	0.0	GG	GT	TG	GG	G	G	T	G	G	0.4977578475336323	192.0	1735.199999999995	2.0	4.0	5.0	12.0	C	G	G	T	G	4.49	34.071034482758634
guideSeq_hek	HEK293_sgRNA4	GGCACTGCGGCTGGAGGTGGNGG	GTCACTGCAGCTGGAGGAGGGGG	+	133039159	133039181	9.0	16.5	0.0	0.0	1.0	GG	G	G	2.0	3.0	1.0	1.0	0.0	1.0	0.0	0.0	1.0	1.0	0.0	0.0	GG	GA	AG	GG	G	G	A	G	G	0.5874439461883408	180.2	1830.4999999999952	4.0	4.0	3.0	12.0	A	T	A	T	G	4.45	33.93017241379311
guideSeq_hek	HEK293_sgRNA4	GGCACTGCGGCTGGAGGTGGNGG	GTCACTGCGGCTGCAGATGGCGG	-	61810733	61810755	20.0	16.25	0.0	0.0	0.0	GG	C	G	3.0	3.0	1.0	1.0	1.0	0.0	0.0	1.0	1.0	0.0	2.0	0.0	GA	AT	TG	GG	G	A	T	G	G	0.6905829596412556	186.4	1986.699999999996	3.0	6.0	4.0	10.0	C	G	G	G	G	4.66	33.99982758620689
guideSeq_hek	HEK293_sgRNA4	GGCACTGCGGCTGGAGGTGGNGG	TACACTGCGGCCGGGAGTGGTGG	-	138465745	138465767	9.0	14.25	0.0	0.0	2.0	GG	T	T	3.0	3.0	1.6666666666666667	0.0	2.0	1.0	0.0	0.0	2.0	0.0	0.0	1.0	AG	GT	TG	GG	A	G	T	G	G	0.5067264573991032	188.40000000000003	1763.0999999999967	3.0	5.0	4.0	11.0	C	T	C	A	C	4.33	34.083965517241374
guideSeq_hek	HEK293_sgRNA4	GGCACTGCGGCTGGAGGTGGNGG	TGCACCGCGGCTGGGGCTGGAGG	-	139625	139647	7.0	15.25	0.0	0.0	1.0	GG	A	T	3.0	4.0	1.0	1.0	1.0	0.0	1.0	0.0	1.0	0.0	1.0	1.0	GC	CT	TG	GG	G	C	T	G	G	0.6457399103139013	203.90000000000003	1880.0999999999967	2.0	6.0	3.0	12.0	G	G	A	G	G	4.61	33.91206896551724
guideSeq_hek	HEK293_sgRNA4	GGCACTGCGGCTGGAGGTGGNGG	TGCACTGCAGCTGCAGGTGGAGG	+	5020574	5020596	9.0	16.5	0.0	0.0	1.0	GG	A	T	2.0	3.0	1.0	0.0	1.0	1.0	0.0	0.0	1.0	0.0	1.0	0.0	GG	GT	TG	GG	G	G	T	G	G	0.5650224215246636	175.6	1764.0999999999951	4.0	5.0	4.0	10.0	C	T	G	T	A	4.33	34.13068965517241
guideSeq_hek	HEK293_sgRNA4	GGCACTGCGGCTGGAGGTGGNGG	TGCACTGCGGCCGGAGGAGGTGG	+	60010546	60010568	20.0	16.5	0.0	0.0	1.0	GG	T	T	2.0	3.0	1.0	1.0	0.0	1.0	0.0	0.0	1.0	1.0	0.0	0.0	GG	GA	AG	GG	G	G	A	G	G	0.5919282511210763	193.9	1811.4999999999952	3.0	5.0	3.0	12.0	A	G	G	A	T	4.37	34.039310344827584
guideSeq_hek	HEK293_sgRNA4	GGCACTGCGGCTGGAGGTGGNGG	TGCACTGTGGCTGGAGATGGGGG	-	176296	176318	17.0	16.5	0.0	0.0	1.0	GG	G	T	2.0	3.0	1.0	1.0	0.0	0.0	1.0	0.0	1.0	0.0	0.0	1.0	GA	AT	TG	GG	G	A	T	G	G	0.6053811659192825	179.2	1820.5999999999951	3.0	3.0	5.0	12.0	T	T	C	T	C	4.03	34.18362068965517
guideSeq_hek	HEK293_sgRNA4	GGCACTGCGGCTGGAGGTGGNGG	TGCTCTGCGGCAGGAGGAGGAGG	-	71686922	71686944	15.0	15.0	0.0	0.0	0.0	GG	A	T	4.0	4.0	1.0	1.0	0.0	1.0	0.0	2.0	0.0	2.0	2.0	0.0	GG	GA	AG	GG	G	G	A	G	G	0.5336322869955157	186.8	1743.8999999999958	4.0	4.0	3.0	12.0	A	G	T	G	A	4.63	33.94793103448275
guideSeq_hek	HEK293_sgRNA4	GGCACTGCGGCTGGAGGTGGNGG	TGCTGCTGCGGCTGGAGGTGGGG	-	150498854	150498876	7.0	14.75	1.0	1.0	2.0	GG	G	T	1.0	3.0	1.3333333333333333	0.0	0.0	0.0	0.0	1.0	0.0	0.0	0.0	1.0	AG	GG	GT	TG	A	G	G	T	G	0.6681614349775785	194.6	1896.7999999999965	1.0	4.0	5.0	13.0	A	G	T	T	C	3.95	34.09327586206897
guideSeq_hek	HEK293_sgRNA4	GGCACTGCGGCTGGAGGTGGNGG	TGGACTGCGGCTGGAGAGGGAGG	+	53453540	53453562	12.0	15.5	0.0	1.0	0.0	GG	A	T	2.0	2.0	1.5	2.0	0.0	0.0	0.0	0.0	1.0	1.0	0.0	0.0	GA	AG	GG	GG	G	A	G	G	G	0.6636771300448431	185.4	1886.0999999999954	4.0	3.0	3.0	13.0	C	T	G	G	A	4.33	33.89568965517241
guideSeq_hek	HEK293_sgRNA4	GGCACTGCGGCTGGAGGTGGNGG	TGGCCCTGCGGCCGGGGGTGGAG	-	95064065	95064087	7.0	14.25	1.0	1.0	0.0	AG	G	T	3.0	4.0	1.0	0.0	1.0	1.0	0.0	1.0	1.0	0.0	1.0	1.0	GG	GG	GT	TG	G	G	G	T	G	0.6591928251121076	212.2	1963.4999999999948	1.0	6.0	3.0	13.0	A	A	T	T	T	2.85	34.26275862068965
guideSeq_HF1	EMX1_1	GAGTCCGAGCAGAAGAAGAANGG	TGTCTGAACCAGAAAAAGAAAGG	-	29125622	29125644	14.0	4.75	1.0	0.0	1.0	GG	A	T	4.0	5.0	1.0	0.0	1.0	1.0	1.0	1.0	1.0	0.0	2.0	1.0	AA	AG	GA	AA	A	A	G	A	A	0.2869955156950673	169.69999999999996	1709.7999999999954	11.0	3.0	3.0	6.0	A	A	G	A	A	3.38	35.015
guideSeq_HF1	EMX1_1	GAGTCCGAGCAGAAGAAGAANGG	GAAACCCAGCAGAAAAACAATAG	+	117539977	117539999	5.0	3.75	0.0	0.0	0.0	AG	T	G	5.0	4.0	1.25	1.0	1.0	0.0	1.0	2.0	2.0	1.0	2.0	0.0	AA	AC	CA	AA	A	A	C	A	A	0.3721973094170404	176.39999999999995	1724.0999999999954	13.0	5.0	1.0	4.0	T	C	C	C	A	3.38	34.839482758620704
guideSeq_HF1	EMX1_1	GAGTCCGAGCAGAAGAAGAANGG	GAGACAGAGATGAACAAGAAGAG	+	114901960	114901982	3.0	4.75	0.0	1.0	1.0	AG	G	G	3.0	5.0	1.0	0.0	1.0	0.0	1.0	1.0	0.0	2.0	1.0	0.0	AA	AG	GA	AA	A	A	G	A	A	0.3452914798206278	152.29999999999995	1695.899999999995	12.0	2.0	1.0	8.0	C	A	C	T	G	4.5	34.24896551724137
guideSeq_HF1	EMX1_1	GAGTCCGAGCAGAAGAAGAANGG	AGGCTGAGGCAGGAGGAGAATGG	+	72730878	72730900	17.0	4.75	1.0	0.0	1.0	GG	T	A	4.0	5.0	1.0	0.0	2.0	0.0	1.0	1.0	0.0	1.0	0.0	3.0	GA	AG	GA	AA	G	A	G	A	A	0.5112107623318386	181.5	1787.1999999999955	7.0	2.0	2.0	12.0	C	T	T	G	A	4.17	34.10603448275861
guideSeq_HF1	EMX1_1	GAGTCCGAGCAGAAGAAGAANGG	GAGTCATAGCATGAGAAGAGCAG	+	45241520	45241542	18.0	4.75	0.0	1.0	1.0	AG	C	G	3.0	3.0	1.6666666666666667	1.0	0.0	0.0	2.0	0.0	0.0	1.0	1.0	1.0	AA	AG	GA	AG	A	A	G	A	G	0.4843049327354261	158.99999999999997	1691.9999999999955	9.0	3.0	3.0	8.0	G	T	G	G	T	4.42	34.102586206896554
guideSeq_HF1	EMX1_1	GAGTCCGAGCAGAAGAAGAANGG	TATTTCTAGTAGAAGAAGAAAAG	-	67759210	67759232	14.0	3.75	0.0	0.0	0.0	AG	A	T	5.0	5.0	1.0	0.0	0.0	1.0	2.0	2.0	0.0	0.0	3.0	2.0	AA	AG	GA	AA	A	A	G	A	A	0.3004484304932735	165.99999999999997	1701.5999999999951	11.0	1.0	6.0	5.0	G	T	A	T	C	3.68	34.66224137931034
guideSeq_HF1	EMX1_1	GAGTCCGAGCAGAAGAAGAANGG	TAGTCAGAGCTGCAGAACAATAG	+	31266024	31266046	4.0	3.75	0.0	0.0	0.0	AG	T	T	5.0	5.0	1.0	1.0	1.0	1.0	1.0	1.0	0.0	1.0	4.0	0.0	AA	AC	CA	AA	A	A	C	A	A	0.2556053811659193	160.79999999999995	1731.4999999999948	9.0	4.0	4.0	6.0	A	T	A	T	T	4.51	34.26068965517241
guideSeq_HF1	EMX1_1	GAGTCCGAGCAGAAGAAGAANGG	GAGACCGAGTTGTAGAAGGAAAG	-	154344367	154344389	1.0	3.75	0.0	0.0	0.0	AG	A	G	5.0	4.0	1.25	1.0	1.0	2.0	0.0	1.0	0.0	1.0	2.0	2.0	AA	AG	GG	GA	A	A	G	G	A	0.4618834080717489	168.59999999999997	1729.8999999999962	9.0	2.0	3.0	9.0	G	G	C	T	T	3.95	34.395344827586214
guideSeq_HF1	EMX1_1	GAGTCCGAGCAGAAGAAGAANGG	AGCTTTGAGTGGAAGAAGAAAGG	-	44790670	44790692	20.0	4.75	1.0	0.0	1.0	GG	A	A	4.0	3.0	1.6666666666666667	0.0	0.0	2.0	2.0	0.0	0.0	0.0	0.0	4.0	AA	AG	GA	AA	A	A	G	A	A	0.5246636771300448	174.99999999999997	1754.5999999999954	9.0	1.0	4.0	9.0	C	C	A	A	A	4.03	34.6651724137931
HTGTS	EMX1	GAGTCCGAGCAGAAGAAGAAGGG	AGTCCCAGCAGAACCAAGACCAG	+	7559040	7559062	X	15.75	1.0	0.0	1.0	AG	C	A	3.0	2.0	2.0	1.0	1.0	0.0	1.0	0.0	0.0	0.0	3.0	0.0	AA	AG	GA	AC	A	A	G	A	C	0.4080717488789238	171.79999999999995	1744.9999999999952	9.0	8.0	1.0	5.0	G	A	A	A	C	4.33	34.46327586206896
guideSeq	EMX1	GAGTCCGAGCAGAAGAAGAANGG	AGTCAGAAGAAGAAGAAGAGGGG	+	33910335	33910357	8.0	15.5	1.0	0.0	2.0	GG	G	A	3.0	4.0	1.25	1.0	0.0	1.0	1.0	0.0	0.0	2.0	0.0	1.0	AA	AG	GA	AG	A	A	G	A	G	0.3946188340807175	169.89999999999995	1752.9999999999955	11.0	1.0	1.0	10.0	G	A	G	A	G	3.74	34.204655172413794
HTGTS	EMX1	GAGTCCGAGCAGAAGAAGAAGGG	GAGAGCGAGCAGAAGCAGGATGG	+	124139576	124139598	X	16.0	0.0	0.0	0.0	GG	T	G	4.0	3.0	1.3333333333333333	1.0	1.0	0.0	1.0	1.0	0.0	2.0	1.0	1.0	CA	AG	GG	GA	C	A	G	G	A	0.5650224215246636	177.09999999999997	1796.3999999999967	8.0	3.0	1.0	11.0	G	A	C	G	T	4.5	34.14413793103448
guideSeq	EMX1	GAGTCCGAGCAGAAGAAGAANGG	GAGTCCACTCAGTTGAAGAAAAG	-	38922824	38922846	17.0	15.0	0.0	0.0	0.0	AG	A	G	5.0	2.0	2.5	0.0	2.0	1.0	2.0	0.0	1.0	0.0	4.0	0.0	AA	AG	GA	AA	A	A	G	A	A	0.3408071748878924	160.39999999999995	1695.199999999995	9.0	4.0	4.0	6.0	T	C	C	T	C	3.35	34.505
HTGTS	EMX1	GAGTCCGAGCAGAAGAAGAAGGG	CAGTCAGACGAGAAAAAGAAAAG	+	106971702	106971724	11.0	15.0	0.0	0.0	0.0	AG	A	C	5.0	4.0	1.25	0.0	1.0	2.0	1.0	1.0	1.0	2.0	2.0	0.0	AA	AG	GA	AA	A	A	G	A	A	0.3587443946188341	167.19999999999996	1710.2999999999952	13.0	3.0	1.0	6.0	G	C	C	A	G	3.38	34.78655172413793
guideSeq	EMX1	GAGTCCGAGCAGAAGAAGAANGG	GAGTCAGAGGAGAAAAAAATTAG	+	21967078	21967100	7.0	15.0	0.0	0.0	0.0	AG	T	G	5.0	4.0	1.25	2.0	1.0	1.0	1.0	0.0	2.0	2.0	1.0	0.0	AA	AA	AA	AT	A	A	A	A	T	0.3408071748878924	168.59999999999997	1710.3999999999958	12.0	1.0	3.0	7.0	A	G	G	A	G	2.85	34.56137931034483
guideSeq	EMX1	GAGTCCGAGCAGAAGAAGAANGG	AGAGAGAGAAGAAGAAGAAAAAG	-	67717133	67717155	17.0	15.25	1.0	0.0	1.0	AG	A	A	4.0	3.0	1.6666666666666667	0.0	0.0	1.0	1.0	2.0	0.0	4.0	0.0	0.0	AG	GA	AA	AA	A	G	A	A	A	0.36771300448430494	165.29999999999995	1706.299999999996	15.0	0.0	0.0	8.0	G	A	G	A	G	3.38	34.54844827586207
HTGTS	EMX1	GAGTCCGAGCAGAAGAAGAAGGG	ACAGTAAGAGCAGAAGAAAAGAG	-	92659526	92659548	11.0	14.75	1.0	1.0	0.0	AG	G	A	3.0	3.0	1.3333333333333333	0.0	0.0	0.0	2.0	1.0	0.0	2.0	1.0	0.0	GA	AA	AA	AA	G	A	A	A	A	0.4932735426008968	164.2	1726.9999999999955	13.0	2.0	1.0	7.0	A	G	A	G	A	3.68	34.348965517241375
guideSeq	EMX1	GAGTCCGAGCAGAAGAAGAANGG	GAGTCCGAGCACCAGGGGTAGGG	-	136902122	136902144	8.0	15.0	0.0	0.0	0.0	GG	G	G	5.0	3.0	1.6666666666666667	2.0	2.0	1.0	0.0	0.0	0.0	0.0	3.0	2.0	GG	GG	GT	TA	G	G	G	T	A	0.4304932735426009	185.1	1719.2999999999952	5.0	5.0	2.0	11.0	C	T	G	A	G	4.51	33.80465517241378
guideSeq	EMX1	GAGTCCGAGCAGAAGAAGAANGG	ACTGCCCAGCACAGGAAGAATAG	+	229092915	229092937	2.0	15.25	1.0	0.0	1.0	AG	T	A	4.0	5.0	1.0	0.0	1.0	1.0	1.0	1.0	0.0	0.0	3.0	1.0	AA	AG	GA	AA	A	A	G	A	A	0.3856502242152465	174.39999999999995	1753.299999999996	9.0	6.0	2.0	6.0	A	C	T	A	G	4.43	34.01758620689655
HTGTS	EMX1	GAGTCCGAGCAGAAGAAGAAGGG	GGAGGACAGCAGAAGCAGAAAGG	-	203574498	203574520	1.0	14.75	1.0	1.0	0.0	GG	A	G	3.0	3.0	1.3333333333333333	0.0	1.0	0.0	1.0	1.0	0.0	2.0	1.0	0.0	CA	AG	GA	AA	C	A	G	A	A	0.4798206278026906	175.59999999999997	1710.1999999999946	10.0	3.0	0.0	10.0	A	G	G	T	G	4.05	34.22810344827586
guideSeq	EMX1	GAGTCCGAGCAGAAGAAGAANGG	AGGAGGAGAAGGAAGAAGAAAAG	-	121373131	121373153	12.0	15.25	1.0	0.0	1.0	AG	A	A	4.0	3.0	1.6666666666666667	0.0	0.0	1.0	1.0	2.0	0.0	4.0	0.0	0.0	AA	AG	GA	AA	A	A	G	A	A	0.452914798206278	175.79999999999995	1753.1999999999966	13.0	0.0	0.0	10.0	A	A	G	A	A	3.68	34.71103448275862
HTGTS	EMX1	GAGTCCGAGCAGAAGAAGAAGGG	GAGCCCAAGCAGAGGGAGGACAG	-	51740254	51740276	3.0	15.0	0.0	0.0	0.0	AG	C	G	5.0	5.0	1.0	1.0	2.0	0.0	1.0	1.0	2.0	0.0	0.0	3.0	GA	AG	GG	GA	G	A	G	G	A	0.600896860986547	179.4	1810.0999999999951	8.0	5.0	0.0	10.0	C	T	C	T	G	4.61	33.95344827586207
HTGTS	EMX1	GAGTCCGAGCAGAAGAAGAAGGG	AGGCTGAGGCAGGAGAAGAATGG	+	42480523	42480545	22.0	15.75	1.0	0.0	1.0	GG	T	A	3.0	4.0	1.0	0.0	1.0	0.0	1.0	1.0	0.0	1.0	0.0	2.0	AA	AG	GA	AA	A	A	G	A	A	0.5201793721973094	179.59999999999997	1794.4999999999952	8.0	2.0	2.0	11.0	C	G	T	G	A	4.33	34.170172413793104
HTGTS	EMX1	GAGTCCGAGCAGAAGAAGAAGGG	AGGCAGAGCAGAACAAGTACCAG	-	18005059	18005081	X	14.75	1.0	0.0	1.0	AG	C	A	4.0	4.0	1.25	1.0	1.0	0.0	1.0	1.0	0.0	2.0	2.0	0.0	AG	GT	TA	AC	A	G	T	A	C	0.5201793721973094	169.09999999999997	1730.699999999995	10.0	5.0	1.0	7.0	A	C	T	T	C	3.74	34.25844827586207
guideSeq	EMX1	GAGTCCGAGCAGAAGAAGAANGG	GAGAAGGAGGAGAAGGAGAAGGG	-	8723580	8723602	10.0	15.0	0.0	0.0	0.0	GG	G	G	5.0	3.0	1.6666666666666667	0.0	1.0	1.0	2.0	1.0	0.0	4.0	0.0	1.0	GA	AG	GA	AA	G	A	G	A	A	0.4170403587443946	176.09999999999997	1720.7999999999938	10.0	0.0	0.0	13.0	G	A	A	G	G	4.31	34.14258620689655
HTGTS	EMX1	GAGTCCGAGCAGAAGAAGAAGGG	AGGCAGAGCAGAACAATGGAAAG	-	1811523	1811545	20.0	14.75	1.0	0.0	1.0	AG	A	A	4.0	5.0	1.0	1.0	1.0	0.0	1.0	1.0	0.0	2.0	1.0	1.0	AT	TG	GG	GA	A	T	G	G	A	0.4170403587443946	174.69999999999996	1727.4999999999955	11.0	3.0	1.0	8.0	A	A	C	T	A	4.02	34.470344827586196
HTGTS	EMX1	GAGTCCGAGCAGAAGAAGAAGGG	AGGGCAAGGCAGAGGAAGAAAAG	-	180103586	180103608	2.0	14.75	1.0	0.0	1.0	AG	A	A	4.0	4.0	1.25	0.0	1.0	0.0	1.0	2.0	1.0	2.0	0.0	1.0	AA	AG	GA	AA	A	A	G	A	A	0.3273542600896861	186.9	1718.2999999999952	11.0	2.0	0.0	10.0	A	A	G	G	A	3.68	34.498275862068965
HTGTS	EMX1	GAGTCCGAGCAGAAGAAGAAGGG	ATGTCCAAGCAGACCAAAAATAG	+	69864010	69864032	10.0	14.75	1.0	0.0	1.0	AG	T	A	4.0	4.0	1.25	1.0	2.0	0.0	1.0	0.0	2.0	0.0	2.0	0.0	AA	AA	AA	AA	A	A	A	A	A	0.3811659192825112	172.59999999999997	1709.699999999995	11.0	5.0	3.0	4.0	A	A	T	C	T	3.38	34.65741379310346
HTGTS	EMX1	GAGTCCGAGCAGAAGAAGAAGGG	GAGTCTCAGAAGAATAGGAAGAG	-	178287876	178287898	4.0	15.0	0.0	0.0	0.0	AG	G	G	5.0	4.0	1.25	1.0	1.0	1.0	2.0	0.0	0.0	1.0	2.0	2.0	AG	GG	GA	AA	A	G	G	A	A	0.4753363228699552	158.99999999999997	1767.9999999999966	10.0	2.0	3.0	8.0	T	A	T	G	G	4.43	34.13327586206897
guideSeq	EMX1	GAGTCCGAGCAGAAGAAGAANGG	CAGCCACAGCAGAAGAAGAGAGG	+	96423095	96423117	4.0	15.0	0.0	0.0	0.0	GG	A	C	5.0	3.0	1.6666666666666667	1.0	0.0	0.0	2.0	2.0	1.0	1.0	2.0	1.0	AA	AG	GA	AG	A	A	G	A	G	0.3408071748878924	169.09999999999997	1725.0999999999954	10.0	5.0	0.0	8.0	A	C	T	T	T	3.35	34.46568965517241
guideSeq	EMX1	GAGTCCGAGCAGAAGAAGAANGG	GACACCGAGTTAAAGAAGAAAGG	+	55464574	55464596	19.0	15.0	0.0	0.0	0.0	GG	A	G	5.0	2.0	2.5	0.0	0.0	3.0	0.0	2.0	1.0	1.0	2.0	1.0	AA	AG	GA	AA	A	A	G	A	A	0.5022421524663677	173.39999999999995	1756.799999999996	11.0	3.0	2.0	7.0	G	G	T	T	T	3.95	34.645344827586214
HTGTS	EMX1	GAGTCCGAGCAGAAGAAGAAGGG	AGTGGGAGGAGGAAGAAGATCAG	-	34539054	34539076	22.0	14.75	1.0	0.0	1.0	AG	C	A	4.0	3.0	1.6666666666666667	1.0	0.0	1.0	1.0	1.0	0.0	3.0	1.0	0.0	AA	AG	GA	AT	A	A	G	A	T	0.4035874439461883	169.29999999999995	1719.799999999996	9.0	1.0	2.0	11.0	G	A	A	A	A	3.38	34.40206896551724
guideSeq	EMX1	GAGTCCGAGCAGAAGAAGAANGG	AATAGGAGTCAGAAAAAGAAGGG	+	22540517	22540539	5.0	15.25	1.0	0.0	1.0	GG	G	A	4.0	4.0	1.25	0.0	1.0	0.0	1.0	2.0	2.0	2.0	0.0	0.0	AA	AG	GA	AA	A	A	G	A	A	0.27354260089686105	175.89999999999995	1742.7999999999952	12.0	1.0	2.0	8.0	T	A	A	A	A	3.38	34.84534482758621
guideSeq	EMX1	GAGTCCGAGCAGAAGAAGAANGG	AGTCAGAGCAGAAGCAAGGAGAG	-	79585198	79585220	4.0	16.25	1.0	0.0	1.0	AG	G	A	3.0	4.0	1.0	1.0	0.0	0.0	1.0	1.0	0.0	1.0	1.0	1.0	AA	AG	GG	GA	A	A	G	G	A	0.4887892376681615	165.7	1723.9999999999955	10.0	3.0	1.0	9.0	G	G	G	G	A	4.31	33.99741379310345
guideSeq	EMX1	GAGTCCGAGCAGAAGAAGAANGG	AGTTCTCGCAGAAGCAGGAAAGG	-	87794790	87794812	1.0	15.25	1.0	0.0	1.0	GG	A	A	4.0	4.0	1.25	1.0	0.0	0.0	2.0	1.0	0.0	0.0	2.0	2.0	AG	GG	GA	AA	A	G	G	A	A	0.6457399103139013	179.79999999999995	2041.899999999996	8.0	4.0	3.0	8.0	G	G	A	G	G	3.95	34.25620689655173
HTGTS	EMX1	GAGTCCGAGCAGAAGAAGAAGGG	GAGACAGGGTAGCAGAAGAATGG	-	46437542	46437564	19.0	15.0	0.0	0.0	0.0	GG	T	G	5.0	5.0	1.0	0.0	1.0	1.0	2.0	1.0	0.0	2.0	1.0	2.0	AA	AG	GA	AA	A	A	G	A	A	0.5156950672645739	168.69999999999996	1774.4999999999955	9.0	2.0	2.0	10.0	G	G	G	A	C	4.29	34.17413793103449
HTGTS	EMX1	GAGTCCGAGCAGAAGAAGAAGGG	GAGCCTAAGCAGAACAGGAAGGG	+	87913578	87913600	6.0	15.0	0.0	0.0	0.0	GG	G	G	5.0	4.0	1.25	1.0	1.0	0.0	2.0	1.0	2.0	0.0	1.0	2.0	AG	GG	GA	AA	A	G	G	A	A	0.5336322869955157	181.2	1775.4999999999952	9.0	4.0	1.0	9.0	A	C	A	A	C	4.33	34.31224137931034
guideSeq	EMX1	GAGTCCGAGCAGAAGAAGAANGG	AGCCCGGGCATGGAGAGGAAGAG	+	45223416	45223438	21.0	15.25	1.0	0.0	1.0	AG	G	A	4.0	5.0	1.0	1.0	1.0	0.0	1.0	1.0	1.0	0.0	0.0	3.0	AG	GG	GA	AA	A	G	G	A	A	0.6457399103139013	190.8	1882.0999999999967	7.0	4.0	1.0	11.0	G	A	G	C	A	4.52	33.95103448275861
HTGTS	EMX1	GAGTCCGAGCAGAAGAAGAAGGG	GTCCTGAGCAGAAGAACAAGAAG	+	86676384	86676406	10.0	15.5	2.0	0.0	2.0	AG	A	G	2.0	3.0	1.3333333333333333	1.0	0.0	0.0	0.0	1.0	1.0	0.0	1.0	0.0	AC	CA	AA	AG	A	C	A	A	G	0.4439461883408072	163.7	1717.0999999999951	10.0	4.0	2.0	7.0	T	G	C	A	G	3.74	34.36448275862069
guideSeq_hek	HEK293_sgRNA1	GGGAAAGACCCAGCATCCGTNGG	GAGAAGAACCATCATCCTGTAGG	-	76823406	76823428	13.0	15.5	2.0	0.0	2.0	GG	A	G	2.0	4.0	1.0	0.0	0.0	1.0	1.0	0.0	0.0	1.0	1.0	0.0	CC	CT	TG	GT	C	C	T	G	T	0.4170403587443946	163.99999999999997	1709.6999999999955	8.0	5.0	4.0	6.0	T	A	G	T	T	3.85	34.26155172413793
guideSeq_hek	HEK293_sgRNA1	GGGAAAGACCCAGCATCCGTNGG	GGAAACACCCCAGCTCCGGTAAG	-	112338578	112338600	13.0	14.75	1.0	1.0	2.0	AG	A	G	1.0	4.0	1.0	0.0	0.0	0.0	1.0	0.0	0.0	0.0	1.0	0.0	CC	CG	GG	GT	C	C	G	G	T	0.5784753363228701	188.0	1810.899999999996	7.0	8.0	2.0	6.0	A	A	G	T	G	4.14	34.25103448275863
guideSeq_hek	HEK293_sgRNA1	GGGAAAGACCCAGCATCCGTNGG	GGGACAGACTGAGGATCGGTAGG	+	4744729	4744751	17.0	13.75	0.0	0.0	0.0	GG	A	G	5.0	4.0	1.25	1.0	1.0	2.0	1.0	0.0	0.0	3.0	1.0	1.0	TC	CG	GG	GT	T	C	G	G	T	0.5201793721973094	171.79999999999995	1813.7999999999952	6.0	3.0	3.0	11.0	G	C	T	G	A	4.51	33.901896551724136
guideSeq_hek	HEK293_sgRNA1	GGGAAAGACCCAGCATCCGTNGG	GGGAAATACCCAACTCCAGTCAG	-	107061045	107061067	12.0	14.5	0.0	1.0	1.0	AG	C	G	2.0	4.0	1.0	0.0	0.0	1.0	1.0	0.0	1.0	0.0	1.0	0.0	CC	CA	AG	GT	C	C	A	G	T	0.4708520179372198	174.00000000000003	1778.4999999999955	8.0	7.0	3.0	5.0	C	T	C	T	A	3.79	34.161551724137944
guideSeq_hek	HEK293_sgRNA1	GGGAAAGACCCAGCATCCGTNGG	TGAATGACTCCAGCTTCCTTTGG	+	88322576	88322598	10.0	14.0	1.0	0.0	1.0	GG	T	T	4.0	5.0	1.0	1.0	1.0	0.0	1.0	1.0	0.0	0.0	4.0	0.0	TC	CC	CT	TT	T	C	C	T	T	0.4304932735426009	172.39999999999995	1759.9999999999945	4.0	6.0	8.0	5.0	A	A	G	T	A	4.03	34.36258620689655
guideSeq_hek	HEK293_sgRNA1	GGGAAAGACCCAGCATCCGTNGG	GGGAAAGAGGAAGCGTCCGCCAG	-	157703276	157703298	7.0	13.75	0.0	0.0	0.0	AG	C	G	5.0	2.0	2.5	1.0	1.0	3.0	0.0	0.0	1.0	3.0	0.0	1.0	TC	CC	CG	GC	T	C	C	G	C	0.5695067264573991	194.2	1795.0999999999979	7.0	5.0	1.0	10.0	C	T	G	T	G	4.02	34.27672413793103
guideSeq_hek	HEK293_sgRNA1	GGGAAAGACCCAGCATCCGTNGG	GGGAAAGAACAAAAATACGTTGG	+	39286120	39286142	X	13.75	0.0	0.0	0.0	GG	T	G	5.0	4.0	1.25	1.0	2.0	2.0	0.0	0.0	1.0	4.0	0.0	0.0	TA	AC	CG	GT	T	A	C	G	T	0.3542600896860987	182.4	1805.6999999999966	11.0	2.0	3.0	7.0	G	A	A	A	G	3.38	34.94689655172414
guideSeq_hek	HEK293_sgRNA1	GGGAAAGACCCAGCATCCGTNGG	AGGAAAGCTCAGGCATCCGTGAG	+	169745761	169745783	5.0	14.5	0.0	1.0	1.0	AG	G	A	2.0	4.0	1.0	0.0	0.0	1.0	0.0	1.0	1.0	0.0	0.0	1.0	TC	CC	CG	GT	T	C	C	G	T	0.5022421524663677	179.2	1778.0999999999954	7.0	5.0	3.0	8.0	G	C	T	G	G	4.03	34.05189655172414
guideSeq_hek	HEK293_sgRNA1	GGGAAAGACCCAGCATCCGTNGG	GAAAAGTCCTCAGCATCCCAGGG	-	97886782	97886804	14.0	14.0	1.0	0.0	1.0	GG	G	G	4.0	3.0	1.6666666666666667	2.0	0.0	0.0	1.0	1.0	1.0	1.0	2.0	0.0	TC	CC	CC	CA	T	C	C	C	A	0.336322869955157	179.5	1760.5999999999951	7.0	7.0	3.0	6.0	G	A	A	T	G	3.35	34.406379310344825
guideSeq_hek	HEK293_sgRNA1	GGGAAAGACCCAGCATCCGTNGG	TGAATGACTCCAGCTTCCTTTGG	+	46102163	46102185	9.0	14.0	1.0	0.0	1.0	GG	T	T	4.0	5.0	1.0	1.0	1.0	0.0	1.0	1.0	0.0	0.0	4.0	0.0	TC	CC	CT	TT	T	C	C	T	T	0.4349775784753363	172.39999999999995	1778.0999999999954	4.0	6.0	8.0	5.0	A	A	G	T	A	4.03	34.36258620689655
guideSeq_HF1	FANCF-1	GGAATCCCTTCTGCAGCACCNGG	TCAATCCCTTTTACAGTACCTAG	+	46955110	46955132	22.0	3.75	0.0	0.0	0.0	AG	T	T	5.0	4.0	1.25	1.0	1.0	1.0	0.0	2.0	1.0	0.0	2.0	2.0	GT	TA	AC	CC	G	T	A	C	C	0.4260089686098655	169.5	1728.5999999999951	6.0	7.0	8.0	2.0	A	C	A	C	A	3.68	34.35948275862069
guideSeq_HF1	FANCF-1	GGAATCCCTTCTGCAGCACCNGG	GAATCAGCATCTGCAGTACAGAG	+	91655577	91655599	14.0	4.75	1.0	0.0	1.0	AG	G	G	4.0	3.0	1.6666666666666667	2.0	0.0	1.0	1.0	0.0	0.0	3.0	0.0	1.0	GT	TA	AC	CA	G	T	A	C	A	0.5022421524663677	157.9	1748.899999999995	8.0	5.0	4.0	6.0	C	A	T	T	C	4.36	34.240172413793104
guideSeq_HF1	FANCF-1	GGAATCCCTTCTGCAGCACCNGG	TTAATCCTTTCAGCAGCCCCTGG	-	128970590	128970612	9.0	3.75	0.0	0.0	0.0	GG	T	T	5.0	4.0	1.25	1.0	0.0	1.0	1.0	2.0	0.0	1.0	3.0	1.0	GC	CC	CC	CC	G	C	C	C	C	0.5336322869955157	188.0	1796.6999999999955	4.0	8.0	7.0	4.0	G	C	T	C	A	4.05	34.19637931034483
guideSeq_HF1	FANCF-1	GGAATCCCTTCTGCAGCACCNGG	GAAGAGCCTACTTCAGCACCCAG	-	57523386	57523408	12.0	4.75	1.0	0.0	1.0	AG	C	G	4.0	3.0	1.6666666666666667	0.0	1.0	1.0	2.0	0.0	0.0	3.0	1.0	0.0	GC	CA	AC	CC	G	C	A	C	C	0.6457399103139013	173.4	1914.8999999999967	7.0	8.0	3.0	5.0	G	C	C	T	C	4.03	34.06362068965517
guideSeq_HF1	FANCF-1	GGAATCCCTTCTGCAGCACCNGG	AGAATTCCATCTGCATCAGCAGG	+	154978635	154978657	5.0	3.75	0.0	0.0	0.0	GG	A	A	5.0	5.0	1.0	1.0	1.0	1.0	1.0	1.0	1.0	2.0	1.0	1.0	TC	CA	AG	GC	T	C	A	G	C	0.37668161434977576	170.79999999999995	1703.0999999999958	7.0	6.0	5.0	5.0	A	A	T	G	A	3.75	34.35103448275862
guideSeq_HF1	FANCF-2	GCTGCAGAAGGGATTCCATGNGG	CTGCAGAACAGAATTCCAGAGGG	-	905560	905582	5.0	5.75	1.0	1.0	2.0	GG	G	C	2.0	3.0	1.6666666666666667	0.0	0.0	2.0	0.0	0.0	2.0	0.0	0.0	0.0	CC	CA	AG	GA	C	C	A	G	A	0.5470852017937221	171.09999999999997	1748.199999999996	8.0	5.0	3.0	7.0	G	A	A	G	G	3.75	34.299482758620684
guideSeq_HF1	FANCF-2	GCTGCAGAAGGGATTCCATGNGG	CAGCAGACGGGGATGACATGAGG	+	13316381	13316403	12.0	4.75	1.0	0.0	1.0	GG	A	C	4.0	3.0	1.6666666666666667	0.0	2.0	1.0	0.0	1.0	0.0	3.0	0.0	1.0	AC	CA	AT	TG	A	C	A	T	G	0.452914798206278	172.0	1696.2999999999952	7.0	4.0	2.0	10.0	G	T	T	G	A	4.03	34.08896551724138
guideSeq_HF1	FANCF-2	GCTGCAGAAGGGATTCCATGNGG	CTGACAGAAGAAAATCCATGTAG	-	58722582	58722604	20.0	5.75	1.0	0.0	2.0	AG	T	C	3.0	4.0	1.25	0.0	1.0	2.0	0.0	0.0	2.0	1.0	0.0	0.0	CC	CA	AT	TG	C	C	A	T	G	0.4170403587443946	160.39999999999995	1716.6999999999955	10.0	4.0	4.0	5.0	C	A	A	T	A	3.63	34.58017241379311
guideSeq_HF1	FANCF-2	GCTGCAGAAGGGATTCCATGNGG	CTTCAGAAGTGATAGCCATGAAG	+	78992984	78993006	8.0	8.0	1.0	0.0	1.0	AG	A	C	3.0	3.0	1.3333333333333333	0.0	1.0	1.0	0.0	1.0	0.0	1.0	2.0	0.0	CC	CA	AT	TG	C	C	A	T	G	0.3587443946188341	163.7	1709.4999999999955	8.0	4.0	5.0	6.0	T	C	C	A	A	3.74	34.35672413793104
guideSeq_HF1	FANCF-2	GCTGCAGAAGGGATTCCATGNGG	GGTGCTGAATGGATTGAATGCAG	-	153468507	153468529	1.0	3.75	0.0	0.0	0.0	AG	C	G	5.0	4.0	1.25	1.0	1.0	1.0	1.0	1.0	0.0	3.0	2.0	0.0	GA	AA	AT	TG	G	A	A	T	G	0.5426008968609866	171.0	1797.9999999999961	6.0	2.0	6.0	9.0	G	A	A	G	A	3.9	34.36206896551724
guideSeq_HF1	FANCF-2	GCTGCAGAAGGGATTCCATGNGG	GCTGCAGATGGGGGACCATGGAG	+	45931847	45931869	21.0	7.0	0.0	0.0	0.0	AG	G	G	4.0	2.0	2.0	0.0	3.0	1.0	0.0	0.0	0.0	2.0	1.0	1.0	CC	CA	AT	TG	C	C	A	T	G	0.6322869955156951	181.1	1872.599999999996	5.0	4.0	3.0	11.0	G	G	G	C	T	4.61	33.86844827586207
guideSeq_HF1	FANCF-2	GCTGCAGAAGGGATTCCATGNGG	GCTGCAGGAGGGGCTGCAGGAGG	-	60385113	60385135	4.0	3.75	0.0	0.0	0.0	GG	A	G	5.0	4.0	1.25	1.0	3.0	0.0	1.0	0.0	1.0	2.0	0.0	2.0	GC	CA	AG	GG	G	C	A	G	G	0.7309417040358744	191.6	1940.7999999999954	4.0	4.0	2.0	13.0	G	G	C	T	G	4.61	33.897758620689665
guideSeq_HF1	FANCF-2	GCTGCAGAAGGGATTCCATGNGG	CTGGCAGGAGGGATGCCAGGTAG	+	20411245	20411267	9.0	8.0	1.0	0.0	1.0	AG	T	C	3.0	4.0	1.0	1.0	1.0	0.0	1.0	0.0	0.0	2.0	0.0	1.0	CC	CA	AG	GG	C	C	A	G	G	0.4663677130044843	182.7	1743.8999999999944	5.0	4.0	3.0	11.0	G	A	C	A	G	4.33	33.95120689655173
guideSeq_HF1	FANCF-2	GCTGCAGAAGGGATTCCATGNGG	GCTGCAGCAAGAATTCCCAGGAG	+	7700190	7700212	3.0	4.75	0.0	1.0	1.0	AG	G	G	3.0	4.0	1.25	2.0	0.0	1.0	0.0	0.0	1.0	1.0	1.0	0.0	CC	CC	CA	AG	C	C	C	A	G	0.3811659192825112	181.2	1734.3999999999949	7.0	6.0	3.0	7.0	C	A	A	G	C	3.75	34.352586206896554
guideSeq_HF1	FANCF-2	GCTGCAGAAGGGATTCCATGNGG	AACTGCAGAAAGATTCCATCAAG	+	67675719	67675741	12.0	7.0	1.0	1.0	0.0	AG	A	A	3.0	2.0	2.0	1.0	0.0	1.0	0.0	1.0	2.0	0.0	1.0	0.0	CC	CA	AT	TC	C	C	A	T	C	0.27354260089686105	168.09999999999997	1732.199999999995	10.0	5.0	4.0	4.0	T	T	G	G	A	3.34	34.638275862068966
guideSeq_HF1	FANCF-2	GCTGCAGAAGGGATTCCATGNGG	GCTGCAGAGGAGTTTCCAGCGAG	-	112785741	112785763	13.0	4.75	0.0	1.0	1.0	AG	G	G	3.0	3.0	1.6666666666666667	2.0	1.0	0.0	0.0	0.0	0.0	1.0	2.0	0.0	CC	CA	AG	GC	C	C	A	G	C	0.5829596412556054	178.49999999999997	1791.7999999999954	5.0	5.0	4.0	9.0	G	G	A	G	T	3.85	34.12706896551724
guideSeq_HF1	FANCF-2	GCTGCAGAAGGGATTCCATGNGG	GCTGCAGTGAGGATTCAATTAGG	-	95350745	95350767	10.0	4.75	0.0	1.0	1.0	GG	A	G	3.0	3.0	1.6666666666666667	2.0	0.0	0.0	1.0	0.0	0.0	1.0	2.0	0.0	CA	AA	AT	TT	C	A	A	T	T	0.4843049327354261	172.39999999999995	1764.5999999999958	6.0	3.0	6.0	8.0	C	A	A	T	G	4.19	34.288793103448285
guideSeq_HF1	FANCF-2	GCTGCAGAAGGGATTCCATGNGG	CCTGGTGAAGGGTATCCATGAAG	-	48424126	48424148	4.0	5.75	0.0	1.0	2.0	AG	A	C	2.0	4.0	1.25	0.0	0.0	0.0	1.0	1.0	0.0	1.0	1.0	0.0	CC	CA	AT	TG	C	C	A	T	G	0.4260089686098655	172.8	1729.2999999999952	6.0	4.0	5.0	8.0	C	C	G	T	G	4.17	34.108793103448264
guideSeq_HF1	FANCF-2	GCTGCAGAAGGGATTCCATGNGG	GTGCCGAAGGTAATCCACTGTGG	+	20414061	20414083	8.0	4.75	1.0	1.0	1.0	GG	T	G	3.0	5.0	1.0	0.0	1.0	1.0	1.0	0.0	0.0	1.0	2.0	0.0	CA	AC	CT	TG	C	A	C	T	G	0.3452914798206278	175.8	1753.4999999999945	5.0	5.0	5.0	8.0	T	G	C	A	T	3.75	34.190000000000005
guideSeq_HF1	FANCF-2	GCTGCAGAAGGGATTCCATGNGG	GCTCCTGAGCAGATTCCATGCAG	-	32321988	32322010	12.0	4.75	0.0	1.0	1.0	AG	C	G	3.0	4.0	1.25	0.0	0.0	1.0	1.0	1.0	1.0	0.0	2.0	0.0	CC	CA	AT	TG	C	C	A	T	G	0.4618834080717489	172.0	1727.8999999999949	5.0	7.0	5.0	6.0	G	G	G	C	A	3.75	34.187413793103445
guideSeq_HF1	FANCF-2	GCTGCAGAAGGGATTCCATGNGG	TGCTGTAGGAGGGACTCCTGTAG	-	43410009	43410031	10.0	7.0	1.0	1.0	0.0	AG	T	T	3.0	4.0	1.0	0.0	1.0	0.0	2.0	0.0	1.0	0.0	0.0	2.0	TC	CC	CT	TG	T	C	C	T	G	0.4573991031390134	167.60000000000005	1706.5999999999958	4.0	4.0	6.0	9.0	T	T	C	C	A	4.24	34.11689655172414
guideSeq_HF1	FANCF-2	GCTGCAGAAGGGATTCCATGNGG	GGGGCAGAGGGGAATACATGGGG	+	131062074	131062096	8.0	3.75	0.0	0.0	0.0	GG	G	G	5.0	4.0	1.25	0.0	2.0	1.0	0.0	2.0	0.0	4.0	0.0	1.0	AC	CA	AT	TG	A	C	A	T	G	0.6278026905829597	193.1	1843.299999999996	6.0	2.0	2.0	13.0	G	G	C	A	G	4.51	33.86017241379311
guideSeq_HF1	FANCF-2	GCTGCAGAAGGGATTCCATGNGG	TGCTGCAGATGGGTGCCAGGCAG	+	45480514	45480536	19.0	7.0	1.0	1.0	0.0	AG	C	T	3.0	4.0	1.0	1.0	1.0	1.0	0.0	0.0	0.0	2.0	1.0	0.0	CC	CA	AG	GG	C	C	A	G	G	0.5650224215246636	180.9	1790.299999999996	4.0	5.0	4.0	10.0	G	G	C	T	T	4.03	34.08775862068965
guideSeq_HF1	FANCF-2	GCTGCAGAAGGGATTCCATGNGG	CCTGAAGAGGGCATTCCAGGAAG	-	153963289	153963311	3.0	5.75	0.0	1.0	2.0	AG	A	C	2.0	5.0	1.0	1.0	0.0	0.0	0.0	1.0	0.0	2.0	0.0	0.0	CC	CA	AG	GG	C	C	A	G	G	0.4215246636771301	180.8	1760.7999999999945	7.0	5.0	3.0	8.0	T	A	T	G	A	4.03	34.16189655172414
guideSeq_HF1	FANCF-2	GCTGCAGAAGGGATTCCATGNGG	CTTCAGAAAGGAATCACATGAAG	-	73113469	73113491	11.0	5.75	1.0	0.0	2.0	AG	A	C	3.0	5.0	1.0	0.0	1.0	1.0	0.0	1.0	1.0	1.0	1.0	0.0	AC	CA	AT	TG	A	C	A	T	G	0.5246636771300448	162.6	1796.6999999999955	10.0	4.0	4.0	5.0	T	A	T	A	A	4.03	34.507413793103446
guideSeq_HF1	FANCF-2	GCTGCAGAAGGGATTCCATGNGG	GCTTCAGTAGGGACTCTGTGTGG	-	23888523	23888545	19.0	3.75	0.0	0.0	0.0	GG	T	G	5.0	4.0	1.25	2.0	1.0	0.0	1.0	1.0	1.0	0.0	2.0	2.0	CT	TG	GT	TG	C	T	G	T	G	0.5470852017937221	164.20000000000005	1757.9999999999955	3.0	4.0	7.0	9.0	A	G	G	C	T	4.33	34.011034482758625
guideSeq_HF1	FANCF-2	GCTGCAGAAGGGATTCCATGNGG	CGCTAAGCAGGGATTCCAAGTGG	+	15598281	15598303	3.0	7.0	1.0	1.0	0.0	GG	T	C	3.0	3.0	1.3333333333333333	1.0	0.0	0.0	2.0	0.0	0.0	2.0	1.0	0.0	CC	CA	AA	AG	C	C	A	A	G	0.4349775784753363	186.3	1744.0999999999954	6.0	5.0	4.0	8.0	T	G	T	T	C	4.14	34.38413793103449
guideSeq_HF1	FANCF-2	GCTGCAGAAGGGATTCCATGNGG	TTAAAGAAGGTATTCTCATGTAG	-	155586862	155586884	5.0	4.75	1.0	0.0	1.0	AG	T	T	4.0	4.0	1.25	0.0	0.0	1.0	0.0	3.0	1.0	1.0	1.0	1.0	TC	CA	AT	TG	T	C	A	T	G	0.25112107623318386	164.29999999999995	1720.2999999999952	8.0	2.0	8.0	5.0	C	C	A	T	T	3.75	34.55172413793103
guideSeq_HF1	FANCF-2	GCTGCAGAAGGGATTCCATGNGG	CTGCAAAGTGGATTCACCTGGGG	+	57360288	57360310	5.0	9.0	1.0	1.0	2.0	GG	G	C	1.0	4.0	1.0	1.0	0.0	0.0	0.0	0.0	0.0	0.0	1.0	0.0	AC	CC	CT	TG	A	C	C	T	G	0.3632286995515695	178.6	1751.199999999995	5.0	5.0	5.0	8.0	A	G	C	T	T	3.35	34.42189655172413
guideSeq_HF1	FANCF-2	GCTGCAGAAGGGATTCCATGNGG	CCTGAAGTAGGGATGCCATCAAG	-	204624361	204624383	1.0	3.75	0.0	0.0	0.0	AG	A	C	5.0	4.0	1.25	1.0	1.0	0.0	2.0	1.0	0.0	2.0	3.0	0.0	CC	CA	AT	TC	C	C	A	T	C	0.5112107623318386	174.20000000000005	1755.1999999999966	7.0	5.0	4.0	7.0	G	T	T	T	T	3.64	34.480000000000004
guideSeq_HF1	FANCF-2	GCTGCAGAAGGGATTCCATGNGG	CTGCAGAAGGTATATATATTTAG	+	103825287	103825309	X	4.75	1.0	0.0	1.0	AG	T	C	4.0	3.0	1.6666666666666667	2.0	1.0	1.0	0.0	0.0	0.0	1.0	2.0	1.0	AT	TA	AT	TT	A	T	A	T	T	0.3901345291479821	168.69999999999996	1717.199999999996	8.0	2.0	8.0	5.0	A	A	G	A	T	3.75	34.28896551724137
guideSeq_HF1	FANCF-3	GGCGGCTGCACAACCAGTGGNGG	GGCGGCAGGACCACCAGGAGGGG	-	106075480	106075502	10.0	4.75	0.0	1.0	1.0	GG	G	G	3.0	5.0	1.0	0.0	0.0	1.0	2.0	0.0	0.0	2.0	1.0	0.0	AG	GG	GA	AG	A	G	G	A	G	0.6860986547085202	198.1	1896.0999999999967	5.0	6.0	0.0	12.0	C	C	C	T	C	4.62	33.94620689655172
guideSeq_HF1	FANCF-3	GGCGGCTGCACAACCAGTGGNGG	GGCAGGTGCAAAAGCAGGGGTGG	-	30457864	30457886	1.0	4.75	0.0	1.0	1.0	GG	T	G	3.0	5.0	1.0	1.0	1.0	1.0	0.0	0.0	0.0	3.0	0.0	0.0	AG	GG	GG	GG	A	G	G	G	G	0.5201793721973094	192.0	1783.2999999999952	6.0	3.0	2.0	12.0	G	T	G	C	T	3.68	34.28758620689654
guideSeq_HF1	FANCF-3	GGCGGCTGCACAACCAGTGGNGG	GCGGCGTGCGCAACAAAGGGTGG	-	119294186	119294208	10.0	5.75	1.0	1.0	2.0	GG	T	G	2.0	4.0	1.25	0.0	1.0	1.0	0.0	0.0	0.0	1.0	0.0	1.0	AA	AG	GG	GG	A	A	G	G	G	0.6322869955156951	201.9	1939.4999999999936	5.0	5.0	2.0	11.0	C	A	T	C	G	4.05	34.38344827586207
guideSeq_HF1	FANCF-3	GGCGGCTGCACAACCAGTGGNGG	GCAGCTGCCCACCCAGCCGGGGG	-	118498586	118498608	11.0	4.75	1.0	0.0	1.0	GG	G	G	4.0	4.0	1.25	1.0	0.0	2.0	0.0	1.0	2.0	0.0	2.0	0.0	GC	CC	CG	GG	G	C	C	G	G	0.6547085201793722	208.4	1864.899999999996	3.0	10.0	1.0	9.0	C	T	C	T	C	4.61	33.87206896551725
guideSeq_HF1	FANCF-3	GGCGGCTGCACAACCAGTGGNGG	CCTGCATGCACAACTGGTGGAGG	-	182495232	182495254	3.0	4.75	1.0	0.0	1.0	GG	A	C	4.0	4.0	1.25	0.0	2.0	0.0	0.0	2.0	0.0	0.0	2.0	2.0	GG	GT	TG	GG	G	G	T	G	G	0.5874439461883408	173.0	1771.9999999999961	5.0	6.0	4.0	8.0	C	A	C	C	T	4.38	34.21810344827586
guideSeq_HF1	FANCF-3	GGCGGCTGCACAACCAGTGGNGG	GGGGGCTCCCCACCCAGTGCAGG	+	107011415	107011437	13.0	3.75	0.0	0.0	0.0	GG	A	G	5.0	4.0	1.25	1.0	1.0	1.0	1.0	1.0	0.0	1.0	4.0	0.0	AG	GT	TG	GC	A	G	T	G	C	0.5291479820627802	197.40000000000006	1770.4999999999948	3.0	9.0	2.0	9.0	G	A	A	T	A	4.51	33.97224137931035
guideSeq_HF1	FANCF-3	GGCGGCTGCACAACCAGTGGNGG	GAGGCTGGTACAACCAGTGAGGG	-	100683703	100683725	3.0	5.75	1.0	0.0	2.0	GG	G	G	3.0	4.0	1.25	1.0	0.0	1.0	0.0	1.0	1.0	1.0	0.0	1.0	AG	GT	TG	GA	A	G	T	G	A	0.3811659192825112	172.79999999999995	1750.7999999999952	6.0	4.0	3.0	10.0	C	A	G	A	A	4.33	34.06620689655171
guideSeq_HF1	FANCF-3	GGCGGCTGCACAACCAGTGGNGG	GCGCCTCGCAGCACCAGTGGTGG	-	47628352	47628374	21.0	5.75	1.0	1.0	2.0	GG	T	G	2.0	5.0	1.0	0.0	0.0	0.0	0.0	2.0	0.0	0.0	2.0	0.0	AG	GT	TG	GG	A	G	T	G	G	0.6502242152466368	189.70000000000005	1831.899999999996	3.0	8.0	3.0	9.0	C	T	G	T	G	4.53	34.11551724137931
guideSeq_HF1	FANCF-3	GGCGGCTGCACAACCAGTGGNGG	GTGGCAGGCACAGCCAATGGTGG	-	21899210	21899232	14.0	4.75	1.0	0.0	1.0	GG	T	G	4.0	4.0	1.25	1.0	1.0	0.0	1.0	1.0	1.0	1.0	0.0	2.0	AA	AT	TG	GG	A	A	T	G	G	0.5381165919282511	181.7	1798.9999999999961	5.0	5.0	3.0	10.0	A	A	A	A	G	3.35	34.5205172413793
guideSeq_HF1	FANCF-4	GCTCCAGAGCCGTGCGAATGNGG	CTCTCAGAGCATTACGAAGGAGG	+	43617457	43617479	1.0	4.75	1.0	0.0	1.0	GG	A	C	4.0	4.0	1.25	1.0	1.0	2.0	0.0	0.0	1.0	2.0	1.0	0.0	GA	AA	AG	GG	G	A	A	G	G	0.5022421524663677	170.7	1764.2999999999954	7.0	5.0	4.0	7.0	C	A	G	A	T	4.31	34.07827586206897
guideSeq_hek	HEK293_sgRNA4	GGCACTGCGGCTGGAGGTGGNGG	TTCACTGAGGCTGGTGGTCGTGG	-	78956561	78956583	16.0	13.75	0.0	0.0	0.0	GG	T	T	5.0	4.0	1.25	1.0	1.0	0.0	1.0	2.0	0.0	1.0	4.0	0.0	GG	GT	TC	CG	G	G	T	C	G	0.4843049327354261	171.3	1783.2999999999965	2.0	4.0	7.0	10.0	C	T	C	A	C	4.27	34.19689655172414
guideSeq_hek	HEK293_sgRNA4	GGCACTGCGGCTGGAGGTGGNGG	CACTGCAGGTGGATGTGTGGTAG	-	41080682	41080704	21.0	15.5	2.0	0.0	2.0	AG	T	C	2.0	4.0	1.0	0.0	0.0	1.0	1.0	0.0	1.0	1.0	0.0	0.0	TG	GT	TG	GG	T	G	T	G	G	0.4887892376681615	160.79999999999995	1744.4999999999955	4.0	3.0	6.0	10.0	G	G	G	C	T	4.17	34.085689655172416
guideSeq_hek	HEK293_sgRNA4	GGCACTGCGGCTGGAGGTGGNGG	GGCAGGCGGCTGGGAGGTGGAAG	-	80375476	80375498	9.0	15.75	2.0	1.0	1.0	AG	A	G	1.0	2.0	1.5	0.0	0.0	0.0	1.0	0.0	0.0	1.0	0.0	0.0	GG	GT	TG	GG	G	G	T	G	G	0.6278026905829597	197.6	1837.2999999999954	4.0	3.0	2.0	14.0	T	T	G	T	A	3.34	34.2046551724138
guideSeq_hek	HEK293_sgRNA4	GGCACTGCGGCTGGAGGTGGNGG	CCACTGTGCCTAGGATGTGGGAG	-	52341717	52341739	10.0	14.25	1.0	0.0	2.0	AG	G	C	3.0	5.0	1.0	0.0	1.0	1.0	1.0	0.0	0.0	0.0	2.0	1.0	TG	GT	TG	GG	T	G	T	G	G	0.4663677130044843	171.6	1750.6999999999937	4.0	5.0	5.0	9.0	T	C	T	C	A	4.51	34.04155172413793
guideSeq_hek	HEK293_sgRNA4	GGCACTGCGGCTGGAGGTGGNGG	GGCTCTGTGGCCAGGGGTGGTGG	-	19176051	19176073	12.0	13.75	0.0	0.0	0.0	GG	T	G	5.0	4.0	1.25	0.0	2.0	1.0	1.0	1.0	2.0	0.0	1.0	2.0	GG	GT	TG	GG	G	G	T	G	G	0.4663677130044843	187.7	1761.8999999999962	1.0	4.0	5.0	13.0	C	T	C	A	C	4.53	34.03
guideSeq_hek	HEK293_sgRNA4	GGCACTGCGGCTGGAGGTGGNGG	GGTGCTGGTGGTGGAGGTGGAGG	-	62324774	62324796	20.0	13.75	0.0	0.0	0.0	GG	A	G	5.0	3.0	1.6666666666666667	0.0	0.0	2.0	1.0	2.0	0.0	2.0	1.0	2.0	GG	GT	TG	GG	G	G	T	G	G	0.672645739910314	177.70000000000005	1832.4999999999961	2.0	1.0	5.0	15.0	C	C	C	C	C	4.37	33.97827586206897
guideSeq_hek	HEK293_sgRNA4	GGCACTGCGGCTGGAGGTGGNGG	GGCTCTGCGGGAGGGGCTGGGGG	-	490601	490623	7.0	13.75	0.0	0.0	0.0	GG	G	G	5.0	4.0	1.25	1.0	1.0	2.0	0.0	1.0	0.0	2.0	2.0	1.0	GC	CT	TG	GG	G	C	T	G	G	0.6905829596412556	209.2	1910.4999999999966	1.0	4.0	3.0	15.0	T	G	G	C	C	4.58	33.89775862068965
guideSeq_hek	HEK293_sgRNA4	GGCACTGCGGCTGGAGGTGGNGG	GGCCATGCAGGTGGGGGTGGGGG	+	78975228	78975250	15.0	13.75	0.0	0.0	0.0	GG	G	G	5.0	4.0	1.25	0.0	1.0	2.0	1.0	1.0	1.0	2.0	1.0	1.0	GG	GT	TG	GG	G	G	T	G	G	0.5650224215246636	201.6	1821.2999999999952	2.0	3.0	3.0	15.0	G	T	C	T	A	4.42	33.9298275862069
guideSeq_hek	HEK293_sgRNA4	GGCACTGCGGCTGGAGGTGGNGG	GCACTGTGTCAGGCAGGAGGTGG	+	64224316	64224338	3.0	14.0	1.0	0.0	1.0	GG	T	G	4.0	5.0	1.0	1.0	0.0	2.0	1.0	0.0	0.0	2.0	1.0	1.0	GG	GA	AG	GG	G	G	A	G	G	0.4932735426008968	169.4	1729.0999999999951	4.0	4.0	4.0	11.0	G	G	T	A	A	4.37	33.98068965517241
guideSeq_hek	HEK293_sgRNA4	GGCACTGCGGCTGGAGGTGGNGG	GGGCCCTGCGGCGGGAGGTGGGG	-	3145388	3145410	20.0	15.5	1.0	1.0	0.0	GG	G	G	2.0	3.0	1.0	0.0	0.0	1.0	0.0	1.0	0.0	1.0	1.0	0.0	AG	GG	GT	TG	A	G	G	T	G	0.7623318385650224	217.4	2066.5999999999967	1.0	5.0	2.0	15.0	C	G	G	C	T	4.37	33.919655172413805
guideSeq_hek	HEK293_sgRNA4	GGCACTGCGGCTGGAGGTGGNGG	GCAGCTGCGCCTGGAGAAGGCGG	-	34043486	34043508	20.0	14.0	1.0	0.0	1.0	GG	C	G	4.0	4.0	1.25	2.0	0.0	1.0	0.0	1.0	1.0	1.0	2.0	0.0	GA	AA	AG	GG	G	A	A	G	G	0.5605381165919282	200.0	1863.2999999999954	4.0	6.0	2.0	11.0	C	T	G	A	G	4.5	34.03258620689656
guideSeq_hek	HEK293_sgRNA4	GGCACTGCGGCTGGAGGTGGNGG	GGAGCAGCGCCTGGAGGTGGAAG	+	41990785	41990807	21.0	15.0	0.0	0.0	0.0	AG	A	G	4.0	3.0	1.3333333333333333	0.0	0.0	1.0	1.0	2.0	0.0	2.0	1.0	1.0	GG	GT	TG	GG	G	G	T	G	G	0.5784753363228701	189.0	1796.1999999999948	5.0	4.0	2.0	12.0	G	G	A	C	A	4.37	34.037586206896556
guideSeq_hek	HEK293_sgRNA4	GGCACTGCGGCTGGAGGTGGNGG	CCACTGCGCCAGGCAGGTTGGGG	+	109432207	109432229	2.0	14.0	1.0	0.0	1.0	GG	G	C	4.0	5.0	1.0	1.0	0.0	2.0	0.0	1.0	0.0	1.0	3.0	0.0	GG	GT	TT	TG	G	G	T	T	G	0.4439461883408072	196.7	1767.9999999999939	3.0	7.0	3.0	10.0	A	G	G	T	T	3.64	34.025172413793115
guideSeq_hek	HEK293_sgRNA4	GGCACTGCGGCTGGAGGTGGNGG	GACACTATGGCGTGAGGTGGAAG	+	60851089	60851111	17.0	14.0	0.0	0.0	1.0	AG	A	G	4.0	3.0	1.6666666666666667	0.0	1.0	1.0	2.0	0.0	1.0	1.0	1.0	1.0	GG	GT	TG	GG	G	G	T	G	G	0.5695067264573991	169.1	1794.5999999999954	6.0	3.0	4.0	10.0	A	G	A	G	G	4.37	34.048448275862064
guideSeq_hek	HEK293_sgRNA4	GGCACTGCGGCTGGAGGTGGNGG	GCACTCAGGCTGGAGTGCAGTGG	+	134215402	134215424	11.0	14.0	1.0	0.0	1.0	GG	T	G	4.0	3.0	1.6666666666666667	2.0	0.0	0.0	2.0	0.0	2.0	1.0	1.0	0.0	TG	GC	CA	AG	T	G	C	A	G	0.5560538116591929	170.8	1773.5999999999967	4.0	5.0	4.0	10.0	T	G	T	G	A	4.33	34.082068965517244
guideSeq_hek	HEK293_sgRNA4	GGCACTGCGGCTGGAGGTGGNGG	GAGACAGCGGCTGGATGAGGCAG	-	55623284	55623306	8.0	13.75	0.0	0.0	0.0	AG	C	G	5.0	4.0	1.25	1.0	1.0	0.0	1.0	2.0	1.0	3.0	1.0	0.0	TG	GA	AG	GG	T	G	A	G	G	0.5381165919282511	177.9	1781.9999999999948	6.0	4.0	2.0	11.0	A	G	G	T	G	4.37	33.907931034482765
guideSeq_hek	HEK293_sgRNA4	GGCACTGCGGCTGGAGGTGGNGG	GGGCACTGCTGCTGCTGGGGAGG	-	39879662	39879684	1.0	14.25	1.0	1.0	0.0	GG	A	G	3.0	3.0	1.3333333333333333	0.0	2.0	1.0	0.0	0.0	0.0	0.0	3.0	0.0	TG	GG	GG	GG	T	G	G	G	G	0.6502242152466368	190.5	1839.6999999999955	2.0	5.0	4.0	12.0	T	G	G	G	C	4.37	34.04758620689656
guideSeq_hek	HEK293_sgRNA4	GGCACTGCGGCTGGAGGTGGNGG	GGCCATGCTGCTGGAGGTGCAGG	+	209917621	209917643	1.0	15.0	0.0	0.0	0.0	GG	A	G	4.0	2.0	2.0	1.0	0.0	1.0	1.0	1.0	0.0	1.0	3.0	0.0	GG	GT	TG	GC	G	G	T	G	C	0.6278026905829597	186.1	1841.899999999996	3.0	5.0	4.0	11.0	G	C	A	C	A	4.37	34.05827586206897
guideSeq_hek	HEK293_sgRNA4	GGCACTGCGGCTGGAGGTGGNGG	AGGCACAGAGGCTGAGGTGGGAG	+	104657199	104657221	14.0	15.5	1.0	1.0	0.0	AG	G	A	2.0	3.0	1.0	0.0	0.0	0.0	2.0	0.0	0.0	2.0	0.0	0.0	GG	GT	TG	GG	G	G	T	G	G	0.6278026905829597	176.99999999999997	1863.099999999996	6.0	3.0	2.0	12.0	T	G	C	T	G	4.33	33.939827586206896
guideSeq_hek	HEK293_sgRNA4	GGCACTGCGGCTGGAGGTGGNGG	ATCAGTGGGGCAGGAGGTGGAGG	-	37868964	37868986	1.0	14.0	0.0	0.0	1.0	GG	A	A	4.0	4.0	1.25	0.0	0.0	1.0	2.0	1.0	0.0	3.0	1.0	0.0	GG	GT	TG	GG	G	G	T	G	G	0.5739910313901345	180.9	1831.1999999999955	5.0	2.0	3.0	13.0	A	T	C	C	C	4.37	33.995517241379304
guideSeq_hek	HEK293_sgRNA4	GGCACTGCGGCTGGAGGTGGNGG	GACACTGGGGCTGGTGGGGATGG	-	36653201	36653223	20.0	13.75	0.0	0.0	0.0	GG	T	G	5.0	4.0	1.25	2.0	1.0	0.0	1.0	1.0	2.0	2.0	1.0	0.0	GG	GG	GG	GA	G	G	G	G	A	0.5336322869955157	183.0	1720.4999999999955	3.0	3.0	4.0	13.0	A	A	T	G	C	4.39	34.08034482758621
guideSeq_hek	HEK293_sgRNA4	GGCACTGCGGCTGGAGGTGGNGG	ATGACTGGGGCGGGAGGTGGGAG	+	108042614	108042636	12.0	14.25	0.0	1.0	0.0	AG	G	A	3.0	4.0	1.0	0.0	0.0	1.0	1.0	1.0	0.0	2.0	1.0	0.0	GG	GT	TG	GG	G	G	T	G	G	0.5560538116591929	190.2	1823.799999999996	4.0	2.0	3.0	14.0	A	A	G	A	C	4.37	34.158275862068976
guideSeq_hek	HEK293_sgRNA4	GGCACTGCGGCTGGAGGTGGNGG	GCCCTGCTGGGTGGAGGTCGGAG	-	14302905	14302927	3.0	14.0	1.0	0.0	1.0	AG	G	G	4.0	5.0	1.0	1.0	0.0	1.0	0.0	2.0	0.0	1.0	3.0	0.0	GG	GT	TC	CG	G	G	T	C	G	0.600896860986547	189.5	1821.199999999996	2.0	5.0	4.0	12.0	T	C	T	G	G	4.18	34.031724137931036
guideSeq_hek	HEK293_sgRNA4	GGCACTGCGGCTGGAGGTGGNGG	GGCTCTGCAGCTGTGGGCGGTGG	+	45043484	45043506	11.0	13.75	0.0	0.0	0.0	GG	T	G	5.0	4.0	1.25	1.0	2.0	1.0	0.0	1.0	2.0	0.0	2.0	1.0	GG	GC	CG	GG	G	G	C	G	G	0.6233183856502242	190.1	1876.0999999999954	1.0	5.0	5.0	12.0	C	C	T	C	C	4.61	34.01086206896552
guideSeq_hek	HEK293_sgRNA4	GGCACTGCGGCTGGAGGTGGNGG	GGGCACAGGGCAGGAGGGGGCGG	+	69687463	69687485	15.0	14.25	1.0	1.0	0.0	GG	C	G	3.0	4.0	1.0	1.0	0.0	1.0	1.0	0.0	0.0	3.0	0.0	0.0	GG	GG	GG	GG	G	G	G	G	G	0.6636771300448431	208.1	1914.399999999996	4.0	4.0	0.0	15.0	C	C	T	G	C	4.62	33.869655172413786
guideSeq_hek	HEK293_sgRNA4	GGCACTGCGGCTGGAGGTGGNGG	GACACTGGGGCTGAAGGGGGAGG	-	118414656	118414678	10.0	15.0	0.0	0.0	0.0	GG	A	G	4.0	4.0	1.0	1.0	1.0	0.0	1.0	1.0	2.0	2.0	0.0	0.0	GG	GG	GG	GG	G	G	G	G	G	0.5381165919282511	186.6	1752.0999999999954	5.0	3.0	2.0	13.0	A	A	G	C	T	4.14	33.91551724137932
guideSeq_hek	HEK293_sgRNA4	GGCACTGCGGCTGGAGGTGGNGG	AGGGCTGCGGCTGGGGCTGGGGG	-	22596315	22596337	18.0	14.25	0.0	1.0	0.0	GG	G	A	3.0	3.0	1.3333333333333333	1.0	1.0	0.0	0.0	1.0	0.0	0.0	1.0	2.0	GC	CT	TG	GG	G	C	T	G	G	0.6098654708520179	214.9	1866.699999999996	1.0	4.0	3.0	15.0	A	G	G	T	G	4.37	33.848103448275864
guideSeq_hek	HEK293_sgRNA4	GGCACTGCGGCTGGAGGTGGNGG	GGCACAGCTGTTGGGGGTGCTGG	+	234346242	234346264	2.0	13.75	0.0	0.0	0.0	GG	T	G	5.0	4.0	1.25	1.0	1.0	2.0	1.0	0.0	0.0	1.0	2.0	2.0	GG	GT	TG	GC	G	G	T	G	C	0.5784753363228701	186.1	1790.1999999999966	2.0	4.0	5.0	12.0	A	G	G	A	G	4.58	33.90862068965517
guideSeq_hek	HEK293_sgRNA4	GGCACTGCGGCTGGAGGTGGNGG	CACACTGGGGCTGGGTGTGGTGG	+	63328826	63328848	11.0	13.75	0.0	0.0	0.0	GG	T	C	5.0	3.0	1.6666666666666667	0.0	2.0	0.0	1.0	2.0	1.0	1.0	2.0	1.0	TG	GT	TG	GG	T	G	T	G	G	0.5336322869955157	176.8	1781.6999999999955	2.0	4.0	5.0	12.0	C	T	C	A	C	4.53	34.087413793103444
guideSeq_hek	HEK293_sgRNA4	GGCACTGCGGCTGGAGGTGGNGG	GGCACAGAAGCTTGAGTTGGTAG	-	38634728	38634750	19.0	13.75	0.0	0.0	0.0	AG	T	G	5.0	4.0	1.25	1.0	1.0	1.0	2.0	0.0	1.0	2.0	2.0	0.0	GT	TT	TG	GG	G	T	T	G	G	0.5470852017937221	170.4	1781.399999999995	6.0	3.0	5.0	9.0	G	A	T	G	G	3.95	34.20758620689655
guideSeq_hek	HEK293_sgRNA4	GGCACTGCGGCTGGAGGTGGNGG	GGGCACTGGCATGGAGGAGGAAG	+	194807392	194807414	3.0	14.25	1.0	1.0	0.0	AG	A	G	3.0	3.0	1.3333333333333333	1.0	0.0	2.0	0.0	0.0	0.0	2.0	1.0	0.0	GG	GA	AG	GG	G	G	A	G	G	0.5560538116591929	183.6	1821.1999999999955	6.0	3.0	2.0	12.0	G	G	C	T	G	4.42	34.007586206896555
guideSeq_hek	HEK293_sgRNA4	GGCACTGCGGCTGGAGGTGGNGG	GGCAGGCGGCTGGGAGGTGGAGG	-	118300488	118300510	5.0	15.75	2.0	1.0	1.0	GG	A	G	1.0	2.0	1.5	0.0	0.0	0.0	1.0	0.0	0.0	1.0	0.0	0.0	GG	GT	TG	GG	G	G	T	G	G	0.6457399103139013	199.50000000000003	1851.399999999996	3.0	3.0	2.0	15.0	T	T	G	T	A	3.64	34.08189655172413
guideSeq_hek	HEK293_sgRNA4	GGCACTGCGGCTGGAGGTGGNGG	GGCACTGGGGCTGCAAAGGGCAG	+	36503481	36503503	19.0	13.75	0.0	0.0	0.0	AG	C	G	5.0	3.0	1.6666666666666667	2.0	2.0	0.0	1.0	0.0	2.0	2.0	1.0	0.0	AA	AG	GG	GG	A	A	G	G	G	0.4439461883408072	195.3	1732.7999999999952	5.0	5.0	2.0	11.0	G	A	A	C	T	3.95	34.17189655172414
guideSeq_hek	HEK293_sgRNA4	GGCACTGCGGCTGGAGGTGGNGG	TGGCACAGAGCTGGGGGTGGCAG	+	31695232	31695254	13.0	14.25	1.0	1.0	0.0	AG	C	T	3.0	3.0	1.3333333333333333	0.0	1.0	1.0	1.0	0.0	1.0	1.0	0.0	1.0	GG	GT	TG	GG	G	G	T	G	G	0.5156950672645739	183.9	1765.0999999999954	4.0	4.0	3.0	12.0	C	G	G	C	A	4.58	34.036034482758616
guideSeq_hek	HEK293_sgRNA4	GGCACTGCGGCTGGAGGTGGNGG	ACAGCTGCAGCTGGATTTGGAAG	-	121477069	121477091	7.0	14.0	1.0	0.0	1.0	AG	A	A	4.0	4.0	1.25	1.0	1.0	1.0	0.0	1.0	2.0	0.0	2.0	0.0	TT	TT	TG	GG	T	T	T	G	G	0.3856502242152465	176.89999999999995	1688.2999999999954	6.0	4.0	5.0	8.0	A	A	G	C	A	4.12	34.44603448275862
guideSeq_hek	HEK293_sgRNA4	GGCACTGCGGCTGGAGGTGGNGG	TAACAGCGGCTCGGGGGTGGTGG	-	70330726	70330748	9.0	14.0	1.0	0.0	1.0	GG	T	T	4.0	4.0	1.25	0.0	1.0	0.0	1.0	2.0	0.0	2.0	1.0	1.0	GG	GT	TG	GG	G	G	T	G	G	0.5156950672645739	196.2	1791.199999999996	3.0	4.0	4.0	12.0	G	C	C	A	C	4.58	34.11620689655172
guideSeq_hek	HEK293_sgRNA4	GGCACTGCGGCTGGAGGTGGNGG	GGCCCTGCGGCTCTGGGAGGGGG	-	100849778	100849800	9.0	13.75	0.0	0.0	0.0	GG	G	G	5.0	3.0	1.6666666666666667	1.0	3.0	0.0	0.0	1.0	0.0	1.0	3.0	1.0	GG	GA	AG	GG	G	G	A	G	G	0.6816143497757847	209.2	1943.1999999999966	1.0	6.0	3.0	13.0	C	C	A	T	C	4.62	33.79879310344829
guideSeq_hek	HEK293_sgRNA4	GGCACTGCGGCTGGAGGTGGNGG	GGGCACTCCAGTGGTGGTGGCAG	-	47463508	47463530	11.0	14.25	1.0	1.0	0.0	AG	C	G	3.0	4.0	1.0	0.0	1.0	1.0	1.0	0.0	1.0	0.0	2.0	0.0	GG	GT	TG	GG	G	G	T	G	G	0.6143497757847534	178.00000000000003	1796.4999999999961	3.0	5.0	4.0	11.0	A	G	G	A	G	4.63	33.94034482758621
guideSeq_hek	HEK293_sgRNA4	GGCACTGCGGCTGGAGGTGGNGG	AGCCACTGGGGCTGGACTGGAGG	+	92662864	92662886	15.0	14.25	1.0	1.0	0.0	GG	A	A	3.0	3.0	1.3333333333333333	1.0	0.0	0.0	1.0	1.0	0.0	1.0	2.0	0.0	AC	CT	TG	GG	A	C	T	G	G	0.5784753363228701	185.6	1813.7999999999952	4.0	5.0	3.0	11.0	G	T	G	G	G	4.29	33.82034482758621
guideSeq_hek	HEK293_sgRNA4	GGCACTGCGGCTGGAGGTGGNGG	CCGCACTGGGGCTGCAGGTGGAG	+	157474495	157474517	2.0	14.25	1.0	1.0	0.0	AG	G	C	3.0	4.0	1.0	0.0	1.0	0.0	1.0	1.0	0.0	1.0	2.0	0.0	AG	GG	GT	TG	A	G	G	T	G	0.6367713004484304	190.00000000000003	1860.2999999999965	3.0	6.0	3.0	11.0	C	T	G	C	C	4.42	34.08551724137932
guideSeq_hek	HEK293_sgRNA4	GGCACTGCGGCTGGAGGTGGNGG	CTGCCTGCTGCTGGAGGTGCTGG	+	1219085	1219107	2.0	14.25	1.0	1.0	0.0	GG	T	C	3.0	3.0	1.3333333333333333	1.0	0.0	1.0	0.0	1.0	0.0	0.0	3.0	0.0	GG	GT	TG	GC	G	G	T	G	C	0.6053811659192825	182.1	1776.1999999999955	1.0	6.0	6.0	10.0	A	T	C	G	C	4.37	34.08275862068966
guideSeq_hek	HEK293_sgRNA4	GGCACTGCGGCTGGAGGTGGNGG	AAGGACTCGGCTGGACGTGGTGG	+	116778902	116778924	11.0	14.75	1.0	2.0	0.0	GG	T	A	1.0	3.0	1.0	0.0	1.0	0.0	0.0	0.0	0.0	0.0	1.0	0.0	CG	GT	TG	GG	C	G	T	G	G	0.4304932735426009	182.6	1753.9999999999961	4.0	4.0	4.0	11.0	C	T	T	A	C	4.05	34.3451724137931
guideSeq_hek	HEK293_sgRNA4	GGCACTGCGGCTGGAGGTGGNGG	AGGCACGTGGATGGAGCTGGAAG	-	96820754	96820776	14.0	14.25	1.0	1.0	0.0	AG	A	A	3.0	4.0	1.0	1.0	0.0	1.0	1.0	0.0	0.0	1.0	1.0	1.0	GC	CT	TG	GG	G	C	T	G	G	0.452914798206278	180.0	1700.5999999999954	6.0	3.0	3.0	11.0	C	C	G	T	T	4.17	34.26
guideSeq_hek	HEK293_sgRNA4	GGCACTGCGGCTGGAGGTGGNGG	CCTCTGCGGCTGAGAGATGGAAG	+	196729008	196729030	3.0	14.0	1.0	0.0	1.0	AG	A	C	4.0	4.0	1.25	1.0	0.0	0.0	0.0	3.0	1.0	0.0	3.0	0.0	GA	AT	TG	GG	G	A	T	G	G	0.7174887892376681	176.99999999999997	1992.5999999999967	5.0	5.0	4.0	9.0	G	G	A	T	C	4.42	33.92965517241379
guideSeq_hek	HEK293_sgRNA4	GGCACTGCGGCTGGAGGTGGNGG	CGGCACCGGGGCTGCAGGTGGAG	-	24068221	24068243	X	14.25	1.0	1.0	0.0	AG	G	C	3.0	4.0	1.0	0.0	1.0	0.0	2.0	0.0	1.0	1.0	1.0	0.0	AG	GG	GT	TG	A	G	G	T	G	0.6457399103139013	199.30000000000004	1857.3999999999967	3.0	6.0	2.0	12.0	C	T	G	C	C	4.42	34.12189655172414
guideSeq_hek	HEK293_sgRNA4	GGCACTGCGGCTGGAGGTGGNGG	TCACTCAGGCTGGAGCGTAGTGG	+	211929710	211929732	1.0	14.0	1.0	0.0	1.0	GG	T	T	4.0	4.0	1.25	1.0	0.0	0.0	2.0	1.0	1.0	1.0	2.0	0.0	CG	GT	TA	AG	C	G	T	A	G	0.452914798206278	171.6	1711.6999999999966	4.0	5.0	5.0	9.0	C	A	T	G	A	4.33	34.062413793103445
guideSeq_hek	HEK293_sgRNA4	GGCACTGCGGCTGGAGGTGGNGG	GGGACCGAGGCTGGCGTTGGGAG	-	1760745	1760767	19.0	13.75	0.0	0.0	0.0	AG	G	G	5.0	5.0	1.0	1.0	1.0	0.0	2.0	1.0	1.0	2.0	2.0	0.0	GT	TT	TG	GG	G	T	T	G	G	0.6412556053811659	196.9	1890.699999999996	3.0	4.0	3.0	13.0	G	G	G	G	A	4.33	33.98913793103449
guideSeq_hek	HEK293_sgRNA4	GGCACTGCGGCTGGAGGTGGNGG	TCACTCAGGCTGGAGTGTGGTGG	+	173234796	173234818	2.0	14.0	1.0	0.0	1.0	GG	T	T	4.0	3.0	1.6666666666666667	0.0	0.0	0.0	2.0	2.0	0.0	1.0	3.0	0.0	TG	GT	TG	GG	T	G	T	G	G	0.4484304932735426	163.89999999999995	1721.7999999999965	3.0	4.0	6.0	10.0	C	G	T	G	A	4.33	34.0494827586207
guideSeq_hek	HEK293_sgRNA4	GGCACTGCGGCTGGAGGTGGNGG	GCACAGCGGGTGGGAAGAGGGGG	-	125249552	125249574	10.0	14.0	1.0	0.0	1.0	GG	G	G	4.0	5.0	1.0	1.0	1.0	1.0	1.0	0.0	1.0	3.0	0.0	0.0	AG	GA	AG	GG	A	G	A	G	G	0.4394618834080717	196.2	1736.899999999996	5.0	3.0	1.0	14.0	C	A	G	T	A	4.51	33.972068965517245
guideSeq_hek	HEK293_sgRNA4	GGCACTGCGGCTGGAGGTGGNGG	CTCACTGTGGTTGGTGGTGGCGG	-	33313782	33313804	16.0	13.75	0.0	0.0	0.0	GG	C	C	5.0	4.0	1.25	0.0	1.0	1.0	1.0	2.0	0.0	0.0	3.0	2.0	GG	GT	TG	GG	G	G	T	G	G	0.6188340807174888	175.6	1788.5999999999967	1.0	4.0	7.0	11.0	T	G	A	C	A	4.33	34.163620689655176
guideSeq_hek	HEK293_sgRNA4	GGCACTGCGGCTGGAGGTGGNGG	GGGCATGGGGCTGGAGGTGGCAG	-	152966484	152966506	X	16.75	1.0	1.0	0.0	AG	C	G	1.0	2.0	1.0	0.0	0.0	0.0	1.0	0.0	0.0	1.0	0.0	0.0	GG	GT	TG	GG	G	G	T	G	G	0.6143497757847534	194.4	1855.699999999996	3.0	3.0	3.0	14.0	G	G	G	A	G	4.37	33.84620689655173
guideSeq_hek	HEK293_sgRNA4	GGCACTGCGGCTGGAGGTGGNGG	TCTCAGCGGCATGGTGGTGGTGG	+	113823011	113823033	12.0	14.25	1.0	0.0	2.0	GG	T	T	3.0	5.0	1.0	0.0	1.0	0.0	1.0	1.0	0.0	1.0	2.0	0.0	GG	GT	TG	GG	G	G	T	G	G	0.6278026905829597	178.8	1835.9999999999966	2.0	4.0	6.0	11.0	C	T	G	A	C	4.53	34.19431034482759
guideSeq_hek	HEK293_sgRNA4	GGCACTGCGGCTGGAGGTGGNGG	CAGCATGGGGCTGGAGGCGGGGG	-	7489448	7489470	4.0	15.5	2.0	0.0	2.0	GG	G	C	2.0	4.0	1.0	1.0	0.0	0.0	1.0	0.0	1.0	1.0	0.0	0.0	GG	GC	CG	GG	G	G	C	G	G	0.5919282511210763	205.0	1846.299999999996	3.0	4.0	2.0	14.0	A	G	C	C	A	4.53	33.993620689655174
guideSeq_hek	HEK293_sgRNA4	GGCACTGCGGCTGGAGGTGGNGG	ACACTCGGGCTGGAGAGAGGAAG	+	22782074	22782096	20.0	14.25	1.0	0.0	2.0	AG	A	A	3.0	4.0	1.25	1.0	0.0	0.0	2.0	0.0	0.0	2.0	1.0	0.0	AG	GA	AG	GG	A	G	A	G	G	0.4887892376681615	175.49999999999997	1723.0999999999967	7.0	4.0	2.0	10.0	A	A	C	T	A	4.24	34.121206896551726
guideSeq_hek	HEK293_sgRNA4	GGCACTGCGGCTGGAGGTGGNGG	TCACTCAGGCTGGAGTGTGGTGG	-	9931326	9931348	19.0	15.25	1.0	0.0	1.0	GG	T	T	3.0	3.0	1.3333333333333333	0.0	0.0	0.0	2.0	1.0	0.0	1.0	2.0	0.0	TG	GT	TG	GG	T	G	T	G	G	0.4843049327354261	163.89999999999995	1730.0999999999967	3.0	4.0	6.0	10.0	C	G	C	G	A	4.33	34.09327586206897
guideSeq_hek	HEK293_sgRNA4	GGCACTGCGGCTGGAGGTGGNGG	GGCACTGCTAGTGCAGGAGGCAG	+	82170088	82170110	10.0	13.75	0.0	0.0	0.0	AG	C	G	5.0	3.0	1.6666666666666667	1.0	1.0	3.0	0.0	0.0	1.0	2.0	2.0	0.0	GG	GA	AG	GG	G	G	A	G	G	0.5695067264573991	177.8	1776.8999999999958	5.0	5.0	3.0	10.0	T	G	T	T	A	4.63	33.94689655172414
guideSeq_hek	HEK293_sgRNA4	GGCACTGCGGCTGGAGGTGGNGG	GGCATGGTAGCTGGAGTTGGCAG	+	4384416	4384438	17.0	13.75	0.0	0.0	0.0	AG	C	G	5.0	3.0	1.6666666666666667	1.0	0.0	1.0	3.0	0.0	1.0	1.0	1.0	2.0	GT	TT	TG	GG	G	T	T	G	G	0.5919282511210763	179.8	1816.2999999999952	4.0	3.0	5.0	11.0	A	A	G	A	T	3.9	34.101551724137934
guideSeq_hek	HEK293_sgRNA4	GGCACTGCGGCTGGAGGTGGNGG	GGCACTGAGGCAGCCAGTGGGAG	+	147708850	147708872	4.0	13.75	0.0	0.0	0.0	AG	G	G	5.0	3.0	1.6666666666666667	0.0	3.0	1.0	1.0	0.0	1.0	2.0	2.0	0.0	AG	GT	TG	GG	A	G	T	G	G	0.4349775784753363	180.5	1744.199999999995	5.0	5.0	2.0	11.0	G	G	T	A	T	4.29	33.913448275862066
guideSeq_hek	HEK293_sgRNA4	GGCACTGCGGCTGGAGGTGGNGG	GCTCTGGGTCCTGGCGGTGGTGG	-	100224253	100224275	13.0	14.0	1.0	0.0	1.0	GG	T	G	4.0	4.0	1.25	0.0	1.0	1.0	1.0	1.0	0.0	1.0	3.0	0.0	GG	GT	TG	GG	G	G	T	G	G	0.5874439461883408	188.4	1771.899999999996	0.0	5.0	6.0	12.0	C	C	A	C	C	4.42	34.136034482758625
guideSeq_hek	HEK293_sgRNA4	GGCACTGCGGCTGGAGGTGGNGG	GCACTGCCTGGTGGAGCTGTGAG	+	64837942	64837964	13.0	14.0	1.0	0.0	1.0	AG	G	G	4.0	4.0	1.25	2.0	0.0	2.0	0.0	0.0	0.0	1.0	3.0	0.0	GC	CT	TG	GT	G	C	T	G	T	0.5515695067264574	170.80000000000004	1801.3999999999944	3.0	5.0	5.0	10.0	A	A	G	A	G	4.5	34.038448275862066
guideSeq_hek	HEK293_sgRNA4	GGCACTGCGGCTGGAGGTGGNGG	TCGCTGCCCCTGGAGGTGAGAGG	-	67260870	67260892	16.0	14.0	1.0	0.0	1.0	GG	A	T	4.0	4.0	1.25	0.0	0.0	1.0	1.0	2.0	0.0	0.0	3.0	1.0	GT	TG	GA	AG	G	T	G	A	G	0.6771300448430493	185.4	1960.4999999999966	3.0	6.0	4.0	10.0	A	A	G	C	C	4.17	33.99775862068966
guideSeq_hek	HEK293_sgRNA4	GGCACTGCGGCTGGAGGTGGNGG	GCACTGTGTGGTGGAGCAGGAGG	-	57697810	57697832	7.0	14.0	1.0	0.0	1.0	GG	A	G	4.0	4.0	1.25	2.0	0.0	1.0	1.0	0.0	0.0	2.0	1.0	1.0	GC	CA	AG	GG	G	C	A	G	G	0.5605381165919282	169.39999999999995	1735.799999999996	4.0	3.0	4.0	12.0	C	A	G	G	T	4.18	34.068965517241374
guideSeq_hek	HEK293_sgRNA4	GGCACTGCGGCTGGAGGTGGNGG	TGGCATCAGGCTGTAGGTGGCAG	+	21988146	21988168	22.0	14.25	1.0	1.0	0.0	AG	C	T	3.0	3.0	1.3333333333333333	0.0	1.0	0.0	2.0	0.0	0.0	1.0	2.0	0.0	GG	GT	TG	GG	G	G	T	G	G	0.5515695067264574	176.50000000000003	1770.9999999999961	4.0	4.0	5.0	10.0	A	G	C	C	A	4.33	33.96741379310345
guideSeq_hek	HEK293_sgRNA4	GGCACTGCGGCTGGAGGTGGNGG	TCACTCAGGCTGGAGTGTAGTGG	-	83439381	83439403	15.0	14.0	1.0	0.0	1.0	GG	T	T	4.0	4.0	1.25	1.0	0.0	0.0	2.0	1.0	1.0	1.0	2.0	0.0	TG	GT	TA	AG	T	G	T	A	G	0.4753363228699552	160.89999999999995	1786.2999999999965	4.0	4.0	6.0	9.0	C	A	C	T	A	4.33	34.00258620689655
guideSeq_hek	HEK293_sgRNA4	GGCACTGCGGCTGGAGGTGGNGG	TGGCTTTGGGCTGGAGGGGGAGG	-	31971549	31971571	9.0	14.25	1.0	1.0	0.0	GG	A	T	3.0	3.0	1.3333333333333333	1.0	0.0	0.0	1.0	1.0	0.0	1.0	1.0	1.0	GG	GG	GG	GG	G	G	G	G	G	0.37668161434977576	199.2	1719.3999999999949	2.0	2.0	5.0	14.0	G	A	G	A	C	4.03	34.02362068965518
guideSeq_hek	HEK293_sgRNA4	GGCACTGCGGCTGGAGGTGGNGG	GCACTGCCTGGTGGAGCTGTGAG	-	12801037	12801059	12.0	14.0	1.0	0.0	1.0	AG	G	G	4.0	4.0	1.25	2.0	0.0	2.0	0.0	0.0	0.0	1.0	3.0	0.0	GC	CT	TG	GT	G	C	T	G	T	0.5829596412556054	170.80000000000004	1781.399999999995	3.0	5.0	5.0	10.0	A	A	G	A	G	4.5	34.05448275862069
guideSeq_hek	HEK293_sgRNA4	GGCACTGCGGCTGGAGGTGGNGG	GGCATGGCTGCTGGAGGGAGCAG	+	2410452	2410474	1.0	13.75	0.0	0.0	0.0	AG	C	G	5.0	3.0	1.6666666666666667	2.0	0.0	1.0	2.0	0.0	1.0	2.0	1.0	1.0	GG	GG	GA	AG	G	G	G	A	G	0.6233183856502242	187.2	1828.4999999999966	4.0	4.0	3.0	12.0	G	G	G	C	C	4.53	33.966034482758616
guideSeq_hek	HEK293_sgRNA4	GGCACTGCGGCTGGAGGTGGNGG	TCACTGGGGCTGGAGTGCAGTGG	-	228471168	228471190	2.0	14.0	1.0	0.0	1.0	GG	T	T	4.0	4.0	1.25	2.0	0.0	0.0	1.0	1.0	2.0	1.0	1.0	0.0	TG	GC	CA	AG	T	G	C	A	G	0.4708520179372198	173.9	1728.0999999999958	3.0	4.0	5.0	11.0	T	G	T	G	A	4.61	34.08482758620689
guideSeq_hek	HEK293_sgRNA4	GGCACTGCGGCTGGAGGTGGNGG	GGTCACTCGGCTCAAGGTGGTGG	+	81082924	81082946	15.0	14.5	1.0	1.0	1.0	GG	T	G	2.0	3.0	1.3333333333333333	0.0	2.0	0.0	0.0	0.0	1.0	0.0	1.0	0.0	GG	GT	TG	GG	G	G	T	G	G	0.4349775784753363	176.5	1708.0999999999951	3.0	5.0	5.0	10.0	A	G	T	T	G	3.75	34.12189655172414
guideSeq_hek	HEK293_sgRNA4	GGCACTGCGGCTGGAGGTGGNGG	GGAGCTGAGGCAGGAGGAGGAGG	-	459012	459034	10.0	14.0	0.0	0.0	1.0	GG	A	G	4.0	5.0	1.0	1.0	0.0	1.0	1.0	1.0	0.0	4.0	0.0	0.0	GG	GA	AG	GG	G	G	A	G	G	0.4663677130044843	182.4	1740.1999999999946	6.0	2.0	1.0	14.0	T	C	G	A	G	4.18	33.85965517241379
guideSeq_hek	HEK293_sgRNA4	GGCACTGCGGCTGGAGGTGGNGG	GCCCGGCTGGCTGCTGGTGGGAG	-	138313057	138313079	3.0	14.0	1.0	0.0	1.0	AG	G	G	4.0	4.0	1.25	0.0	2.0	0.0	1.0	1.0	0.0	1.0	3.0	0.0	GG	GT	TG	GG	G	G	T	G	G	0.7040358744394619	199.8	1974.0999999999967	1.0	6.0	4.0	12.0	G	C	C	G	G	4.53	33.96051724137932
guideSeq_hek	HEK293_sgRNA4	GGCACTGCGGCTGGAGGTGGNGG	TCACCCCGGCTAGAGTGTGGTGG	-	31021388	31021410	3.0	14.0	1.0	0.0	1.0	GG	T	T	4.0	4.0	1.25	0.0	0.0	1.0	2.0	1.0	2.0	0.0	2.0	0.0	TG	GT	TG	GG	T	G	T	G	G	0.4439461883408072	178.8	1715.4999999999961	3.0	6.0	5.0	9.0	C	A	T	A	A	4.58	34.07224137931035
guideSeq_hek	HEK293_sgRNA4	GGCACTGCGGCTGGAGGTGGNGG	CACTGCGGCTGCAGGAGGCAGAG	+	33586870	33586892	20.0	15.5	2.0	0.0	2.0	AG	G	C	2.0	2.0	2.0	0.0	1.0	1.0	0.0	0.0	0.0	1.0	1.0	0.0	AG	GG	GC	CA	A	G	G	C	A	0.6188340807174888	182.8	1843.9999999999961	5.0	6.0	2.0	10.0	G	A	G	G	G	4.63	33.87155172413792
guideSeq_hek	HEK293_sgRNA4	GGCACTGCGGCTGGAGGTGGNGG	GGAGCGGGGGCGGGAGGTGGGGG	-	75493156	75493178	15.0	14.0	0.0	0.0	1.0	GG	G	G	4.0	5.0	1.0	0.0	0.0	1.0	2.0	1.0	0.0	4.0	0.0	0.0	GG	GT	TG	GG	G	G	T	G	G	0.5919282511210763	217.1	1819.6999999999955	2.0	2.0	1.0	18.0	G	A	G	A	G	4.37	33.73810344827587
guideSeq_hek	HEK293_sgRNA4	GGCACTGCGGCTGGAGGTGGNGG	AGGCAGTGAGGCTGGTGTGGTGG	+	129636726	129636748	3.0	14.25	1.0	1.0	0.0	GG	T	A	3.0	3.0	1.3333333333333333	0.0	1.0	0.0	2.0	0.0	0.0	2.0	1.0	0.0	TG	GT	TG	GG	T	G	T	G	G	0.6143497757847534	174.8	1823.9999999999955	3.0	2.0	5.0	13.0	T	A	A	A	G	3.35	34.18810344827587
guideSeq_hek	HEK293_sgRNA4	GGCACTGCGGCTGGAGGTGGNGG	CTCTGCAGCTAGGAGGTGGTAGG	+	117418254	117418276	11.0	15.5	2.0	0.0	2.0	GG	A	C	2.0	3.0	1.3333333333333333	0.0	0.0	0.0	1.0	1.0	1.0	0.0	1.0	0.0	GT	TG	GG	GT	G	T	G	G	T	0.6143497757847534	174.4	1892.4999999999952	4.0	4.0	5.0	10.0	A	A	T	A	G	4.37	33.976724137931036
guideSeq_hek	HEK293_sgRNA4	GGCACTGCGGCTGGAGGTGGNGG	GCACTGCCTCGTGGAGCTGTGAG	+	44656649	44656671	5.0	14.0	1.0	0.0	1.0	AG	G	G	4.0	3.0	1.6666666666666667	2.0	0.0	1.0	1.0	0.0	0.0	0.0	4.0	0.0	GC	CT	TG	GT	G	C	T	G	T	0.5739910313901345	171.50000000000003	1764.4999999999955	3.0	6.0	5.0	9.0	A	A	G	A	G	4.5	34.049655172413786
guideSeq_hek	HEK293_sgRNA4	GGCACTGCGGCTGGAGGTGGNGG	GGCAGGCGGCTGGGAGGTGGAGG	+	112162251	112162273	12.0	15.75	2.0	1.0	1.0	GG	A	G	1.0	2.0	1.5	0.0	0.0	0.0	1.0	0.0	0.0	1.0	0.0	0.0	GG	GT	TG	GG	G	G	T	G	G	0.6367713004484304	199.50000000000003	1839.4999999999955	3.0	3.0	2.0	15.0	T	T	G	T	A	3.64	34.08189655172413
guideSeq_hek	HEK293_sgRNA4	GGCACTGCGGCTGGAGGTGGNGG	GCGCTGGGGGTGGACTGTGGAGG	+	71909545	71909567	2.0	14.0	1.0	0.0	1.0	GG	A	G	4.0	4.0	1.25	0.0	1.0	1.0	1.0	1.0	0.0	2.0	1.0	1.0	TG	GT	TG	GG	T	G	T	G	G	0.6098654708520179	188.4	1878.5999999999954	2.0	3.0	4.0	14.0	G	C	C	A	G	4.51	33.84051724137931
guideSeq_hek	HEK293_sgRNA4	GGCACTGCGGCTGGAGGTGGNGG	GGCAGTAATGCTGGAGGTGCTGG	+	25980029	25980051	15.0	13.75	0.0	0.0	0.0	GG	T	G	5.0	2.0	2.5	1.0	0.0	1.0	3.0	0.0	1.0	2.0	2.0	0.0	GG	GT	TG	GC	G	G	T	G	C	0.5650224215246636	179.8	1796.0999999999958	4.0	3.0	5.0	11.0	C	A	A	A	A	4.05	34.32586206896551
guideSeq_hek	HEK293_sgRNA4	GGCACTGCGGCTGGAGGTGGNGG	GTCACCGCGGAGGGAGGGGGCGG	-	133051968	133051990	12.0	14.0	0.0	0.0	1.0	GG	C	G	4.0	4.0	1.25	1.0	0.0	2.0	1.0	0.0	1.0	3.0	0.0	0.0	GG	GG	GG	GG	G	G	G	G	G	0.6995515695067265	208.1	2004.3999999999976	3.0	5.0	1.0	14.0	G	G	T	C	A	4.45	33.963965517241384
guideSeq_hek	HEK293_sgRNA4	GGCACTGCGGCTGGAGGTGGNGG	TCACTCAGGCTGGAGTGTAGTGG	-	40952040	40952062	17.0	14.0	1.0	0.0	1.0	GG	T	T	4.0	4.0	1.25	1.0	0.0	0.0	2.0	1.0	1.0	1.0	2.0	0.0	TG	GT	TA	AG	T	G	T	A	G	0.5112107623318386	160.89999999999995	1799.899999999997	4.0	4.0	6.0	9.0	C	G	C	C	A	4.33	33.97448275862069
guideSeq_hek	HEK293_sgRNA4	GGCACTGCGGCTGGAGGTGGNGG	ACACTGGGAGCTGGAAGAGGGGG	+	115963435	115963457	2.0	14.0	1.0	0.0	1.0	GG	G	A	4.0	5.0	1.0	1.0	1.0	0.0	1.0	1.0	2.0	2.0	0.0	0.0	AG	GA	AG	GG	A	G	A	G	G	0.4439461883408072	183.4	1704.7999999999954	6.0	3.0	2.0	12.0	A	A	G	C	A	4.52	33.99172413793104
guideSeq_hek	HEK293_sgRNA4	GGCACTGCGGCTGGAGGTGGNGG	GGGGGTGCGGGTGGTGGTGGTGG	-	5994075	5994097	8.0	13.75	0.0	0.0	0.0	GG	T	G	5.0	3.0	1.6666666666666667	0.0	1.0	1.0	1.0	2.0	0.0	3.0	1.0	1.0	GG	GT	TG	GG	G	G	T	G	G	0.5739910313901345	194.50000000000003	1844.799999999996	0.0	1.0	5.0	17.0	G	G	G	G	G	4.58	33.903620689655185
guideSeq_hek	HEK293_sgRNA4	GGCACTGCGGCTGGAGGTGGNGG	GGCACTGGGGCTGGGGCTGGCGG	+	128761640	128761662	9.0	16.25	0.0	0.0	0.0	GG	C	G	3.0	3.0	1.0	1.0	1.0	0.0	1.0	0.0	0.0	1.0	1.0	1.0	GC	CT	TG	GG	G	C	T	G	G	0.6681614349775785	208.4	1932.2999999999965	1.0	5.0	3.0	14.0	C	A	G	C	A	4.42	33.94827586206897
guideSeq_hek	HEK293_sgRNA4	GGCACTGCGGCTGGAGGTGGNGG	GGCAGTGATGGTGGGGGTGGGGG	+	1340433	1340455	7.0	13.75	0.0	0.0	0.0	GG	G	G	5.0	4.0	1.25	0.0	1.0	2.0	2.0	0.0	0.0	3.0	1.0	1.0	GG	GT	TG	GG	G	G	T	G	G	0.6636771300448431	191.6	1917.899999999996	2.0	1.0	4.0	16.0	C	G	C	C	A	4.58	33.982586206896556
guideSeq_hek	HEK293_sgRNA4	GGCACTGCGGCTGGAGGTGGNGG	GGGACTGGGGCTTGGGGTGATGG	-	40100238	40100260	1.0	13.75	0.0	0.0	0.0	GG	T	G	5.0	4.0	1.25	1.0	2.0	0.0	1.0	1.0	1.0	2.0	1.0	1.0	GG	GT	TG	GA	G	G	T	G	A	0.5336322869955157	190.8	1775.5999999999958	2.0	2.0	5.0	14.0	G	T	G	A	A	4.05	34.126724137931035
guideSeq_hek	HEK293_sgRNA4	GGCACTGCGGCTGGAGGTGGNGG	GGCTTTGGGGGTGGGGGTGGGGG	-	71792450	71792472	X	13.75	0.0	0.0	0.0	GG	G	G	5.0	4.0	1.25	0.0	1.0	1.0	2.0	1.0	0.0	2.0	1.0	2.0	GG	GT	TG	GG	G	G	T	G	G	0.5291479820627802	210.5	1812.899999999996	0.0	1.0	5.0	17.0	C	G	G	T	G	4.03	34.07775862068966
guideSeq_hek	HEK293_sgRNA4	GGCACTGCGGCTGGAGGTGGNGG	GCACTGGAGGCTGGTGGCTGAGG	-	176235688	176235710	5.0	14.0	1.0	0.0	1.0	GG	A	G	4.0	4.0	1.25	2.0	1.0	0.0	1.0	0.0	1.0	1.0	2.0	0.0	GG	GC	CT	TG	G	G	C	T	G	0.5605381165919282	180.5	1790.899999999996	3.0	4.0	4.0	12.0	A	T	G	A	A	4.33	34.07586206896551
guideSeq_hek	HEK293_sgRNA4	GGCACTGCGGCTGGAGGTGGNGG	ATCTGCAGGCTGGAGAGTGGGAG	+	95359939	95359961	14.0	15.75	3.0	0.0	3.0	AG	G	A	1.0	4.0	1.0	0.0	0.0	0.0	0.0	1.0	0.0	0.0	0.0	1.0	AG	GT	TG	GG	A	G	T	G	G	0.5515695067264574	173.7	1807.9999999999952	5.0	3.0	4.0	11.0	C	T	G	G	C	4.33	33.955
guideSeq_hek	HEK293_sgRNA4	GGCACTGCGGCTGGAGGTGGNGG	CGCCCTGGGGCTGGGGGTGGAGG	-	150786440	150786462	7.0	15.0	0.0	0.0	0.0	GG	A	C	4.0	4.0	1.0	0.0	1.0	0.0	1.0	2.0	0.0	1.0	2.0	1.0	GG	GT	TG	GG	G	G	T	G	G	0.6322869955156951	208.0	1864.9999999999961	1.0	5.0	3.0	14.0	G	C	T	G	G	4.58	33.8253448275862
guideSeq_hek	HEK293_sgRNA4	GGCACTGCGGCTGGAGGTGGNGG	GGCAGTGTGGCGGGGGGTGTGGG	+	134977209	134977231	10.0	13.75	0.0	0.0	0.0	GG	G	G	5.0	4.0	1.25	1.0	1.0	1.0	2.0	0.0	0.0	2.0	1.0	2.0	GG	GT	TG	GT	G	G	T	G	T	0.5739910313901345	195.90000000000003	1827.199999999996	1.0	2.0	4.0	16.0	A	G	C	T	T	4.03	33.96672413793104
guideSeq_hek	HEK293_sgRNA4	GGCACTGCGGCTGGAGGTGGNGG	CTGCCTGCTGCTGGAGGTGCTGG	+	1223495	1223517	2.0	14.25	1.0	1.0	0.0	GG	T	C	3.0	3.0	1.3333333333333333	1.0	0.0	1.0	0.0	1.0	0.0	0.0	3.0	0.0	GG	GT	TG	GC	G	G	T	G	C	0.6098654708520179	182.1	1761.6999999999955	1.0	6.0	6.0	10.0	A	C	C	G	C	4.37	34.09586206896552
guideSeq_hek	HEK293_sgRNA4	GGCACTGCGGCTGGAGGTGGNGG	TGGACTGTGGGTGGGGGTGGGGG	-	60693107	60693129	11.0	14.25	0.0	1.0	0.0	GG	G	T	3.0	4.0	1.0	0.0	1.0	1.0	1.0	0.0	0.0	1.0	0.0	2.0	GG	GT	TG	GG	G	G	T	G	G	0.6053811659192825	189.4	1840.0999999999954	1.0	1.0	5.0	16.0	A	A	T	T	G	3.75	34.11982758620689
guideSeq_hek	HEK293_sgRNA4	GGCACTGCGGCTGGAGGTGGNGG	GGCAGTATGGCTTGGGGTGGGGG	-	104193869	104193891	3.0	13.75	0.0	0.0	0.0	GG	G	G	5.0	4.0	1.25	0.0	2.0	0.0	3.0	0.0	1.0	1.0	1.0	2.0	GG	GT	TG	GG	G	G	T	G	G	0.5695067264573991	196.7	1813.2999999999952	2.0	2.0	5.0	14.0	C	C	T	A	C	4.17	33.93000000000001
guideSeq_hek	HEK293_sgRNA4	GGCACTGCGGCTGGAGGTGGNGG	GCACTGCGGCATGAGGCTGTGAG	+	81042324	81042346	10.0	15.25	1.0	0.0	1.0	AG	G	G	3.0	2.0	2.0	1.0	0.0	2.0	0.0	0.0	0.0	1.0	2.0	0.0	GC	CT	TG	GT	G	C	T	G	T	0.600896860986547	177.10000000000005	1809.6999999999955	4.0	5.0	4.0	10.0	T	C	A	G	G	4.33	34.02189655172415
guideSeq_hek	HEK293_sgRNA4	GGCACTGCGGCTGGAGGTGGNGG	TCACTCAGGCTGGAGTGTAGCAG	+	229348415	229348437	1.0	14.0	1.0	0.0	1.0	AG	C	T	4.0	4.0	1.25	1.0	0.0	0.0	2.0	1.0	1.0	1.0	2.0	0.0	TG	GT	TA	AG	T	G	T	A	G	0.4573991031390134	162.29999999999995	1734.0999999999958	5.0	5.0	5.0	8.0	C	G	T	G	A	4.33	34.06034482758621
guideSeq_hek	HEK293_sgRNA4	GGCACTGCGGCTGGAGGTGGNGG	TCACCGAGGCTGGAGTGTAGTGG	+	30280464	30280486	17.0	14.0	1.0	0.0	1.0	GG	T	T	4.0	5.0	1.0	1.0	0.0	0.0	2.0	1.0	2.0	1.0	1.0	0.0	TG	GT	TA	AG	T	G	T	A	G	0.5112107623318386	170.2	1746.9999999999961	4.0	4.0	5.0	10.0	C	A	C	A	A	4.33	34.14189655172414
guideSeq_hek	HEK293_sgRNA4	GGCACTGCGGCTGGAGGTGGNGG	GCGGCTGCGGGCAGAGGTGGAGG	+	120627632	120627654	3.0	14.0	1.0	0.0	1.0	GG	A	G	4.0	2.0	2.5	0.0	1.0	2.0	0.0	1.0	2.0	1.0	0.0	1.0	GG	GT	TG	GG	G	G	T	G	G	0.7399103139013453	200.50000000000003	2007.199999999996	3.0	4.0	2.0	14.0	G	A	G	G	G	4.37	33.819482758620694
guideSeq_hek	HEK293_sgRNA4	GGCACTGCGGCTGGAGGTGGNGG	AACTGTCGGCTCAGAGGTGGCAG	-	4012290	4012312	19.0	15.5	2.0	0.0	2.0	AG	C	A	2.0	3.0	1.3333333333333333	0.0	1.0	0.0	0.0	1.0	1.0	1.0	0.0	0.0	GG	GT	TG	GG	G	G	T	G	G	0.5650224215246636	174.70000000000005	1810.599999999996	5.0	5.0	4.0	9.0	C	G	C	C	A	4.25	34.17672413793104
guideSeq_hek	HEK293_sgRNA4	GGCACTGCGGCTGGAGGTGGNGG	GGCCCAGCAGCTTGGGGTGGGGG	+	1623248	1623270	4.0	13.75	0.0	0.0	0.0	GG	G	G	5.0	5.0	1.0	0.0	2.0	1.0	1.0	1.0	1.0	1.0	2.0	1.0	GG	GT	TG	GG	G	G	T	G	G	0.5829596412556054	205.5	1767.3999999999967	2.0	5.0	3.0	13.0	A	C	A	G	T	4.14	33.944310344827585
guideSeq_hek	HEK293_sgRNA4	GGCACTGCGGCTGGAGGTGGNGG	GGCAGTCCAGCGGGAGGTCGCAG	-	52206326	52206348	19.0	13.75	0.0	0.0	0.0	AG	C	G	5.0	5.0	1.0	1.0	0.0	2.0	2.0	0.0	1.0	2.0	2.0	0.0	GG	GT	TC	CG	G	G	T	C	G	0.6816143497757847	190.50000000000003	1925.9999999999966	4.0	6.0	2.0	11.0	A	C	C	C	T	4.18	33.99293103448276
guideSeq_hek	HEK293_sgRNA4	GGCACTGCGGCTGGAGGTGGNGG	GCCCTGCGTTGTGGGGGTGGTGG	-	142944560	142944582	8.0	14.0	1.0	0.0	1.0	GG	T	G	4.0	3.0	1.6666666666666667	0.0	1.0	2.0	0.0	1.0	0.0	1.0	2.0	1.0	GG	GT	TG	GG	G	G	T	G	G	0.6098654708520179	194.0	1857.5999999999967	0.0	4.0	6.0	13.0	C	A	G	C	C	4.58	34.16068965517242
guideSeq_hek	HEK293_sgRNA4	GGCACTGCGGCTGGAGGTGGNGG	GAGACTGAGGTGGGAGGTGGAGG	-	54233595	54233617	19.0	14.0	0.0	0.0	1.0	GG	A	G	4.0	3.0	1.6666666666666667	0.0	0.0	2.0	1.0	1.0	0.0	3.0	0.0	1.0	GG	GT	TG	GG	G	G	T	G	G	0.4618834080717489	169.9	1722.5999999999954	5.0	1.0	3.0	14.0	T	T	G	C	A	3.64	34.03706896551724
guideSeq_hek	HEK293_sgRNA4	GGCACTGCGGCTGGAGGTGGNGG	CGACAGTGTGGCTGGAGTGGGAG	+	220879022	220879044	1.0	14.25	1.0	1.0	0.0	AG	G	C	3.0	4.0	1.0	0.0	0.0	0.0	2.0	1.0	1.0	1.0	0.0	1.0	AG	GT	TG	GG	A	G	T	G	G	0.5381165919282511	169.99999999999997	1798.199999999995	4.0	3.0	4.0	12.0	A	C	C	A	G	4.53	33.97810344827586
guideSeq_hek	HEK293_sgRNA4	GGCACTGCGGCTGGAGGTGGNGG	GCACTGAAACCGGGAGGTGGAGG	-	55689022	55689044	19.0	14.0	1.0	0.0	1.0	GG	A	G	4.0	2.0	2.5	0.0	0.0	3.0	1.0	0.0	1.0	2.0	1.0	0.0	GG	GT	TG	GG	G	G	T	G	G	0.4977578475336323	184.30000000000004	1757.8999999999949	6.0	4.0	2.0	11.0	C	T	G	C	A	4.06	34.18948275862069
guideSeq_hek	HEK293_sgRNA4	GGCACTGCGGCTGGAGGTGGNGG	TGGCATGCGACAGGAGGTGGGAG	-	57907554	57907576	17.0	15.5	1.0	1.0	0.0	AG	G	T	2.0	3.0	1.0	0.0	0.0	2.0	0.0	0.0	1.0	1.0	0.0	0.0	GG	GT	TG	GG	G	G	T	G	G	0.5426008968609866	179.9	1808.5999999999967	5.0	3.0	3.0	12.0	G	A	T	C	A	4.37	34.096896551724136
guideSeq_hek	HEK293_sgRNA4	GGCACTGCGGCTGGAGGTGGNGG	GGCACTCCTTGTGGAGGTGGTGG	-	100016096	100016118	15.0	15.0	0.0	0.0	0.0	GG	T	G	4.0	2.0	2.0	0.0	0.0	3.0	1.0	0.0	0.0	1.0	3.0	0.0	GG	GT	TG	GG	G	G	T	G	G	0.6233183856502242	175.8	1831.7999999999954	2.0	4.0	6.0	11.0	G	G	C	A	A	4.31	34.195
guideSeq_hek	HEK293_sgRNA4	GGCACTGCGGCTGGAGGTGGNGG	CCACTATGGCTGGGAGGTGGCAG	+	204332836	204332858	1.0	14.0	1.0	0.0	1.0	AG	C	C	4.0	3.0	1.6666666666666667	0.0	0.0	0.0	2.0	2.0	1.0	0.0	2.0	1.0	GG	GT	TG	GG	G	G	T	G	G	0.5874439461883408	181.6	1842.399999999996	4.0	5.0	4.0	10.0	G	G	G	A	T	4.37	33.86000000000001
guideSeq_hek	HEK293_sgRNA4	GGCACTGCGGCTGGAGGTGGNGG	TCACTCAGGCTGGAGTGTAGTGG	+	40901271	40901293	5.0	14.0	1.0	0.0	1.0	GG	T	T	4.0	4.0	1.25	1.0	0.0	0.0	2.0	1.0	1.0	1.0	2.0	0.0	TG	GT	TA	AG	T	G	T	A	G	0.4215246636771301	160.89999999999995	1727.5999999999967	4.0	4.0	6.0	9.0	T	G	T	G	A	4.33	34.062413793103445
guideSeq_hek	HEK293_sgRNA4	GGCACTGCGGCTGGAGGTGGNGG	GAATTGAAGGCTGGATGTGGTGG	-	38573147	38573169	11.0	14.0	1.0	0.0	1.0	GG	T	G	4.0	4.0	1.25	0.0	1.0	0.0	1.0	2.0	0.0	2.0	1.0	1.0	TG	GT	TG	GG	T	G	T	G	G	0.4394618834080717	174.0	1782.1999999999966	5.0	1.0	6.0	11.0	C	T	C	A	T	3.75	34.258965517241386
guideSeq_hek	HEK293_sgRNA4	GGCACTGCGGCTGGAGGTGGNGG	GGCAGGCGGCTGGGAGGTGGAGG	+	73651956	73651978	14.0	15.75	2.0	1.0	1.0	GG	A	G	1.0	2.0	1.5	0.0	0.0	0.0	1.0	0.0	0.0	1.0	0.0	0.0	GG	GT	TG	GG	G	G	T	G	G	0.6547085201793722	199.50000000000003	1876.299999999996	3.0	3.0	2.0	15.0	T	T	G	T	A	3.64	34.08189655172413
guideSeq_hek	HEK293_sgRNA4	GGCACTGCGGCTGGAGGTGGNGG	GGCAATGGGGCTGGAGGAGTAGG	+	44337823	44337845	10.0	15.0	0.0	0.0	0.0	GG	A	G	4.0	3.0	1.3333333333333333	2.0	0.0	0.0	2.0	0.0	0.0	3.0	1.0	0.0	GG	GA	AG	GT	G	G	A	G	T	0.5695067264573991	189.2	1792.8999999999944	5.0	2.0	3.0	13.0	A	G	G	G	G	4.61	33.92120689655173
guideSeq_hek	HEK293_sgRNA4	GGCACTGCGGCTGGAGGTGGNGG	CCACCCCGTCTGGGAGGTGGGGG	+	24960797	24960819	8.0	14.0	1.0	0.0	1.0	GG	G	C	4.0	4.0	1.25	0.0	0.0	1.0	2.0	1.0	1.0	0.0	3.0	0.0	GG	GT	TG	GG	G	G	T	G	G	0.7488789237668162	196.6	2017.9999999999966	2.0	7.0	3.0	11.0	G	C	G	C	C	4.37	33.94310344827587
guideSeq_hek	HEK293_sgRNA4	GGCACTGCGGCTGGAGGTGGNGG	CTGCACTGGGGCTGCAGGTGGAG	+	102915319	102915341	7.0	14.25	1.0	1.0	0.0	AG	G	C	3.0	4.0	1.0	0.0	1.0	0.0	1.0	1.0	0.0	1.0	2.0	0.0	AG	GG	GT	TG	A	G	G	T	G	0.6278026905829597	180.7	1845.0999999999967	3.0	5.0	4.0	11.0	C	T	G	C	C	4.42	34.07275862068965
guideSeq_hek	HEK293_sgRNA4	GGCACTGCGGCTGGAGGTGGNGG	GAGGCTGAGGCTGGGGGTGGGGG	+	129199769	129199791	2.0	13.75	0.0	0.0	0.0	GG	G	G	5.0	3.0	1.6666666666666667	0.0	1.0	0.0	1.0	3.0	1.0	2.0	0.0	2.0	GG	GT	TG	GG	G	G	T	G	G	0.600896860986547	198.5	1833.2999999999954	2.0	2.0	3.0	16.0	A	A	A	G	C	4.03	33.9951724137931
guideSeq_hek	HEK293_sgRNA4	GGCACTGCGGCTGGAGGTGGNGG	TCACCCAGGCTGGAGTGTGGTGG	+	128795609	128795631	4.0	14.0	1.0	0.0	1.0	GG	T	T	4.0	3.0	1.6666666666666667	0.0	0.0	0.0	3.0	1.0	1.0	1.0	2.0	0.0	TG	GT	TG	GG	T	G	T	G	G	0.4304932735426009	172.5	1733.1999999999966	3.0	5.0	5.0	10.0	T	G	C	G	A	4.33	34.17741379310345
guideSeq_hek	HEK293_sgRNA4	GGCACTGCGGCTGGAGGTGGNGG	GCAGGGGGAGGTGGAGGTGGAGG	-	19855904	19855926	14.0	14.0	1.0	0.0	1.0	GG	A	G	4.0	4.0	1.25	0.0	0.0	1.0	2.0	1.0	0.0	4.0	0.0	0.0	GG	GT	TG	GG	G	G	T	G	G	0.672645739910314	188.5	1906.799999999996	4.0	1.0	2.0	16.0	T	G	G	A	A	4.37	34.068275862068965
guideSeq_hek	HEK293_sgRNA4	GGCACTGCGGCTGGAGGTGGNGG	TGCGCTGGGAGTGGAGGTGGAAG	+	26961415	26961437	15.0	14.0	0.0	0.0	1.0	AG	A	T	4.0	4.0	1.25	0.0	0.0	2.0	1.0	1.0	1.0	2.0	0.0	1.0	GG	GT	TG	GG	G	G	T	G	G	0.4887892376681615	182.4	1713.0999999999951	4.0	2.0	4.0	13.0	C	A	C	A	T	4.37	34.14224137931034
guideSeq_hek	HEK293_sgRNA4	GGCACTGCGGCTGGAGGTGGNGG	TCACTAAGGTTGGAGTGTGGTGG	-	75599465	75599487	13.0	14.0	1.0	0.0	1.0	GG	T	T	4.0	4.0	1.25	0.0	0.0	1.0	2.0	1.0	1.0	1.0	1.0	1.0	TG	GT	TG	GG	T	G	T	G	G	0.4439461883408072	164.29999999999995	1735.6999999999966	4.0	2.0	7.0	10.0	T	T	T	G	A	3.64	34.38620689655173
guideSeq_hek	HEK293_sgRNA4	GGCACTGCGGCTGGAGGTGGNGG	GGTACTGCCAATGGAGATGGAGG	+	37579897	37579919	10.0	13.75	0.0	0.0	0.0	GG	A	G	5.0	3.0	1.6666666666666667	1.0	0.0	3.0	0.0	1.0	2.0	1.0	1.0	1.0	GA	AT	TG	GG	G	A	T	G	G	0.4304932735426009	174.79999999999995	1730.0999999999954	6.0	3.0	4.0	10.0	A	A	G	G	A	4.31	34.07034482758621
guideSeq_hek	HEK293_sgRNA4	GGCACTGCGGCTGGAGGTGGNGG	GTCACTGGGGCTGGAGACGAGAG	-	37070475	37070497	9.0	13.75	0.0	0.0	0.0	AG	G	G	5.0	3.0	1.6666666666666667	3.0	0.0	0.0	1.0	1.0	3.0	1.0	1.0	0.0	GA	AC	CG	GA	G	A	C	G	A	0.4932735426008968	170.9	1778.4999999999955	5.0	4.0	3.0	11.0	T	A	G	A	G	4.27	33.88379310344828
guideSeq_hek	HEK293_sgRNA4	GGCACTGCGGCTGGAGGTGGNGG	GGCACTGGGGCAGGAAGTGGGAG	-	1001933	1001955	10.0	16.25	0.0	0.0	0.0	AG	G	G	3.0	3.0	1.0	0.0	1.0	1.0	1.0	0.0	1.0	2.0	0.0	0.0	AG	GT	TG	GG	A	G	T	G	G	0.6412556053811659	186.9	1857.899999999996	5.0	3.0	2.0	13.0	C	C	T	C	A	4.14	33.947931034482764
guideSeq_hek	HEK293_sgRNA4	GGCACTGCGGCTGGAGGTGGNGG	TCACTGAGGCTGGAGTGCAGTGG	-	63517358	63517380	18.0	14.0	1.0	0.0	1.0	GG	T	T	4.0	4.0	1.25	2.0	0.0	0.0	1.0	1.0	2.0	1.0	1.0	0.0	TG	GC	CA	AG	T	G	C	A	G	0.4260089686098655	165.3	1717.799999999996	4.0	4.0	5.0	10.0	C	G	T	G	A	4.33	34.0701724137931
guideSeq_hek	HEK293_sgRNA4	GGCACTGCGGCTGGAGGTGGNGG	AGAGCAGCGGCTGGGGGTGGAGG	-	41739626	41739648	22.0	13.75	0.0	0.0	0.0	GG	A	A	5.0	4.0	1.25	0.0	1.0	0.0	1.0	3.0	1.0	2.0	0.0	2.0	GG	GT	TG	GG	G	G	T	G	G	0.6681614349775785	196.3	1912.5999999999967	4.0	3.0	2.0	14.0	G	G	C	T	G	4.58	33.85431034482759
guideSeq_hek	HEK293_sgRNA4	GGCACTGCGGCTGGAGGTGGNGG	GGGACTGCAGCTGGAGGGGTGGG	+	39086528	39086550	19.0	15.0	0.0	0.0	0.0	GG	G	G	4.0	3.0	1.3333333333333333	2.0	0.0	1.0	0.0	1.0	1.0	2.0	1.0	0.0	GG	GG	GG	GT	G	G	G	G	T	0.5650224215246636	188.8	1789.5999999999958	3.0	3.0	3.0	14.0	G	A	G	G	A	4.51	33.872241379310346
guideSeq_hek	HEK293_sgRNA4	GGCACTGCGGCTGGAGGTGGNGG	TCACTTGAAGCTGGAGGTGGAGG	+	4424065	4424087	18.0	14.0	1.0	0.0	1.0	GG	A	T	4.0	3.0	1.6666666666666667	0.0	0.0	1.0	1.0	2.0	2.0	1.0	1.0	0.0	GG	GT	TG	GG	G	G	T	G	G	0.4618834080717489	170.9	1778.5999999999951	5.0	3.0	5.0	10.0	T	T	G	C	A	3.64	34.30724137931035
guideSeq_hek	HEK293_sgRNA4	GGCACTGCGGCTGGAGGTGGNGG	GCAGCTGAGGCAGGAGAAGGTGG	+	25495938	25495960	22.0	14.0	1.0	0.0	1.0	GG	T	G	4.0	4.0	1.25	2.0	0.0	1.0	1.0	0.0	1.0	3.0	0.0	0.0	GA	AA	AG	GG	G	A	A	G	G	0.5426008968609866	179.7	1786.9999999999961	6.0	3.0	2.0	12.0	T	G	C	A	A	3.75	34.100689655172424
guideSeq_hek	HEK293_sgRNA4	GGCACTGCGGCTGGAGGTGGNGG	GCCCTGGGGCTGGAGAGCTGGAG	-	122235743	122235765	10.0	14.0	1.0	0.0	1.0	AG	G	G	4.0	4.0	1.25	2.0	0.0	0.0	1.0	1.0	1.0	1.0	2.0	0.0	AG	GC	CT	TG	A	G	C	T	G	0.5022421524663677	191.3	1796.399999999996	3.0	5.0	3.0	12.0	G	C	A	A	G	4.61	33.92689655172413
guideSeq_hek	HEK293_sgRNA4	GGCACTGCGGCTGGAGGTGGNGG	AGAACAGAGGCTAGAGGTGGCAG	+	71379314	71379336	16.0	14.0	0.0	0.0	1.0	AG	C	A	4.0	5.0	1.0	0.0	1.0	0.0	2.0	1.0	1.0	3.0	0.0	0.0	GG	GT	TG	GG	G	G	T	G	G	0.5156950672645739	172.1	1750.7999999999954	8.0	3.0	2.0	10.0	G	C	T	G	G	4.33	33.880172413793105
guideSeq_hek	HEK293_sgRNA4	GGCACTGCGGCTGGAGGTGGNGG	ACTGTGGGGCTGGAGCGTGGAGG	+	4110107	4110129	4.0	14.25	1.0	0.0	2.0	GG	A	A	3.0	4.0	1.25	0.0	0.0	0.0	1.0	2.0	0.0	2.0	1.0	0.0	CG	GT	TG	GG	C	G	T	G	G	0.6098654708520179	185.2	1811.899999999996	3.0	3.0	4.0	13.0	G	C	G	A	G	4.51	33.97206896551724
guideSeq_hek	HEK293_sgRNA4	GGCACTGCGGCTGGAGGTGGNGG	GGCTCCGAGGCTGGAGGAGGGGG	-	175352031	175352053	2.0	15.0	0.0	0.0	0.0	GG	G	G	4.0	4.0	1.0	1.0	0.0	0.0	2.0	1.0	1.0	2.0	1.0	0.0	GG	GA	AG	GG	G	G	A	G	G	0.7354260089686099	200.3	2017.8999999999967	3.0	4.0	2.0	14.0	C	G	G	G	G	4.33	33.775344827586196
guideSeq_hek	HEK293_sgRNA4	GGCACTGCGGCTGGAGGTGGNGG	GTCACTGGGACAGGAGGTGATAG	-	49301112	49301134	7.0	13.75	0.0	0.0	0.0	AG	T	G	5.0	4.0	1.25	1.0	0.0	2.0	1.0	1.0	2.0	2.0	1.0	0.0	GG	GT	TG	GA	G	G	T	G	A	0.4484304932735426	161.39999999999995	1727.1999999999955	6.0	3.0	4.0	10.0	A	G	A	G	G	4.37	33.84431034482758
guideSeq_hek	HEK293_sgRNA4	GGCACTGCGGCTGGAGGTGGNGG	GGCTCCGGGGAGGGAGGTGGGGG	+	129387160	129387182	9.0	13.75	0.0	0.0	0.0	GG	G	G	5.0	4.0	1.25	0.0	0.0	2.0	2.0	1.0	1.0	3.0	1.0	0.0	GG	GT	TG	GG	G	G	T	G	G	0.4663677130044843	207.50000000000003	1857.7999999999952	2.0	3.0	2.0	16.0	G	A	G	A	G	4.33	33.67655172413794
HTGTS	RAG1B	GACTTGTTTTCATTGTTCTCAGG	ACTTATTATTCATTGTTTTCCAG	+	55249176	55249198	12.0	16.75	1.0	0.0	1.0	AG	C	A	2.0	3.0	1.0	1.0	0.0	0.0	1.0	0.0	1.0	0.0	0.0	1.0	TT	TT	TT	TC	T	T	T	T	C	0.33183856502242154	169.7	1696.7999999999954	5.0	4.0	12.0	2.0	C	A	T	A	A	3.74	34.70482758620689
HTGTS	RAG1B	GACTTGTTTTCATTGTTCTCAGG	ACTAGTTTTGATCTGGTCACAAG	-	45210257	45210279	X	14.75	1.0	0.0	1.0	AG	A	A	4.0	5.0	1.0	1.0	1.0	1.0	0.0	1.0	0.0	4.0	0.0	0.0	GT	TC	CA	AC	G	T	C	A	C	0.4798206278026906	159.2	1745.299999999996	6.0	4.0	8.0	5.0	G	G	G	A	A	3.85	34.43017241379311
HTGTS	RAG1A	GCCTCTTTCCCACCCACCTTGGG	GGCTTTTTCCCAACTACCCTTGG	-	47368692	47368714	21.0	15.0	0.0	0.0	0.0	GG	T	G	5.0	5.0	1.0	1.0	2.0	0.0	1.0	1.0	1.0	2.0	0.0	2.0	AC	CC	CC	CT	A	C	C	C	T	0.5695067264573991	191.3	1823.7999999999965	3.0	8.0	8.0	4.0	T	C	T	T	A	3.38	34.635172413793114
HTGTS	RAG1A	GCCTCTTTCCCACCCACCTTGGG	CCCTCCTTCCCTCCCACCTCTGG	+	59102350	59102372	16.0	16.0	0.0	0.0	0.0	GG	T	C	4.0	3.0	1.3333333333333333	1.0	0.0	1.0	1.0	1.0	2.0	0.0	2.0	0.0	AC	CC	CT	TC	A	C	C	T	C	0.4260089686098655	187.6	1741.699999999995	1.0	14.0	6.0	2.0	T	A	G	T	T	4.24	33.86155172413793
HTGTS	RAG1A	GCCTCTTTCCCACCCACCTTGGG	CCTCCTTCTTACCCACTCTTGAG	+	100066491	100066513	1.0	15.75	1.0	0.0	1.0	AG	G	C	3.0	3.0	1.3333333333333333	0.0	0.0	2.0	1.0	0.0	1.0	0.0	0.0	2.0	CT	TC	CT	TT	C	T	C	T	T	0.4618834080717489	171.10000000000005	1784.899999999995	3.0	10.0	8.0	2.0	G	C	A	C	A	4.31	34.23862068965518
HTGTS	RAG1A	GCCTCTTTCCCACCCACCTTGGG	CCTTCCTTCCCCCACAACTTCAG	+	25922566	25922588	14.0	14.75	1.0	0.0	1.0	AG	C	C	4.0	5.0	1.0	1.0	1.0	1.0	1.0	0.0	1.0	2.0	1.0	0.0	AA	AC	CT	TT	A	A	C	T	T	0.4708520179372198	180.8	1733.899999999995	4.0	12.0	6.0	1.0	A	A	G	T	G	3.34	34.360344827586204
HTGTS	RAG1A	GCCTCTTTCCCACCCACCTTGGG	CCCTCTTGCCCAGGCACCTGCGG	-	77190	77212	5.0	15.0	0.0	0.0	0.0	GG	C	C	5.0	3.0	1.6666666666666667	1.0	2.0	0.0	1.0	1.0	0.0	4.0	1.0	0.0	AC	CC	CT	TG	A	C	C	T	G	0.6053811659192825	197.8	1807.299999999996	2.0	11.0	4.0	6.0	G	A	G	G	C	4.33	34.067068965517244
HTGTS	RAG1A	GCCTCTTTCCCACCCACCTTGGG	CCACTTTCCTTCCCACCTCTGAG	+	95139671	95139693	5.0	14.75	1.0	0.0	1.0	AG	G	C	4.0	4.0	1.25	0.0	0.0	2.0	0.0	2.0	0.0	1.0	2.0	1.0	CC	CT	TC	CT	C	C	T	C	T	0.452914798206278	174.10000000000005	1733.9999999999955	3.0	11.0	7.0	2.0	G	A	A	A	C	3.35	34.41275862068966
HTGTS	RAG1A	GCCTCTTTCCCACCCACCTTGGG	GGCCTTTTCTTACCCAGCTTTGG	+	40080149	40080171	X	14.75	1.0	1.0	0.0	GG	T	G	3.0	3.0	1.3333333333333333	1.0	0.0	2.0	0.0	0.0	0.0	1.0	0.0	2.0	AG	GC	CT	TT	A	G	C	T	T	0.4843049327354261	192.7	1759.6999999999966	2.0	7.0	9.0	5.0	A	G	C	T	C	3.68	34.514137931034476
HTGTS	RAG1A	GCCTCTTTCCCACCCACCTTGGG	TCTGCTCGCCCACACACCTTGGG	+	21539989	21540011	14.0	14.75	1.0	0.0	1.0	GG	G	T	4.0	4.0	1.25	0.0	1.0	0.0	2.0	1.0	1.0	2.0	0.0	1.0	AC	CC	CT	TT	A	C	C	T	T	0.6591928251121076	181.3	1870.899999999996	3.0	10.0	5.0	5.0	G	C	C	G	G	3.75	34.11379310344829
HTGTS	RAG1A	GCCTCTTTCCCACCCACCTTGGG	CCCACTCACCCACTCACCTTTGG	+	27025972	27025994	16.0	15.0	0.0	0.0	0.0	GG	T	C	5.0	4.0	1.25	0.0	1.0	0.0	2.0	2.0	1.0	2.0	1.0	1.0	AC	CC	CT	TT	A	C	C	T	T	0.4887892376681615	173.8	1721.5999999999967	4.0	12.0	5.0	2.0	T	A	T	C	T	3.75	34.07448275862068
HTGTS	RAG1A	GCCTCTTTCCCACCCACCTTGGG	CCTCCTTCCCTCCTCTCCTATAG	+	41037438	41037460	17.0	14.75	1.0	0.0	1.0	AG	T	C	4.0	4.0	1.25	1.0	1.0	1.0	1.0	0.0	1.0	1.0	2.0	0.0	TC	CC	CT	TA	T	C	C	T	A	0.4439461883408072	178.3	1729.8999999999944	2.0	12.0	8.0	1.0	T	T	T	T	G	3.85	34.14689655172414
HTGTS	RAG1A	GCCTCTTTCCCACCCACCTTGGG	GCCTCTTTCACAGCCATAGTAGG	-	54181866	54181888	7.0	15.0	0.0	0.0	0.0	GG	A	G	5.0	3.0	1.6666666666666667	3.0	1.0	1.0	0.0	0.0	0.0	4.0	0.0	1.0	AT	TA	AG	GT	A	T	A	G	T	0.4349775784753363	174.6	1703.399999999995	5.0	7.0	6.0	5.0	G	A	G	T	A	4.02	33.993620689655174
HTGTS	RAG1A	GCCTCTTTCCCACCCACCTTGGG	GCCAGCTTTCCCACCACCTTCGG	-	15011574	15011596	X	15.5	2.0	1.0	1.0	GG	C	G	1.0	2.0	1.5	0.0	0.0	0.0	0.0	1.0	0.0	1.0	0.0	0.0	AC	CC	CT	TT	A	C	C	T	T	0.452914798206278	192.4	1741.399999999995	3.0	11.0	5.0	4.0	T	T	A	T	C	3.75	34.421379310344825
HTGTS	RAG1A	GCCTCTTTCCCACCCACCTTGGG	TGCATCTTAGCACCCACCTTGGG	-	111073472	111073494	9.0	14.75	1.0	1.0	0.0	GG	G	T	3.0	3.0	1.3333333333333333	0.0	0.0	2.0	0.0	1.0	0.0	3.0	0.0	0.0	AC	CC	CT	TT	A	C	C	T	T	0.4484304932735426	181.0	1748.5999999999951	4.0	8.0	6.0	5.0	G	A	C	C	C	3.75	34.2348275862069
HTGTS	RAG1A	GCCTCTTTCCCACCCACCTTGGG	TGCCTCTTCCCCACCTCCTCCGG	-	103754154	103754176	14.0	14.75	1.0	1.0	0.0	GG	C	T	3.0	3.0	1.3333333333333333	1.0	1.0	0.0	1.0	0.0	2.0	0.0	1.0	0.0	TC	CC	CT	TC	T	C	C	T	C	0.5829596412556054	191.8	1809.6999999999955	1.0	13.0	6.0	3.0	A	T	T	C	G	4.19	33.97517241379309
HTGTS	RAG1A	GCCTCTTTCCCACCCACCTTGGG	GCCACTTCCCTACCCGCCCTCAG	+	35310910	35310932	1.0	15.0	0.0	0.0	0.0	AG	C	G	5.0	5.0	1.0	1.0	1.0	1.0	1.0	1.0	2.0	1.0	0.0	2.0	GC	CC	CC	CT	G	C	C	C	T	0.4708520179372198	193.2	1757.9999999999945	3.0	13.0	4.0	3.0	C	T	T	T	T	3.68	34.21586206896552
HTGTS	RAG1A	GCCTCTTTCCCACCCACCTTGGG	CCCCTCTTCCCTCCCACCTCAGG	-	46260456	46260478	7.0	14.75	1.0	1.0	0.0	GG	A	C	3.0	3.0	1.3333333333333333	1.0	0.0	1.0	0.0	1.0	1.0	0.0	2.0	0.0	AC	CC	CT	TC	A	C	C	T	C	0.5291479820627802	187.6	1764.4999999999955	2.0	14.0	5.0	2.0	G	A	T	G	G	4.37	33.728793103448275
HTGTS	RAG1A	GCCTCTTTCCCACCCACCTTGGG	CCACTTCCCCTCCCCACCCTCAG	+	68666214	68666236	11.0	14.75	1.0	0.0	1.0	AG	C	C	4.0	4.0	1.25	1.0	0.0	1.0	1.0	1.0	2.0	1.0	1.0	0.0	AC	CC	CC	CT	A	C	C	C	T	0.5739910313901345	186.50000000000003	1800.7999999999952	3.0	15.0	4.0	1.0	G	A	T	G	C	4.14	33.94310344827585
HTGTS	RAG1A	GCCTCTTTCCCACCCACCTTGGG	CTTCTCTCCCACCCCACCTCCAG	-	66281531	66281553	15.0	14.75	1.0	0.0	1.0	AG	C	C	4.0	4.0	1.25	1.0	0.0	0.0	1.0	2.0	2.0	0.0	1.0	1.0	AC	CC	CT	TC	A	C	C	T	C	0.5246636771300448	177.9	1757.7999999999952	3.0	14.0	5.0	1.0	C	C	C	A	G	3.64	33.97224137931034
HTGTS	RAG1A	GCCTCTTTCCCACCCACCTTGGG	GCCTCCTTCCCAGGCAACCTAGG	+	5417946	5417968	18.0	15.0	0.0	0.0	0.0	GG	A	G	5.0	4.0	1.25	2.0	2.0	0.0	1.0	0.0	2.0	3.0	0.0	0.0	AA	AC	CC	CT	A	A	C	C	T	0.4663677130044843	191.7	1777.6999999999948	4.0	10.0	4.0	5.0	G	G	A	C	C	3.64	34.069827586206905
HTGTS	RAG1A	GCCTCTTTCCCACCCACCTTGGG	CCTCTCTCTCCATGCACCTTTGG	-	230537088	230537110	2.0	14.75	1.0	0.0	1.0	GG	T	C	4.0	4.0	1.25	0.0	2.0	0.0	1.0	1.0	1.0	1.0	1.0	1.0	AC	CC	CT	TT	A	C	C	T	T	0.5695067264573991	173.0	1777.4999999999955	2.0	10.0	8.0	3.0	A	G	C	C	C	3.75	34.10551724137931
HTGTS	RAG1A	GCCTCTTTCCCACCCACCTTGGG	CCTTCTTCCCCAAGCCCCTTAAG	-	94599861	94599883	9.0	14.75	1.0	0.0	1.0	AG	A	C	4.0	4.0	1.25	0.0	3.0	0.0	1.0	0.0	1.0	2.0	1.0	0.0	CC	CC	CT	TT	C	C	C	T	T	0.4080717488789238	195.6	1804.299999999996	4.0	11.0	6.0	2.0	A	T	C	G	C	3.9	34.315344827586195
HTGTS	RAG1A	GCCTCTTTCCCACCCACCTTGGG	CCCCCTTTCACACCCACCCAGAG	-	105987562	105987584	14.0	15.0	0.0	0.0	0.0	AG	G	C	5.0	3.0	1.6666666666666667	2.0	0.0	1.0	0.0	2.0	2.0	2.0	1.0	0.0	AC	CC	CC	CA	A	C	C	C	A	0.6143497757847534	183.50000000000003	1863.7999999999965	5.0	13.0	3.0	2.0	C	C	A	G	T	4.05	34.05379310344828
HTGTS	RAG1A	GCCTCTTTCCCACCCACCTTGGG	CCCTCTCTCCCTCCCACCTCTAG	-	20907647	20907669	11.0	16.0	0.0	0.0	0.0	AG	T	C	4.0	3.0	1.3333333333333333	1.0	0.0	1.0	1.0	1.0	2.0	0.0	2.0	0.0	AC	CC	CT	TC	A	C	C	T	C	0.452914798206278	177.9	1686.399999999995	2.0	14.0	6.0	1.0	T	A	G	T	C	4.37	33.67293103448275
HTGTS	RAG1A	GCCTCTTTCCCACCCACCTTGGG	TCCTCTTTCCCTCCACCCTCAAG	-	14602168	14602190	X	15.0	0.0	0.0	0.0	AG	A	T	5.0	3.0	1.6666666666666667	1.0	2.0	1.0	0.0	1.0	1.0	1.0	3.0	0.0	CC	CC	CT	TC	C	C	C	T	C	0.4260089686098655	178.4	1735.5999999999958	3.0	12.0	7.0	1.0	T	A	G	G	T	4.02	34.086206896551715
HTGTS	RAG1A	GCCTCTTTCCCACCCACCTTGGG	TCCTCTTGCCCTCCCTCCTAGAG	-	10111748	10111770	20.0	15.0	0.0	0.0	0.0	AG	G	T	5.0	4.0	1.25	1.0	1.0	1.0	1.0	1.0	0.0	2.0	3.0	0.0	TC	CC	CT	TA	T	C	C	T	A	0.4798206278026906	180.6	1752.699999999996	2.0	11.0	7.0	3.0	T	G	G	G	C	4.61	33.85482758620689
HTGTS	RAG1A	GCCTCTTTCCCACCCACCTTGGG	GCCTGTATTCCACCCATCATAGG	-	119816211	119816233	11.0	15.0	0.0	0.0	0.0	GG	A	G	5.0	5.0	1.0	2.0	0.0	1.0	2.0	0.0	0.0	3.0	0.0	2.0	AT	TC	CA	AT	A	T	C	A	T	0.5112107623318386	176.0	1749.5999999999942	5.0	8.0	6.0	4.0	A	C	A	G	T	4.33	34.062241379310336
HTGTS	RAG1A	GCCTCTTTCCCACCCACCTTGGG	GCCTGTCTCCCATCCACCCCGAG	-	75652185	75652207	17.0	15.0	0.0	0.0	0.0	AG	G	G	5.0	3.0	1.6666666666666667	2.0	1.0	0.0	2.0	0.0	3.0	1.0	0.0	1.0	AC	CC	CC	CC	A	C	C	C	C	0.5784753363228701	184.8	1812.9999999999961	3.0	12.0	4.0	4.0	C	C	T	G	T	4.33	33.965172413793105
HTGTS	RAG1A	GCCTCTTTCCCACCCACCTTGGG	TCCTCATTCCCTCCTCCCTTCGG	-	114244215	114244237	9.0	15.0	0.0	0.0	0.0	GG	C	T	5.0	4.0	1.25	0.0	2.0	1.0	1.0	1.0	0.0	1.0	3.0	1.0	CC	CC	CT	TT	C	C	C	T	T	0.4215246636771301	186.3	1705.9999999999955	1.0	12.0	8.0	2.0	C	C	C	C	T	4.12	34.027931034482755
HTGTS	RAG1A	GCCTCTTTCCCACCCACCTTGGG	CCTCTTGCCCCACCCACCCAGAG	+	228744197	228744219	1.0	14.75	1.0	0.0	1.0	AG	G	C	4.0	2.0	2.5	2.0	0.0	0.0	1.0	1.0	2.0	1.0	1.0	0.0	AC	CC	CC	CA	A	C	C	C	A	0.7354260089686099	186.8	2019.899999999997	4.0	13.0	3.0	3.0	C	C	G	T	C	4.62	33.94689655172414
HTGTS	RAG1A	GCCTCTTTCCCACCCACCTTGGG	CTTCTCTTCCCACCAACCTGGGG	+	127763553	127763575	10.0	15.75	1.0	0.0	1.0	GG	G	C	3.0	3.0	1.3333333333333333	1.0	1.0	0.0	0.0	1.0	0.0	2.0	0.0	1.0	AC	CC	CT	TG	A	C	C	T	G	0.5605381165919282	182.7	1791.5999999999954	3.0	10.0	6.0	4.0	T	T	T	T	T	3.38	34.61637931034483
HTGTS	RAG1A	GCCTCTTTCCCACCCACCTTGGG	GACTCTCTGCCACCTATCTTTGG	+	74590899	74590921	2.0	15.0	0.0	0.0	0.0	GG	T	G	5.0	5.0	1.0	1.0	1.0	1.0	1.0	1.0	1.0	2.0	0.0	2.0	AT	TC	CT	TT	A	T	C	T	T	0.4708520179372198	168.7	1708.6999999999955	3.0	8.0	8.0	4.0	G	G	A	C	G	3.9	34.13120689655173
HTGTS	RAG1A	GCCTCTTTCCCACCCACCTTGGG	CCTATTTCCCACCCTTCCTTCAG	+	178044474	178044496	3.0	15.75	1.0	0.0	1.0	AG	C	C	3.0	3.0	1.3333333333333333	0.0	1.0	0.0	0.0	2.0	0.0	1.0	2.0	0.0	TC	CC	CT	TT	T	C	C	T	T	0.36771300448430494	183.1	1719.199999999995	3.0	11.0	8.0	1.0	C	A	C	T	G	3.79	34.28637931034482
HTGTS	RAG1A	GCCTCTTTCCCACCCACCTTGGG	CCGGCTCTTCCTCCCACCTTGGG	-	104678238	104678260	14.0	14.75	1.0	0.0	1.0	GG	G	C	4.0	4.0	1.25	0.0	0.0	2.0	1.0	1.0	1.0	1.0	1.0	1.0	AC	CC	CT	TT	A	C	C	T	T	0.5515695067264574	195.3	1839.2999999999945	1.0	11.0	6.0	5.0	T	T	T	T	T	3.38	34.488448275862076
guideSeq_HF1	VEGFA_2	GACCCCCTCCACCCCGCCTCNGG	GCCCCTCCACCCCTCTTCTCAAG	+	49677430	49677452	8.0	9.0	2.0	0.0	2.0	AG	A	G	2.0	3.0	1.3333333333333333	0.0	1.0	0.0	0.0	1.0	0.0	1.0	1.0	0.0	TT	TC	CT	TC	T	T	C	T	C	0.5291479820627802	185.8	1765.399999999995	3.0	13.0	5.0	2.0	A	G	A	A	C	4.25	34.14896551724138
guideSeq_HF1	VEGFA_2	GACCCCCTCCACCCCGCCTCNGG	TACCTCCACCACCGGGCCTCCAG	+	10875960	10875982	8.0	3.75	0.0	0.0	0.0	AG	C	T	5.0	4.0	1.25	0.0	2.0	0.0	2.0	1.0	0.0	3.0	1.0	1.0	GC	CC	CT	TC	G	C	C	T	C	0.5560538116591929	188.5	1811.0999999999954	4.0	12.0	3.0	4.0	G	C	T	A	G	4.33	33.93879310344828
guideSeq_HF1	VEGFA_2	GACCCCCTCCACCCCGCCTCNGG	GCCCCCTTAACCCCGGCCTGAGG	+	32501663	32501685	3.0	4.75	1.0	1.0	1.0	GG	A	G	3.0	3.0	1.6666666666666667	1.0	0.0	1.0	1.0	0.0	0.0	2.0	0.0	1.0	GC	CC	CT	TG	G	C	C	T	G	0.6502242152466368	209.6	1855.899999999996	3.0	11.0	3.0	6.0	C	A	C	C	C	4.03	33.935517241379316
guideSeq_HF1	VEGFA_2	GACCCCCTCCACCCCGCCTCNGG	CACTCCCTCCACCCCCGCCCGGG	-	81684872	81684894	16.0	9.0	0.0	1.0	2.0	GG	G	C	1.0	4.0	1.0	0.0	0.0	0.0	0.0	1.0	0.0	0.0	0.0	1.0	CG	GC	CC	CC	C	G	C	C	C	0.6143497757847534	207.3	1874.8999999999953	2.0	15.0	2.0	4.0	C	T	C	C	C	4.58	33.89568965517242
guideSeq_HF1	VEGFA_2	GACCCCCTCCACCCCGCCTCNGG	ACCCCTCCCACCCAGCCCTCAGG	+	19852360	19852382	X	5.75	1.0	1.0	2.0	GG	A	A	2.0	5.0	1.0	0.0	1.0	0.0	0.0	1.0	0.0	2.0	0.0	0.0	CC	CC	CT	TC	C	C	C	T	C	0.4843049327354261	193.90000000000003	1776.2999999999965	4.0	14.0	2.0	3.0	G	C	T	C	C	4.03	34.11551724137931
guideSeq_HF1	VEGFA_2	GACCCCCTCCACCCCGCCTCNGG	GACCCCCCCCACCTCCCTCCCGG	-	31423649	31423671	22.0	8.0	0.0	1.0	1.0	GG	C	G	2.0	4.0	1.0	0.0	1.0	0.0	1.0	0.0	1.0	0.0	0.0	1.0	CC	CT	TC	CC	C	C	T	C	C	0.8161434977578476	206.1	2121.899999999998	2.0	16.0	2.0	3.0	A	C	G	G	G	4.37	33.757413793103446
guideSeq_HF1	VEGFA_2	GACCCCCTCCACCCCGCCTCNGG	GCCCCCTCCTCCCTGTCTCCCGG	+	48003316	48003338	1.0	4.75	1.0	1.0	1.0	GG	C	G	3.0	5.0	1.0	0.0	2.0	1.0	0.0	0.0	0.0	0.0	1.0	2.0	TC	CT	TC	CC	T	C	T	C	C	0.5605381165919282	198.9	1778.299999999996	0.0	14.0	5.0	4.0	T	A	C	G	C	4.62	33.96672413793104
guideSeq_HF1	VEGFA_2	GACCCCCTCCACCCCGCCTCNGG	ACCCCCAGCCTCCCGGTCTCCAG	+	134038360	134038382	10.0	4.75	1.0	0.0	1.0	AG	C	A	4.0	4.0	1.25	1.0	1.0	1.0	1.0	0.0	0.0	2.0	1.0	1.0	GT	TC	CT	TC	G	T	C	T	C	0.6412556053811659	194.6	1874.4999999999961	3.0	13.0	3.0	4.0	G	A	C	T	G	4.33	33.9653448275862
guideSeq_HF1	VEGFA_2	GACCCCCTCCACCCCGCCTCNGG	GTCCCCCGGTCCCCCGCCTCGGG	-	149364930	149364952	4.0	4.75	0.0	1.0	1.0	GG	G	G	3.0	3.0	1.6666666666666667	0.0	0.0	1.0	1.0	1.0	0.0	1.0	1.0	1.0	GC	CC	CT	TC	G	C	C	T	C	0.6771300448430493	216.4	1985.3999999999974	0.0	13.0	3.0	7.0	C	T	T	T	G	4.03	34.13275862068965
guideSeq_HF1	VEGFA_2	GACCCCCTCCACCCCGCCTCNGG	ACCCCTGCCGACCCCTCATCAGG	-	2232153	2232175	1.0	5.75	1.0	1.0	2.0	GG	A	A	2.0	5.0	1.0	1.0	1.0	0.0	0.0	0.0	0.0	1.0	1.0	0.0	TC	CA	AT	TC	T	C	A	T	C	0.6188340807174888	190.2	1850.399999999996	4.0	12.0	3.0	4.0	C	G	A	C	T	4.45	33.92068965517241
guideSeq_HF1	VEGFA_2	GACCCCCTCCACCCCGCCTCNGG	GACCCCCCCCACCTCCCTCCCGG	-	236550660	236550682	1.0	8.0	0.0	1.0	1.0	GG	C	G	2.0	4.0	1.0	0.0	1.0	0.0	1.0	0.0	1.0	0.0	0.0	1.0	CC	CT	TC	CC	C	C	T	C	C	0.7847533632286996	206.1	2061.4999999999973	2.0	16.0	2.0	3.0	A	G	G	G	G	4.37	33.65775862068965
guideSeq_HF1	VEGFA_2	GACCCCCTCCACCCCGCCTCNGG	GTCCCCCACCACCACCCCTTTGG	+	86480615	86480637	2.0	4.75	0.0	1.0	1.0	GG	T	G	3.0	4.0	1.25	1.0	0.0	0.0	1.0	1.0	0.0	1.0	1.0	1.0	CC	CC	CT	TT	C	C	C	T	T	0.5336322869955157	190.8	1783.7999999999947	3.0	13.0	4.0	3.0	A	A	G	T	G	4.05	34.15689655172414
guideSeq_HF1	VEGFA_2	GACCCCCTCCACCCCGCCTCNGG	GACCCCCCCAACCCGGCACCTGG	-	1567773	1567795	1.0	4.75	0.0	1.0	1.0	GG	T	G	3.0	4.0	1.25	2.0	1.0	0.0	0.0	0.0	1.0	2.0	0.0	0.0	GC	CA	AC	CC	G	C	A	C	C	0.7533632286995515	203.4	2010.3999999999974	4.0	13.0	1.0	5.0	C	C	T	C	C	4.03	33.902241379310354
guideSeq_HF1	VEGFA_2	GACCCCCTCCACCCCGCCTCNGG	GCCGCCCCCCACTCCGCCTCCGG	-	143767367	143767389	4.0	8.0	0.0	1.0	1.0	GG	C	G	2.0	4.0	1.0	0.0	1.0	0.0	1.0	0.0	1.0	0.0	0.0	1.0	GC	CC	CT	TC	G	C	C	T	C	0.6143497757847534	218.1	1900.8999999999967	1.0	15.0	2.0	5.0	G	A	G	A	G	4.73	33.722758620689646
guideSeq_HF1	VEGFA_2	GACCCCCTCCACCCCGCCTCNGG	GAGCCCCTGCGCCCCCCTTCCGG	+	31658078	31658100	15.0	4.75	0.0	1.0	1.0	GG	C	G	3.0	5.0	1.0	0.0	0.0	1.0	1.0	1.0	0.0	2.0	0.0	1.0	CC	CT	TT	TC	C	C	T	T	C	0.6322869955156951	216.6	1870.3999999999953	1.0	13.0	3.0	6.0	C	T	G	G	C	4.42	34.015
guideSeq_HF1	VEGFA_2	GACCCCCTCCACCCCGCCTCNGG	GGCCCCTTCTTCCCCGCTTCCAG	-	93514943	93514965	14.0	3.75	0.0	0.0	0.0	AG	C	G	5.0	4.0	1.25	1.0	0.0	2.0	1.0	1.0	0.0	0.0	1.0	4.0	GC	CT	TT	TC	G	C	T	T	C	0.5560538116591929	203.2	1840.1999999999955	1.0	12.0	6.0	4.0	A	T	A	T	T	3.79	34.129310344827594
guideSeq_HF1	VEGFA_2	GACCCCCTCCACCCCGCCTCNGG	ACCCCCTCAACACCTCACTCCAG	+	48974589	48974611	20.0	4.75	1.0	1.0	1.0	AG	C	A	3.0	5.0	1.0	0.0	1.0	2.0	0.0	0.0	0.0	2.0	1.0	0.0	CA	AC	CT	TC	C	A	C	T	C	0.6188340807174888	172.3	1832.9999999999961	6.0	13.0	3.0	1.0	C	T	C	C	T	4.37	33.92172413793103
guideSeq_HF1	VEGFA_2	GACCCCCTCCACCCCGCCTCNGG	ACCCCCTCCGCCGGCACCTCGGG	-	50920187	50920209	22.0	4.75	1.0	1.0	1.0	GG	G	A	3.0	4.0	1.25	0.0	2.0	1.0	0.0	0.0	1.0	1.0	0.0	1.0	AC	CC	CT	TC	A	C	C	T	C	0.8116591928251121	213.50000000000003	2125.6999999999985	2.0	13.0	2.0	6.0	G	A	G	T	C	4.37	33.886379310344836
guideSeq_HF1	VEGFA_2	GACCCCCTCCACCCCGCCTCNGG	GACCCCCCCCCCCCAACCTTAAG	-	25019348	25019370	X	4.75	0.0	1.0	1.0	AG	A	G	3.0	3.0	1.6666666666666667	1.0	1.0	1.0	0.0	0.0	1.0	0.0	1.0	1.0	AC	CC	CT	TT	A	C	C	T	T	0.5201793721973094	205.3	1838.299999999996	5.0	14.0	2.0	2.0	C	A	A	A	C	3.64	34.095
guideSeq_HF1	VEGFA_2	GACCCCCTCCACCCCGCCTCNGG	GAGCCACTGCACCCGGCCTTCAG	-	58556863	58556885	16.0	3.75	0.0	0.0	0.0	AG	C	G	5.0	4.0	1.25	1.0	1.0	1.0	1.0	1.0	0.0	4.0	0.0	1.0	GC	CC	CT	TT	G	C	C	T	T	0.4798206278026906	187.9	1756.5999999999951	4.0	10.0	3.0	6.0	T	G	A	A	A	4.35	34.23793103448276
guideSeq_HF1	VEGFA_2	GACCCCCTCCACCCCGCCTCNGG	GACCCCCTACCTGCCTCCTCTGG	-	41671733	41671755	6.0	4.75	0.0	1.0	1.0	GG	T	G	3.0	3.0	1.6666666666666667	0.0	2.0	1.0	0.0	0.0	0.0	1.0	1.0	1.0	TC	CC	CT	TC	T	C	C	T	C	0.5874439461883408	185.50000000000003	1778.1999999999966	2.0	12.0	5.0	4.0	C	A	C	T	T	3.35	34.02448275862069
guideSeq_HF1	VEGFA_2	GACCCCCTCCACCCCGCCTCNGG	AGGCCCCCTCCACCACCGTCAGG	+	36342491	36342513	19.0	8.0	1.0	2.0	1.0	GG	A	A	1.0	3.0	1.3333333333333333	0.0	0.0	0.0	0.0	1.0	0.0	0.0	0.0	1.0	CC	CG	GT	TC	C	C	G	T	C	0.672645739910314	193.5	1937.799999999996	4.0	12.0	2.0	5.0	T	T	T	T	C	3.64	34.3444827586207
guideSeq_HF1	VEGFA_2	GACCCCCTCCACCCCGCCTCNGG	ACCACCCCCACTGCCGCCTCCGG	+	68385410	68385432	16.0	5.75	1.0	1.0	2.0	GG	C	A	2.0	4.0	1.25	0.0	1.0	0.0	0.0	1.0	0.0	1.0	1.0	0.0	GC	CC	CT	TC	G	C	C	T	C	0.5919282511210763	203.1	1817.099999999997	3.0	14.0	2.0	4.0	G	A	T	G	A	4.58	33.95086206896551
guideSeq_HF1	VEGFA_2	GACCCCCTCCACCCCGCCTCNGG	GACCCCCTGCACCCCCAGTGCAG	-	117717521	117717543	1.0	4.75	0.0	1.0	1.0	AG	C	G	3.0	3.0	1.6666666666666667	2.0	0.0	0.0	1.0	0.0	0.0	3.0	0.0	0.0	CA	AG	GT	TG	C	A	G	T	G	0.4887892376681615	187.70000000000005	1759.3999999999942	4.0	12.0	2.0	5.0	C	A	G	A	A	4.45	33.95862068965518
guideSeq_HF1	VEGFA_2	GACCCCCTCCACCCCGCCTCNGG	GGCCTCCCTCCACCCACCTCGGG	+	3269517	3269539	6.0	8.0	1.0	1.0	1.0	GG	G	G	2.0	4.0	1.0	0.0	1.0	0.0	0.0	1.0	1.0	0.0	0.0	1.0	AC	CC	CT	TC	A	C	C	T	C	0.5022421524663677	197.8	1710.0999999999958	2.0	13.0	3.0	5.0	G	C	G	A	G	4.37	33.85155172413794
guideSeq_HF1	VEGFA_2	GACCCCCTCCACCCCGCCTCNGG	GCCGCCCGCCTCCCCGCCCCCGG	-	45251896	45251918	19.0	4.75	0.0	1.0	1.0	GG	C	G	3.0	5.0	1.0	1.0	0.0	1.0	1.0	0.0	1.0	1.0	1.0	0.0	GC	CC	CC	CC	G	C	C	C	C	0.7937219730941704	237.4	2133.4999999999977	0.0	16.0	1.0	6.0	C	C	C	C	C	4.75	33.82586206896552
guideSeq_HF1	VEGFA_2	GACCCCCTCCACCCCGCCTCNGG	GCCCCACCCCACCCAGCCACCGG	-	47914182	47914204	17.0	4.75	0.0	1.0	1.0	GG	C	G	3.0	5.0	1.0	1.0	1.0	0.0	1.0	0.0	1.0	2.0	0.0	0.0	GC	CC	CA	AC	G	C	C	A	C	0.5470852017937221	205.6	1800.899999999995	4.0	15.0	0.0	4.0	C	G	A	G	G	4.37	33.86465517241379
guideSeq_HF1	VEGFA_2	GACCCCCTCCACCCCGCCTCNGG	GTGCCCCTCCACCCTCCCTCCAG	-	127409307	127409329	3.0	8.0	0.0	1.0	1.0	AG	C	G	2.0	3.0	1.3333333333333333	0.0	0.0	0.0	0.0	2.0	0.0	1.0	1.0	0.0	CC	CC	CT	TC	C	C	C	T	C	0.6457399103139013	188.50000000000003	1852.299999999996	2.0	14.0	4.0	3.0	C	A	G	C	C	4.29	33.99896551724138
guideSeq_HF1	VEGFA_2	GACCCCCTCCACCCCGCCTCNGG	ACCCCCGCCCCCCAGGCTGCTGG	+	49935661	49935683	22.0	5.75	1.0	1.0	2.0	GG	T	A	2.0	5.0	1.0	0.0	1.0	0.0	1.0	0.0	0.0	2.0	0.0	0.0	GC	CT	TG	GC	G	C	T	G	C	0.672645739910314	213.50000000000009	1867.0999999999967	2.0	13.0	2.0	6.0	G	C	T	C	A	4.33	33.92137931034483
guideSeq_HF1	VEGFA_2	GACCCCCTCCACCCCGCCTCNGG	GACCCTCTCTGCTCCACCTCCGG	-	40177162	40177184	18.0	3.75	0.0	0.0	0.0	GG	C	G	5.0	4.0	1.25	0.0	2.0	2.0	1.0	0.0	1.0	0.0	0.0	4.0	AC	CC	CT	TC	A	C	C	T	C	0.5874439461883408	180.6	1788.4999999999955	2.0	12.0	5.0	4.0	G	T	G	G	A	4.29	33.9508620689655
guideSeq_HF1	VEGFA_2	GACCCCCTCCACCCCGCCTCNGG	GAGCCACTGCACCCTGCCTGAGG	+	101679229	101679251	8.0	3.75	0.0	0.0	0.0	GG	A	G	5.0	4.0	1.25	1.0	1.0	1.0	1.0	1.0	0.0	4.0	0.0	1.0	GC	CC	CT	TG	G	C	C	T	G	0.3901345291479821	180.5	1735.7999999999952	4.0	9.0	3.0	7.0	T	T	T	T	A	3.64	34.27137931034483
guideSeq_HF1	VEGFA_2	GACCCCCTCCACCCCGCCTCNGG	CCCGCCCTTCCACCCGCCTCCGG	+	35440631	35440653	11.0	9.0	1.0	1.0	2.0	GG	C	C	1.0	4.0	1.0	0.0	0.0	0.0	0.0	1.0	0.0	0.0	1.0	0.0	GC	CC	CT	TC	G	C	C	T	C	0.7130044843049327	216.1	2041.7999999999972	1.0	15.0	3.0	4.0	G	G	T	A	A	4.42	34.04293103448275
guideSeq_HF1	VEGFA_2	GACCCCCTCCACCCCGCCTCNGG	ACCCCTCTCCGCTCCAGCTCAAG	-	67380401	67380423	15.0	5.75	1.0	1.0	2.0	AG	A	A	2.0	5.0	1.0	0.0	1.0	1.0	0.0	0.0	0.0	1.0	0.0	1.0	AG	GC	CT	TC	A	G	C	T	C	0.4484304932735426	185.50000000000003	1704.9999999999952	4.0	12.0	4.0	3.0	G	T	T	T	T	3.38	34.43103448275862
guideSeq_HF1	VEGFA_2	GACCCCCTCCACCCCGCCTCNGG	CCCCCCCTCCCCCCCGCTTGGGG	+	139058214	139058236	5.0	4.75	0.0	0.0	1.0	GG	G	C	4.0	3.0	1.6666666666666667	2.0	0.0	1.0	0.0	1.0	0.0	1.0	2.0	1.0	GC	CT	TT	TG	G	C	T	T	G	0.5919282511210763	224.1	1853.799999999996	0.0	15.0	3.0	5.0	C	C	T	C	A	4.17	33.79741379310346
guideSeq_HF1	VEGFA_2	GACCCCCTCCACCCCGCCTCNGG	GAGCCACTGCACCCAGCCACTAG	-	78638722	78638744	15.0	3.75	0.0	0.0	0.0	AG	T	G	5.0	5.0	1.0	1.0	1.0	1.0	1.0	1.0	0.0	5.0	0.0	0.0	GC	CC	CA	AC	G	C	C	A	C	0.5156950672645739	176.4	1756.399999999995	6.0	10.0	2.0	5.0	C	T	T	T	T	3.68	34.288793103448285
guideSeq_HF1	VEGFA_2	GACCCCCTCCACCCCGCCTCNGG	AACCTCCACCACCCAGCTTCAAG	-	127887133	127887155	2.0	3.75	0.0	0.0	0.0	AG	A	A	5.0	5.0	1.0	1.0	1.0	0.0	2.0	1.0	1.0	2.0	0.0	2.0	GC	CT	TT	TC	G	C	T	T	C	0.4439461883408072	178.5	1761.199999999995	7.0	11.0	3.0	2.0	T	G	A	T	T	3.64	34.265689655172416
guideSeq_HF1	VEGFA_2	GACCCCCTCCACCCCGCCTCNGG	ACCCCATCCCATCCTGTCTCAGG	+	15216112	15216134	9.0	4.75	1.0	0.0	1.0	GG	A	A	4.0	5.0	1.0	1.0	1.0	1.0	1.0	0.0	0.0	1.0	0.0	3.0	GT	TC	CT	TC	G	T	C	T	C	0.4663677130044843	176.2	1745.0999999999951	4.0	11.0	5.0	3.0	G	T	T	T	T	3.38	34.395
guideSeq_HF1	VEGFA_2	GACCCCCTCCACCCCGCCTCNGG	GCCGCCCTCCACCCCCACACAGG	+	79303570	79303592	17.0	5.75	0.0	1.0	2.0	GG	A	G	2.0	5.0	1.0	1.0	0.0	0.0	0.0	1.0	0.0	1.0	0.0	1.0	CA	AC	CA	AC	C	A	C	A	C	0.6860986547085202	197.00000000000003	1891.699999999996	4.0	14.0	1.0	4.0	C	C	T	C	G	4.58	33.90896551724139
guideSeq_HF1	VEGFA_2	GACCCCCTCCACCCCGCCTCNGG	GTCCCCCTCCTCCCTGTCTCAGG	+	55857479	55857501	3.0	7.0	0.0	0.0	0.0	GG	A	G	4.0	4.0	1.0	1.0	1.0	1.0	0.0	1.0	0.0	0.0	2.0	2.0	GT	TC	CT	TC	G	T	C	T	C	0.5112107623318386	179.60000000000005	1773.399999999995	1.0	12.0	6.0	4.0	G	T	G	G	G	4.29	33.85620689655172
guideSeq_HF1	VEGFA_2	GACCCCCTCCACCCCGCCTCNGG	AGACCCCCCTACCCAGCCTAGGG	-	103994467	103994489	14.0	7.0	1.0	1.0	0.0	GG	G	A	3.0	3.0	1.3333333333333333	1.0	1.0	1.0	0.0	0.0	0.0	2.0	0.0	1.0	GC	CC	CT	TA	G	C	C	T	A	0.6143497757847534	196.50000000000003	1832.899999999996	5.0	11.0	2.0	5.0	T	T	T	A	G	4.03	33.86844827586207
guideSeq_HF1	VEGFA_2	GACCCCCTCCACCCCGCCTCNGG	ACCCTCCTCTACCCCGCCCTGGG	-	86818488	86818510	8.0	5.75	1.0	1.0	2.0	GG	G	A	2.0	4.0	1.25	0.0	0.0	1.0	0.0	1.0	0.0	0.0	1.0	1.0	GC	CC	CC	CT	G	C	C	C	T	0.5739910313901345	200.2	1838.7999999999952	2.0	13.0	4.0	4.0	C	T	G	G	T	4.29	33.83086206896552
guideSeq_HF1	VEGFA_2	GACCCCCTCCACCCCGCCTCNGG	ACCCCCTCCACCCCACAGCAAAG	+	10161716	10161738	16.0	4.75	1.0	1.0	1.0	AG	A	A	3.0	3.0	1.6666666666666667	2.0	1.0	0.0	0.0	0.0	1.0	2.0	0.0	0.0	CA	AG	GC	CA	C	A	G	C	A	0.4977578475336323	189.00000000000003	1746.7999999999952	7.0	13.0	1.0	2.0	A	A	T	G	A	4.02	34.26827586206896
guideSeq_HF1	VEGFA_2	GACCCCCTCCACCCCGCCTCNGG	AACCCCCACCTCCCAGGCTCAAG	-	37992168	37992190	1.0	3.75	0.0	0.0	0.0	AG	A	A	5.0	5.0	1.0	1.0	1.0	1.0	1.0	1.0	1.0	3.0	1.0	0.0	GG	GC	CT	TC	G	G	C	T	C	0.5022421524663677	190.1	1766.699999999996	6.0	12.0	2.0	3.0	T	T	A	T	C	3.34	34.18724137931035
guideSeq_HF1	VEGFA_2	GACCCCCTCCACCCCGCCTCNGG	GCACCCCCTGCCCCCCGCCCAAG	+	111666597	111666619	X	8.0	1.0	1.0	1.0	AG	A	G	2.0	4.0	1.0	0.0	0.0	2.0	0.0	0.0	0.0	1.0	1.0	0.0	CG	GC	CC	CC	C	G	C	C	C	0.4349775784753363	214.8	1750.7999999999952	3.0	15.0	1.0	4.0	T	G	C	C	C	4.14	33.97896551724138
guideSeq_HF1	VEGFA_2	GACCCCCTCCACCCCGCCTCNGG	GTCCCCTTCCGCCGCGCCTTTGG	+	34624718	34624740	9.0	3.75	0.0	0.0	0.0	GG	T	G	5.0	4.0	1.25	1.0	1.0	1.0	1.0	1.0	0.0	1.0	1.0	3.0	GC	CC	CT	TT	G	C	C	T	T	0.6816143497757847	212.4	2030.199999999996	0.0	11.0	6.0	6.0	A	C	C	C	G	4.05	34.20275862068966
guideSeq_HF1	VEGFA_2	GACCCCCTCCACCCCGCCTCNGG	GACCCCCCCCACCTCGCTCCCGG	+	24319971	24319993	1.0	8.0	0.0	1.0	1.0	GG	C	G	2.0	4.0	1.0	0.0	1.0	0.0	1.0	0.0	1.0	0.0	0.0	1.0	GC	CT	TC	CC	G	C	T	C	C	0.7937219730941704	207.1	2077.0999999999967	2.0	15.0	2.0	4.0	A	C	G	G	G	4.37	33.809655172413784
guideSeq_HF1	VEGFA_2	GACCCCCTCCACCCCGCCTCNGG	TACCCTCTCCTCCCAGCCTCCAG	+	78020836	78020858	15.0	7.0	0.0	0.0	0.0	AG	C	T	4.0	4.0	1.0	0.0	1.0	1.0	1.0	1.0	0.0	1.0	2.0	1.0	GC	CC	CT	TC	G	C	C	T	C	0.6502242152466368	181.4	1847.6999999999955	3.0	13.0	5.0	2.0	G	G	A	G	G	4.29	33.67172413793104
guideSeq_HF1	VEGFA_2	GACCCCCTCCACCCCGCCTCNGG	GGCCCCAGCACCCCGGCCTCCAG	+	73839702	73839724	17.0	4.75	1.0	1.0	1.0	AG	C	G	3.0	3.0	1.6666666666666667	0.0	0.0	0.0	2.0	1.0	0.0	3.0	0.0	0.0	GC	CC	CT	TC	G	C	C	T	C	0.695067264573991	208.1	1929.099999999997	3.0	13.0	1.0	6.0	C	C	C	C	A	4.58	33.88620689655172
guideSeq_HF1	VEGFA_2	GACCCCCTCCACCCCGCCTCNGG	GTCCCCCTCTGCCCAGCCTTGGG	-	65683218	65683240	11.0	3.75	0.0	0.0	0.0	GG	G	G	5.0	3.0	1.6666666666666667	1.0	1.0	2.0	0.0	1.0	0.0	1.0	1.0	3.0	GC	CC	CT	TT	G	C	C	T	T	0.6457399103139013	196.6	1841.2999999999965	1.0	11.0	5.0	6.0	A	A	G	T	C	3.74	34.06172413793104
guideSeq_HF1	VEGFA_2	GACCCCCTCCACCCCGCCTCNGG	GTCCCGCCCCGCCCCGCCCCAAG	-	57906514	57906536	8.0	4.75	0.0	1.0	1.0	AG	A	G	3.0	5.0	1.0	1.0	0.0	1.0	0.0	1.0	1.0	0.0	1.0	1.0	GC	CC	CC	CC	G	C	C	C	C	0.695067264573991	224.8	1955.299999999998	2.0	15.0	1.0	5.0	G	G	G	A	G	4.42	33.81793103448276
guideSeq_HF1	VEGFA_2	GACCCCCTCCACCCCGCCTCNGG	GAGCCACTGCACCCGGCCTCTAG	+	102085132	102085154	12.0	7.0	0.0	0.0	0.0	AG	T	G	4.0	4.0	1.0	0.0	1.0	1.0	1.0	1.0	0.0	4.0	0.0	0.0	GC	CC	CT	TC	G	C	C	T	C	0.5201793721973094	186.8	1785.6999999999948	4.0	10.0	3.0	6.0	C	C	A	G	G	4.53	33.90344827586207
guideSeq_HF1	VEGFA_2	GACCCCCTCCACCCCGCCTCNGG	ACGTCCTCTACCGCCGCCTGAAG	+	133902215	133902237	5.0	4.75	1.0	0.0	1.0	AG	A	A	4.0	3.0	1.6666666666666667	1.0	0.0	1.0	0.0	2.0	0.0	2.0	0.0	2.0	GC	CC	CT	TG	G	C	C	T	G	0.6278026905829597	190.3	1843.199999999996	4.0	10.0	4.0	5.0	C	T	C	T	T	4.14	34.138275862068966
guideSeq_HF1	VEGFA_2	GACCCCCTCCACCCCGCCTCNGG	CCCCCCTCCTACCCCTTCCCTAG	+	67978964	67978986	14.0	5.75	1.0	1.0	2.0	AG	T	C	2.0	4.0	1.25	0.0	1.0	0.0	0.0	1.0	0.0	0.0	2.0	0.0	TT	TC	CC	CC	T	T	C	C	C	0.4484304932735426	198.8	1739.0999999999951	2.0	15.0	5.0	1.0	A	A	A	T	C	4.12	34.06086206896552
guideSeq_HF1	VEGFA_2	GACCCCCTCCACCCCGCCTCNGG	ACCTCCACCACCACCACCTCCAG	+	89827721	89827743	14.0	4.75	1.0	1.0	1.0	AG	C	A	3.0	5.0	1.0	0.0	1.0	0.0	1.0	1.0	1.0	1.0	0.0	1.0	AC	CC	CT	TC	A	C	C	T	C	0.6591928251121076	173.1	1745.599999999997	6.0	14.0	2.0	1.0	C	A	C	C	A	4.37	34.16637931034484
guideSeq_HF1	VEGFA_2	GACCCCCTCCACCCCGCCTCNGG	ACCCCATAGACCCCGCACTGTAG	-	825486	825508	10.0	4.75	1.0	0.0	1.0	AG	T	A	4.0	3.0	1.6666666666666667	1.0	0.0	1.0	2.0	0.0	0.0	4.0	0.0	0.0	CA	AC	CT	TG	C	A	C	T	G	0.6188340807174888	182.00000000000009	1789.599999999997	6.0	10.0	3.0	4.0	A	C	C	T	G	4.18	33.97258620689655
guideSeq_HF1	VEGFA_2	GACCCCCTCCACCCCGCCTCNGG	AACCCCCCCCCCCCCGCCCCCAG	-	52559160	52559182	3.0	7.0	0.0	0.0	0.0	AG	C	A	4.0	4.0	1.0	1.0	0.0	1.0	1.0	1.0	3.0	0.0	1.0	0.0	GC	CC	CC	CC	G	C	C	C	C	0.7040358744394619	228.2	1961.099999999996	3.0	18.0	0.0	2.0	C	A	A	C	T	4.03	34.055517241379306
guideSeq_HF1	VEGFA_2	GACCCCCTCCACCCCGCCTCNGG	GACCCCCCCCACCTCCCTCCCGG	-	31180986	31181008	16.0	8.0	0.0	1.0	1.0	GG	C	G	2.0	4.0	1.0	0.0	1.0	0.0	1.0	0.0	1.0	0.0	0.0	1.0	CC	CT	TC	CC	C	C	T	C	C	0.7892376681614349	206.1	2055.5999999999976	2.0	16.0	2.0	3.0	A	C	G	G	G	4.37	33.7705172413793
guideSeq_HF1	VEGFA_2	GACCCCCTCCACCCCGCCTCNGG	GACTCCCCCCGCCCCGCAGCCGG	-	33031812	33031834	21.0	4.75	0.0	1.0	1.0	GG	C	G	3.0	4.0	1.25	2.0	0.0	1.0	0.0	0.0	0.0	2.0	0.0	1.0	GC	CA	AG	GC	G	C	A	G	C	0.6681614349775785	218.1	2017.9999999999961	2.0	14.0	1.0	6.0	G	A	A	A	C	4.43	34.1598275862069
guideSeq_HF1	VEGFA_2	GACCCCCTCCACCCCGCCTCNGG	GCCCCCTCCGCACCGCGCACAAG	-	21666434	21666456	6.0	4.75	1.0	1.0	1.0	AG	A	G	3.0	5.0	1.0	1.0	0.0	2.0	0.0	0.0	0.0	2.0	0.0	1.0	CG	GC	CA	AC	C	G	C	A	C	0.5919282511210763	206.8	1854.0999999999951	4.0	13.0	1.0	5.0	T	C	T	G	G	3.74	34.10224137931034
guideSeq_HF1	VEGFA_2	GACCCCCTCCACCCCGCCTCNGG	TGACCCCCTCAGCCAGGCTCCAG	+	103215281	103215303	14.0	7.0	1.0	1.0	0.0	AG	C	T	3.0	4.0	1.0	1.0	1.0	1.0	0.0	0.0	0.0	3.0	0.0	0.0	GG	GC	CT	TC	G	G	C	T	C	0.6233183856502242	184.7	1819.899999999996	4.0	11.0	3.0	5.0	G	T	C	C	A	4.18	34.07775862068965
guideSeq_HF1	VEGFA_2	GACCCCCTCCACCCCGCCTCNGG	CACCCCCTCACCCCCCCCCCAAG	+	17160212	17160234	21.0	4.75	0.0	1.0	1.0	AG	A	C	3.0	5.0	1.0	1.0	1.0	0.0	0.0	1.0	1.0	0.0	2.0	0.0	CC	CC	CC	CC	C	C	C	C	C	0.3721973094170404	203.7	1781.6999999999955	4.0	17.0	1.0	1.0	T	A	A	A	A	4.03	34.16827586206897
guideSeq_HF1	VEGFA_2	GACCCCCTCCACCCCGCCTCNGG	CCCCCCGCCACCCACTCCCCCAG	+	31744887	31744909	11.0	4.75	1.0	0.0	1.0	AG	C	C	4.0	5.0	1.0	1.0	1.0	0.0	1.0	1.0	1.0	1.0	2.0	0.0	TC	CC	CC	CC	T	C	C	C	C	0.4932735426008968	206.6	1776.9999999999945	3.0	17.0	1.0	2.0	G	T	C	C	A	4.18	33.89155172413793
guideSeq_HF1	VEGFA_2	GACCCCCTCCACCCCGCCTCNGG	ACCCCCCCGCCCCCGCATCCAGG	+	143519505	143519527	8.0	5.75	1.0	1.0	2.0	GG	A	A	2.0	4.0	1.25	1.0	0.0	1.0	0.0	0.0	0.0	1.0	1.0	0.0	CA	AT	TC	CC	C	A	T	C	C	0.5605381165919282	218.1	1805.1999999999948	3.0	15.0	1.0	4.0	G	G	A	T	G	4.45	33.81068965517241
guideSeq_HF1	VEGFA_2	GACCCCCTCCACCCCGCCTCNGG	AACCCCCGCCTCCCAGGCTCAAG	+	25251632	25251654	2.0	3.75	0.0	0.0	0.0	AG	A	A	5.0	5.0	1.0	1.0	1.0	1.0	1.0	1.0	1.0	3.0	1.0	0.0	GG	GC	CT	TC	G	G	C	T	C	0.3901345291479821	200.80000000000004	1777.7999999999952	5.0	12.0	2.0	4.0	C	A	A	T	T	3.75	34.18672413793103
guideSeq_HF1	VEGFA_2	GACCCCCTCCACCCCGCCTCNGG	GAGCCACTGCACCCGGCCTTAAG	-	72165096	72165118	17.0	3.75	0.0	0.0	0.0	AG	A	G	5.0	4.0	1.25	1.0	1.0	1.0	1.0	1.0	0.0	4.0	0.0	1.0	GC	CC	CT	TT	G	C	C	T	T	0.4304932735426009	191.6	1761.7999999999938	5.0	9.0	3.0	6.0	T	G	T	A	T	4.14	34.07051724137931
guideSeq_HF1	VEGFA_2	GACCCCCTCCACCCCGCCTCNGG	GAGCCACTGCACCCGGCCTCAAG	+	71772244	71772266	16.0	7.0	0.0	0.0	0.0	AG	A	G	4.0	4.0	1.0	0.0	1.0	1.0	1.0	1.0	0.0	4.0	0.0	0.0	GC	CC	CT	TC	G	C	C	T	C	0.4125560538116592	187.9	1739.3999999999949	5.0	10.0	2.0	6.0	A	T	T	T	T	3.38	34.45775862068966
guideSeq_HF1	VEGFA_2	GACCCCCTCCACCCCGCCTCNGG	CACCCCCCCCGCCCCCCGTCCAG	-	2067150	2067172	4.0	4.75	0.0	1.0	1.0	AG	C	C	3.0	5.0	1.0	0.0	0.0	1.0	1.0	1.0	1.0	0.0	1.0	1.0	CC	CG	GT	TC	C	C	G	T	C	0.6591928251121076	215.90000000000003	1907.9999999999961	2.0	17.0	1.0	3.0	G	G	C	A	G	4.58	33.81568965517241
guideSeq_HF1	VEGFA_2	GACCCCCTCCACCCCGCCTCNGG	ACCAGCTCCACCTCACCATCCAG	+	41168409	41168431	17.0	4.75	1.0	0.0	1.0	AG	C	A	4.0	4.0	1.25	0.0	2.0	0.0	1.0	1.0	1.0	2.0	0.0	1.0	CC	CA	AT	TC	C	C	A	T	C	0.6143497757847534	171.2	1793.7999999999954	6.0	12.0	3.0	2.0	G	T	A	G	C	4.33	34.13431034482758
guideSeq_HF1	VEGFA_2	GACCCCCTCCACCCCGCCTCNGG	AGCCACTGCACCCCAGCCTGGGG	-	47683436	47683458	12.0	4.75	1.0	0.0	1.0	GG	G	A	4.0	4.0	1.25	1.0	0.0	0.0	2.0	1.0	0.0	4.0	0.0	0.0	GC	CC	CT	TG	G	C	C	T	G	0.5470852017937221	194.5	1769.199999999995	4.0	10.0	2.0	7.0	A	G	A	C	A	4.33	33.98827586206897
guideSeq_HF1	VEGFA_2	GACCCCCTCCACCCCGCCTCNGG	ACCCCCCCCCACCCCCCTCCCAG	-	3368170	3368192	17.0	9.0	1.0	1.0	2.0	AG	C	A	1.0	4.0	1.0	0.0	0.0	0.0	1.0	0.0	1.0	0.0	0.0	0.0	CC	CT	TC	CC	C	C	T	C	C	0.7757847533632287	210.80000000000004	2041.4999999999973	3.0	18.0	1.0	1.0	A	C	G	G	G	4.45	33.75603448275862
guideSeq_HF1	VEGFA_2	GACCCCCTCCACCCCGCCTCNGG	AGCCCCTCCACGCCTGCCTCAGG	+	77925477	77925499	11.0	8.0	1.0	1.0	1.0	GG	A	A	2.0	4.0	1.0	0.0	1.0	0.0	0.0	1.0	0.0	1.0	0.0	1.0	GC	CC	CT	TC	G	C	C	T	C	0.5919282511210763	196.30000000000004	1865.1999999999948	3.0	12.0	3.0	5.0	G	C	C	T	G	4.61	33.82620689655173
guideSeq_HF1	VEGFA_2	GACCCCCTCCACCCCGCCTCNGG	GAGCCACTGCACCTGGCCTCCAG	-	194859300	194859322	3.0	3.75	0.0	0.0	0.0	AG	C	G	5.0	4.0	1.25	0.0	2.0	1.0	1.0	1.0	0.0	4.0	0.0	1.0	GC	CC	CT	TC	G	C	C	T	C	0.5784753363228701	180.5	1796.4999999999952	4.0	10.0	3.0	6.0	C	C	C	A	C	4.42	33.98724137931035
guideSeq_HF1	VEGFA_2	GACCCCCTCCACCCCGCCTCNGG	TCCCCCTCCTCCCTGTCTCAGGG	+	55857480	55857502	3.0	4.75	1.0	0.0	1.0	GG	G	T	4.0	4.0	1.25	0.0	2.0	1.0	0.0	1.0	0.0	0.0	2.0	2.0	TC	CT	TC	CA	T	C	T	C	A	0.5156950672645739	184.1	1779.2999999999954	1.0	12.0	6.0	4.0	T	G	G	G	C	4.29	33.94724137931034
guideSeq_HF1	VEGFA_2	GACCCCCTCCACCCCGCCTCNGG	GACCCCCACCCCCCCCCACCCAG	-	1281295	1281317	19.0	4.75	0.0	1.0	1.0	AG	C	G	3.0	4.0	1.25	1.0	1.0	0.0	1.0	0.0	1.0	1.0	1.0	0.0	CC	CA	AC	CC	C	C	A	C	C	0.6816143497757847	204.30000000000004	1909.699999999996	4.0	17.0	0.0	2.0	A	G	G	C	A	4.45	33.85103448275862
guideSeq_HF1	VEGFA_2	GACCCCCTCCACCCCGCCTCNGG	GACCCCCCCCACCTCCCTCCCGG	-	33094608	33094630	2.0	8.0	0.0	1.0	1.0	GG	C	G	2.0	4.0	1.0	0.0	1.0	0.0	1.0	0.0	1.0	0.0	0.0	1.0	CC	CT	TC	CC	C	C	T	C	C	0.8026905829596412	206.1	2096.3999999999974	2.0	16.0	2.0	3.0	A	C	G	G	G	4.37	33.757413793103446
guideSeq_HF1	VEGFA_2	GACCCCCTCCACCCCGCCTCNGG	GAGCCACCACACCCCGCCTGAAG	-	38523996	38524018	9.0	4.75	0.0	1.0	1.0	AG	A	G	3.0	3.0	1.6666666666666667	1.0	0.0	1.0	1.0	0.0	0.0	3.0	0.0	0.0	GC	CC	CT	TG	G	C	C	T	G	0.5201793721973094	186.5	1777.8999999999944	6.0	11.0	1.0	5.0	G	A	G	C	A	4.31	34.13051724137931
guideSeq_HF1	VEGFA_2	GACCCCCTCCACCCCGCCTCNGG	ACCCCCTCCCACTCACCCTCTGG	+	57916729	57916751	12.0	5.75	1.0	1.0	2.0	GG	T	A	2.0	5.0	1.0	0.0	1.0	0.0	0.0	1.0	0.0	1.0	1.0	0.0	CC	CC	CT	TC	C	C	C	T	C	0.7937219730941704	183.9	2093.799999999998	3.0	14.0	4.0	2.0	G	C	C	G	C	4.29	33.79362068965517
guideSeq_HF1	VEGFA_2	GACCCCCTCCACCCCGCCTCNGG	GGCCGCCTCCACACCACCCCGGG	-	38070881	38070903	3.0	3.75	0.0	0.0	0.0	GG	G	G	5.0	5.0	1.0	1.0	2.0	0.0	1.0	1.0	2.0	2.0	0.0	1.0	AC	CC	CC	CC	A	C	C	C	C	0.7174887892376681	206.3	1980.4999999999966	3.0	13.0	1.0	6.0	C	C	C	G	C	4.58	34.070689655172416
guideSeq_HF1	VEGFA_2	GACCCCCTCCACCCCGCCTCNGG	ACGCCCCCCCACCCCCCCGCAAG	+	174291403	174291425	4.0	7.0	1.0	2.0	0.0	AG	A	A	2.0	4.0	1.0	1.0	1.0	0.0	0.0	0.0	0.0	1.0	1.0	0.0	CC	CC	CG	GC	C	C	C	G	C	0.5470852017937221	219.50000000000003	1850.299999999996	4.0	16.0	0.0	3.0	G	C	G	T	T	4.43	34.271551724137936
guideSeq_HF1	VEGFA_2	GACCCCCTCCACCCCGCCTCNGG	AGCCTCCTCCACCCCTCCATGGG	+	38377801	38377823	9.0	5.75	1.0	1.0	2.0	GG	G	A	2.0	4.0	1.25	0.0	1.0	0.0	0.0	1.0	0.0	0.0	1.0	1.0	TC	CC	CA	AT	T	C	C	A	T	0.7085201793721974	190.6	1948.3999999999967	3.0	12.0	4.0	4.0	C	T	C	C	T	4.33	33.8996551724138
guideSeq_HF1	VEGFA_2	GACCCCCTCCACCCCGCCTCNGG	ACCCCTTACACCCTGCATTCCAG	-	47808926	47808948	18.0	4.75	1.0	0.0	1.0	AG	C	A	4.0	4.0	1.25	1.0	1.0	0.0	2.0	0.0	0.0	1.0	0.0	3.0	CA	AT	TT	TC	C	A	T	T	C	0.6502242152466368	181.6	1887.8999999999967	5.0	11.0	5.0	2.0	A	T	G	G	G	4.29	34.07482758620689
guideSeq_HF1	VEGFA_2	GACCCCCTCCACCCCGCCTCNGG	AACCCCCGCCTCCCGGGCTCAAG	-	122791244	122791266	8.0	3.75	0.0	0.0	0.0	AG	A	A	5.0	5.0	1.0	1.0	1.0	1.0	1.0	1.0	1.0	3.0	1.0	0.0	GG	GC	CT	TC	G	G	C	T	C	0.4843049327354261	210.1	1841.0999999999951	4.0	12.0	2.0	5.0	C	G	A	T	T	4.03	34.110517241379306
guideSeq_HF1	VEGFA_2	GACCCCCTCCACCCCGCCTCNGG	AACCCCCTCCACCCCCCACTCAG	-	104164015	104164037	14.0	8.0	0.0	1.0	1.0	AG	C	A	2.0	3.0	1.3333333333333333	1.0	0.0	0.0	0.0	1.0	1.0	1.0	0.0	0.0	CC	CA	AC	CT	C	C	A	C	T	0.5829596412556054	190.60000000000005	1798.5999999999951	5.0	15.0	2.0	1.0	T	G	C	C	T	4.03	33.85344827586207
guideSeq_HF1	VEGFA_2	GACCCCCTCCACCCCGCCTCNGG	ACCCCCTCCACCCTCTGCTTTAG	+	88053930	88053952	16.0	5.75	1.0	1.0	2.0	AG	T	A	2.0	4.0	1.25	1.0	0.0	0.0	0.0	1.0	0.0	0.0	1.0	1.0	TG	GC	CT	TT	T	G	C	T	T	0.6143497757847534	187.1	1817.899999999996	3.0	12.0	6.0	2.0	G	G	C	A	T	4.03	33.960344827586205
guideSeq_HF1	VEGFA_2	GACCCCCTCCACCCCGCCTCNGG	CGACCCCCCACCCCCGCCCCTGG	-	52027707	52027729	3.0	8.0	1.0	2.0	1.0	GG	T	C	1.0	4.0	1.0	1.0	0.0	0.0	0.0	0.0	1.0	0.0	0.0	0.0	GC	CC	CC	CC	G	C	C	C	C	0.5605381165919282	215.90000000000003	1823.9999999999952	2.0	16.0	1.0	4.0	G	C	T	A	C	4.45	33.922413793103445
guideSeq_HF1	VEGFA_2	GACCCCCTCCACCCCGCCTCNGG	CACCCCCTCCACCTCACCCATAG	+	16837619	16837641	17.0	4.75	0.0	1.0	1.0	AG	T	C	3.0	4.0	1.25	0.0	2.0	0.0	0.0	1.0	1.0	0.0	1.0	1.0	AC	CC	CC	CA	A	C	C	C	A	0.6143497757847534	179.9	1790.3999999999958	5.0	14.0	3.0	1.0	G	A	T	C	T	4.36	33.91431034482759
guideSeq_HF1	VEGFA_2	GACCCCCTCCACCCCGCCTCNGG	CTCCCTCCAGCCCCACACTCTGG	+	72493536	72493558	11.0	9.0	2.0	0.0	2.0	GG	T	C	2.0	4.0	1.0	0.0	1.0	0.0	0.0	1.0	1.0	0.0	0.0	1.0	CA	AC	CT	TC	C	A	C	T	C	0.5829596412556054	180.10000000000005	1759.5999999999967	3.0	13.0	4.0	3.0	C	C	C	T	T	4.42	33.927068965517236
guideSeq_HF1	VEGFA_2	GACCCCCTCCACCCCGCCTCNGG	AACCTCCTCCTCCCAGGCTCAAG	+	86497399	86497421	2.0	3.75	0.0	0.0	0.0	AG	A	A	5.0	5.0	1.0	1.0	1.0	1.0	1.0	1.0	1.0	2.0	1.0	1.0	GG	GC	CT	TC	G	G	C	T	C	0.4843049327354261	182.6	1769.599999999996	5.0	11.0	4.0	3.0	T	G	A	T	T	3.64	34.09637931034483
guideSeq_HF1	VEGFA_2	GACCCCCTCCACCCCGCCTCNGG	TCACCCACTCCATCCCGCCCTAG	-	61464660	61464682	12.0	7.0	1.0	1.0	0.0	AG	T	T	3.0	4.0	1.0	0.0	0.0	1.0	1.0	1.0	0.0	1.0	1.0	1.0	CG	GC	CC	CC	C	G	C	C	C	0.3856502242152465	185.2	1675.899999999997	4.0	13.0	4.0	2.0	A	C	A	T	A	4.66	34.033793103448275
guideSeq_HF1	VEGFA_2	GACCCCCTCCACCCCGCCTCNGG	ACCACCCTCTGCCCCTCCTGCAG	-	4833647	4833669	20.0	4.75	1.0	0.0	1.0	AG	C	A	4.0	3.0	1.6666666666666667	1.0	1.0	2.0	0.0	0.0	0.0	1.0	1.0	2.0	TC	CC	CT	TG	T	C	C	T	G	0.5560538116591929	185.6	1808.5999999999967	3.0	13.0	4.0	3.0	T	C	A	G	A	4.29	33.93931034482759
guideSeq_HF1	VEGFA_2	GACCCCCTCCACCCCGCCTCNGG	GGGACCCTCCACCCTGCCTATGG	-	75388101	75388123	17.0	7.0	0.0	2.0	0.0	GG	T	G	2.0	2.0	2.0	1.0	1.0	0.0	0.0	0.0	0.0	1.0	0.0	1.0	GC	CC	CT	TA	G	C	C	T	A	0.5919282511210763	189.7	1839.7999999999954	3.0	10.0	4.0	6.0	G	G	C	A	C	4.29	33.902241379310354
guideSeq_HF1	VEGFA_2	GACCCCCTCCACCCCGCCTCNGG	CCCCTCTCACCCCGCCCTGCAGG	+	4444516	4444538	17.0	10.0	3.0	0.0	3.0	GG	A	C	1.0	4.0	1.0	0.0	0.0	0.0	0.0	1.0	0.0	0.0	1.0	0.0	CC	CT	TG	GC	C	C	T	G	C	0.6278026905829597	199.40000000000003	1840.1999999999955	2.0	14.0	3.0	4.0	A	G	G	A	G	4.58	33.72448275862069
guideSeq_HF1	VEGFA_2	GACCCCCTCCACCCCGCCTCNGG	GAACCACTACACCCAGCCTCCAG	+	118866861	118866883	11.0	7.0	0.0	0.0	0.0	AG	C	G	4.0	4.0	1.0	0.0	1.0	1.0	1.0	1.0	0.0	4.0	0.0	0.0	GC	CC	CT	TC	G	C	C	T	C	0.5156950672645739	172.8	1781.2999999999952	7.0	11.0	2.0	3.0	G	C	T	T	T	4.03	34.20068965517241
guideSeq_HF1	VEGFA_2	GACCCCCTCCACCCCGCCTCNGG	CACCACTGCACCCCAGCCTCGGG	+	27740512	27740534	12.0	5.75	1.0	1.0	2.0	GG	G	C	2.0	5.0	1.0	0.0	0.0	0.0	2.0	0.0	0.0	2.0	0.0	0.0	GC	CC	CT	TC	G	C	C	T	C	0.4887892376681615	188.6	1810.9999999999936	4.0	12.0	2.0	5.0	G	A	C	A	G	4.33	33.94827586206897
guideSeq_HF1	VEGFA_2	GACCCCCTCCACCCCGCCTCNGG	GAGCCACTGCACCCAGCCTCTGG	-	44055488	44055510	2.0	7.0	0.0	0.0	0.0	GG	T	G	4.0	4.0	1.0	0.0	1.0	1.0	1.0	1.0	0.0	4.0	0.0	0.0	GC	CC	CT	TC	G	C	C	T	C	0.4215246636771301	180.5	1770.7999999999945	4.0	10.0	3.0	6.0	G	G	A	C	G	4.33	33.922413793103445
guideSeq_HF1	VEGFA_2	GACCCCCTCCACCCCGCCTCNGG	CACCACCCCCACCCCACCCCCAG	+	3435814	3435836	10.0	5.75	0.0	1.0	2.0	AG	C	C	2.0	5.0	1.0	1.0	1.0	0.0	0.0	0.0	2.0	0.0	0.0	0.0	AC	CC	CC	CC	A	C	C	C	C	0.5067264573991032	194.8	1703.5999999999954	5.0	17.0	0.0	1.0	C	A	G	T	C	4.57	33.926034482758624
guideSeq_HF1	VEGFA_2	GACCCCCTCCACCCCGCCTCNGG	TGACCCCCTCACCTCACCCCCAG	-	70998960	70998982	10.0	7.0	1.0	1.0	0.0	AG	C	T	3.0	4.0	1.0	1.0	2.0	0.0	0.0	0.0	2.0	0.0	0.0	1.0	AC	CC	CC	CC	A	C	C	C	C	0.5470852017937221	181.9	1761.8999999999958	4.0	14.0	3.0	2.0	C	C	C	C	A	4.37	33.96793103448276
guideSeq_HF1	VEGFA_2	GACCCCCTCCACCCCGCCTCNGG	CTCACTCTCCACCCTGCCTCTGG	-	100715982	100716004	8.0	5.75	0.0	1.0	2.0	GG	T	C	2.0	5.0	1.0	0.0	1.0	0.0	1.0	0.0	0.0	0.0	0.0	2.0	GC	CC	CT	TC	G	C	C	T	C	0.4215246636771301	171.50000000000003	1738.8999999999949	2.0	12.0	6.0	3.0	A	A	A	G	T	3.35	34.02431034482759
guideSeq_HF1	VEGFA_2	GACCCCCTCCACCCCGCCTCNGG	GACCCCCCCCACCTCCCTCCCGG	+	114581865	114581887	X	8.0	0.0	1.0	1.0	GG	C	G	2.0	4.0	1.0	0.0	1.0	0.0	1.0	0.0	1.0	0.0	0.0	1.0	CC	CT	TC	CC	C	C	T	C	C	0.8475336322869955	206.1	2171.2999999999993	2.0	16.0	2.0	3.0	A	C	G	G	G	4.37	33.768275862068954
guideSeq_HF1	VEGFA_2	GACCCCCTCCACCCCGCCTCNGG	ACCCCACCCCACTCCCCCTCCAG	-	48149896	48149918	17.0	5.75	1.0	1.0	2.0	AG	C	A	2.0	5.0	1.0	0.0	0.0	0.0	1.0	1.0	1.0	0.0	1.0	0.0	CC	CC	CT	TC	C	C	C	T	C	0.5291479820627802	192.50000000000003	1770.299999999996	4.0	16.0	2.0	1.0	C	C	T	C	C	4.33	33.83362068965518
guideSeq_HF1	VEGFA_2	GACCCCCTCCACCCCGCCTCNGG	CTCCCGCCACCCCGCTCTCTCAG	-	7531046	7531068	17.0	9.0	2.0	0.0	2.0	AG	C	C	2.0	3.0	1.3333333333333333	0.0	0.0	0.0	1.0	1.0	0.0	1.0	0.0	1.0	TC	CT	TC	CT	T	C	T	C	T	0.6636771300448431	191.50000000000009	1943.4999999999955	2.0	14.0	4.0	3.0	G	C	T	C	T	4.33	33.89637931034483
guideSeq_HF1	VEGFA_2	GACCCCCTCCACCCCGCCTCNGG	CCCGCCCTCCACCCCCACTCCAG	+	219524276	219524298	2.0	5.75	0.0	1.0	2.0	AG	C	C	2.0	4.0	1.25	0.0	0.0	0.0	0.0	2.0	0.0	0.0	2.0	0.0	CA	AC	CT	TC	C	A	C	T	C	0.6188340807174888	198.00000000000003	1875.5999999999967	3.0	16.0	2.0	2.0	C	C	C	T	G	4.58	33.93793103448275
guideSeq_HF1	VEGFA_2	GACCCCCTCCACCCCGCCTCNGG	GAGCCACTGCCCCCAGCCTCAAG	-	14178763	14178785	19.0	4.75	0.0	1.0	1.0	AG	A	G	3.0	5.0	1.0	0.0	1.0	0.0	1.0	1.0	0.0	3.0	0.0	0.0	GC	CC	CT	TC	G	C	C	T	C	0.5112107623318386	188.3	1756.6999999999948	5.0	11.0	2.0	5.0	T	G	C	A	C	4.14	34.04120689655173
guideSeq_HF1	VEGFA_2	GACCCCCTCCACCCCGCCTCNGG	CACTCCAGCCAGCCCGCCTCCGG	+	19780995	19781017	18.0	3.75	0.0	0.0	0.0	GG	C	C	5.0	4.0	1.25	0.0	0.0	1.0	2.0	2.0	0.0	3.0	1.0	1.0	GC	CC	CT	TC	G	C	C	T	C	0.5112107623318386	200.4	1850.4999999999945	3.0	13.0	2.0	5.0	G	G	C	G	G	4.53	33.93862068965516
guideSeq_HF1	VEGFA_2	GACCCCCTCCACCCCGCCTCNGG	GACCCCGGCTACCCCGCCCAGAG	+	132334526	132334548	12.0	4.75	0.0	1.0	1.0	AG	G	G	3.0	3.0	1.6666666666666667	0.0	0.0	1.0	2.0	0.0	0.0	2.0	0.0	1.0	GC	CC	CC	CA	G	C	C	C	A	0.6547085201793722	204.4	1903.2999999999965	4.0	12.0	1.0	6.0	C	C	C	C	C	4.45	33.93413793103448
guideSeq_HF1	VEGFA_2	GACCCCCTCCACCCCGCCTCNGG	CCTCCTGCACTCCCTGCCTCCAG	+	76633297	76633319	11.0	10.0	3.0	0.0	3.0	AG	C	C	1.0	4.0	1.0	0.0	0.0	0.0	1.0	0.0	0.0	1.0	0.0	0.0	GC	CC	CT	TC	G	C	C	T	C	0.3542600896860987	181.5	1713.199999999996	2.0	13.0	5.0	3.0	G	T	A	A	T	4.29	33.93568965517241
guideSeq_HF1	VEGFA_2	GACCCCCTCCACCCCGCCTCNGG	ACCCCCCCCACCTTCCCTCCCGG	+	120601199	120601221	2.0	5.75	1.0	1.0	2.0	GG	C	A	2.0	4.0	1.25	0.0	1.0	0.0	1.0	0.0	1.0	0.0	0.0	1.0	CC	CT	TC	CC	C	C	T	C	C	0.7937219730941704	209.6	2087.8999999999974	2.0	16.0	3.0	2.0	A	C	G	G	G	3.75	33.936379310344826
guideSeq_HF1	VEGFA_2	GACCCCCTCCACCCCGCCTCNGG	GCTCCCTCTAGCCCCTCCTCAGG	-	53650356	53650378	14.0	4.75	1.0	1.0	1.0	GG	A	G	3.0	5.0	1.0	0.0	1.0	1.0	0.0	1.0	0.0	0.0	1.0	2.0	TC	CC	CT	TC	T	C	C	T	C	0.4215246636771301	188.00000000000003	1722.199999999995	2.0	12.0	5.0	4.0	T	T	C	A	A	3.64	33.985517241379306
guideSeq_HF1	VEGFA_2	GACCCCCTCCACCCCGCCTCNGG	GCCGGCTCCATCCCCGCCCCCAG	+	115503033	115503055	3.0	4.75	1.0	1.0	1.0	AG	C	G	3.0	4.0	1.25	1.0	0.0	0.0	1.0	1.0	1.0	2.0	0.0	0.0	GC	CC	CC	CC	G	C	C	C	C	0.7219730941704036	214.1	2013.6999999999966	2.0	14.0	2.0	5.0	G	T	G	G	C	4.42	33.91913793103448
guideSeq_HF1	VEGFA_2	GACCCCCTCCACCCCGCCTCNGG	GACCCCCACCACCTCCCTCCCGG	+	46254724	46254746	X	8.0	0.0	1.0	1.0	GG	C	G	2.0	4.0	1.0	0.0	1.0	0.0	1.0	0.0	0.0	1.0	0.0	1.0	CC	CT	TC	CC	C	C	T	C	C	0.7802690582959642	196.4	2049.699999999997	3.0	15.0	2.0	3.0	A	C	G	G	G	4.37	33.85810344827586
guideSeq_HF1	VEGFA_2	GACCCCCTCCACCCCGCCTCNGG	GAACTCCCCCACCCCGCCCACAG	+	125050625	125050647	12.0	4.75	0.0	1.0	1.0	AG	C	G	3.0	3.0	1.6666666666666667	2.0	0.0	0.0	0.0	1.0	1.0	1.0	0.0	1.0	GC	CC	CC	CA	G	C	C	C	A	0.5426008968609866	194.8	1879.8999999999949	5.0	14.0	1.0	3.0	G	G	T	C	C	3.95	34.05603448275862
guideSeq_HF1	VEGFA_2	GACCCCCTCCACCCCGCCTCNGG	GAGCCACTGCACCCAGCCTGGGG	+	6592618	6592640	7.0	3.75	0.0	0.0	0.0	GG	G	G	5.0	4.0	1.25	1.0	1.0	1.0	1.0	1.0	0.0	5.0	0.0	0.0	GC	CC	CT	TG	G	C	C	T	G	0.5784753363228701	189.1	1814.7999999999965	4.0	9.0	2.0	8.0	G	A	G	A	C	4.33	33.965172413793105
guideSeq_HF1	VEGFA_2	GACCCCCTCCACCCCGCCTCNGG	GCCCCCTCCTCGCCCGCGTCCAG	-	135849556	135849578	X	8.0	1.0	1.0	1.0	AG	C	G	2.0	4.0	1.0	1.0	0.0	1.0	0.0	0.0	0.0	1.0	1.0	0.0	GC	CG	GT	TC	G	C	G	T	C	0.6502242152466368	209.5	1953.899999999997	1.0	14.0	3.0	5.0	G	C	G	C	A	4.62	34.03189655172414
guideSeq_HF1	VEGFA_2	GACCCCCTCCACCCCGCCTCNGG	GAGCCACTGCACCCGGCCTAAAG	+	54387712	54387734	13.0	3.75	0.0	0.0	0.0	AG	A	G	5.0	4.0	1.25	1.0	1.0	1.0	1.0	1.0	0.0	5.0	0.0	0.0	GC	CC	CT	TA	G	C	C	T	A	0.4753363228699552	191.6	1745.199999999995	6.0	9.0	2.0	6.0	T	T	G	A	A	3.34	34.36379310344828
guideSeq_HF1	VEGFA_2	GACCCCCTCCACCCCGCCTCNGG	GCGGCCCACCACCCCGCTTCAGG	-	75469756	75469778	14.0	4.75	0.0	1.0	1.0	GG	A	G	3.0	4.0	1.25	1.0	0.0	0.0	1.0	1.0	0.0	2.0	0.0	1.0	GC	CT	TT	TC	G	C	T	T	C	0.6547085201793722	205.8	1924.5999999999954	3.0	12.0	2.0	6.0	G	T	C	T	C	4.29	34.11206896551724
guideSeq_HF1	VEGFA_2	GACCCCCTCCACCCCGCCTCNGG	GACGCCCTCCACCCGACAACAGG	-	111057364	111057386	7.0	4.75	0.0	1.0	1.0	GG	A	G	3.0	4.0	1.25	2.0	0.0	0.0	0.0	1.0	0.0	3.0	0.0	0.0	AC	CA	AA	AC	A	C	A	A	C	0.3856502242152465	185.80000000000004	1715.3999999999944	6.0	11.0	1.0	5.0	A	G	A	T	T	3.75	34.21482758620689
guideSeq_HF1	VEGFA_2	GACCCCCTCCACCCCGCCTCNGG	CAGCCCCTCCCCCCAGGCTCAGG	-	46674270	46674292	17.0	4.75	0.0	1.0	1.0	GG	A	C	3.0	5.0	1.0	1.0	0.0	0.0	0.0	2.0	0.0	2.0	1.0	0.0	GG	GC	CT	TC	G	G	C	T	C	0.5829596412556054	199.80000000000004	1816.4999999999961	3.0	13.0	2.0	5.0	T	G	G	G	A	4.33	33.81568965517241
guideSeq_HF1	VEGFA_2	GACCCCCTCCACCCCGCCTCNGG	GAGCCACTGCACCCAGCCTGGAG	-	55334019	55334041	14.0	3.75	0.0	0.0	0.0	AG	G	G	5.0	4.0	1.25	1.0	1.0	1.0	1.0	1.0	0.0	5.0	0.0	0.0	GC	CC	CT	TG	G	C	C	T	G	0.5515695067264574	180.5	1758.9999999999952	5.0	9.0	2.0	7.0	C	C	A	G	C	4.33	34.00206896551724
guideSeq_HF1	VEGFA_2	GACCCCCTCCACCCCGCCTCNGG	ACCGCGCTGCACCCCGCCCCGGG	+	24275906	24275928	X	5.75	1.0	0.0	2.0	GG	G	A	3.0	5.0	1.0	1.0	0.0	1.0	1.0	0.0	1.0	2.0	0.0	0.0	GC	CC	CC	CC	G	C	C	C	C	0.5201793721973094	223.4	1786.9999999999961	2.0	13.0	1.0	7.0	A	T	G	T	G	4.58	34.07706896551724
guideSeq_HF1	VEGFA_2	GACCCCCTCCACCCCGCCTCNGG	GCACCCTCCAGCCCCTTCTCCAG	+	75995243	75995265	7.0	4.75	1.0	1.0	1.0	AG	C	G	3.0	4.0	1.25	1.0	1.0	0.0	0.0	1.0	0.0	1.0	1.0	1.0	TT	TC	CT	TC	T	T	C	T	C	0.5470852017937221	188.0	1760.399999999995	3.0	13.0	4.0	3.0	C	A	C	T	G	4.29	34.00706896551724
guideSeq_HF1	VEGFA_2	GACCCCCTCCACCCCGCCTCNGG	TCCCGCCTCCCCTCCTCCTCAGG	-	43820189	43820211	19.0	5.75	1.0	1.0	2.0	GG	A	T	2.0	5.0	1.0	0.0	1.0	0.0	0.0	1.0	0.0	0.0	2.0	0.0	TC	CC	CT	TC	T	C	C	T	C	0.6412556053811659	194.8	1873.899999999996	1.0	14.0	5.0	3.0	C	G	G	A	A	3.74	33.942586206896536
guideSeq_HF1	VEGFA_2	GACCCCCTCCACCCCGCCTCNGG	ACACCCTCCCCGCCCGCCTCCAG	+	46396293	46396315	11.0	8.0	1.0	1.0	1.0	AG	C	A	2.0	4.0	1.0	0.0	0.0	1.0	0.0	1.0	0.0	1.0	1.0	0.0	GC	CC	CT	TC	G	C	C	T	C	0.6502242152466368	204.2	1871.8999999999953	3.0	15.0	2.0	3.0	T	G	T	G	A	4.29	34.047241379310336
guideSeq_HF1	VEGFA_2	GACCCCCTCCACCCCGCCTCNGG	GACCCTCACCAGCCCACCTAGAG	+	44153335	44153357	21.0	3.75	0.0	0.0	0.0	AG	G	G	5.0	4.0	1.25	1.0	1.0	1.0	2.0	0.0	1.0	3.0	0.0	1.0	AC	CC	CT	TA	A	C	C	T	A	0.4708520179372198	175.8	1766.199999999995	6.0	11.0	2.0	4.0	G	C	C	T	T	4.29	33.910862068965514
guideSeq_HF1	VEGFA_2	GACCCCCTCCACCCCGCCTCNGG	GACCCCCCCCACCTCCCTCCCGG	-	20407386	20407408	19.0	8.0	0.0	1.0	1.0	GG	C	G	2.0	4.0	1.0	0.0	1.0	0.0	1.0	0.0	1.0	0.0	0.0	1.0	CC	CT	TC	CC	C	C	T	C	C	0.7668161434977578	206.1	2024.899999999997	2.0	16.0	2.0	3.0	A	C	G	G	G	4.37	33.757413793103446
guideSeq_HF1	VEGFA_2	GACCCCCTCCACCCCGCCTCNGG	GCCCCCCACCCCCCCGCCCCCAG	+	119932042	119932064	11.0	7.0	0.0	0.0	0.0	AG	C	G	4.0	4.0	1.0	1.0	0.0	1.0	1.0	1.0	1.0	1.0	2.0	0.0	GC	CC	CC	CC	G	C	C	C	C	0.5515695067264574	225.0	1804.399999999996	2.0	18.0	0.0	3.0	A	T	G	A	C	4.58	33.79879310344828
guideSeq_HF1	VEGFA_2	GACCCCCTCCACCCCGCCTCNGG	AACCTCCACCTCCCCGCCCCAGG	-	78273377	78273399	12.0	3.75	0.0	0.0	0.0	GG	A	A	5.0	5.0	1.0	1.0	0.0	1.0	2.0	1.0	2.0	1.0	1.0	1.0	GC	CC	CC	CC	G	C	C	C	C	0.4260089686098655	201.3	1806.5999999999951	4.0	14.0	2.0	3.0	T	T	C	A	A	3.64	34.198620689655165
guideSeq_HF1	VEGFA_2	GACCCCCTCCACCCCGCCTCNGG	GGCCCCCTCGGCCGCCCCTCGGG	+	33855107	33855129	20.0	4.75	0.0	1.0	1.0	GG	G	G	3.0	4.0	1.25	0.0	0.0	2.0	0.0	1.0	0.0	1.0	0.0	2.0	CC	CC	CT	TC	C	C	C	T	C	0.6502242152466368	227.8	1895.9999999999961	0.0	13.0	2.0	8.0	G	A	C	C	G	4.62	33.74431034482759
guideSeq_HF1	VEGFA_2	GACCCCCTCCACCCCGCCTCNGG	CCCCCCCCACCCGGACCTACCGG	-	135051657	135051679	10.0	9.0	2.0	0.0	2.0	GG	C	C	2.0	4.0	1.0	0.0	1.0	0.0	1.0	0.0	1.0	1.0	0.0	0.0	CC	CT	TA	AC	C	C	T	A	C	0.7399103139013453	211.5	2011.5999999999967	3.0	15.0	1.0	4.0	C	C	A	T	G	4.18	33.95689655172413
guideSeq_HF1	VEGFA_2	GACCCCCTCCACCCCGCCTCNGG	GACCCCCCCCACCTCCCTCCCGG	-	70086090	70086112	16.0	8.0	0.0	1.0	1.0	GG	C	G	2.0	4.0	1.0	0.0	1.0	0.0	1.0	0.0	1.0	0.0	0.0	1.0	CC	CT	TC	CC	C	C	T	C	C	0.7937219730941704	206.1	2091.599999999998	2.0	16.0	2.0	3.0	A	C	G	G	G	4.37	33.757413793103446
guideSeq_HF1	VEGFA_2	GACCCCCTCCACCCCGCCTCNGG	GACCTCCACCTCCCAGGCTCAAG	-	132373666	132373688	5.0	3.75	0.0	0.0	0.0	AG	A	G	5.0	5.0	1.0	1.0	1.0	1.0	2.0	0.0	0.0	3.0	1.0	1.0	GG	GC	CT	TC	G	G	C	T	C	0.4484304932735426	178.0	1740.899999999995	5.0	11.0	3.0	4.0	T	G	A	T	C	4.14	34.11137931034483
guideSeq_HF1	VEGFA_2	GACCCCCTCCACCCCGCCTCNGG	GAGCCACTGCACCCGGCCACCGG	+	4728891	4728913	7.0	3.75	0.0	0.0	0.0	GG	C	G	5.0	5.0	1.0	1.0	1.0	1.0	1.0	1.0	0.0	5.0	0.0	0.0	GC	CC	CA	AC	G	C	C	A	C	0.5829596412556054	198.0	1820.6999999999955	4.0	11.0	1.0	7.0	T	A	C	T	T	3.35	34.144655172413806
guideSeq_HF1	VEGFA_2	GACCCCCTCCACCCCGCCTCNGG	ACCCCCCCCCCAGCCCCCTCCAG	+	60332289	60332311	20.0	5.75	1.0	1.0	2.0	AG	C	A	2.0	4.0	1.25	0.0	1.0	1.0	0.0	0.0	0.0	0.0	2.0	0.0	CC	CC	CT	TC	C	C	C	T	C	0.5964125560538116	212.2	1841.399999999996	3.0	17.0	1.0	2.0	G	G	G	G	C	4.45	33.72344827586205
guideSeq_HF1	VEGFA_2	GACCCCCTCCACCCCGCCTCNGG	GACCCCCCCCACCTCCCTCCCGG	+	73629048	73629070	10.0	8.0	0.0	1.0	1.0	GG	C	G	2.0	4.0	1.0	0.0	1.0	0.0	1.0	0.0	1.0	0.0	0.0	1.0	CC	CT	TC	CC	C	C	T	C	C	0.7892376681614349	206.1	2078.2999999999975	2.0	16.0	2.0	3.0	A	C	G	G	G	4.37	33.757413793103446
guideSeq_HF1	VEGFA_2	GACCCCCTCCACCCCGCCTCNGG	CACTCCCTCCACCCTGCATCAGG	-	52950214	52950236	5.0	7.0	0.0	0.0	0.0	GG	A	C	4.0	4.0	1.0	1.0	1.0	0.0	0.0	2.0	0.0	1.0	1.0	2.0	GC	CA	AT	TC	G	C	A	T	C	0.2825112107623318	175.70000000000005	1737.7999999999952	4.0	12.0	4.0	3.0	C	C	A	A	T	4.24	33.996551724137944
guideSeq_HF1	VEGFA_2	GACCCCCTCCACCCCGCCTCNGG	CCTCTGTCCACGCCCGCCTCGGG	+	65004176	65004198	11.0	5.75	1.0	1.0	2.0	GG	G	C	2.0	4.0	1.25	0.0	0.0	0.0	2.0	0.0	0.0	1.0	0.0	1.0	GC	CC	CT	TC	G	C	C	T	C	0.6681614349775785	199.7	1911.7999999999965	1.0	12.0	4.0	6.0	G	G	C	C	T	4.72	33.93568965517241
guideSeq_HF1	VEGFA_2	GACCCCCTCCACCCCGCCTCNGG	GGACCGCCTCCCCTCGCCGCCAG	-	5629313	5629335	18.0	7.0	1.0	1.0	0.0	AG	C	G	3.0	4.0	1.0	1.0	1.0	0.0	1.0	0.0	0.0	2.0	0.0	1.0	GC	CC	CG	GC	G	C	C	G	C	0.6860986547085202	209.5	1927.1999999999966	2.0	13.0	2.0	6.0	C	T	G	C	G	4.62	33.85689655172414
guideSeq_HF1	VEGFA_2	GACCCCCTCCACCCCGCCTCNGG	TCCCCGCTGCAGCCCACCTCCAG	-	135388685	135388707	5.0	4.75	1.0	0.0	1.0	AG	C	T	4.0	5.0	1.0	0.0	1.0	2.0	0.0	1.0	1.0	2.0	1.0	0.0	AC	CC	CT	TC	A	C	C	T	C	0.5470852017937221	194.30000000000004	1746.9999999999961	3.0	13.0	3.0	4.0	T	G	T	C	G	4.37	34.13
guideSeq_HF1	VEGFA_2	GACCCCCTCCACCCCGCCTCNGG	GAGCCACTGCACCCGGCCTGTAG	+	65007387	65007409	15.0	3.75	0.0	0.0	0.0	AG	T	G	5.0	4.0	1.25	1.0	1.0	1.0	1.0	1.0	0.0	5.0	0.0	0.0	GC	CC	CT	TG	G	C	C	T	G	0.4887892376681615	185.7	1773.8999999999958	4.0	9.0	3.0	7.0	T	T	T	T	T	3.38	34.488448275862076
guideSeq_HF1	VEGFA_2	GACCCCCTCCACCCCGCCTCNGG	GACACCCACCACCCCAACTGTGG	+	41736147	41736169	6.0	3.75	0.0	0.0	0.0	GG	T	G	5.0	3.0	1.6666666666666667	2.0	1.0	0.0	1.0	1.0	1.0	4.0	0.0	0.0	AA	AC	CT	TG	A	A	C	T	G	0.5470852017937221	173.3	1752.7999999999952	6.0	11.0	2.0	4.0	A	G	G	T	C	4.18	34.18706896551725
guideSeq_HF1	VEGFA_2	GACCCCCTCCACCCCGCCTCNGG	GCCCACTCCTCCCCGCCCCCCGG	-	120789172	120789194	10.0	4.75	1.0	1.0	1.0	GG	C	G	3.0	5.0	1.0	1.0	0.0	1.0	1.0	0.0	1.0	1.0	1.0	0.0	CC	CC	CC	CC	C	C	C	C	C	0.8475336322869955	217.1	2221.4999999999995	1.0	16.0	2.0	4.0	C	C	T	C	G	4.63	33.793965517241375
guideSeq_HF1	VEGFA_2	GACCCCCTCCACCCCGCCTCNGG	CCACCCCCCCCACCAGCCTCTGG	+	49964231	49964253	22.0	7.0	1.0	1.0	0.0	GG	T	C	3.0	4.0	1.0	0.0	1.0	0.0	1.0	1.0	1.0	1.0	1.0	0.0	GC	CC	CT	TC	G	C	C	T	C	0.6053811659192825	197.30000000000004	1832.299999999996	3.0	15.0	2.0	3.0	C	T	T	C	C	4.17	33.993103448275875
guideSeq_HF1	VEGFA_2	GACCCCCTCCACCCCGCCTCNGG	GACCCCCACTCCCCAGTCTCGGG	-	79183572	79183594	13.0	4.75	0.0	1.0	1.0	GG	G	G	3.0	5.0	1.0	1.0	1.0	0.0	1.0	0.0	0.0	2.0	0.0	1.0	GT	TC	CT	TC	G	T	C	T	C	0.6905829596412556	187.8	1989.1999999999966	3.0	12.0	3.0	5.0	A	A	G	A	C	4.45	33.97413793103449
guideSeq_HF1	VEGFA_2	GACCCCCTCCACCCCGCCTCNGG	CACCCCCTCCCCACCCTCTCCAG	+	101330210	101330232	8.0	4.75	0.0	1.0	1.0	AG	C	C	3.0	4.0	1.25	1.0	1.0	0.0	0.0	1.0	0.0	0.0	2.0	1.0	CT	TC	CT	TC	C	T	C	T	C	0.5022421524663677	188.40000000000003	1805.199999999996	3.0	16.0	3.0	1.0	C	C	C	C	T	4.29	33.83465517241379
BLESS	Sp_sg1	GCCTCCCCAAAGCCTGGCCANGG	TCCTCCCCAGGCCGTGGCCATGG	-	90522707	90522729	2.0	11.75	0.0	1.0	2.0	GG	T	T	1.0	4.0	1.0	0.0	0.0	1.0	0.0	0.0	0.0	0.0	0.0	1.0	GG	GC	CC	CA	G	G	C	C	A	0.6860986547085202	198.2	1944.9999999999966	2.0	10.0	4.0	7.0	C	C	C	T	G	4.72	33.96982758620689
BLESS	Sp_sg1	GCCTCCCCAAAGCCTGGCCANGG	GCCTCCCCACTCCCTGTCCACGG	+	77600159	77600181	17.0	12.0	0.0	0.0	0.0	GG	C	G	4.0	2.0	2.0	1.0	0.0	3.0	0.0	0.0	0.0	0.0	4.0	0.0	GT	TC	CC	CA	G	T	C	C	A	0.600896860986547	188.1	1840.799999999996	2.0	13.0	4.0	4.0	G	G	T	T	C	4.03	34.044655172413805
BLESS	Sp_sg1	GCCTCCCCAAAGCCTGGCCANGG	CCCTCCCTGAACCCAGGCCAGGG	-	1123887	1123909	X	10.0	0.0	0.0	0.0	GG	G	C	5.0	4.0	1.25	0.0	1.0	2.0	1.0	1.0	0.0	1.0	2.0	2.0	GG	GC	CC	CA	G	G	C	C	A	0.6233183856502242	196.5	1803.599999999996	4.0	11.0	2.0	6.0	C	C	A	C	A	4.03	34.0248275862069
BLESS	Sp_sg1	GCCTCCCCAAAGCCTGGCCANGG	GCATCTGCAATGGCTGGCCAGAG	-	150188390	150188412	2.0	10.0	0.0	0.0	0.0	AG	G	G	5.0	4.0	1.25	0.0	1.0	1.0	2.0	1.0	0.0	3.0	1.0	1.0	GG	GC	CC	CA	G	G	C	C	A	0.4125560538116592	180.9	1767.2999999999952	5.0	6.0	4.0	8.0	C	A	G	A	G	4.53	34.0401724137931
BLESS	Sp_sg1	GCCTCCCCAAAGCCTGGCCANGG	GCCTCCCCAGAGAGGGCCCAAAG	-	113950713	113950735	2.0	10.0	0.0	0.0	0.0	AG	A	G	5.0	3.0	1.6666666666666667	1.0	3.0	1.0	0.0	0.0	0.0	3.0	1.0	1.0	GC	CC	CC	CA	G	C	C	C	A	0.6098654708520179	195.8	1844.399999999995	6.0	9.0	1.0	7.0	A	C	A	T	T	4.02	34.1003448275862
BLESS	Sp_sg1	GCCTCCCCAAAGCCTGGCCANGG	GCATCCCCAGAGCCTTGCTGCAG	-	123997017	123997039	5.0	10.0	0.0	0.0	0.0	AG	C	G	5.0	3.0	1.6666666666666667	2.0	1.0	1.0	0.0	1.0	0.0	1.0	1.0	3.0	TG	GC	CT	TG	T	G	C	T	G	0.4663677130044843	185.3	1740.4999999999952	4.0	9.0	4.0	6.0	A	G	T	C	T	4.33	33.926724137931025
BLESS	Sp_sg2	GGCCAGGCTTTGGGGAGGCCNGG	GGCCGGGGGTTGGGGAGAGCCAG	+	89784077	89784099	7.0	10.0	0.0	0.0	0.0	AG	C	G	5.0	3.0	1.6666666666666667	2.0	0.0	1.0	2.0	0.0	1.0	3.0	0.0	1.0	AG	GA	AG	GC	A	G	A	G	C	0.5874439461883408	205.9	1916.5999999999945	3.0	4.0	2.0	14.0	G	G	A	C	T	4.03	33.78068965517242
BLESS	Sp_sg2	GGCCAGGCTTTGGGGAGGCCNGG	GCCAGGCACTTTGGGAGGCCAAG	-	39335501	39335523	18.0	14.25	1.0	0.0	1.0	AG	A	G	2.0	2.0	1.5	0.0	0.0	2.0	0.0	0.0	1.0	0.0	1.0	0.0	AG	GG	GC	CC	A	G	G	C	C	0.4708520179372198	193.1	1780.2999999999954	5.0	6.0	3.0	9.0	G	C	A	G	G	3.35	34.19137931034483
BLESS	Sp_sg2	GGCCAGGCTTTGGGGAGGCCNGG	CCCAGGATTTTGGGAGGCCCAGG	+	135785433	135785455	9.0	10.25	1.0	0.0	1.0	GG	A	C	4.0	4.0	1.25	0.0	0.0	1.0	1.0	2.0	0.0	1.0	3.0	0.0	GG	GC	CC	CC	G	G	C	C	C	0.4798206278026906	198.0	1772.9999999999952	4.0	6.0	4.0	9.0	T	A	G	G	A	3.63	34.213448275862056
BLESS	Sp_sg2	GGCCAGGCTTTGGGGAGGCCNGG	ACCCGGCTGATGGGGGGGCCCGG	+	114761497	114761519	13.0	10.5	1.0	0.0	2.0	GG	C	A	3.0	4.0	1.25	0.0	1.0	1.0	0.0	1.0	0.0	1.0	1.0	1.0	GG	GG	GC	CC	G	G	G	C	C	0.7713004484304933	218.1	2108.399999999998	2.0	7.0	2.0	12.0	C	T	G	A	T	4.45	33.89913793103449
BLESS	Sp_sg2	GGCCAGGCTTTGGGGAGGCCNGG	GCCTGGCTTTGAGGGGCCCATGG	-	40749666	40749688	15.0	10.25	1.0	0.0	1.0	GG	T	G	4.0	4.0	1.25	1.0	1.0	1.0	0.0	1.0	1.0	0.0	2.0	1.0	GC	CC	CC	CA	G	C	C	C	A	0.5336322869955157	200.3	1788.5999999999951	2.0	6.0	5.0	10.0	T	G	G	A	G	4.03	34.083103448275864
BLESS	Sp_sg2	GGCCAGGCTTTGGGGAGGCCNGG	TCCCAGCCCTTTGGGAGGCCGAG	+	23769506	23769528	15.0	10.0	0.0	0.0	0.0	AG	G	T	5.0	4.0	1.25	0.0	0.0	2.0	1.0	2.0	1.0	0.0	4.0	0.0	AG	GG	GC	CC	A	G	G	C	C	0.4798206278026906	199.9	1822.2999999999965	3.0	8.0	4.0	8.0	G	C	G	G	G	4.05	34.014827586206906
BLESS	Sp_sg2	GGCCAGGCTTTGGGGAGGCCNGG	TCCCAGCCCTTTGGGAGGCCAAG	-	59895007	59895029	3.0	10.0	0.0	0.0	0.0	AG	A	T	5.0	4.0	1.25	0.0	0.0	2.0	1.0	2.0	1.0	0.0	4.0	0.0	AG	GG	GC	CC	A	G	G	C	C	0.5201793721973094	197.3	1809.9999999999948	4.0	8.0	4.0	7.0	G	C	A	G	G	4.05	34.086206896551715
BLESS	Sp_sg2	GGCCAGGCTTTGGGGAGGCCNGG	TCCCAGCATTTTGGGAGGCCGAG	-	144047304	144047326	7.0	10.0	0.0	0.0	0.0	AG	G	T	5.0	3.0	1.6666666666666667	0.0	0.0	1.0	2.0	2.0	0.0	1.0	4.0	0.0	AG	GG	GC	CC	A	G	G	C	C	0.4977578475336323	193.6	1839.099999999996	4.0	6.0	5.0	8.0	G	C	G	G	G	3.63	34.173103448275874
BLESS	Sp_sg2	GGCCAGGCTTTGGGGAGGCCNGG	TCCCAGCATTTGGGGAGGCCAAG	-	40012984	40013006	7.0	12.0	0.0	0.0	0.0	AG	A	T	4.0	2.0	2.0	0.0	0.0	0.0	2.0	2.0	0.0	1.0	3.0	0.0	AG	GG	GC	CC	A	G	G	C	C	0.4484304932735426	192.9	1802.3999999999953	5.0	6.0	4.0	8.0	G	T	G	G	G	3.75	34.20534482758621
BLESS	Sp_sg2	GGCCAGGCTTTGGGGAGGCCNGG	TTCCAGGAATTTGGGAGGCCAAG	-	175909463	175909485	5.0	10.0	0.0	0.0	0.0	AG	A	T	5.0	3.0	1.6666666666666667	0.0	0.0	2.0	1.0	2.0	0.0	2.0	3.0	0.0	AG	GG	GC	CC	A	G	G	C	C	0.4932735426008968	188.8	1802.899999999996	6.0	4.0	5.0	8.0	G	C	G	G	G	2.85	34.431724137931035
BLESS	Sp_sg2	GGCCAGGCTTTGGGGAGGCCNGG	GCCAGAGCTTTGTGGGGCGCTGG	+	3966773	3966795	2.0	11.75	1.0	1.0	2.0	GG	T	G	1.0	4.0	1.0	0.0	0.0	1.0	0.0	0.0	0.0	0.0	1.0	0.0	GG	GC	CG	GC	G	G	C	G	C	0.4977578475336323	196.0	1739.7999999999965	2.0	5.0	5.0	11.0	G	A	A	C	G	4.03	34.34068965517242
BLESS	Sp_sg2	GGCCAGGCTTTGGGGAGGCCNGG	GGGAAGGGTTTGGGGAGGAAGAG	-	96694514	96694536	7.0	10.0	0.0	0.0	0.0	AG	G	G	5.0	2.0	2.5	2.0	0.0	0.0	1.0	2.0	0.0	5.0	0.0	0.0	AG	GG	GA	AA	A	G	G	A	A	0.4080717488789238	190.3	1704.299999999996	6.0	0.0	3.0	14.0	A	G	G	T	G	4.03	34.212413793103444
BLESS	Sp_sg2	GGCCAGGCTTTGGGGAGGCCNGG	TGCCAGCACTTTGGGAGGCCAAG	+	66825661	66825683	7.0	11.75	0.0	1.0	2.0	AG	A	T	1.0	3.0	1.3333333333333333	0.0	0.0	0.0	1.0	0.0	1.0	0.0	0.0	0.0	AG	GG	GC	CC	A	G	G	C	C	0.5112107623318386	187.9	1795.199999999995	5.0	6.0	4.0	8.0	G	C	A	G	G	3.35	34.11344827586207
guideSeq_HF1	RUNX1-1	GCATTTTCAGGAGGAAGCGANGG	AACTTTTTCAGGAGGAGCAAAAG	-	109186319	109186341	5.0	7.0	1.0	1.0	0.0	AG	A	A	3.0	4.0	1.0	1.0	0.0	0.0	0.0	2.0	2.0	0.0	1.0	0.0	AG	GC	CA	AA	A	G	C	A	A	0.3094170403587444	179.79999999999995	1684.199999999995	9.0	3.0	5.0	6.0	A	C	A	G	T	3.34	35.00241379310344
guideSeq_HF1	RUNX1-1	GCATTTTCAGGAGGAAGCGANGG	CGATTTGAAGGAGGAAGAGTGGG	+	111314495	111314517	3.0	4.75	1.0	0.0	1.0	GG	G	C	4.0	3.0	1.6666666666666667	2.0	0.0	0.0	2.0	0.0	0.0	3.0	1.0	0.0	AG	GA	AG	GT	A	G	A	G	T	0.30493273542600896	178.2	1672.299999999996	7.0	1.0	4.0	11.0	A	A	A	G	G	4.05	34.401896551724136
guideSeq_HF1	RUNX1-1	GCATTTTCAGGAGGAAGCGANGG	TCATTTTCAGGCCCAAGCAAGAG	+	101181629	101181651	13.0	3.75	0.0	0.0	0.0	AG	G	T	5.0	3.0	1.6666666666666667	1.0	2.0	1.0	0.0	1.0	1.0	0.0	4.0	0.0	AG	GC	CA	AA	A	G	C	A	A	0.452914798206278	180.5	1784.3999999999949	7.0	6.0	5.0	5.0	C	C	T	C	C	3.63	34.60568965517242
HTGTS	VEGFA	GGGTGGGGGGAGTTTGCTCCTGG	GTGGGAGGATTGTTTGCTCCCAG	+	80390077	80390099	3.0	15.5	2.0	0.0	2.0	AG	C	G	2.0	3.0	1.3333333333333333	0.0	0.0	0.0	1.0	1.0	2.0	0.0	0.0	0.0	GC	CT	TC	CC	G	C	T	C	C	0.4394618834080717	178.4	1735.5999999999951	3.0	4.0	7.0	9.0	G	A	G	A	T	4.19	34.18931034482759
HTGTS	VEGFA	GGGTGGGGGGAGTTTGCTCCTGG	GGATGAGGTGAGTATTCTCCAAG	-	4642477	4642499	1.0	15.0	0.0	0.0	0.0	AG	A	G	5.0	5.0	1.0	0.0	2.0	1.0	1.0	1.0	2.0	1.0	2.0	0.0	TC	CT	TC	CC	T	C	T	C	C	0.4304932735426009	164.0	1699.8999999999958	6.0	3.0	6.0	8.0	G	C	C	A	T	4.05	34.18706896551724
HTGTS	VEGFA	GGGTGGGGGGAGTTTGCTCCTGG	GGAGGTAGAGAGTTTGCTGCAGG	-	82037093	82037115	10.0	14.75	1.0	0.0	1.0	GG	A	G	4.0	4.0	1.25	1.0	0.0	1.0	1.0	1.0	2.0	2.0	0.0	0.0	GC	CT	TG	GC	G	C	T	G	C	0.5650224215246636	173.4	1770.6999999999966	5.0	2.0	5.0	11.0	C	A	C	A	G	3.85	34.086379310344824
HTGTS	VEGFA	GGGTGGGGGGAGTTTGCTCCTGG	GGGTGGTGCCAGTTTGCTGAGGG	+	66879496	66879518	4.0	15.0	0.0	0.0	0.0	GG	G	G	5.0	2.0	2.5	2.0	0.0	2.0	1.0	0.0	0.0	2.0	3.0	0.0	GC	CT	TG	GA	G	C	T	G	A	0.4663677130044843	183.9	1777.5999999999951	2.0	3.0	6.0	12.0	T	T	C	A	C	3.85	34.29655172413793
HTGTS	VEGFA	GGGTGGGGGGAGTTTGCTCCTGG	GGTGGGGGTAGGGTGGGTCCCAG	+	17411681	17411703	17.0	14.75	1.0	0.0	1.0	AG	C	G	4.0	5.0	1.0	1.0	2.0	1.0	0.0	0.0	0.0	3.0	1.0	0.0	GG	GT	TC	CC	G	G	T	C	C	0.6502242152466368	191.6	1874.099999999996	2.0	3.0	4.0	14.0	C	C	A	G	A	4.29	33.93362068965517
HTGTS	VEGFA	GGGTGGGGGGAGTTTGCTCCTGG	GGGTTGGGGGCCTGGGCTCCTGG	-	54494104	54494126	19.0	15.0	0.0	0.0	0.0	GG	T	G	5.0	3.0	1.6666666666666667	0.0	2.0	2.0	1.0	0.0	0.0	2.0	3.0	0.0	GC	CT	TC	CC	G	C	T	C	C	0.7130044843049327	205.2	1906.0999999999967	0.0	5.0	5.0	13.0	G	T	C	T	G	4.03	33.793965517241375
HTGTS	VEGFA	GGGTGGGGGGAGTTTGCTCCTGG	GGCTGGGGCGAGGTTGGCCCTAG	-	136024957	136024979	9.0	15.0	0.0	0.0	0.0	AG	T	G	5.0	4.0	1.25	2.0	1.0	1.0	0.0	1.0	1.0	2.0	2.0	0.0	GG	GC	CC	CC	G	G	C	C	C	0.726457399103139	203.2	2005.7999999999965	2.0	5.0	4.0	12.0	G	T	C	C	T	3.64	33.83017241379311
HTGTS	VEGFA	GGGTGGGGGGAGTTTGCTCCTGG	GGGTGGGAGGAGGTCACTCTTGG	+	827002	827024	7.0	15.0	0.0	0.0	0.0	GG	T	G	5.0	3.0	1.6666666666666667	1.0	3.0	0.0	1.0	0.0	3.0	1.0	0.0	1.0	AC	CT	TC	CT	A	C	T	C	T	0.6547085201793722	176.60000000000005	1849.7999999999965	3.0	3.0	5.0	12.0	G	G	G	G	T	4.18	33.851379310344825
HTGTS	VEGFA	GGGTGGGGGGAGTTTGCTCCTGG	GGGGAGGGGCAGTGTGCTCTGGG	-	126740668	126740690	11.0	15.0	0.0	0.0	0.0	GG	G	G	5.0	3.0	1.6666666666666667	1.0	1.0	1.0	1.0	1.0	1.0	2.0	1.0	1.0	GC	CT	TC	CT	G	C	T	C	T	0.5695067264573991	188.8	1754.4999999999952	2.0	3.0	4.0	14.0	T	A	G	C	T	4.62	33.848103448275864
HTGTS	VEGFA	GGGTGGGGGGAGTTTGCTCCTGG	GGGTGGAGGGAGCTGGATGCAGG	+	47370074	47370096	22.0	15.0	0.0	0.0	0.0	GG	A	G	5.0	5.0	1.0	2.0	2.0	0.0	1.0	0.0	2.0	3.0	0.0	0.0	GA	AT	TG	GC	G	A	T	G	C	0.5246636771300448	185.5	1783.9999999999966	4.0	2.0	3.0	14.0	C	T	C	A	G	4.33	33.91551724137932
HTGTS	VEGFA	GGGTGGGGGGAGTTTGCTCCTGG	GGTGGCAGGGAGTCTGAACCTGG	+	136708375	136708397	9.0	14.75	1.0	0.0	1.0	GG	T	G	4.0	3.0	1.6666666666666667	2.0	1.0	0.0	1.0	0.0	2.0	2.0	0.0	0.0	GA	AA	AC	CC	G	A	A	C	C	0.5874439461883408	176.9	1831.2999999999947	4.0	4.0	4.0	11.0	G	G	A	A	A	3.64	34.18534482758621
HTGTS	VEGFA	GGGTGGGGGGAGTTTGCTCCTGG	GGGGGCAGGGAGGATGCTCCAGG	-	138356355	138356377	6.0	15.0	0.0	0.0	0.0	GG	A	G	5.0	3.0	1.6666666666666667	0.0	2.0	0.0	2.0	1.0	1.0	3.0	1.0	0.0	GC	CT	TC	CC	G	C	T	C	C	0.5919282511210763	195.2	1798.399999999995	4.0	4.0	2.0	13.0	G	C	A	A	G	4.51	33.861034482758605
HTGTS	VEGFA	GGGTGGGGGGAGTTTGCTCCTGG	GGTGGGGCGGGGTTTGGGCCTAG	-	133798826	133798848	9.0	15.75	1.0	0.0	1.0	AG	T	G	3.0	3.0	1.3333333333333333	2.0	0.0	1.0	0.0	0.0	0.0	2.0	0.0	1.0	GG	GG	GC	CC	G	G	G	C	C	0.6233183856502242	208.50000000000003	1861.3999999999967	1.0	3.0	5.0	14.0	G	A	C	G	A	4.03	34.156724137931036
HTGTS	VEGFA	GGGTGGGGGGAGTTTGCTCCTGG	GGGAGGCGGGTCTTAGCTCCAGG	+	29827453	29827475	16.0	15.0	0.0	0.0	0.0	GG	A	G	5.0	4.0	1.25	0.0	1.0	2.0	1.0	1.0	0.0	2.0	3.0	0.0	GC	CT	TC	CC	G	C	T	C	C	0.6322869955156951	194.3	1891.5999999999967	3.0	5.0	4.0	11.0	T	G	C	G	T	4.42	33.963793103448275
HTGTS	VEGFA	GGGTGGGGGGAGTTTGCTCCTGG	GGGCTGGGGGAGCTGTCTCCAAG	-	98801292	98801314	9.0	15.0	0.0	0.0	0.0	AG	A	G	5.0	3.0	1.6666666666666667	0.0	3.0	0.0	1.0	1.0	2.0	1.0	2.0	0.0	TC	CT	TC	CC	T	C	T	C	C	0.5739910313901345	188.0	1767.9999999999955	3.0	5.0	4.0	11.0	G	T	G	G	T	3.75	34.08827586206897
HTGTS	VEGFA	GGGTGGGGGGAGTTTGCTCCTGG	GGGTGGGAGGAGAGTGCTAGCAG	-	91219702	91219724	15.0	15.0	0.0	0.0	0.0	AG	C	G	5.0	2.0	2.5	2.0	2.0	0.0	1.0	0.0	1.0	4.0	0.0	0.0	GC	CT	TA	AG	G	C	T	A	G	0.452914798206278	177.20000000000005	1714.8999999999944	5.0	2.0	3.0	13.0	C	A	C	A	G	4.29	33.84241379310345
HTGTS	VEGFA	GGGTGGGGGGAGTTTGCTCCTGG	GGTTGGGGGAGCTTGGATTCTAG	+	42708508	42708530	22.0	14.75	1.0	0.0	1.0	AG	T	G	4.0	5.0	1.0	2.0	1.0	0.0	0.0	1.0	0.0	2.0	1.0	1.0	GA	AT	TT	TC	G	A	T	T	C	0.5605381165919282	185.1	1830.699999999996	3.0	2.0	7.0	11.0	A	A	T	C	C	4.03	34.14241379310346
HTGTS	VEGFA	GGGTGGGGGGAGTTTGCTCCTGG	TGGTGGGAGGAGTTTGGGTCAGG	-	9218516	9218538	3.0	15.0	0.0	0.0	0.0	GG	A	T	5.0	3.0	1.6666666666666667	3.0	0.0	0.0	1.0	1.0	1.0	2.0	1.0	1.0	GG	GG	GT	TC	G	G	G	T	C	0.4753363228699552	178.1	1721.2999999999952	3.0	1.0	6.0	13.0	G	T	A	G	A	3.85	34.05396551724138
HTGTS	VEGFA	GGGTGGGGGGAGTTTGCTCCTGG	AAGTGGGAAGTGTTTGCTCCTGG	+	19849354	19849376	11.0	15.0	0.0	0.0	0.0	GG	T	A	5.0	3.0	1.6666666666666667	0.0	0.0	2.0	1.0	2.0	4.0	0.0	1.0	0.0	GC	CT	TC	CC	G	C	T	C	C	0.4035874439461883	176.6	1799.799999999996	4.0	3.0	7.0	9.0	T	G	T	G	G	3.35	34.49137931034483
HTGTS	VEGFA	GGGTGGGGGGAGTTTGCTCCTGG	GGGTGGTGGGGGTTTGCAGAGGG	+	71258400	71258422	17.0	15.0	0.0	0.0	0.0	GG	G	G	5.0	2.0	2.5	3.0	0.0	1.0	1.0	0.0	0.0	3.0	1.0	1.0	GC	CA	AG	GA	G	C	A	G	A	0.5964125560538116	192.2	1844.5999999999967	2.0	1.0	5.0	15.0	A	G	G	G	A	4.03	34.05568965517241
HTGTS	VEGFA	GGGTGGGGGGAGTTTGCTCCTGG	GGTGGGGGTGAGGGTGTTTCAAG	-	6609606	6609628	9.0	14.75	1.0	0.0	1.0	AG	A	G	4.0	4.0	1.25	2.0	2.0	0.0	0.0	0.0	0.0	2.0	0.0	2.0	GT	TT	TT	TC	G	T	T	T	C	0.5829596412556054	180.3	1816.099999999996	3.0	1.0	6.0	13.0	G	G	C	A	G	4.29	34.09862068965518
HTGTS	VEGFA	GGGTGGGGGGAGTTTGCTCCTGG	TGGGCGGAGGAGGTTGCTCCCGG	+	124661979	124662001	8.0	15.0	0.0	0.0	0.0	GG	C	T	5.0	4.0	1.25	0.0	1.0	0.0	2.0	2.0	1.0	2.0	2.0	0.0	GC	CT	TC	CC	G	C	T	C	C	0.5784753363228701	201.4	1841.1999999999955	2.0	5.0	4.0	12.0	T	A	G	C	C	3.64	34.138965517241374
HTGTS	VEGFA	GGGTGGGGGGAGTTTGCTCCTGG	GGCTGGGGTGACTCTCCTCCGGG	+	428591	428613	2.0	15.0	0.0	0.0	0.0	GG	G	G	5.0	5.0	1.0	0.0	2.0	2.0	0.0	1.0	1.0	0.0	4.0	0.0	CC	CT	TC	CC	C	C	T	C	C	0.5246636771300448	189.2	1794.6999999999955	1.0	7.0	5.0	10.0	C	C	C	C	T	4.42	33.87310344827587
HTGTS	VEGFA	GGGTGGGGGGAGTTTGCTCCTGG	GGGTGGTGGGAGGGTGCTCTGAG	-	125537194	125537216	10.0	16.0	0.0	0.0	0.0	AG	G	G	4.0	2.0	2.0	1.0	2.0	0.0	1.0	0.0	0.0	2.0	1.0	1.0	GC	CT	TC	CT	G	C	T	C	T	0.5964125560538116	178.8	1784.5999999999951	2.0	2.0	5.0	14.0	C	A	G	A	G	4.29	33.78637931034483
HTGTS	VEGFA	GGGTGGGGGGAGTTTGCTCCTGG	GGGTGGGGGGAGCTATAACCAGG	-	57246518	57246540	16.0	15.0	0.0	0.0	0.0	GG	A	G	5.0	2.0	2.5	2.0	3.0	0.0	0.0	0.0	1.0	3.0	1.0	0.0	TA	AA	AC	CC	T	A	A	C	C	0.4753363228699552	193.4	1744.1999999999946	5.0	3.0	3.0	12.0	T	G	T	T	A	4.33	34.00258620689655
HTGTS	VEGFA	GGGTGGGGGGAGTTTGCTCCTGG	GGGATGGGGGAGAATGTTCCCAG	+	166681781	166681803	4.0	15.0	0.0	0.0	0.0	AG	C	G	5.0	3.0	1.6666666666666667	1.0	2.0	0.0	1.0	1.0	0.0	3.0	1.0	1.0	GT	TT	TC	CC	G	T	T	C	C	0.600896860986547	185.3	1843.099999999996	5.0	3.0	4.0	11.0	C	C	C	T	C	4.27	34.07637931034483
HTGTS	VEGFA	GGGTGGGGGGAGTTTGCTCCTGG	GGTGGGGGGAGCAGGGCCCCTGG	+	215623	215645	7.0	14.75	1.0	0.0	1.0	GG	T	G	4.0	2.0	2.5	1.0	3.0	0.0	0.0	0.0	1.0	3.0	0.0	0.0	GC	CC	CC	CC	G	C	C	C	C	0.6860986547085202	207.1	1907.199999999996	2.0	5.0	2.0	14.0	T	G	T	A	T	4.62	33.81379310344828
HTGTS	VEGFA	GGGTGGGGGGAGTTTGCTCCTGG	GGGTGTGGGGAGGCTGCCTCGGG	-	74266236	74266258	17.0	15.0	0.0	0.0	0.0	GG	G	G	5.0	3.0	1.6666666666666667	2.0	2.0	0.0	1.0	0.0	2.0	1.0	1.0	1.0	GC	CC	CT	TC	G	C	C	T	C	0.6233183856502242	198.1	1900.4999999999952	1.0	4.0	4.0	14.0	G	G	T	C	C	4.33	33.95396551724137
HTGTS	VEGFA	GGGTGGGGGGAGTTTGCTCCTGG	GGTTGGGGGGGTGTTTCACCTGG	+	81620081	81620103	X	14.75	1.0	0.0	1.0	GG	T	G	4.0	5.0	1.0	1.0	1.0	1.0	0.0	1.0	0.0	1.0	2.0	1.0	TC	CA	AC	CC	T	C	A	C	C	0.4932735426008968	188.90000000000003	1821.7999999999952	1.0	3.0	7.0	12.0	A	A	C	T	G	4.03	34.18189655172414
HTGTS	VEGFA	GGGTGGGGGGAGTTTGCTCCTGG	GGGTGTGGGGTGGTGGCCCCCAG	+	143559277	143559299	8.0	15.0	0.0	0.0	0.0	AG	C	G	5.0	5.0	1.0	1.0	2.0	1.0	1.0	0.0	1.0	2.0	2.0	0.0	GC	CC	CC	CC	G	C	C	C	C	0.6547085201793722	194.9	1826.1999999999966	1.0	5.0	4.0	13.0	G	G	T	G	T	4.29	33.91862068965518
HTGTS	VEGFA	GGGTGGGGGGAGTTTGCTCCTGG	TGGATGGGGAGATTTGCTACTAG	-	90665206	90665228	12.0	14.75	1.0	1.0	0.0	AG	T	T	3.0	4.0	1.0	1.0	0.0	1.0	0.0	1.0	2.0	1.0	0.0	0.0	GC	CT	TA	AC	G	C	T	A	C	0.3946188340807175	174.4	1739.399999999995	5.0	2.0	7.0	9.0	C	T	A	G	T	3.75	34.03103448275862
HTGTS	VEGFA	GGGTGGGGGGAGTTTGCTCCTGG	GGGGTGGGTGGATCTACTCCCAG	-	70403882	70403904	14.0	14.75	1.0	1.0	0.0	AG	C	G	3.0	4.0	1.0	0.0	2.0	0.0	1.0	0.0	2.0	0.0	1.0	0.0	AC	CT	TC	CC	A	C	T	C	C	0.4843049327354261	179.70000000000005	1755.9999999999955	3.0	5.0	5.0	10.0	A	G	A	G	A	4.36	33.92793103448276
HTGTS	VEGFA	GGGTGGGGGGAGTTTGCTCCTGG	GAGCTGGAGGGAGTTTGCCCCAG	+	124731398	124731420	10.0	14.75	1.0	1.0	0.0	AG	C	G	3.0	4.0	1.0	0.0	0.0	0.0	1.0	2.0	2.0	0.0	1.0	0.0	TG	GC	CC	CC	T	G	C	C	C	0.4035874439461883	186.1	1692.4999999999952	4.0	5.0	4.0	10.0	G	T	G	A	A	3.85	34.16068965517241
HTGTS	VEGFA	GGGTGGGGGGAGTTTGCTCCTGG	AGGTGCGAGGGGTTTGCACCTGG	+	113740111	113740133	13.0	15.0	0.0	0.0	0.0	GG	T	A	5.0	5.0	1.0	1.0	0.0	1.0	2.0	1.0	2.0	1.0	1.0	1.0	GC	CA	AC	CC	G	C	A	C	C	0.7085201793721974	190.00000000000003	1950.299999999996	3.0	4.0	5.0	11.0	C	A	T	C	C	4.03	34.327413793103446
HTGTS	VEGFA	GGGTGGGGGGAGTTTGCTCCTGG	GGGTGAGGGGAGATTGCCTGGGG	-	46233987	46234009	19.0	15.0	0.0	0.0	0.0	GG	G	G	5.0	2.0	2.5	3.0	1.0	0.0	1.0	0.0	2.0	2.0	0.0	1.0	GC	CC	CT	TG	G	C	C	T	G	0.6547085201793722	191.9	1925.799999999996	3.0	2.0	4.0	14.0	G	A	G	A	G	3.75	33.748275862068965
HTGTS	VEGFA	GGGTGGGGGGAGTTTGCTCCTGG	GGGTACGGGGTGTTCTCTCCAGG	-	16801231	16801253	X	15.0	0.0	0.0	0.0	GG	A	G	5.0	3.0	1.6666666666666667	0.0	2.0	1.0	2.0	0.0	2.0	0.0	3.0	0.0	TC	CT	TC	CC	T	C	T	C	C	0.4170403587443946	181.8	1752.4999999999945	2.0	5.0	6.0	10.0	C	T	C	C	C	4.33	34.11810344827585
HTGTS	VEGFA	GGGTGGGGGGAGTTTGCTCCTGG	GGTGGGGAGGAGTAGGCTGGCAG	-	19333779	19333801	13.0	14.75	1.0	0.0	1.0	AG	C	G	4.0	2.0	2.5	2.0	2.0	0.0	0.0	0.0	0.0	4.0	0.0	0.0	GC	CT	TG	GG	G	C	T	G	G	0.5650224215246636	185.80000000000004	1809.399999999996	4.0	2.0	3.0	14.0	T	A	G	G	G	4.29	33.734310344827584
HTGTS	VEGFA	GGGTGGGGGGAGTTTGCTCCTGG	GCGAGGCGGGAGCCTGCTCCCGG	-	130613052	130613074	3.0	15.0	0.0	0.0	0.0	GG	C	G	5.0	4.0	1.25	0.0	2.0	0.0	1.0	2.0	2.0	1.0	2.0	0.0	GC	CT	TC	CC	G	C	T	C	C	0.7668161434977578	210.9	2044.9999999999966	2.0	8.0	2.0	11.0	C	G	T	G	A	4.33	34.04206896551724
HTGTS	VEGFA	GGGTGGGGGGAGTTTGCTCCTGG	GGTTGGGGGGATTTTGTTCTGAG	+	133288264	133288286	6.0	16.0	0.0	0.0	0.0	AG	G	G	4.0	3.0	1.3333333333333333	2.0	0.0	1.0	0.0	1.0	0.0	0.0	2.0	2.0	GT	TT	TC	CT	G	T	T	C	T	0.4349775784753363	182.9	1752.5999999999954	2.0	1.0	9.0	11.0	A	A	A	T	T	2.85	34.654655172413804
HTGTS	Chr7 103.6Mb OT17	GCCTCTCCCCACCCACCCTTGGC	CTCTTTCACCACCCACACTTTGG	+	222463460	222463482	2.0	15.0	0.0	0.0	0.0	GG	T	C	5.0	4.0	1.25	1.0	0.0	0.0	2.0	2.0	0.0	2.0	1.0	2.0	CA	AC	CT	TT	C	A	C	T	T	0.3094170403587444	170.0	1666.8999999999958	4.0	10.0	7.0	2.0	T	C	C	A	C	3.35	34.585
HTGTS	Chr7 103.6Mb OT17	GCCTCTCCCCACCCACCCTTGGC	CTCTCCCCACCCTCCCTCTCAAG	-	11862951	11862973	11.0	15.5	2.0	0.0	2.0	AG	A	C	2.0	3.0	1.3333333333333333	0.0	1.0	0.0	0.0	1.0	0.0	0.0	2.0	0.0	CT	TC	CT	TC	C	T	C	T	C	0.6547085201793722	179.00000000000003	1933.8999999999967	3.0	14.0	5.0	1.0	G	G	C	C	C	4.29	33.77431034482758
HTGTS	Chr7 103.6Mb OT17	GCCTCTCCCCACCCACCCTTGGC	GCCCCTCCACAGACACCCTCCAG	+	88051843	88051865	10.0	15.0	0.0	0.0	0.0	AG	C	G	5.0	3.0	1.6666666666666667	1.0	1.0	2.0	0.0	1.0	2.0	3.0	0.0	0.0	CC	CC	CT	TC	C	C	C	T	C	0.6188340807174888	178.8	1810.399999999996	5.0	13.0	2.0	3.0	G	T	C	A	G	4.17	33.998448275862074
HTGTS	Chr7 103.6Mb OT17	GCCTCTCCCCACCCACCCTTGGC	CCGCTCCCCACCCACCTCCCCGG	-	125075185	125075207	11.0	14.75	1.0	0.0	1.0	GG	C	C	4.0	3.0	1.6666666666666667	2.0	0.0	0.0	0.0	2.0	2.0	1.0	1.0	0.0	CT	TC	CC	CC	C	T	C	C	C	0.5156950672645739	207.3	1775.5999999999954	2.0	16.0	2.0	3.0	A	A	G	G	G	4.37	33.81206896551725
HTGTS	Chr7 103.6Mb OT17	GCCTCTCCCCACCCACCCTTGGC	CCTCCTACCTTCCCACCCATGGG	-	31067123	31067145	19.0	14.75	1.0	0.0	1.0	GG	G	C	4.0	4.0	1.25	1.0	0.0	2.0	1.0	0.0	0.0	2.0	1.0	1.0	CC	CC	CA	AT	C	C	C	A	T	0.5964125560538116	187.7	1804.9999999999952	3.0	12.0	5.0	3.0	T	C	C	C	C	3.75	34.04862068965517
HTGTS	Chr7 103.6Mb OT17	GCCTCTCCCCACCCACCCTTGGC	TCCCCTCCCCATCAGCCCTTAGG	+	1797542	1797564	20.0	15.0	0.0	0.0	0.0	GG	A	T	5.0	4.0	1.25	0.0	2.0	1.0	0.0	2.0	1.0	1.0	1.0	2.0	CC	CC	CT	TT	C	C	C	T	T	0.6098654708520179	193.4	1837.899999999996	3.0	12.0	5.0	3.0	C	T	C	T	C	4.33	33.79913793103448
HTGTS	Chr7 103.6Mb OT17	GCCTCTCCCCACCCACCCTTGGC	CCCTCTCCACTCCCAGGCTTGGG	+	55950179	55950201	17.0	15.0	0.0	0.0	0.0	GG	G	C	5.0	4.0	1.25	1.0	1.0	2.0	0.0	1.0	0.0	3.0	2.0	0.0	GG	GC	CT	TT	G	G	C	T	T	0.600896860986547	187.9	1816.099999999996	2.0	11.0	5.0	5.0	G	C	C	C	C	4.17	33.85051724137931
HTGTS	Chr7 103.6Mb OT17	GCCTCTCCCCACCCACCCTTGGC	GGAGCGCCCCACCCACCCTGCAG	-	34093153	34093175	6.0	15.0	0.0	0.0	0.0	AG	C	G	5.0	2.0	2.5	1.0	0.0	0.0	1.0	3.0	0.0	5.0	0.0	0.0	CC	CC	CT	TG	C	C	C	T	G	0.5829596412556054	198.40000000000003	1826.399999999996	4.0	12.0	1.0	6.0	T	C	C	T	C	4.29	33.90258620689655
HTGTS	Chr7 103.6Mb OT17	GCCTCTCCCCACCCACCCTTGGC	CTCCTCTCCCACCCTCCCTGCAG	-	143127651	143127673	8.0	14.75	1.0	1.0	0.0	AG	C	C	3.0	3.0	1.3333333333333333	1.0	1.0	0.0	0.0	1.0	0.0	1.0	2.0	0.0	CC	CC	CT	TG	C	C	C	T	G	0.6278026905829597	181.2	1900.9999999999961	2.0	14.0	5.0	2.0	C	C	C	C	C	4.29	33.881379310344826
HTGTS	Chr7 103.6Mb OT17	GCCTCTCCCCACCCACCCTTGGC	CGCCTCTCCCCACCCCACAACAG	+	84548050	84548072	11.0	14.75	1.0	1.0	0.0	AG	C	C	3.0	2.0	2.0	3.0	0.0	0.0	0.0	0.0	0.0	3.0	0.0	0.0	CA	AC	CA	AA	C	A	C	A	A	0.4618834080717489	186.40000000000003	1719.399999999995	5.0	14.0	2.0	2.0	G	C	C	C	C	4.58	33.946724137931035
HTGTS	Chr7 103.6Mb OT17	GCCTCTCCCCACCCACCCTTGGC	GACTATCACTATCCACCCTTCAG	+	104315392	104315414	13.0	15.0	0.0	0.0	0.0	AG	C	G	5.0	5.0	1.0	0.0	0.0	2.0	2.0	1.0	0.0	3.0	0.0	2.0	CC	CC	CT	TT	C	C	C	T	T	0.4215246636771301	161.79999999999995	1706.7999999999954	6.0	9.0	6.0	2.0	G	T	C	G	C	4.18	34.00948275862069
HTGTS	Chr7 103.6Mb OT17	GCCTCTCCCCACCCACCCTTGGC	GCATTGCCCCATCGACCCTTAGG	+	134919220	134919242	11.0	15.0	0.0	0.0	0.0	GG	A	G	5.0	4.0	1.25	0.0	1.0	1.0	2.0	1.0	0.0	3.0	0.0	2.0	CC	CC	CT	TT	C	C	C	T	T	0.5201793721973094	192.2	1772.4999999999961	4.0	9.0	5.0	5.0	A	C	A	C	C	4.29	34.233275862068965
HTGTS	Chr7 103.6Mb OT17	GCCTCTCCCCACCCACCCTTGGC	CTCCTCCCTACCCTCTCCTTCGG	+	131135205	131135227	2.0	14.75	1.0	0.0	1.0	GG	C	C	4.0	4.0	1.25	0.0	1.0	1.0	0.0	2.0	1.0	0.0	1.0	2.0	TC	CC	CT	TT	T	C	C	T	T	0.6098654708520179	185.3	1811.199999999995	1.0	13.0	7.0	2.0	C	C	C	A	G	4.29	33.858275862068965
HTGTS	Chr7 103.6Mb OT17	GCCTCTCCCCACCCACCCTTGGC	ACCCTCCCCACCCCAGCCTTTGG	-	126016965	126016987	6.0	14.75	1.0	0.0	1.0	GG	T	A	4.0	4.0	1.25	0.0	1.0	0.0	0.0	3.0	1.0	2.0	1.0	0.0	GC	CC	CT	TT	G	C	C	T	T	0.4170403587443946	198.7	1726.8999999999949	3.0	13.0	4.0	3.0	T	A	A	C	C	4.05	34.16862068965518
HTGTS	Chr7 103.6Mb OT17	GCCTCTCCCCACCCACCCTTGGC	GGGACACCCCACCCACCATTTAG	-	135312268	135312290	2.0	15.0	0.0	0.0	0.0	AG	T	G	5.0	3.0	1.6666666666666667	1.0	0.0	0.0	1.0	3.0	0.0	5.0	0.0	0.0	CC	CA	AT	TT	C	C	A	T	T	0.4304932735426009	183.4	1719.3999999999944	6.0	10.0	3.0	4.0	T	G	G	C	C	3.84	34.18793103448276
HTGTS	Chr7 103.6Mb OT17	GCCTCTCCCCACCCACCCTTGGC	CTCTCCACACCCACTCCTGTCAG	-	54221033	54221055	12.0	15.5	2.0	0.0	2.0	AG	C	C	2.0	4.0	1.0	0.0	0.0	0.0	1.0	1.0	1.0	1.0	0.0	0.0	CC	CT	TG	GT	C	C	T	G	T	0.4484304932735426	160.4	1716.0999999999951	4.0	12.0	5.0	2.0	C	A	G	A	G	4.37	33.898793103448284
HTGTS	Chr7 103.6Mb OT17	GCCTCTCCCCACCCACCCTTGGC	TACTTTCCCCTCCCCCCCTTAAG	-	21696690	21696712	1.0	15.0	0.0	0.0	0.0	AG	A	T	5.0	4.0	1.25	0.0	1.0	1.0	1.0	2.0	0.0	1.0	3.0	1.0	CC	CC	CT	TT	C	C	C	T	T	0.4977578475336323	196.3	1760.599999999996	3.0	12.0	7.0	1.0	G	A	C	A	G	3.35	34.0848275862069
HTGTS	Chr7 103.6Mb OT17	GCCTCTCCCCACCCACCCTTGGC	ACTGTCCCCACCCCCACCTTGGG	-	32913699	32913721	11.0	14.75	1.0	0.0	1.0	GG	G	A	4.0	4.0	1.25	0.0	1.0	0.0	0.0	3.0	1.0	2.0	1.0	0.0	AC	CC	CT	TT	A	C	C	T	T	0.4035874439461883	189.50000000000003	1783.1999999999946	3.0	12.0	4.0	4.0	G	A	T	T	T	3.63	34.29362068965518
HTGTS	Chr7 103.6Mb OT17	GCCTCTCCCCACCCACCCTTGGC	GGTCTCCCCAGCCATCCTTGGAG	-	17786600	17786622	19.0	14.75	1.0	0.0	1.0	AG	G	G	4.0	3.0	1.6666666666666667	0.0	1.0	1.0	0.0	2.0	0.0	3.0	0.0	1.0	CC	CT	TT	TG	C	C	T	T	G	0.5739910313901345	183.3	1844.799999999996	3.0	9.0	5.0	6.0	A	G	T	C	T	4.31	33.96879310344827
HTGTS	Chr7 103.6Mb OT17	GCCTCTCCCCACCCACCCTTGGC	GCCCCTCTCCACCCGCCCCCCGG	+	6191585	6191607	17.0	15.0	0.0	0.0	0.0	GG	C	G	5.0	3.0	1.6666666666666667	2.0	1.0	0.0	1.0	1.0	3.0	0.0	0.0	2.0	CC	CC	CC	CC	C	C	C	C	C	0.5650224215246636	217.1	1863.2999999999954	1.0	16.0	2.0	4.0	C	A	G	C	T	4.62	33.82068965517242
HTGTS	Chr7 103.6Mb OT17	GCCTCTCCCCACCCACCCTTGGC	GCCTCTCTCCAGGCTCCCTAGAG	+	46922812	46922834	6.0	15.0	0.0	0.0	0.0	AG	G	G	5.0	3.0	1.6666666666666667	1.0	2.0	1.0	1.0	0.0	0.0	3.0	1.0	1.0	CC	CC	CT	TA	C	C	C	T	A	0.5112107623318386	179.4	1794.3999999999949	3.0	10.0	5.0	5.0	G	A	A	A	C	4.33	33.973103448275864
HTGTS	Chr7 103.6Mb OT17	GCCTCTCCCCACCCACCCTTGGC	GCTTCTCCTCTTCCACACTTCAG	-	215130089	215130111	1.0	15.0	0.0	0.0	0.0	AG	C	G	5.0	4.0	1.25	1.0	0.0	3.0	0.0	1.0	0.0	1.0	1.0	3.0	CA	AC	CT	TT	C	A	C	T	T	0.4035874439461883	165.6	1740.5999999999954	3.0	10.0	8.0	2.0	G	A	A	T	A	4.14	34.328103448275854
HTGTS	Chr7 103.6Mb OT17	GCCTCTCCCCACCCACCCTTGGC	CCTTTCCCCAGCCACCACCGCAG	-	2735260	2735282	4.0	14.75	1.0	0.0	1.0	AG	C	C	4.0	3.0	1.6666666666666667	2.0	0.0	1.0	0.0	1.0	1.0	2.0	0.0	1.0	CA	AC	CC	CG	C	A	C	C	G	0.6502242152466368	194.5	1897.4999999999961	4.0	13.0	3.0	3.0	C	C	A	G	A	4.05	34.255344827586214
HTGTS	Chr7 103.6Mb OT17	GCCTCTCCCCACCCACCCTTGGC	GCTCCTCACCACCCAACCCTGAG	-	180328050	180328072	5.0	15.0	0.0	0.0	0.0	AG	G	G	5.0	4.0	1.25	1.0	1.0	0.0	1.0	2.0	2.0	2.0	0.0	1.0	AC	CC	CC	CT	A	C	C	C	T	0.5605381165919282	176.9	1785.4999999999955	5.0	12.0	3.0	3.0	T	C	C	C	C	4.03	33.89724137931035
HTGTS	Chr7 103.6Mb OT17	GCCTCTCCCCACCCACCCTTGGC	TGTCCTCCCCACCAACCCTAGGG	+	55175657	55175679	17.0	14.75	1.0	1.0	0.0	GG	G	T	3.0	3.0	1.3333333333333333	1.0	1.0	0.0	0.0	1.0	0.0	2.0	0.0	1.0	CC	CC	CT	TA	C	C	C	T	A	0.5201793721973094	185.6	1808.7999999999954	4.0	11.0	4.0	4.0	C	A	G	G	G	4.03	33.800517241379296
HTGTS	Chr7 103.6Mb OT17	GCCTCTCCCCACCCACCCTTGGC	CCCCTCACCCAGTCCCCCTTCAG	+	22507336	22507358	10.0	14.75	1.0	0.0	1.0	AG	C	C	4.0	4.0	1.25	0.0	2.0	1.0	0.0	1.0	1.0	1.0	1.0	1.0	CC	CC	CT	TT	C	C	C	T	T	0.4125560538116592	186.5	1757.199999999995	3.0	14.0	4.0	2.0	G	T	T	C	A	3.64	34.07103448275862
HTGTS	Chr7 103.6Mb OT17	GCCTCTCCCCACCCACCCTTGGC	TCATCTGCCCACGAACCCTTGGG	+	15046435	15046457	10.0	15.0	0.0	0.0	0.0	GG	G	T	5.0	4.0	1.25	0.0	2.0	0.0	1.0	2.0	0.0	4.0	1.0	0.0	CC	CC	CT	TT	C	C	C	T	T	0.4663677130044843	184.4	1772.899999999995	4.0	9.0	5.0	5.0	T	T	G	C	T	4.03	34.32362068965517
HTGTS	Chr7 103.6Mb OT17	GCCTCTCCCCACCCACCCTTGGC	GCCCCTCCCCGCCCCAGCTTTGG	-	109584893	109584915	1.0	15.0	0.0	0.0	0.0	GG	T	G	5.0	3.0	1.6666666666666667	1.0	2.0	1.0	0.0	1.0	1.0	2.0	1.0	1.0	AG	GC	CT	TT	A	G	C	T	T	0.8071748878923767	214.00000000000003	2164.099999999998	1.0	13.0	4.0	5.0	G	C	C	C	G	4.03	33.92862068965516
guideSeq_HF1	EMX1-2	GTCACCTCCAATGACTAGGGNGG	GTCTCCAACAATGAATTGGGGGG	+	18080460	18080482	21.0	3.75	0.0	0.0	0.0	GG	G	G	5.0	4.0	1.25	1.0	1.0	0.0	2.0	1.0	0.0	3.0	2.0	0.0	TT	TG	GG	GG	T	T	G	G	G	0.3721973094170404	180.4	1738.9999999999948	6.0	4.0	5.0	8.0	A	A	G	G	A	3.75	34.42655172413794
guideSeq_HF1	EMX1-2	GTCACCTCCAATGACTAGGGNGG	GCACTTGCCATTGACTAGGGAAG	+	37182351	37182373	5.0	8.0	1.0	1.0	1.0	AG	A	G	2.0	4.0	1.0	0.0	0.0	1.0	1.0	0.0	0.0	0.0	1.0	1.0	TA	AG	GG	GG	T	A	G	G	G	0.3721973094170404	175.69999999999996	1675.099999999996	6.0	5.0	5.0	7.0	A	A	A	G	A	4.02	34.486896551724136
guideSeq_HF1	EMX1-2	GTCACCTCCAATGACTAGGGNGG	AGCACCTCCAATGACAGAGGAGG	-	247611360	247611382	1.0	11.25	0.0	2.0	1.0	GG	A	A	0.0	3.0	1.0	0.0	0.0	0.0	0.0	0.0	0.0	0.0	0.0	0.0	AG	GA	AG	GG	A	G	A	G	G	0.5156950672645739	170.39999999999995	1827.9999999999945	8.0	6.0	2.0	7.0	C	C	C	C	T	4.37	34.00362068965518
guideSeq_HF1	EMX1-2	GTCACCTCCAATGACTAGGGNGG	GTCCCCTCCCAAGGCTAAGGTGG	-	3596692	3596714	1.0	4.75	0.0	1.0	1.0	GG	T	G	3.0	5.0	1.0	1.0	1.0	0.0	0.0	1.0	1.0	0.0	1.0	1.0	TA	AA	AG	GG	T	A	A	G	G	0.5112107623318386	190.3	1656.2999999999945	4.0	8.0	4.0	7.0	G	A	C	A	A	3.75	34.136034482758625
guideSeq_HF1	EMX1-2	GTCACCTCCAATGACTAGGGNGG	GTCACCTCCAATGATAGGTAAGG	+	104687656	104687678	12.0	11.25	2.0	1.0	1.0	GG	A	G	1.0	1.0	3.0	1.0	0.0	0.0	0.0	0.0	1.0	0.0	0.0	0.0	AG	GG	GT	TA	A	G	G	T	A	0.5560538116591929	168.49999999999997	1820.199999999996	7.0	5.0	5.0	6.0	T	C	A	C	G	3.75	34.24172413793104
guideSeq_HF1	EMX1-2	GTCACCTCCAATGACTAGGGNGG	GTCACTTCCAATCAGAGGGGCAG	+	145969138	145969160	3.0	4.75	0.0	1.0	1.0	AG	C	G	3.0	4.0	1.25	0.0	1.0	1.0	1.0	0.0	0.0	1.0	1.0	1.0	AG	GG	GG	GG	A	G	G	G	G	0.4349775784753363	171.7	1812.9999999999948	6.0	6.0	4.0	7.0	G	T	T	G	C	3.64	34.20620689655173
guideSeq_HF1	EMX1-2	GTCACCTCCAATGACTAGGGNGG	GGTCACTGCAATGACAAAGGTGG	+	148917727	148917749	1.0	7.0	1.0	1.0	0.0	GG	T	G	3.0	4.0	1.0	1.0	1.0	0.0	1.0	0.0	1.0	2.0	0.0	0.0	AA	AA	AG	GG	A	A	A	G	G	0.4304932735426009	167.6	1693.4999999999955	7.0	4.0	4.0	8.0	C	C	C	C	A	3.75	34.360862068965524
guideSeq_HF1	EMX1-2	GTCACCTCCAATGACTAGGGNGG	TAATCCCCACATGTCTAGGGAGG	+	3266795	3266817	10.0	5.75	1.0	1.0	2.0	GG	A	T	2.0	5.0	1.0	0.0	1.0	0.0	0.0	1.0	0.0	1.0	1.0	0.0	TA	AG	GG	GG	T	A	G	G	G	0.4394618834080717	174.89999999999995	1711.799999999996	6.0	6.0	5.0	6.0	G	A	C	C	T	4.18	34.024482758620685
[truncated: 373 more rows]
[truncated: 33 more columns]
