# Supplementary material for: A machine learning approach for predicting CRISPR-Cas9 cleavage efficiencies and patterns underlying its mechanism of action
Source: PLoS Comput Biol. 2017 Oct 16;13(10):e1005807. doi: 10.1371/journal.pcbi.1005807 (PMC5658169; doi:10.1371/journal.pcbi.1005807)
Supplement: S9 Table — All samples in the validation dataset with detailed features, corrected observed frequencies, CRISTA predictions, and CCTop, OptCD, and CFD scores. (CSV) [file pcbi.1005807.s022.csv]

Study	Target name	sgRNA sequence	DNA site sequence	strand	start coordinate	end coordinate	chromosome	pairwise alignment score	total_bulges	#RNA bulges	#DNA bulges	PAM type	PAM N nt	20th position nt	#mismatches	#linked mismatches and bulges	continuous_inconsistencies_length	#mismatches - positions 1-4	#mismatches - positions 5-8	#mismatches - positions 9-12	#mismatches - positions 13-16	#mismatches - positions 17-20	#wobble total	#YY total	#RR total	#Tv total	nucleotides - positions 4-5	nucleotides - positions 3-4	nucleotides - positions 2-3	nucleotides - positions 1-2	nucleotide - position 5	nucleotide - position 4	nucleotide - position 3	nucleotide - position 2	nucleotide - position 1	GC content - extended	DNA enthalpy	DNA enthalpy - extended	Adenosine occupancy	Cytosine occupancy	Thymine occupancy	Guanine occupancy	downstream nt - position 1	downstream nt - position 2	downstream nt - position 3	downstream nt - position 4	downstream nt - position 5	min MGW	average Helical Twist
CHO	CCR5-4	AAATGAGAAGAAGAGGCACAGGG	AAATGAGAAGAAGAGGCACAGGG	+	46415068	46415090	3	20	0	0	0	GG	G	A	0	0	0	0	0	0	0	0	0	0	0	0	GC	CA	AC	CA	G	C	A	C	A	0.466367713	174.4	1752.2	11	2	1	9	C	T	G	T	G	3.84	34.32241379
CHO	CCR5-4	AAATGAGAAGAAGAGGCACAGGG	AAACGAGAAGAAGAGGCATAGGG	+	46399717	46399739	3	18	0	0	0	GG	G	A	2	2	1	1	0	0	0	1	1	0	0	1	GC	CA	AT	TA	G	C	A	T	A	0.466367713	180.7	1744.4	11	2	1	9	C	A	G	T	G	4.43	34.22344828
CHO	CCR5-4	AAATGAGAAGAAGAGGCACAGGG	AAATGAGAACAAGAGGCAGAGGG	-	82441502	82441524	1	18	0	0	0	GG	G	A	2	2	1	1	0	1	0	0	0	1	1	0	GC	CA	AG	GA	G	C	A	G	A	0.32735426	174.4	1764.3	11	2	1	9	G	C	A	A	A	3.84	34.52051724
CHO	CCR5-4	AAATGAGAAGAAGAGGCACAGGG	AAATGTGAAGAAAAGGCACAGGG	+	131177816	131177838	12	18	0	0	0	GG	G	A	2	2	1	0	1	0	1	0	1	0	1	0	GC	CA	AC	CA	G	C	A	C	A	0.439461883	178.1	1716.9	11	2	2	8	C	C	A	T	C	3.68	34.73517241
CHO	CCR5-4	AAATGAGAAGAAGAGGCACAGGG	AAATGAGAATAAGAGGAACAGGG	-	58518942	58518964	14	18	0	0	0	GG	G	A	2	2	1	1	0	1	0	0	0	1	1	0	GA	AA	AC	CA	G	A	A	C	A	0.511210762	173.4	1747.3	12	1	2	8	G	C	A	T	G	3.84	34.42689655
CHO	CCR5-4	AAATGAGAAGAAGAGGCACAGGG	AAATGAGAAGTTGAGGCTCATGG	+	60161282	60161304	1	17	0	0	0	GG	T	A	3	2	1.5	1	0	2	0	0	0	0	3	0	GC	CT	TC	CA	G	C	T	C	A	0.426008969	170	1694.6	8	2	5	8	G	A	G	A	T	3.34	34.32068966
CHO	CCR5-4	AAATGAGAAGAAGAGGCACAGGG	AAATCATATGAAGAGGCACAAGG	+	75107577	75107599	1	17	0	0	0	GG	A	A	3	3	1	0	0	1	2	0	0	0	3	0	GC	CA	AC	CA	G	C	A	C	A	0.358744395	171.2	1748.2	11	3	3	6	G	T	A	G	C	3.38	34.55068966
CHO	CCR5-4	AAATGAGAAGAAGAGGCACAGGG	AAACGAGAAGAAGCTGCACATGG	+	79410853	79410875	10	17	0	0	0	GG	T	A	3	2	1.5	0	2	0	0	1	1	0	2	0	GC	CA	AC	CA	G	C	A	C	A	0.524663677	174.3	1792.4	10	4	2	7	C	C	A	G	G	4.14	34.44706897
CHO	CCR5-4	AAATGAGAAGAAGAGGCACAGGG	AAATGAGAAGATCAGTCACAAGG	-	93484023	93484045	10	17	0	0	0	GG	A	A	3	2	1.5	0	2	1	0	0	0	0	3	0	TC	CA	AC	CA	T	C	A	C	A	0.394618834	160	1727.3	11	3	3	6	C	T	G	A	C	3.84	34.52482759
CHO	CCR5-4	AAATGAGAAGAAGAGGCACAGGG	AAATGAGGACAAGAGGCAGAGGG	+	127759551	127759573	11	17	0	0	0	GG	G	A	3	3	1	1	0	1	1	0	0	1	1	1	GC	CA	AG	GA	G	C	A	G	A	0.372197309	176.3	1716.4	10	2	1	10	A	G	G	C	A	3.84	34.1262069
CHO	CCR5-4	AAATGAGAAGAAGAGGCACAGGG	AAATGAGAAGGAGTGGCAGATGG	-	91416320	91416342	13	17	0	0	0	GG	T	A	3	3	1	1	1	1	0	0	0	1	1	1	GC	CA	AG	GA	G	C	A	G	A	0.417040359	171.9	1720.4	9	1	3	10	C	T	C	T	G	3.84	34.30793103
CHO	CCR5-4	AAATGAGAAGAAGAGGCACAGGG	AAATGAGAAAAATAGGCAGAGGG	+	35625928	35625950	14	17	0	0	0	GG	G	A	3	3	1	1	1	1	0	0	1	1	1	0	GC	CA	AG	GA	G	C	A	G	A	0.33632287	181.5	1716.2	12	1	2	8	T	G	T	T	T	3.38	34.93637931
CHO	CCR5-4	AAATGAGAAGAAGAGGCACAGGG	AAAAGAGAAGCTGAGGCACAGGG	-	29656543	29656565	15	17	0	0	0	GG	G	A	3	2	1.5	0	0	2	0	1	0	1	2	0	GC	CA	AC	CA	G	C	A	C	A	0.497757848	179.1	1770.9	10	3	1	9	C	A	G	G	T	3.68	34.26706897
CHO	CCR5-4	AAATGAGAAGAAGAGGCACAGGG	AAAGGAGAAGGAGAGGCAGACGG	+	21069052	21069074	16	17	0	0	0	GG	C	A	3	3	1	1	0	1	0	1	0	2	0	1	GC	CA	AG	GA	G	C	A	G	A	0.520179372	181.4	1797.7	10	2	0	11	T	G	G	C	C	4.05	34.21862069
CHO	CCR5-5	CCTGCCTCCGCTCTACTCACTGG	CCTGCCTCCGCTCTACTCACTGG	+	46414489	46414511	3	20	0	0	0	GG	T	C	0	0	0	0	0	0	0	0	0	0	0	0	CT	TC	CA	AC	C	T	C	A	C	0.461883408	178.1	1737	2	11	6	4	T	G	T	T	C	4.63	33.95137931
CHO	CCR5-5	CCTGCCTCCGCTCTACTCACTGG	CCTGCCTCCGCTCTACTCGCTGG	+	46399150	46399172	3	19	0	0	0	GG	T	C	1	1	1	1	0	0	0	0	0	0	0	1	CT	TC	CG	GC	C	T	C	G	C	0.466367713	188.8	1768.8	1	11	6	5	T	G	T	T	C	4.63	33.97362069
CHO	CCR5-5	CCTGCCTCCGCTCTACTCACTGG	CCTGCCTCCTCTCTATTCTCCGG	+	151346657	151346679	1	17	0	0	0	GG	C	C	3	3	1	1	1	1	0	0	0	0	2	1	TT	TC	CT	TC	T	T	C	T	C	0.484304933	182.3	1777.8	1	11	8	3	C	T	T	C	T	4.17	33.99568966
CHO	CCR5-5	CCTGCCTCCGCTCTACTCACTGG	CCTGCCTCCGCGCTGCTCTCGGG	-	40149530	40149552	1	17	0	0	0	GG	G	C	3	3	1	1	1	1	0	0	0	1	1	1	CT	TC	CT	TC	C	T	C	T	C	0.721973094	202.5	2027.7	0	11	5	7	C	T	T	C	G	4.17	33.88017241
CHO	CCR5-5	CCTGCCTCCGCTCTACTCACTGG	CCTGCCACAGCTCTACTCGCAGG	-	239016934	239016956	2	17	0	0	0	GG	A	C	3	3	1	1	0	1	1	0	0	2	0	1	CT	TC	CG	GC	C	T	C	G	C	0.591928251	178.4	1825.1	4	10	4	5	C	T	G	C	T	4.33	33.83482759
CHO	CCR5-5	CCTGCCTCCGCTCTACTCACTGG	CCTGCCTCTGCTCTCCTCCCAGG	+	72326315	72326337	10	17	0	0	0	GG	A	C	3	3	1	1	1	1	0	0	0	0	2	1	CT	TC	CC	CC	C	T	C	C	C	0.596412556	182.6	1808.5	1	12	6	4	T	G	G	C	A	4.42	33.84465517
CHO	CCR5-5	CCTGCCTCCGCTCTACTCACTGG	CCTGCCTCCTGTCTACTCTCAGG	-	45413263	45413285	11	17	0	0	0	GG	A	C	3	2	1.5	1	0	2	0	0	0	1	2	0	CT	TC	CT	TC	C	T	C	T	C	0.609865471	168.5	1833.9	2	10	7	4	A	G	A	A	G	4.5	33.95948276
CHO	CCR5-5	CCTGCCTCCGCTCTACTCACTGG	CCTGCCCTCACTCTACTCACAGG	-	75166399	75166421	11	17	0	0	0	GG	A	C	3	2	1.5	0	0	1	2	0	2	0	0	1	CT	TC	CA	AC	C	T	C	A	C	0.596412556	167.4	1811.8	4	11	5	3	C	C	T	C	C	4.63	33.78017241
CHO	CCR5-5	CCTGCCTCCGCTCTACTCACTGG	CCTGTCTCCTCTCCACTCACTGG	+	52993823	52993845	12	17	0	0	0	GG	T	C	3	3	1	0	1	1	1	0	1	0	1	1	CT	TC	CA	AC	C	T	C	A	C	0.506726457	161.5	1728.2	2	11	7	3	G	G	T	C	A	4.45	34.00810345
CHO	CCR5-5	CCTGCCTCCGCTCTACTCACTGG	CCTGGCTCCTCTCTCCTCACTGG	+	111877653	111877675	12	17	0	0	0	GG	T	C	3	3	1	0	1	1	1	0	0	1	2	0	CT	TC	CA	AC	C	T	C	A	C	0.565022422	172.6	1787.5	1	11	7	4	G	G	G	C	T	4.33	33.75362069
CHO	CCR5-5	CCTGCCTCCGCTCTACTCACTGG	CCAGTCTCCGCTCTCCTCACTGG	-	92900439	92900461	14	17	0	0	0	GG	T	C	3	3	1	0	1	0	1	1	0	1	1	1	CT	TC	CA	AC	C	T	C	A	C	0.529147982	172.2	1736	2	11	6	4	G	C	T	G	T	4.57	33.95913793
CHO	CCR5-5	CCTGCCTCCGCTCTACTCACTGG	CCTGCCTCCTCACTCCTCACAGG	+	86576167	86576189	15	17	0	0	0	GG	A	C	3	3	1	0	1	2	0	0	0	1	2	0	CT	TC	CA	AC	C	T	C	A	C	0.443946188	171.5	1712.8	3	12	5	3	T	G	C	T	G	4.33	33.89568966
CHO	CCR5-6	ATGAACACCAGTGAGTAGAGCGG	ATGAACACCAGTGAGTAGAGCGG	-	46414496	46414518	3	20	0	0	0	GG	C	A	0	0	0	0	0	0	0	0	0	0	0	0	TA	AG	GA	AG	T	A	G	A	G	0.466367713	165.9	1740	8	4	3	8	A	G	G	C	A	3.9	34.09706897
CHO	CCR5-6	ATGAACACCAGTGAGTAGAGCGG	ATGAACACCAGCGAGTAGAGCGG	-	46399157	46399179	3	19	0	0	0	GG	C	A	1	1	1	0	0	1	0	0	1	0	0	0	TA	AG	GA	AG	T	A	G	A	G	0.470852018	176.6	1765.1	8	5	2	8	A	G	G	C	A	3.9	34.10258621
CHO	CCR5-6	ATGAACACCAGTGAGTAGAGCGG	ATGAACTCCTGTGAGTAGAGAGG	+	132116628	132116650	3	18	0	0	0	GG	A	A	2	2	1	0	0	1	1	0	0	0	2	0	TA	AG	GA	AG	T	A	G	A	G	0.385650224	157.4	1676.8	7	3	5	8	A	A	A	C	A	3.95	34.28793103
CHO	CCR5-6	ATGAACACCAGTGAGTAGAGCGG	ATGAACTCCAGGGAGAAGAGAGG	+	141099499	141099521	2	17	0	0	0	GG	A	A	3	3	1	0	1	1	1	0	0	2	1	0	AA	AG	GA	AG	A	A	G	A	G	0.399103139	169.3	1733.6	9	3	2	9	G	A	A	A	G	3.35	34.28758621
CHO	CCR5-6	ATGAACACCAGTGAGTAGAGCGG	AGGAAAACCAGTGAGAAGAGTGG	+	201563446	201563468	2	17	0	0	0	GG	T	A	3	3	1	0	1	0	1	1	0	3	0	0	AA	AG	GA	AG	A	A	G	A	G	0.340807175	167.7	1710.7	10	2	2	9	C	A	T	T	G	4.05	34.48189655
CHO	CCR5-6	ATGAACACCAGTGAGTAGAGCGG	AAGAACAGCAGTGAATAGAGAGG	+	128303265	128303287	10	17	0	0	0	GG	A	A	3	3	1	0	1	0	1	1	1	2	0	0	TA	AG	GA	AG	T	A	G	A	G	0.443946188	163.6	1750.4	11	2	2	8	G	G	C	G	T	4.51	34.15568966
CHO	CCR5-6	ATGAACACCAGTGAGTAGAGCGG	AGGAACACCAGTGGGAAGAGAGG	-	7087456	7087478	10	17	0	0	0	GG	A	A	3	3	1	0	2	0	0	1	0	2	0	1	AA	AG	GA	AG	A	A	G	A	G	0.417040359	171.5	1728.5	9	3	1	10	T	T	C	C	A	3.64	34.20931034
CHO	CCR5-6	ATGAACACCAGTGAGTAGAGCGG	AGAAACACTAGTGAGTAGAGGGG	-	87003146	87003168	11	17	0	0	0	GG	G	A	3	2	1.5	0	0	1	0	2	1	1	0	1	TA	AG	GA	AG	T	A	G	A	G	0.421524664	164.4	1701.6	9	2	3	9	A	G	A	G	C	4.62	34.07310345
CHO	CCR5-6	ATGAACACCAGTGAGTAGAGCGG	ATGAACACCAGTGAATACATAGG	+	26868591	26868613	12	17	0	0	0	GG	A	A	3	2	1.5	2	1	0	0	0	1	0	2	0	TA	AC	CA	AT	T	A	C	A	T	0.322869955	159.8	1696	10	4	4	5	T	T	T	T	G	3.64	34.57103448
CHO	CCR5-6	ATGAACACCAGTGAGTAGAGCGG	ATGAACACCAGTGAATAAAATGG	+	56197552	56197574	12	17	0	0	0	GG	T	A	3	2	1.5	2	1	0	0	0	3	0	0	0	TA	AA	AA	AA	T	A	A	A	A	0.385650224	166.8	1783.4	11	3	4	5	T	A	G	T	T	3.63	34.59206897
CHO	CCR5-6	ATGAACACCAGTGAGTAGAGCGG	ATGAACCCTAGTGAGAAGAGAGG	+	40360296	40360318	13	17	0	0	0	GG	A	A	3	3	1	0	1	1	1	0	0	1	1	1	AA	AG	GA	AG	A	A	G	A	G	0.506726457	165.2	1775.2	9	3	3	8	A	G	G	A	A	4.03	34.095
CHO	CCR5-6	ATGAACACCAGTGAGTAGAGCGG	AAGAACACAAGAGAGTAGAGAGG	+	83299509	83299531	15	17	0	0	0	GG	A	A	3	3	1	0	0	2	0	1	0	3	0	0	TA	AG	GA	AG	T	A	G	A	G	0.434977578	158	1722.2	12	2	1	8	C	A	T	T	A	4.02	34.32810345
CHO	CCR5-6	ATGAACACCAGTGAGTAGAGCGG	AAGGACACCAGTGAGGAGAGTGG	+	19397166	19397188	20	17	0	0	0	GG	T	A	3	3	1	0	1	0	0	2	0	2	0	1	GA	AG	GA	AG	G	A	G	A	G	0.475336323	163.7	1733.1	8	3	2	10	C	T	C	T	G	4.31	34.00603448
CHO	CCR5-7	AACACCAGTGAGTAGAGCGGAGG	AACACCAGTGAGTAGAGCGGAGG	-	46414493	46414515	3	20	0	0	0	GG	A	A	0	0	0	0	0	0	0	0	0	0	0	0	AG	GC	CG	GG	A	G	C	G	G	0.466367713	170.3	1738.8	8	4	2	9	C	A	G	G	A	4.63	34.09189655
CHO	CCR5-7	AACACCAGTGAGTAGAGCGGAGG	AACACCAGCGAGTAGAGCGGAGG	-	46399154	46399176	3	19	0	0	0	GG	A	A	1	1	1	0	0	1	0	0	1	0	0	0	AG	GC	CG	GG	A	G	C	G	G	0.470852018	181	1767.4	8	5	1	9	C	A	G	G	A	4.63	34.09741379
CHO	CCR5-7	AACACCAGTGAGTAGAGCGGAGG	AACACCAGTGAGAAGAGCTGTGG	-	110654536	110654558	10	18	0	0	0	GG	T	A	2	2	1	1	1	0	0	0	0	1	1	0	AG	GC	CT	TG	A	G	C	T	G	0.452914798	162.1	1746.9	8	4	3	8	C	T	G	A	T	4.5	34.14862069
CHO	CCR5-7	AACACCAGTGAGTAGAGCGGAGG	AACTCCAGTGAGGAGAGGGGTGG	-	13116655	13116677	3	17	0	0	0	GG	T	A	3	3	1	1	1	0	0	1	0	2	1	0	AG	GG	GG	GG	A	G	G	G	G	0.461883408	173.4	1711.3	6	3	3	11	G	G	T	G	G	3.85	34.02948276
CHO	CCR5-7	AACACCAGTGAGTAGAGCGGAGG	AAAACCAGTGAGCAGAGTGGAGG	-	47757010	47757032	3	17	0	0	0	GG	A	A	3	3	1	1	1	0	0	1	1	1	0	1	AG	GT	TG	GG	A	G	T	G	G	0.403587444	169.9	1680.2	9	3	2	9	G	G	T	A	A	4.05	34.33724138
CHO	CCR5-7	AACACCAGTGAGTAGAGCGGAGG	AAAAGCAGAGAGTAGAGCGGTGG	+	30904273	30904295	10	17	0	0	0	GG	T	A	3	3	1	0	0	1	1	1	0	3	0	0	AG	GC	CG	GG	A	G	C	G	G	0.439461883	177.6	1733.7	9	2	2	10	C	T	G	G	T	3.68	34.12689655
CHO	CCR5-7	AACACCAGTGAGTAGAGCGGAGG	TACTCCAGTGAGTAGAGAGGCGG	-	87942783	87942805	16	17	0	0	0	GG	C	T	3	3	1	1	0	0	0	2	0	1	2	0	AG	GA	AG	GG	A	G	A	G	G	0.609865471	168.3	1847.1	6	4	4	9	G	G	G	A	T	4.63	33.74517241
CHO	CCR5	TGACATCAATTATTATACATCGG	TGACATCAATTATTATACATCGG	+	46414423	46414445	3	20	0	0	0	GG	C	T	0	0	0	0	0	0	0	0	0	0	0	0	TA	AC	CA	AT	T	A	C	A	T	0.421524664	164.2	1753.5	8	4	8	3	A	G	C	C	C	4.24	34.25741379
CHO	CCR5	TGACATCAATTATTATACATCGG	TGACATCACTTATTATGCATGGG	+	39019464	39019486	21	18	0	0	0	GG	G	T	2	2	1	1	0	1	0	0	0	0	1	1	TG	GC	CA	AT	T	G	C	A	T	0.349775785	164.5	1707.8	6	4	8	5	C	T	A	T	T	4.14	34.19775862
CHO	CCR5	TGACATCAATTATTATACATCGG	TGACATAAATTATTCTACATGGG	+	146318938	146318960	7	18	0	0	0	GG	G	T	2	2	1	0	1	0	1	0	0	1	1	0	TA	AC	CA	AT	T	A	C	A	T	0.33632287	166	1709.7	8	3	8	4	C	C	A	T	G	2.85	34.49827586
CHO	CCR5	TGACATCAATTATTATACATCGG	TGAAATCAATTATCATAGATCGG	-	50294225	50294247	5	17	0	0	0	GG	C	T	3	3	1	1	1	0	0	1	1	2	0	0	TA	AG	GA	AT	T	A	G	A	T	0.32735426	167.5	1682.5	9	3	7	4	A	G	T	G	T	4.12	34.32862069
CHO	CCR5	TGACATCAATTATTATACATCGG	TGACATCAAATATTACACAATGG	+	95196888	95196910	10	17	0	0	0	GG	T	T	3	2	1.5	1	1	1	0	0	1	2	0	0	CA	AC	CA	AA	C	A	C	A	A	0.381165919	159.3	1699.9	10	4	6	3	G	A	G	C	A	3.79	34.5162069
CHO	CCR5	TGACATCAATTATTATACATCGG	TTACATCAATTATGATACAGTGG	+	81732424	81732446	15	17	0	0	0	GG	T	T	3	2	1.5	1	1	0	0	1	0	2	1	0	TA	AC	CA	AG	T	A	C	A	G	0.30941704	158.2	1683	8	3	8	4	A	A	A	C	T	3.85	34.42327586
CHO	CCR5	TGACATCAATTATTATACATCGG	TGACTTCAATGATTATACAGTGG	-	32462762	32462784	1	17	0	0	0	GG	T	T	3	2	1.5	1	0	1	1	0	0	2	1	0	TA	AC	CA	AG	T	A	C	A	G	0.291479821	157	1714.9	7	3	8	5	T	T	T	C	A	3.74	34.39810345
CHO	CCR5	TGACATCAATTATTATACATCGG	TCACATCAATTATTATAGCTTGG	+	57734127	57734149	20	17	0	0	0	GG	T	T	3	2	1.5	2	0	0	0	1	0	1	2	0	TA	AG	GC	CT	T	A	G	C	T	0.331838565	167.4	1723.3	7	4	9	3	G	A	C	A	A	4.14	34.32137931
CHO	CCR5	TGACATCAATTATTATACATCGG	TGACATAAATTATTTTACTTAGG	+	86351687	86351709	12	17	0	0	0	GG	A	T	3	3	1	1	1	0	1	0	0	1	2	0	TA	AC	CT	TT	T	A	C	T	T	0.269058296	170.3	1721	8	2	10	3	T	T	A	T	C	2.85	34.73517241
CHO	CCR5	TGACATCAATTATTATACATCGG	TGAAATCAATTTTTATACTTGGG	+	22659532	22659554	5	17	0	0	0	GG	G	T	3	3	1	1	0	1	0	1	0	1	2	0	TA	AC	CT	TT	T	A	C	T	T	0.264573991	175.5	1672.6	7	2	10	4	A	A	A	T	T	2.85	35.12396552
CHO	CCR5	TGACATCAATTATTATACATCGG	TGACATCAATTAATTTTCATTGG	-	82752019	82752041	13	17	0	0	0	GG	T	T	3	3	1	1	2	0	0	0	0	1	2	0	TT	TC	CA	AT	T	T	C	A	T	0.255605381	167.4	1701.8	7	3	10	3	T	T	G	A	A	2.85	34.87224138
CHO	CCR5	TGACATCAATTATTATACATCGG	TGAAATGAATTATTAAACATTGG	-	32810788	32810810	13	17	0	0	0	GG	T	T	3	3	1	0	1	0	1	1	0	3	0	0	AA	AC	CA	AT	A	A	C	A	T	0.31838565	171.1	1723.6	10	1	8	4	C	A	G	G	A	3.75	34.88586207
CHO	CCR5	TGACATCAATTATTATACATCGG	TGTCACCAATTATTACACATTGG	-	28318014	28318036	4	17	0	0	0	GG	T	T	3	3	1	0	1	0	1	1	2	0	1	0	CA	AC	CA	AT	C	A	C	A	T	0.349775785	162.6	1721	7	5	8	3	T	A	T	T	T	3.79	34.57137931
CHO	CCR5	TGACATCAATTATTATACATCGG	TGACTTCACTTATGATACATGGG	+	113164145	113164167	3	17	0	0	0	GG	G	T	3	3	1	0	1	1	1	0	0	1	2	0	TA	AC	CA	AT	T	A	C	A	T	0.340807175	158.9	1692.8	6	4	8	5	T	A	G	A	A	3.74	34.26413793
CHO	CCR5-2	GACACCGAAGCAGAGTTTTTAGG	GACACCGAAGCAGAGTTTTTAGG	-	46415044	46415066	3	20	0	0	0	GG	A	G	0	0	0	0	0	0	0	0	0	0	0	0	TT	TT	TT	TT	T	T	T	T	T	0.452914798	175.6	1726.1	7	4	5	7	A	T	T	C	C	3.38	34.64293103
CHO	CCR5-2	GACACCGAAGCAGAGTTTTTAGG	GACACCGAAGCAGGGTTTTCAGG	-	46399693	46399715	3	18	0	0	0	GG	A	G	2	1	2	1	1	0	0	0	1	0	0	1	TT	TT	TT	TC	T	T	T	T	C	0.448430493	180.5	1736.6	6	5	4	8	A	T	T	C	C	4.03	34.56034483
CHO	CCR5-2	GACACCGAAGCAGAGTTTTTAGG	GAAACAGAAGCAGAGTGTTTAGG	-	77089251	77089273	4	17	0	0	0	GG	A	G	3	3	1	1	0	0	1	1	0	3	0	0	TG	GT	TT	TT	T	G	T	T	T	0.403587444	166.3	1676.9	9	2	4	8	T	A	A	C	T	3.34	34.50241379
CHO	CCR5-2	GACACCGAAGCAGAGTTTTTAGG	GATACTGAAGCAGAGATTTTGGG	-	76069904	76069926	6	17	0	0	0	GG	G	G	3	3	1	0	1	0	1	1	0	1	0	2	AT	TT	TT	TT	A	T	T	T	T	0.412556054	170.2	1696.6	7	2	6	8	C	A	T	G	T	3.63	34.27465517
CHO	CCR5-2	GACACCGAAGCAGAGTTTTTAGG	GACAACAAAGTAGAGTTTTTAGG	-	100221100	100221122	7	17	0	0	0	GG	A	G	3	3	1	0	0	1	2	0	1	1	0	1	TT	TT	TT	TT	T	T	T	T	T	0.488789238	166.7	1748.9	9	2	6	6	A	G	T	G	A	3.35	34.74103448
CHO	CCR5-2	GACACCGAAGCAGAGTTTTTAGG	GACAATAAAGCAGAGTTTTTTGG	+	133806494	133806516	8	17	0	0	0	GG	T	G	3	1	3	0	0	0	3	0	1	1	0	1	TT	TT	TT	TT	T	T	T	T	T	0.291479821	174.5	1697.2	8	2	7	6	T	T	A	G	T	3.38	34.99913793
CHO	CCR5-2	GACACCGAAGCAGAGTTTTTAGG	GACACTGAAGCAGTGATTTTAGG	-	26728806	26728828	9	17	0	0	0	GG	A	G	3	3	1	0	2	0	1	0	0	1	1	1	AT	TT	TT	TT	A	T	T	T	T	0.340807175	163.8	1688.9	7	3	6	7	C	A	A	G	T	3.34	34.49758621
CHO	CCR5-2	GACACCGAAGCAGAGTTTTTAGG	CACACCGAAGCTGGGTTTTTAGG	+	109269651	109269673	11	17	0	0	0	GG	A	C	3	3	1	0	1	1	0	1	0	0	2	1	TT	TT	TT	TT	T	T	T	T	T	0.286995516	184.4	1703.6	5	5	6	7	T	G	G	G	T	3.38	34.47982759
CHO	CCR5-2	GACACCGAAGCAGAGTTTTTAGG	GTCAACGAAGCAGAGTTGTTGGG	+	103345127	103345149	12	17	0	0	0	GG	G	G	3	3	1	1	0	0	1	1	0	2	1	0	TT	TG	GT	TT	T	T	G	T	T	0.569506726	170.8	1807.9	6	3	5	9	G	G	T	C	T	3.95	34.315
CHO	CCR5-2	GACACCGAAGCAGAGTTTTTAGG	GAGACAGAAGGAGAGTTTTTAGG	-	76188506	76188528	14	17	0	0	0	GG	A	G	3	3	1	0	0	1	1	1	0	3	0	0	TT	TT	TT	TT	T	T	T	T	T	0.412556054	167.1	1722.3	8	1	5	9	C	C	A	A	A	3.38	34.57293103
CHO	CCR5-3	GGTCCTGCCGCTGCTTGTCATGG	GGTCCTGCCGCTGCTTGTCATGG	+	46415002	46415024	3	20	0	0	0	GG	T	G	0	0	0	0	0	0	0	0	0	0	0	0	TG	GT	TC	CA	T	G	T	C	A	0.439461883	183.5	1723.8	1	7	7	8	T	C	A	T	C	4.61	34.205
CHO	CCR5-3	GGTCCTGCCGCTGCTTGTCATGG	GGTCCTGCCGCTGCTCATCATGG	+	46399651	46399673	3	18	0	0	0	GG	T	G	2	1	2	1	1	0	0	0	2	0	0	0	CA	AT	TC	CA	C	A	T	C	A	0.448430493	182.1	1748.5	2	8	6	7	T	C	A	T	C	4.66	34.09965517
CHO	CCR5-3	GGTCCTGCCGCTGCTTGTCATGG	GGTCCTGTCGCTGCTTGCCATGG	-	37997514	37997536	4	18	0	0	0	GG	T	G	2	2	1	1	0	0	1	0	1	0	0	1	TG	GC	CC	CA	T	G	C	C	A	0.493273543	183.5	1741.5	1	7	7	8	T	T	A	A	G	3.75	34.27275862
CHO	CCR5-3	GGTCCTGCCGCTGCTTGTCATGG	GGTCCTGCTGCTGCTTGTCTGGG	-	34194503	34194525	6	18	0	0	0	GG	G	G	2	1	2	1	0	1	0	0	0	0	1	1	TG	GT	TC	CT	T	G	T	C	T	0.578475336	178.6	1814.4	0	6	8	9	C	A	C	T	T	4.14	34.11948276
CHO	CCR5-3	GGTCCTGCCGCTGCTTGTCATGG	GTTCCTGCTGCTGCTTCTCAAGG	-	135248226	135248248	4	17	0	0	0	GG	A	G	3	3	1	1	0	1	0	1	0	0	2	1	TC	CT	TC	CA	T	C	T	C	A	0.596412556	175.9	1839.1	2	7	8	6	C	C	T	C	C	4.5	34.33103448
CHO	CCR5-3	GGTCCTGCCGCTGCTTGTCATGG	GGGCCTGCTGCTGCTGGTCAAGG	+	2187498	2187520	7	17	0	0	0	GG	A	G	3	3	1	0	1	1	0	1	0	2	0	1	GG	GT	TC	CA	G	G	T	C	A	0.488789238	188.6	1799.7	2	6	5	10	C	A	A	A	T	3.79	34.2412069
CHO	CCR5-3	GGTCCTGCCGCTGCTTGTCATGG	GGTGCTGCTGCTGCTAGTCAGGG	+	40749500	40749522	7	17	0	0	0	GG	G	G	3	3	1	0	1	1	0	1	0	2	0	1	AG	GT	TC	CA	A	G	T	C	A	0.417040359	177.8	1733.8	2	5	6	10	G	T	T	A	G	4.03	33.93448276
CHO	CCR5-3	GGTCCTGCCGCTGCTTGTCATGG	GGTGCTGATGCTGCTTGTCAGGG	-	116481826	116481848	7	17	0	0	0	GG	G	G	3	2	1.5	0	0	1	1	1	0	2	0	1	TG	GT	TC	CA	T	G	T	C	A	0.479820628	174.2	1734.8	2	4	7	10	A	C	T	G	C	4.51	34.12258621
CHO	CCR5-3	GGTCCTGCCGCTGCTTGTCATGG	GGCCCTGCCGCTGCATGACATGG	-	125109634	125109656	10	17	0	0	0	GG	T	G	3	3	1	1	1	0	0	1	1	2	0	0	TG	GA	AC	CA	T	G	A	C	A	0.551569507	191	1857.2	3	8	4	8	G	C	A	A	G	4.73	34.01224138
CHO	CCR5-3	GGTCCTGCCGCTGCTTGTCATGG	GATCCTGCCGTTGCCTGTCATGG	+	58088076	58088098	12	17	0	0	0	GG	T	G	3	3	1	0	1	1	0	1	2	0	0	1	TG	GT	TC	CA	T	G	T	C	A	0.605381166	178.8	1830.6	2	7	7	7	G	A	G	G	G	4.36	34.07431034
CHO	CCR5-3	GGTCCTGCCGCTGCTTGTCATGG	GGTCCTGCTGCAGCTTCTCATGG	-	62359866	62359888	13	17	0	0	0	GG	T	G	3	3	1	1	0	2	0	0	0	1	1	1	TC	CT	TC	CA	T	C	T	C	A	0.443946188	175.3	1747.8	2	7	7	7	C	C	C	T	C	4.14	34.12637931
CHO	CCR5-3	GGTCCTGCCGCTGCTTGTCATGG	CGTCCTGCCACTGCATGTCATGG	-	41044534	41044556	14	17	0	0	0	GG	T	C	3	3	1	0	1	1	0	1	1	1	1	0	TG	GT	TC	CA	T	G	T	C	A	0.349775785	171.2	1707.3	3	8	6	6	A	C	T	A	C	4.36	34.13482759
CHO	CCR5-3	GGTCCTGCCGCTGCTTGTCATGG	GGTCCTCCCGCTGCTTCTCCGGG	-	83334933	83334955	15	17	0	0	0	GG	G	G	3	2	1.5	2	0	0	1	0	0	0	3	0	TC	CT	TC	CC	T	C	T	C	C	0.578475336	198	1868.1	0	10	6	7	C	C	C	C	A	4.29	34.03534483
CHO	CCR5-3	GGTCCTGCCGCTGCTTGTCATGG	GGTCCTGGCGCTGCTTCTCCAGG	-	86284396	86284418	15	17	0	0	0	GG	A	G	3	2	1.5	2	0	0	1	0	0	1	2	0	TC	CT	TC	CC	T	C	T	C	C	0.650224215	189	1874.4	1	8	6	8	C	T	G	C	G	4.18	34.05258621
CHO	C4BPB	AATGACCACTACATCCTCAAGGG	AATGACCACTACATCCTCAAGGG	+	207265078	207265100	1	20	0	0	0	GG	G	A	0	0	0	0	0	0	0	0	0	0	0	0	CT	TC	CA	AA	C	T	C	A	A	0.484304933	168.3	1719.3	8	7	4	4	C	A	G	C	A	4.42	34.23827586
CHO	C4BPB	AATGACCACTACATCCTCAAGGG	AAGAAGCACTACATCCTCAATGG	+	128616524	128616546	3	17	0	0	0	GG	T	A	3	2	1.5	0	0	0	1	2	1	2	0	0	CT	TC	CA	AA	C	T	C	A	A	0.511210762	167.8	1717.8	9	6	4	4	C	T	C	C	A	4.5	34.25137931
CHO	C4BPB	AATGACCACTACATCCTCAAGGG	AATGACCACTACATTCTCTTGGG	+	1945907	1945929	9	17	0	0	0	GG	G	A	3	1	3	2	1	0	0	0	0	0	2	1	CT	TC	CT	TT	C	T	C	T	T	0.426008969	166.4	1695.7	6	6	7	4	A	G	C	A	G	4.27	34.14982759
CHO	C4BPB	AATGACCACTACATCCTCAAGGG	AATGACCACAGCATCCTCAGTGG	+	202445406	202445428	1	17	0	0	0	GG	T	A	3	1	3	1	0	2	0	0	0	1	0	2	CT	TC	CA	AG	C	T	C	A	G	0.233183857	164.9	1676	7	7	4	5	T	C	A	G	T	4.46	34.17258621
CHO	C4BPB	AATGACCACTACATCCTCAAGGG	AATGACCACTACACCCAGAAAGG	-	140949282	140949304	9	17	0	0	0	GG	A	A	3	2	1.5	2	1	0	0	0	1	2	0	0	CA	AG	GA	AA	C	A	G	A	A	0.479820628	169.7	1772.5	10	7	2	4	C	G	A	G	A	4.05	34.36034483
CHO	C4BPB	AATGACCACTACATCCTCAAGGG	ATTAACCACTACATTCTCAAAGG	+	12664645	12664667	12	17	0	0	0	GG	A	A	3	3	1	0	1	0	0	2	1	0	1	1	CT	TC	CA	AA	C	T	C	A	A	0.439461883	168.2	1749.5	9	6	6	2	C	A	G	G	G	2.85	34.5012069
CHO	CCR5-8	CCAGTGAGTAGAGCGGAGGCAGG	CCAGTGAGTAGAGCGGAGGCAGG	-	46414489	46414511	3	20	0	0	0	GG	A	C	0	0	0	0	0	0	0	0	0	0	0	0	GA	AG	GG	GC	G	A	G	G	C	0.461883408	178.1	1737	6	4	2	11	A	G	G	C	G	4.63	33.85206897
CHO	CCR5-8	CCAGTGAGTAGAGCGGAGGCAGG	CCAGCGAGTAGAGCGGAGGCAGG	-	46399150	46399172	3	19	0	0	0	GG	A	C	1	1	1	0	0	0	1	0	1	0	0	0	GA	AG	GG	GC	G	A	G	G	C	0.466367713	188.8	1768.8	6	5	1	11	A	G	T	T	G	3.95	33.92275862
CHO	CCR5-8	CCAGTGAGTAGAGCGGAGGCAGG	CCAGTGAGGAGAGCGGAGACTGG	+	92900439	92900461	14	18	0	0	0	GG	T	C	2	2	1	1	0	1	0	0	1	1	0	0	GA	AG	GA	AC	G	A	G	A	C	0.529147982	172.2	1736	6	4	2	11	G	C	A	T	G	4.57	33.99965517
CHO	CCR5-8	CCAGTGAGTAGAGCGGAGGCAGG	CCAGTGAGCAGAGAGGAAGCTGG	-	74899302	74899324	2	17	0	0	0	GG	T	C	3	3	1	1	1	1	0	0	2	1	0	0	GA	AA	AG	GC	G	A	A	G	C	0.547085202	171	1774.7	7	4	2	10	A	G	G	T	G	4.14	33.99051724
CHO	CCR5-8	CCAGTGAGTAGAGCGGAGGCAGG	CCACTGAGTAGAGGGGTGGCGGG	-	38723711	38723733	3	17	0	0	0	GG	G	C	3	3	1	1	1	0	0	1	0	1	2	0	GT	TG	GG	GC	G	T	G	G	C	0.560538117	185.3	1778.9	4	4	3	12	T	G	G	G	T	4.58	33.7687931
CHO	CCR5-8	CCAGTGAGTAGAGCGGAGGCAGG	CCGGTGGGGAGAGCGGAGGCGGG	-	131892773	131892795	5	17	0	0	0	GG	G	C	3	3	1	0	0	1	1	1	0	1	0	2	GA	AG	GG	GC	G	A	G	G	C	0.704035874	209.4	1989.6	3	4	1	15	G	A	C	C	A	4.76	33.93758621
CHO	CCR5-8	CCAGTGAGTAGAGCGGAGGCAGG	GCAGAGAGTAGAGCGGTGGCTGG	+	30904277	30904299	10	17	0	0	0	GG	T	G	3	3	1	1	0	0	1	1	0	2	1	0	GT	TG	GG	GC	G	T	G	G	C	0.434977578	178.2	1737.5	5	3	3	12	T	T	A	G	G	4.03	34.0162069
CHO	CCR5-8	CCAGTGAGTAGAGCGGAGGCAGG	ACAGTGAGTAGAGTGGAGTCCGG	-	16763422	16763444	12	17	0	0	0	GG	C	A	3	3	1	1	1	0	0	1	0	1	1	1	GA	AG	GT	TC	G	A	G	T	C	0.430493274	162.2	1725.4	6	3	4	10	T	A	A	G	G	4.42	33.87896552
CHO	CCR5-8	CCAGTGAGTAGAGCGGAGGCAGG	CCAGTGAGTGGAGAGGAGACAGG	-	52993823	52993845	12	17	0	0	0	GG	A	C	3	3	1	1	1	1	0	0	1	1	0	1	GA	AG	GA	AC	G	A	G	A	C	0.506726457	161.5	1728.2	7	3	2	11	G	A	A	T	G	4.39	33.92017241
CHO	CCR5-8	CCAGTGAGTAGAGCGGAGGCAGG	CCAGTGAGGAGAGAGGAGCCAGG	-	111877653	111877675	12	17	0	0	0	GG	A	C	3	3	1	1	1	1	0	0	0	2	1	0	GA	AG	GC	CC	G	A	G	C	C	0.565022422	172.6	1787.5	7	4	1	11	C	T	G	G	A	4.33	33.80465517
CHO	CCR5-8	CCAGTGAGTAGAGCGGAGGCAGG	CCACTGAGCAGAGAGGAGGCTGG	+	74232019	74232041	13	17	0	0	0	GG	T	C	3	3	1	0	1	1	0	1	1	1	1	0	GA	AG	GG	GC	G	A	G	G	C	0.461883408	172.9	1711.1	6	5	2	10	T	G	C	A	A	4.33	33.98172414
CHO	CCR5-8	CCAGTGAGTAGAGCGGAGGCAGG	CCAGTGAGTAGGGCTGGGGCAGG	+	38027104	38027126	22	17	0	0	0	GG	A	C	3	3	1	1	1	1	0	0	0	0	1	2	GG	GG	GG	GC	G	G	G	G	C	0.65470852	186	1851	4	4	3	12	T	G	C	A	G	4.03	33.87017241
CHO	CCR5-1	GAATCCTAAAAACTCTGCTTCGG	GAATCCTAAAAACTCTGCTTCGG	+	46415040	46415062	3	20	0	0	0	GG	C	G	0	0	0	0	0	0	0	0	0	0	0	0	TG	GC	CT	TT	T	G	C	T	T	0.457399103	180.1	1729.2	7	6	6	4	T	G	T	C	G	3.38	34.60431034
CHO	CCR5-1	GAATCCTAAAAACTCTGCTTCGG	GAATCCTGAAAACCCTGCTTCGG	+	46399689	46399711	3	18	0	0	0	GG	C	G	2	2	1	0	1	0	1	0	1	0	0	1	TG	GC	CT	TT	T	G	C	T	T	0.461883408	185	1752.4	6	7	5	5	T	G	T	C	G	4.03	34.52172414
CHO	CCR5-1	GAATCCTAAAAACTCTGCTTCGG	GAATCCTAAATACTCTCCTTCGG	-	68283619	68283641	3	18	0	0	0	GG	C	G	2	2	1	1	0	1	0	0	0	0	2	0	TC	CC	CT	TT	T	C	C	T	T	0.417040359	176.2	1739.4	6	7	7	3	G	T	T	A	G	3.79	34.23258621
CHO	CCR5-1	GAATCCTAAAAACTCTGCTTCGG	GAATCCTAAAATTTCTGCTTTGG	-	174165064	174165086	4	18	0	0	0	GG	T	G	2	1	2	0	1	1	0	0	0	0	1	1	TG	GC	CT	TT	T	G	C	T	T	0.412556054	180.9	1755	6	4	9	4	T	G	G	T	A	2.85	34.86758621
CHO	CCR5-1	GAATCCTAAAAACTCTGCTTCGG	GATTCCTAAAACTTCTGCTTGGG	-	175514052	175514074	1	17	0	0	0	GG	G	G	3	2	1.5	0	1	1	0	1	0	0	2	1	TG	GC	CT	TT	T	G	C	T	T	0.452914798	179.4	1751.8	5	5	8	5	T	A	T	A	G	3.34	34.46637931
CHO	CCR5-1	GAATCCTAAAAACTCTGCTTCGG	GAAACCTAAAAACACTACTTGGG	-	188362837	188362859	1	17	0	0	0	GG	G	G	3	3	1	1	1	0	0	1	1	2	0	0	TA	AC	CT	TT	T	A	C	T	T	0.31838565	175.3	1678.8	10	5	4	4	C	A	A	G	G	3.38	34.79137931
CHO	CCR5-1	GAATCCTAAAAACTCTGCTTCGG	GAATCCTCAATATTCTGCTTAGG	+	156643271	156643293	3	17	0	0	0	GG	A	G	3	3	1	0	1	1	1	0	0	0	2	1	TG	GC	CT	TT	T	G	C	T	T	0.3632287	172.5	1719.2	6	5	8	4	C	T	C	C	T	4.19	34.20448276
CHO	CCR5-1	GAATCCTAAAAACTCTGCTTCGG	GATTTATAAAAACTCTGCTTAGG	+	196898095	196898117	3	17	0	0	0	GG	A	G	3	2	1.5	0	0	0	2	1	0	1	1	1	TG	GC	CT	TT	T	G	C	T	T	0.32735426	175.7	1745.4	8	3	8	4	A	A	T	C	A	3.38	34.65793103
CHO	CCR5-1	GAATCCTAAAAACTCTGCTTCGG	GCATCTTAAACACTCTGCTTGGG	+	24766904	24766926	4	17	0	0	0	GG	G	G	3	3	1	0	0	1	1	1	0	0	2	1	TG	GC	CT	TT	T	G	C	T	T	0.313901345	173.8	1748.7	5	6	7	5	A	A	T	T	T	2.85	34.66258621
CHO	CCR5-1	GAATCCTAAAAACTCTGCTTCGG	TAATCCTAAAAGCTCTGTTTTGG	+	48583045	48583067	11	17	0	0	0	GG	T	T	3	3	1	1	0	1	0	1	0	0	1	2	TG	GT	TT	TT	T	G	T	T	T	0.30044843	177.9	1728.8	6	4	9	4	T	T	C	T	T	3.68	34.80775862
CHO	CCR5-1	GAATCCTAAAAACTCTGCTTCGG	AAATCCTAAAGACTTTGCTTGGG	-	126100129	126100151	11	17	0	0	0	GG	G	A	3	3	1	0	1	1	0	1	1	0	0	2	TG	GC	CT	TT	T	G	C	T	T	0.408071749	182.9	1722.8	7	4	7	5	T	A	G	T	T	3.35	34.75448276
CHO	CCR5-1	GAATCCTAAAAACTCTGCTTCGG	GAACCCTCAAAACTCTGTTTGGG	-	31876173	31876195	20	17	0	0	0	GG	G	G	3	3	1	1	0	0	1	1	1	0	1	1	TG	GT	TT	TT	T	G	T	T	T	0.524663677	175.7	1771.9	6	6	6	5	G	C	T	G	T	3.85	34.57896552
CHO	CCR5-1	GAATCCTAAAAACTCTGCTTCGG	GAATTCTAAAAAGGCTGCTTTGG	-	142061947	142061969	5	17	0	0	0	GG	T	G	3	2	1.5	0	2	0	1	0	0	2	0	1	TG	GC	CT	TT	T	G	C	T	T	0.466367713	185.6	1782.5	7	3	7	6	C	C	A	G	G	3.38	34.77017241
CHO	CCR5-1	GAATCCTAAAAACTCTGCTTCGG	GAATCCCCAAAACTCTTCTTTGG	-	51880792	51880814	6	17	0	0	0	GG	T	G	3	2	1.5	1	0	0	2	0	1	0	2	0	TT	TC	CT	TT	T	T	C	T	T	0.439461883	180.2	1694.3	6	7	7	3	G	G	T	T	C	3.85	34.66913793
IDLV	CR-4	TGGATGGAGGAATGAGGAGTTGG	TGGATGGAGGAATGAGGAGTTGG	+	48544569	48544591	X	20	0	0	0	GG	T	T	0	0	0	0	0	0	0	0	0	0	0	0	GG	GA	AG	GT	G	G	A	G	T	0.547085202	171.5	1739.7	6	0	5	12	A	T	G	G	G	3.95	34.07413793
IDLV	CR-4	TGGATGGAGGAATGAGGAGTTGG	TGGATGGAGGGATGAGGAGTGGG	+	30597854	30597876	1	19	0	0	0	GG	G	T	1	1	1	0	0	1	0	0	0	0	0	1	GG	GA	AG	GT	G	G	A	G	T	0.551569507	175.3	1759.8	5	0	4	14	G	C	T	G	G	4.61	33.87293103
IDLV	CR-4	TGGATGGAGGAATGAGGAGTTGG	GGGATGGAGGGATGAGGAGTGGG	-	242451392	242451414	2	18	0	0	0	GG	G	G	2	2	1	0	0	1	0	1	0	1	0	1	GG	GA	AG	GT	G	G	A	G	T	0.529147982	180.5	1757.4	5	0	3	15	A	A	G	C	T	4.14	33.84275862
IDLV	CR-4	TGGATGGAGGAATGAGGAGTTGG	GGGAGGGAGGAATGAGGAGTGGG	+	2989118	2989140	20	18	0	0	0	GG	G	G	2	2	1	0	0	0	1	1	0	2	0	0	GG	GA	AG	GT	G	G	A	G	T	0.399103139	183	1670.5	6	0	2	15	T	A	C	A	G	4.39	33.88344828
IDLV	CR-4	TGGATGGAGGAATGAGGAGTTGG	GGGATGGAGGAATGACGAGTGGG	-	193793860	193793882	3	18	0	0	0	GG	G	G	2	2	1	0	1	0	0	1	0	1	1	0	CG	GA	AG	GT	C	G	A	G	T	0.542600897	178.2	1779.1	6	1	3	13	C	T	G	T	G	4.39	34.05448276
IDLV	CR-4	TGGATGGAGGAATGAGGAGTTGG	TGGATGGAAGAATGAGGGGTGGG	+	1500296	1500318	4	18	0	0	0	GG	G	T	2	2	1	1	0	1	0	0	1	0	0	1	GG	GG	GG	GT	G	G	G	G	T	0.488789238	180.1	1710.3	6	0	4	13	C	A	G	G	T	4.39	34.15534483
IDLV	CR-4	TGGATGGAGGAATGAGGAGTTGG	TGGATGGATGAATGAGCAGTGGG	+	101313660	101313682	14	18	0	0	0	GG	G	T	2	2	1	1	0	1	0	0	0	0	2	0	GC	CA	AG	GT	G	C	A	G	T	0.412556054	169.3	1720.4	6	1	5	11	A	G	T	G	C	4.39	34.15086207
IDLV	CR-4	TGGATGGAGGAATGAGGAGTTGG	TGGATGAAGGAATGATGAGTGGG	+	116536847	116536869	7	18	0	0	0	GG	G	T	2	2	1	0	1	0	1	0	1	0	1	0	TG	GA	AG	GT	T	G	A	G	T	0.390134529	167.1	1691.3	7	0	5	11	T	G	C	A	T	4.31	34.23431034
IDLV	CR-4	TGGATGGAGGAATGAGGAGTTGG	AGGAGGGAGGAATGGGGAGTTGG	+	21810215	21810237	18	17	0	0	0	GG	T	A	3	3	1	0	1	0	1	1	0	2	0	1	GG	GA	AG	GT	G	G	A	G	T	0.502242152	186.5	1758.5	6	0	3	14	T	A	G	T	T	3.95	34.04293103
IDLV	CR-4	TGGATGGAGGAATGAGGAGTTGG	CGGACGGAGGAATGGGGAGTGGG	+	6611501	6611523	19	17	0	0	0	GG	G	C	3	3	1	0	1	0	1	1	2	0	0	1	GG	GA	AG	GT	G	G	A	G	T	0.484304933	192.1	1749.9	5	2	2	14	G	G	C	T	G	4.39	33.90637931
IDLV	CR-4	TGGATGGAGGAATGAGGAGTTGG	ACGATGGAGGAATGAGGACTTGG	+	54279147	54279169	12	17	0	0	0	GG	T	A	3	2	1.5	1	0	0	0	2	0	1	2	0	GG	GA	AC	CT	G	G	A	C	T	0.412556054	173.1	1762.4	7	2	4	10	T	A	G	T	G	3.74	34.07568966
IDLV	CR-4	TGGATGGAGGAATGAGGAGTTGG	GCGATGGAGGAATGAAGAGTTGG	+	57493261	57493283	10	17	0	0	0	GG	T	G	3	2	1.5	0	1	0	0	2	1	1	1	0	AG	GA	AG	GT	A	G	A	G	T	0.385650224	175.8	1692.9	7	1	4	11	G	A	A	A	A	3.63	34.52396552
IDLV	CR-4	TGGATGGAGGAATGAGGAGTTGG	TCCATGGAGGAATGAGGAGAGGG	-	48081086	48081108	8	17	0	0	0	GG	G	T	3	1	3	1	0	0	0	2	0	1	2	0	GG	GA	AG	GA	G	G	A	G	A	0.538116592	174.5	1787	7	2	3	11	C	T	G	G	C	4.39	34.11431034
IDLV	CR-4	TGGATGGAGGAATGAGGAGTTGG	TAGATGAAGGAATGAGGAGAAGG	+	128663288	128663310	11	17	0	0	0	GG	A	T	3	2	1.5	1	0	0	1	1	2	1	0	0	GG	GA	AG	GA	G	G	A	G	A	0.511210762	167.7	1786.1	10	0	3	10	T	T	G	G	A	3.64	34.27017241
IDLV	CR-4	TGGATGGAGGAATGAGGAGTTGG	TGGATGAAGAAATGAAGAGTTGG	+	15091127	15091149	1	17	0	0	0	GG	T	T	3	3	1	0	1	1	1	0	3	0	0	0	AG	GA	AG	GT	A	G	A	G	T	0.466367713	165.8	1701.6	9	0	5	9	A	G	G	G	A	3.84	34.45913793
IDLV	CR-4	TGGATGGAGGAATGAGGAGTTGG	TTTATGGAGGAATGAGGAGATGG	+	22709609	22709631	22	17	0	0	0	GG	T	T	3	1	3	1	0	0	0	2	0	1	2	0	GG	GA	AG	GA	G	G	A	G	A	0.511210762	171.9	1733	7	0	6	10	G	T	G	T	G	4.06	34.28965517
IDLV	CR-4	TGGATGGAGGAATGAGGAGTTGG	AGGATGCAGGACTGAGGAGTGGG	+	25050236	25050258	20	17	0	0	0	GG	G	A	3	3	1	0	0	1	1	1	0	1	2	0	GG	GA	AG	GT	G	G	A	G	T	0.573991031	172.3	1770	6	2	3	12	A	G	A	G	G	4.51	33.76241379
IDLV	CR-4	TGGATGGAGGAATGAGGAGTTGG	TAGATGGAAGAAAGAGGAGTTGG	+	29595076	29595098	1	17	0	0	0	GG	T	T	3	3	1	0	1	1	0	1	2	1	0	0	GG	GA	AG	GT	G	G	A	G	T	0.399103139	169.1	1728.7	9	0	4	10	A	A	A	G	C	3.95	34.5887931
IDLV	CR-4	TGGATGGAGGAATGAGGAGTTGG	CGTATGGAGGAATGATGAGTAGG	-	38143684	38143706	5	17	0	0	0	GG	A	C	3	3	1	0	1	0	0	2	1	0	2	0	TG	GA	AG	GT	T	G	A	G	T	0.461883408	168	1690.1	7	1	5	10	G	A	A	A	G	4.05	34.20362069
IDLV	CR-4	TGGATGGAGGAATGAGGAGTTGG	GGGTTGGTGGAATGAGGAGTAGG	+	55440390	55440412	12	17	0	0	0	GG	A	G	3	3	1	0	0	0	1	2	0	1	2	0	GG	GA	AG	GT	G	G	A	G	T	0.434977578	175.9	1733.9	5	0	5	13	G	T	C	A	G	4.03	33.95275862
IDLV	CR-4	TGGATGGAGGAATGAGGAGTTGG	GAGATGGTGGAATGAGGAGTAGG	-	67261130	67261152	8	17	0	0	0	GG	A	G	3	2	1.5	0	0	0	1	2	1	1	1	0	GG	GA	AG	GT	G	G	A	G	T	0.417040359	165.9	1744.3	7	0	4	12	G	A	A	A	G	4.05	34.10155172
IDLV	CR-4	TGGATGGAGGAATGAGGAGTTGG	TGAATGAATGAATGAGGAGTAGG	+	86518341	86518363	2	17	0	0	0	GG	A	T	3	3	1	0	0	1	1	1	2	0	1	0	GG	GA	AG	GT	G	G	A	G	T	0.466367713	162.2	1674.2	9	0	5	9	A	G	A	G	T	4.39	34.12551724
IDLV	CR-4	TGGATGGAGGAATGAGGAGTTGG	TGGTTGGAAGAATGAGGATTAGG	-	130512304	130512326	9	17	0	0	0	GG	A	T	3	3	1	1	0	1	0	1	1	0	2	0	GG	GA	AT	TT	G	G	A	T	T	0.538116592	173.3	1770	7	0	6	10	A	A	T	T	C	3.75	34.43913793
IDLV	CR-4	TGGATGGAGGAATGAGGAGTTGG	TCTTGGGAGGAATGAGGAGTAGG	-	240313168	240313190	2	16	0	0	0	GG	A	T	4	1	4	0	0	0	1	3	0	1	3	0	GG	GA	AG	GT	G	G	A	G	T	0.609865471	172.9	1785.3	6	1	5	11	G	T	A	T	G	4.18	34.09086207
IDLV	CR-4	TGGATGGAGGAATGAGGAGTTGG	TCTCAGGAGGAATGAGGAGTTGG	+	199886050	199886072	2	16	0	0	0	GG	T	T	4	1	4	0	0	0	1	3	0	1	3	0	GG	GA	AG	GT	G	G	A	G	T	0.439461883	167.3	1687.1	6	2	5	10	C	T	G	A	G	3.95	34.00275862
IDLV	CR-4	TGGATGGAGGAATGAGGAGTTGG	GGGAGGAATGAATGAGGAGTTGG	+	5420444	5420466	12	16	0	0	0	GG	T	G	4	4	1	0	0	1	2	1	1	2	1	0	GG	GA	AG	GT	G	G	A	G	T	0.475336323	174.8	1720.7	7	0	4	12	A	G	G	A	A	3.95	34.21793103
IDLV	CR-4	TGGATGGAGGAATGAGGAGTTGG	TTGGAGAAGGAATGAGGAGTAGG	+	47585446	47585468	17	16.75	1	1	0	GG	A	T	1	2	1	0	0	0	1	0	1	0	0	0	GG	GA	AG	GT	G	G	A	G	T	0.587443946	171	1838.5	8	0	4	11	A	T	G	T	G	4.31	34.17258621
IDLV	CR-4	TGGATGGAGGAATGAGGAGTTGG	AGACGGGAGGAATGAGGAGTAGG	-	109738981	109739003	11	16	0	0	0	GG	A	A	4	2	2	0	0	0	1	3	1	2	1	0	GG	GA	AG	GT	G	G	A	G	T	0.488789238	176.4	1745.2	8	1	2	12	A	G	T	G	G	4.39	33.91603448
IDLV	CR-4	TGGATGGAGGAATGAGGAGTTGG	AGGAGAGAGAAATGAGGAGTAGG	+	128958553	128958575	3	16	0	0	0	GG	A	A	4	3	1.333333333	0	0	1	2	1	2	2	0	0	GG	GA	AG	GT	G	G	A	G	T	0.475336323	166.3	1784.7	10	0	2	11	A	G	A	T	G	3.84	34.13655172
IDLV	CR-4	TGGATGGAGGAATGAGGAGTTGG	GAGGATGGGGAATGAGGAGTAGG	+	15936422	15936444	2	16.75	1	1	0	GG	A	G	1	2	1	0	0	0	0	1	0	1	0	0	GG	GA	AG	GT	G	G	A	G	T	0.609865471	175.6	1800.5	7	0	3	13	G	C	A	G	C	4.39	34.01241379
IDLV	CR-5	CCCATCCATCCAGAGACACAGGG	CCCATCCATCCAGAGACACAGGG	-	48544540	48544562	X	20	0	0	0	GG	G	C	0	0	0	0	0	0	0	0	0	0	0	0	AC	CA	AC	CA	A	C	A	C	A	0.533632287	171	1735.4	7	9	2	5	A	A	G	A	A	4.43	34.17551724
IDLV	CR-5	CCCATCCATCCAGAGACACAGGG	CTCTTCCACCCAGAGACACAGGG	-	90817726	90817748	X	17	0	0	0	GG	G	C	3	3	1	0	0	1	0	2	1	0	1	1	AC	CA	AC	CA	A	C	A	C	A	0.502242152	168.2	1770.4	6	9	3	5	G	C	A	A	C	4.29	34.14086207
IDLV	CR-5	CCCATCCATCCAGAGACACAGGG	CCATTCTATCCAGAGACACAGGG	+	119468927	119468949	1	17.75	1	0	1	GG	G	C	1	2	1	0	0	0	1	0	0	0	0	1	AC	CA	AC	CA	A	C	A	C	A	0.390134529	166.1	1720.5	7	7	4	5	G	G	G	A	A	4.39	34.07413793
IDLV	CR-5	CCCATCCATCCAGAGACACAGGG	CCCATGCTTCCACAGACACAGGG	+	94042192	94042214	7	17	0	0	0	GG	G	C	3	3	1	0	1	0	2	0	0	1	2	0	AC	CA	AC	CA	A	C	A	C	A	0.426008969	172.7	1701.3	6	9	3	5	A	C	A	T	C	4.61	34.30344828
IDLV	CR-5	CCCATCCATCCAGAGACACAGGG	CCCACCCAGCCACAGACACAAGG	+	119233024	119233046	7	17	0	0	0	GG	A	C	3	3	1	0	1	1	1	0	1	1	1	0	AC	CA	AC	CA	A	C	A	C	A	0.551569507	176	1770.2	8	11	0	4	A	A	G	A	C	4.31	34.20775862
IDLV	CR-5	CCCATCCATCCAGAGACACAGGG	CCCACCCAGCCACAGACACAAGG	+	80608251	80608273	10	17	0	0	0	GG	A	C	3	3	1	0	1	1	1	0	1	1	1	0	AC	CA	AC	CA	A	C	A	C	A	0.547085202	176	1765.4	8	11	0	4	A	A	A	A	A	3.38	34.55982759
IDLV	CR-5	CCCATCCATCCAGAGACACAGGG	CCCGTCCCTCCGGAGACACAAGG	+	62373613	62373635	11	17	0	0	0	GG	A	C	3	3	1	0	0	1	1	1	0	0	1	2	AC	CA	AC	CA	A	C	A	C	A	0.641255605	186.8	1877.1	5	10	2	6	C	G	A	A	G	4.51	34.20137931
IDLV	CR-5	CCCATCCATCCAGAGACACAGGG	CACATGCATCCAGAGACAAAAGG	+	42146198	42146220	14	17	0	0	0	GG	A	C	3	3	1	1	0	0	1	1	0	3	0	0	AC	CA	AA	AA	A	C	A	A	A	0.376681614	165.6	1706.6	10	6	2	5	T	A	A	A	A	3.38	34.75448276
IDLV	CR-5	CCCATCCATCCAGAGACACAGGG	CCCATCACTCCATAGACACAAGG	-	81612544	81612566	5	17	0	0	0	GG	A	C	3	2	1.5	0	1	0	2	0	0	1	2	0	AC	CA	AC	CA	A	C	A	C	A	0.484304933	165	1769.6	8	9	3	3	G	G	C	C	T	4.42	34.00948276
IDLV	CR-5	CCCATCCATCCAGAGACACAGGG	CCTGTCCATCCAGACACACATGG	-	36338348	36338370	7	17	0	0	0	GG	T	C	3	2	1.5	0	1	0	0	2	0	0	1	2	AC	CA	AC	CA	A	C	A	C	A	0.484304933	160.2	1749.3	6	9	4	4	G	C	A	C	A	4.63	34.17189655
IDLV	CR-5	CCCATCCATCCAGAGACACAGGG	CCCATCCAGGCAGAGTCACAAGG	-	72460177	72460199	10	17	0	0	0	GG	A	C	3	2	1.5	0	1	2	0	0	0	2	1	0	TC	CA	AC	CA	T	C	A	C	A	0.542600897	173.8	1757.2	7	8	2	6	T	C	A	C	C	3.75	34.21137931
IDLV	CR-5	CCCATCCATCCAGAGACACAGGG	TCCATCCCTCCAGAAACACACGG	-	105603133	105603155	11	17	0	0	0	GG	C	T	3	3	1	0	1	0	1	1	1	0	1	1	AC	CA	AC	CA	A	C	A	C	A	0.493273543	174.4	1708.2	7	10	3	3	C	T	G	C	T	4.65	34.24448276
IDLV	CR-5	CCCATCCATCCAGAGACACAGGG	CCCACCCATTAAGAGACACAAGG	-	43743725	43743747	13	17	0	0	0	GG	A	C	3	2	1.5	0	0	2	1	0	1	1	0	1	AC	CA	AC	CA	A	C	A	C	A	0.408071749	174.2	1725.8	9	8	2	4	T	C	C	T	T	3.75	34.3462069
IDLV	CR-5	CCCATCCATCCAGAGACACAGGG	CCTCTGCATTCAGAGACACAGGG	+	25341992	25342014	1	16	0	0	0	GG	G	C	4	3	1.333333333	0	0	1	1	2	0	1	1	2	AC	CA	AC	CA	A	C	A	C	A	0.582959641	165.2	1811.3	6	7	4	6	A	A	A	A	T	3.63	34.38551724
IDLV	CR-5	CCCATCCATCCAGAGACACAGGG	CCCTTCATGCCAGAGACACACGG	+	231799753	231799775	2	16.75	1	0	1	GG	C	C	2	3	1	0	0	0	1	1	0	0	1	1	AC	CA	AC	CA	A	C	A	C	A	0.600896861	173.4	1785.9	6	9	3	5	G	T	C	T	C	4.42	34.19
IDLV	CR-5	CCCATCCATCCAGAGACACAGGG	ATCACCAATCCAGAGACACAGGG	+	98024008	98024030	10	16	0	0	0	GG	G	A	4	3	1.333333333	0	0	0	2	2	1	2	0	1	AC	CA	AC	CA	A	C	A	C	A	0.511210762	164.6	1723.3	9	7	2	5	T	G	T	C	C	4.19	34.28034483
IDLV	CR-5	CCCATCCATCCAGAGACACAGGG	CCCTGGCCTCCAGAGACACAGGG	+	64017224	64017246	11	16	0	0	0	GG	G	C	4	2	2	0	0	0	3	1	0	2	2	0	AC	CA	AC	CA	A	C	A	C	A	0.538116592	180.1	1817.2	5	9	2	7	T	T	G	G	G	4.03	33.89965517
IDLV	CR-5	CCCATCCATCCAGAGACACAGGG	CACATGTCTCCAGAGACACAGGG	+	55769502	55769524	18	16	0	0	0	GG	G	C	4	2	2	0	0	0	3	1	0	2	1	1	AC	CA	AC	CA	A	C	A	C	A	0.461883408	156	1717.5	7	7	3	6	C	C	T	A	G	4.72	33.89017241
IDLV	CR-5	CCCATCCATCCAGAGACACAGGG	TCCATCCGGACAGAGACACACGG	+	29910751	29910773	20	16	0	0	0	GG	C	T	4	2	2	0	0	2	1	1	0	2	0	2	AC	CA	AC	CA	A	C	A	C	A	0.448430493	169.2	1720.2	7	8	2	6	C	T	G	C	A	4.36	34.40534483
IDLV	CR-5	CCCATCCATCCAGAGACACAGGG	CACATGCAAACAGAGACACATGG	-	152674102	152674124	7	16	0	0	0	GG	T	C	4	3	1.333333333	0	0	2	1	1	0	4	0	0	AC	CA	AC	CA	A	C	A	C	A	0.313901345	156.7	1678	10	6	2	5	A	A	A	T	G	3.84	34.55913793
IDLV	CR-5	CCCATCCATCCAGAGACACAGGG	CGTACCCACCCAGAGACACACGG	-	101674109	101674131	9	16	0	0	0	GG	C	C	4	3	1.333333333	0	0	1	1	2	2	1	0	1	AC	CA	AC	CA	A	C	A	C	A	0.524663677	173.8	1720.1	7	10	1	5	G	C	A	C	A	4.66	34.10068966
IDLV	CR-5	CCCATCCATCCAGAGACACAGGG	GACAACCAGCCAGAGACACATGG	-	63590623	63590645	10	16	0	0	0	GG	T	G	4	3	1.333333333	0	0	1	1	2	0	4	0	0	AC	CA	AC	CA	A	C	A	C	A	0.547085202	162.8	1743.4	9	7	1	6	G	C	T	T	G	4.17	34.13672414
IDLV	CR-5	CCCATCCATCCAGAGACACAGGG	CTCAGCCCCCCAGAGACACAGGG	-	131737388	131737410	12	16	0	0	0	GG	G	C	4	3	1.333333333	0	0	1	2	1	1	1	1	1	AC	CA	AC	CA	A	C	A	C	A	0.591928251	180.1	1777.7	6	10	1	6	G	G	A	A	C	4.37	33.94724138
IDLV	CR-5	CCCATCCATCCAGAGACACAGGG	ATCATCTGTCCAGAGACACAAGG	-	31491514	31491536	20	16	0	0	0	GG	A	A	4	2	2	0	0	0	2	2	0	1	0	3	AC	CA	AC	CA	A	C	A	C	A	0.484304933	156	1768.1	8	6	4	5	A	T	T	C	C	4.12	34.5
[truncated: 24 more columns]
